# Supplementary material for: Transcriptome Analyses of lncRNAs in A2E-Stressed Retinal Epithelial Cells Unveil Advanced Links between Metabolic Impairments Related to Oxidative Stress and Retinitis Pigmentosa
Source: Antioxidants (Basel). 2020 Apr 15;9(4):318. doi: 10.3390/antiox9040318 (PMC7222347; doi:10.3390/antiox9040318)
Supplement: Supplementary file 1 [file antioxidants-09-00318-s001.zip › Table S1.xlsx]

## Sheet: Table S1
Name	Chromosome	Region	Gene length	RPKM	TPM	Exons	ENSEMBL Gene ID	Biotype	Unique gene reads	Total gene reads	Transcripts annotated	Uniquely identified transcripts	Exon length	Unique exon reads	Total exon reads	Ratio of unique to total (exon reads)	Unique exon-exon reads	Total exon-exon reads	Unique intron reads	Total intron reads	Ratio of intron to total gene reads
AC008870.1	16	23670011..23675499	5489	0.05211514	0.21217052	4	ENSG00000260482	3prime_overlapping_ncRNA	2	2	2	1	3315	2	2	1	2	2	0	0	0
AC092620.2	2	138569090..138574458	5369	0.0821892	0.33460765	4	ENSG00000241772	3prime_overlapping_ncRNA	2	2	2	1	1051	1	1	1	0	0	1	1	0.5
AC051619.6	15	complement(45152664..45167526)	14863	0.2903558	1.18209291	2	ENSG00000259539	3prime_overlapping_ncRNA	0	6	1	0	595	0	2	0	0	0	0	4	0.666666667
AC012442.2	2	112589040..112614431	25392	0.60974717	2.4823951	2	ENSG00000243389	3prime_overlapping_ncRNA	3	4	1	1	425	2	3	0.666666667	1	1	1	1	0.25
AC007283.1	2	201166965..201167546	582	0.77645708	3.16110238	2	ENSG00000234431	3prime_overlapping_ncRNA	1	4	1	1	445	1	4	0.25	1	1	0	0	0
AC008040.1	3	complement(169939353..169966734)	27382	0.01082874	0.04408583	9	ENSG00000239219	antisense_RNA	1	1	4	1	7977	1	1	1	0	0	0	0	0
MEF2C-AS1	5	88883328..89466398	583071	0.01098294	0.04471362	42	ENSG00000248309	antisense_RNA	12	13	15	1	7865	1	1	1	0	0	11	12	0.923076923
AP002026.1	4	99088857..99301356	212500	0.01230321	0.05008868	32	ENSG00000246090	antisense_RNA	4	8	7	1	7021	1	1	1	0	0	3	7	0.875
TEX26-AS1	13	complement(30881933..30933846)	51914	0.01326895	0.05402037	39	ENSG00000224743	antisense_RNA	2	2	17	0	6510	1	1	1	0	0	1	1	0.5
LY86-AS1	6	complement(6346465..6622771)	276307	0.01541689	0.06276506	19	ENSG00000216863	antisense_RNA	1	2	6	1	5603	1	1	1	0	0	0	1	0.5
LINC00624	1	complement(147258885..147517875)	258991	0.01552496	0.063205	7	ENSG00000278811	antisense_RNA	4	4	2	1	5564	1	1	1	0	0	3	3	0.75
AC068631.1	3	complement(186579476..186772986)	193511	0.01556552	0.06337015	104	ENSG00000197099	antisense_RNA	7	14	55	1	11099	2	2	1	0	0	5	12	0.857142857
AC010127.1	2	165957399..166301784	344386	0.01584098	0.06449159	41	ENSG00000236107	antisense_RNA	2	3	13	1	5453	1	1	1	0	0	1	2	0.666666667
KIZ-AS1	20	complement(21154023..21218289)	64267	0.01584679	0.06451525	15	ENSG00000232712	antisense_RNA	1	2	3	1	5451	1	1	1	0	0	0	1	0.5
AC026369.1	12	complement(137411..149169)	11759	0.01588175	0.06465759	14	ENSG00000249695	antisense_RNA	1	1	2	1	5439	1	1	1	0	0	0	0	0
AP000787.1	11	95150539..95234104	83566	0.016237	0.06610388	22	ENSG00000245552	antisense_RNA	1	1	8	1	5320	1	1	1	0	0	0	0	0
LIFR-AS1	5	38556786..38671216	114431	0.01694407	0.06898247	13	ENSG00000244968	antisense_RNA	1	1	3	1	5098	1	1	1	0	0	0	0	0
AL133284.1	9	116568449..116586328	17880	0.01729	0.07039084	3	ENSG00000230894	antisense_RNA	1	1	1	1	4996	1	1	1	0	0	0	0	0
HAND2-AS1	4	173527270..173591324	64055	0.01757673	0.07155817	59	ENSG00000237125	antisense_RNA	3	3	37	0	9829	2	2	1	0	0	1	1	0.333333333
HAGLR	2	complement(176173195..176188958)	15764	0.01780681	0.07249488	27	ENSG00000224189	antisense_RNA	0	1	12	0	4851	0	1	0	0	0	0	0	0
AL136084.2	9	complement(98847172..98872415)	25244	0.01807887	0.07360248	42	ENSG00000267026	antisense_RNA	4	4	23	0	4778	1	1	1	0	0	3	3	0.75
AC023355.1	15	complement(48312353..48331856)	19504	0.01833988	0.0746651	7	ENSG00000259488	antisense_RNA	2	2	3	0	4710	1	1	1	0	0	1	1	0.5
AL590999.1	6	complement(39881804..39900071)	18268	0.0184024	0.07491961	14	ENSG00000235033	antisense_RNA	1	1	5	1	4694	1	1	1	1	1	0	0	0
AL031590.1	22	39242188..39279897	37710	0.01910658	0.07778647	6	ENSG00000284633	antisense_RNA	1	1	3	0	4521	1	1	1	0	0	0	0	0
MIR133A1HG	18	complement(21825487..21831410)	5924	0.01973968	0.08036395	8	ENSG00000265142	antisense_RNA	1	1	3	1	4376	1	1	1	0	0	0	0	0
AC127496.1	17	complement(80966239..80971213)	4975	0.02053265	0.08359226	4	ENSG00000261924	antisense_RNA	1	1	2	1	4207	1	1	1	0	0	0	0	0
TRG-AS1	7	38341577..38378804	37228	0.02091546	0.08515076	6	ENSG00000281103	antisense_RNA	1	1	2	0	4130	1	1	1	0	0	0	0	0
AL121985.1	1	160670778..160699761	28984	0.02096114	0.08533672	24	ENSG00000228863	antisense_RNA	1	2	10	0	4121	1	1	1	0	0	0	1	0.5
JAZF1-AS1	7	28180322..28243917	63596	0.02110969	0.08594151	8	ENSG00000234336	antisense_RNA	6	6	3	1	4092	1	1	1	0	0	5	5	0.833333333
AL135960.1	1	47225797..47230750	4954	0.02140259	0.08713395	2	ENSG00000226252	antisense_RNA	1	1	1	1	4036	1	1	1	0	0	0	0	0
AL157714.2	1	complement(165476841..165582155)	105315	0.02140259	0.08713395	24	ENSG00000237463	antisense_RNA	2	2	7	0	4036	1	1	1	0	0	1	1	0.5
AC037441.1	8	22877972..22888022	10051	0.02147175	0.08741552	9	ENSG00000248738	antisense_RNA	1	1	3	1	4023	1	1	1	0	0	0	0	0
LINC01088	4	78971748..79308798	337051	0.02162224	0.0880282	25	ENSG00000249307	antisense_RNA	4	5	11	1	3995	1	1	1	0	0	3	4	0.8
TARID	6	complement(133502252..133892802)	390551	0.02197427	0.08946137	23	ENSG00000227954	antisense_RNA	8	9	11	1	7862	2	2	1	0	0	6	7	0.777777778
AC025580.2	15	45448427..45513767	65341	0.02222873	0.09049733	14	ENSG00000259354	antisense_RNA	1	2	5	0	3886	0	1	0	0	0	1	1	0.5
TMC3-AS1	15	81324377..81518200	193824	0.02224304	0.09055559	22	ENSG00000259343	antisense_RNA	12	15	7	2	7767	2	2	1	1	1	10	13	0.866666667
CYYR1-AS1	21	26393635..26569252	175618	0.02326444	0.09471388	7	ENSG00000197934	antisense_RNA	1	1	2	1	3713	1	1	1	0	0	0	0	0
IL12A-AS1	3	complement(159913400..160225299)	311900	0.02341579	0.09533007	18	ENSG00000244040	antisense_RNA	13	13	3	1	3689	1	1	1	0	0	12	12	0.923076923
AC011447.3	19	complement(20125377..20321305)	195929	0.02344757	0.09545946	15	ENSG00000267383	antisense_RNA	6	9	6	0	3684	0	1	0	0	0	6	8	0.888888889
TSPOAP1-AS1	17	58325450..58415766	90317	0.02398802	0.09765972	26	ENSG00000265148	antisense_RNA	2	4	11	0	3601	0	1	0	0	0	2	3	0.75
PKN2-AS1	1	complement(88537513..88685204)	147692	0.02404143	0.09787716	6	ENSG00000237505	antisense_RNA	11	11	2	1	3593	1	1	1	1	1	10	10	0.909090909
LINC00649	21	33915534..33977691	62158	0.0241018	0.09812295	45	ENSG00000237945	antisense_RNA	6	6	20	1	14336	4	4	1	0	0	2	2	0.333333333
AL358473.1	1	201023949..201028792	4844	0.02462396	0.10024876	4	ENSG00000229191	antisense_RNA	1	1	2	0	3508	1	1	1	0	0	0	0	0
AL592528.1	21	complement(45827961..45836419)	8459	0.02492235	0.10146354	3	ENSG00000205424	antisense_RNA	1	1	1	1	3466	1	1	1	0	0	0	0	0
COL18A1-AS1	21	complement(45419716..45425070)	5355	0.02500169	0.10178658	4	ENSG00000183535	antisense_RNA	1	1	2	0	3455	1	1	1	0	0	0	0	0
AC007681.1	2	75154366..75189949	35584	0.02512532	0.10228989	3	ENSG00000270571	antisense_RNA	1	2	1	1	3438	1	1	1	0	0	0	1	0.5
VPS33B-DT	15	91022619..91036611	13993	0.02519127	0.10255837	13	ENSG00000214432	antisense_RNA	1	1	4	0	3429	1	1	1	0	0	0	0	0
TMEM72-AS1	10	complement(44811024..44959689)	148666	0.02617602	0.10656747	8	ENSG00000224812	antisense_RNA	19	27	1	1	3300	1	1	1	0	0	18	26	0.962962963
AC022148.1	19	complement(37545470..37549171)	3702	0.02644042	0.10764391	2	ENSG00000180458	antisense_RNA	1	1	1	1	3267	1	1	1	0	0	0	0	0
PRMT5-AS1	14	22918947..22926900	7954	0.02704472	0.11010415	17	ENSG00000237054	antisense_RNA	1	1	7	0	3194	1	1	1	0	0	0	0	0
DNM1P35	15	complement(75727670..75738623)	10954	0.02709562	0.11031137	3	ENSG00000246877	antisense_RNA	3	3	1	1	3188	1	1	1	0	0	2	2	0.666666667
ACTA2-AS1	10	88932390..88940820	8431	0.02713819	0.11048465	11	ENSG00000180139	antisense_RNA	1	1	4	1	3183	1	1	1	0	0	0	0	0
AL157938.3	9	complement(131189910..131194205)	4296	0.02800935	0.11403134	2	ENSG00000246851	antisense_RNA	1	1	1	1	3084	1	1	1	0	0	0	0	0
AC012349.1	8	56445807..56552067	106261	0.02806395	0.11425362	7	ENSG00000254254	antisense_RNA	10	11	2	1	3078	1	1	1	0	0	9	10	0.909090909
AC008663.2	5	173579643..173585068	5426	0.02865987	0.11667971	6	ENSG00000253955	antisense_RNA	1	1	2	1	3014	1	1	1	0	0	0	0	0
SRRM2-AS1	16	complement(2737076..2752600)	15525	0.02949158	0.12006577	15	ENSG00000205913	antisense_RNA	12	12	5	1	5858	2	2	1	0	0	10	10	0.833333333
AF131216.1	8	complement(11315859..11325429)	9571	0.02950166	0.12010678	2	ENSG00000246477	antisense_RNA	2	2	1	1	5856	2	2	1	0	0	0	0	0
AL928970.1	9	27657..30891	3235	0.02955212	0.12031223	2	ENSG00000227518	antisense_RNA	1	1	1	1	2923	1	1	1	0	0	0	0	0
COLCA1	11	complement(111290787..111305045)	14259	0.02967394	0.12080819	9	ENSG00000196167	antisense_RNA	3	3	5	1	8733	3	3	1	0	0	0	0	0
AL049543.1	6	28587378..28591747	4370	0.03005597	0.12236348	2	ENSG00000246350	antisense_RNA	1	1	1	1	2874	1	1	1	0	0	0	0	0
AC015971.1	2	86562070..86618766	56697	0.03020309	0.12296246	14	ENSG00000228363	antisense_RNA	1	2	4	1	2860	1	1	1	0	0	0	1	0.5
TSC22D1-AS1	13	44575893..44580432	4540	0.03036234	0.12361077	3	ENSG00000278156	antisense_RNA	3	3	1	1	2845	1	1	1	0	0	2	2	0.666666667
DNAJC27-AS1	2	24971390..25039694	68305	0.03057188	0.12446386	17	ENSG00000224165	antisense_RNA	4	4	7	1	5651	2	2	1	0	0	2	2	0.5
SLC8A1-AS1	2	39786453..40255209	468757	0.03057729	0.12448589	81	ENSG00000227028	antisense_RNA	2	6	41	1	8475	1	3	0.333333333	0	0	1	3	0.5
AC010976.1	2	127455394..127514623	59230	0.03135421	0.12764887	58	ENSG00000231731	antisense_RNA	2	2	31	1	5510	2	2	1	1	1	0	0	0
AL022068.1	6	complement(19324988..19839080)	514093	0.03157772	0.12855882	37	ENSG00000228412	antisense_RNA	10	13	11	1	5471	2	2	1	1	1	8	11	0.846153846
SNAP25-AS1	20	complement(10021978..10368776)	346799	0.03175767	0.12929141	22	ENSG00000227906	antisense_RNA	2	2	8	1	5440	2	2	1	0	0	0	0	0
BHLHE40-AS1	3	complement(4896809..4979961)	83153	0.03179273	0.12943417	8	ENSG00000235831	antisense_RNA	14	14	4	0	2717	1	1	1	1	1	13	13	0.928571429
MORC2-AS1	22	30922308..30932449	10142	0.03205226	0.13049078	10	ENSG00000235989	antisense_RNA	1	1	4	0	2695	1	1	1	0	0	0	0	0
EFCAB6-AS1	22	43516107..43537117	21011	0.03252291	0.13240687	3	ENSG00000223843	antisense_RNA	1	1	1	1	2656	1	1	1	0	0	0	0	0
RBM15-AS1	1	complement(110286375..110339171)	52797	0.03308344	0.13468887	4	ENSG00000227963	antisense_RNA	28	28	1	1	2611	1	1	1	0	0	27	27	0.964285714
AL512638.2	1	115283034..115368072	85039	0.03309611	0.13474047	2	ENSG00000228035	antisense_RNA	4	6	1	1	2610	1	1	1	0	0	3	5	0.833333333
NPHP3-AS1	3	132721750..132874223	152474	0.03312784	0.13486966	14	ENSG00000248724	antisense_RNA	3	3	2	1	5215	2	2	1	2	2	1	1	0.333333333
CADM3-AS1	1	complement(159194325..159207973)	13649	0.03317237	0.13505094	6	ENSG00000225670	antisense_RNA	1	2	2	1	5208	1	2	0.5	0	0	0	0	0
LCMT1-AS2	16	complement(25140577..25149032)	8456	0.03321063	0.1352067	3	ENSG00000260034	antisense_RNA	1	1	1	1	2601	1	1	1	0	0	0	0	0
SEC24B-AS1	4	complement(109347475..109433817)	86343	0.03342912	0.13609622	18	ENSG00000247950	antisense_RNA	12	12	4	1	2584	1	1	1	1	1	11	11	0.916666667
CCDC144NL-AS1	17	20868433..21002276	133844	0.03379202	0.13757365	48	ENSG00000233098	antisense_RNA	11	13	19	1	10225	4	4	1	3	3	7	9	0.692307692
C3orf67-AS1	3	58824437..59019093	194657	0.03386156	0.13785678	10	ENSG00000242428	antisense_RNA	1	2	4	0	2551	1	1	1	1	1	0	1	0.5
AC243773.2	17	complement(36861674..36936661)	74988	0.03395474	0.1382361	11	ENSG00000277268	antisense_RNA	1	1	4	1	2544	1	1	1	0	0	0	0	0
CASC2	10	118046279..118210153	163875	0.03444213	0.14022035	18	ENSG00000177640	antisense_RNA	11	11	8	3	10032	4	4	1	2	2	7	7	0.636363636
AL157786.1	10	complement(112395813..112425589)	29777	0.03451093	0.14050046	19	ENSG00000232934	antisense_RNA	1	1	6	0	2503	1	1	1	1	1	0	0	0
AL157838.1	20	53552770..53575863	23094	0.03452472	0.14055661	6	ENSG00000197670	antisense_RNA	2	2	1	1	2502	1	1	1	0	0	1	1	0.5
AC079336.5	17	32495536..32499333	3798	0.03483099	0.14180348	2	ENSG00000266718	antisense_RNA	1	1	1	1	2480	1	1	1	0	0	0	0	0
AC096637.2	1	211675762..211690103	14342	0.03522873	0.14342277	13	ENSG00000231057	antisense_RNA	1	1	3	1	2452	1	1	1	0	0	0	0	0
LINC00323	21	complement(41141493..41148133)	6641	0.0354165	0.14418722	7	ENSG00000226496	antisense_RNA	1	1	3	1	2439	1	1	1	1	1	0	0	0
AATBC	21	complement(43805758..43812567)	6810	0.03544557	0.14430556	6	ENSG00000215458	antisense_RNA	2	2	3	1	4874	2	2	1	0	0	0	0	0
AC010969.1	2	complement(10003158..10006030)	2873	0.03581296	0.14580126	2	ENSG00000188525	antisense_RNA	1	1	1	1	2412	1	1	1	0	0	0	0	0
SLFNL1-AS1	1	41014590..41043890	29301	0.03599202	0.14653027	4	ENSG00000281207	antisense_RNA	2	3	1	1	4800	1	2	0.5	0	0	1	1	0.333333333
USP2-AS1	11	119381778..119526664	144887	0.03627923	0.14769955	19	ENSG00000245248	antisense_RNA	10	11	5	1	4762	2	2	1	0	0	8	9	0.818181818
AC012358.3	2	55282350..55346049	63700	0.03643993	0.14835378	45	ENSG00000240401	antisense_RNA	2	7	26	1	4741	2	2	1	1	1	0	5	0.714285714
TMEM51-AS1	1	complement(15111815..15152464)	40650	0.03649895	0.14859407	8	ENSG00000175147	antisense_RNA	1	3	2	1	7100	1	3	0.333333333	0	0	0	0	0
AC116535.1	11	10809297..10822931	13635	0.03699394	0.15060927	3	ENSG00000246308	antisense_RNA	4	4	1	1	2335	1	1	1	0	0	3	3	0.75
RNASEH2B-AS1	13	complement(50862172..50910764)	48593	0.03721708	0.15151772	22	ENSG00000233672	antisense_RNA	7	7	9	2	4642	2	2	1	0	0	5	5	0.714285714
RNF217-AS1	6	complement(124909093..124963039)	53947	0.03833186	0.1560562	7	ENSG00000236548	antisense_RNA	8	8	1	1	4507	2	2	1	0	0	6	6	0.75
AC107464.1	4	complement(652850..656213)	3364	0.03842564	0.15643801	8	ENSG00000242686	antisense_RNA	1	1	3	0	2248	1	1	1	0	0	0	0	0
AP001596.1	21	26378552..26471698	93147	0.03844275	0.15650763	14	ENSG00000232692	antisense_RNA	1	1	4	1	2247	1	1	1	0	0	0	0	0
AC138028.1	16	88742767..88745748	2982	0.03859734	0.15713701	5	ENSG00000182376	antisense_RNA	1	1	2	0	2238	1	1	1	0	0	0	0	0
AC114488.2	1	31644049..31660162	16114	0.03898053	0.15869704	40	ENSG00000235790	antisense_RNA	1	3	24	1	2216	1	1	1	0	0	0	2	0.666666667
AC080013.1	3	158732263..158784070	51808	0.03995414	0.1626608	16	ENSG00000240207	antisense_RNA	1	1	5	1	2162	1	1	1	0	0	0	0	0
AC006450.3	9	complement(124006277..124009396)	3120	0.04025203	0.16387355	2	ENSG00000236668	antisense_RNA	1	1	1	1	2146	1	1	1	0	0	0	0	0
CPEB1-AS1	15	82647770..82692820	45051	0.04040264	0.16448673	4	ENSG00000259462	antisense_RNA	4	4	1	1	2138	1	1	1	0	0	3	3	0.75
AL445931.1	9	134054290..134058805	4516	0.04090002	0.16651167	3	ENSG00000235138	antisense_RNA	1	1	1	1	2112	1	1	1	0	0	0	0	0
AP001178.3	18	650229..652843	2615	0.04101655	0.16698606	2	ENSG00000266456	antisense_RNA	1	1	1	1	2106	1	1	1	0	0	0	0	0
POT1-AS1	7	124929873..125179315	249443	0.04110764	0.1673569	23	ENSG00000224897	antisense_RNA	13	14	5	1	6304	3	3	1	0	0	10	11	0.785714286
AC007750.1	2	162159762..162173223	13462	0.04155923	0.1691954	7	ENSG00000236841	antisense_RNA	3	3	2	1	4157	2	2	1	0	0	1	1	0.333333333
TBX18-AS1	6	84687712..84709578	21867	0.04160927	0.16939915	24	ENSG00000228290	antisense_RNA	1	1	11	0	2076	1	1	1	0	0	0	0	0
AC005498.3	19	complement(56545566..56567411)	21846	0.04224002	0.17196706	2	ENSG00000269696	antisense_RNA	14	14	1	1	2045	1	1	1	0	0	13	13	0.928571429
RORA-AS1	15	60479178..60630637	151460	0.04242674	0.17272723	17	ENSG00000245534	antisense_RNA	1	1	6	0	2036	1	1	1	1	1	0	0	0
AC091948.1	5	complement(148268307..148383783)	115477	0.04248935	0.17298211	5	ENSG00000247199	antisense_RNA	2	3	1	1	2033	1	1	1	1	1	1	2	0.666666667
AC078785.1	3	113019532..113183301	163770	0.04314728	0.17566066	15	ENSG00000240057	antisense_RNA	17	22	6	1	2002	1	1	1	0	0	16	21	0.954545455
EDRF1-AS1	10	complement(125725634..125752110)	26477	0.04342929	0.17680877	34	ENSG00000236991	antisense_RNA	1	2	16	1	1989	1	1	1	0	0	0	1	0.5
AC104958.1	8	120761253..120776832	15580	0.04378147	0.17824259	5	ENSG00000248318	antisense_RNA	1	1	1	1	1973	1	1	1	1	1	0	0	0
AL357568.1	1	complement(164769116..164774641)	5526	0.04400451	0.17915061	4	ENSG00000233693	antisense_RNA	1	1	1	1	1963	1	1	1	0	0	0	0	0
PKP4-AS1	2	complement(158658337..158735002)	76666	0.04411688	0.17960809	7	ENSG00000204380	antisense_RNA	3	3	3	0	5874	3	3	1	0	0	0	0	0
AL391845.2	1	complement(2013213..2015530)	2318	0.04420719	0.17997576	2	ENSG00000233542	antisense_RNA	1	1	1	1	1954	1	1	1	0	0	0	0	0
AL035530.2	6	158988178..159064925	76748	0.04427517	0.18025251	13	ENSG00000271913	antisense_RNA	7	7	4	1	1951	1	1	1	0	0	6	6	0.857142857
AL445231.1	1	complement(117025482..117059490)	34009	0.04438893	0.18071564	6	ENSG00000236137	antisense_RNA	3	3	2	0	1946	1	1	1	0	0	2	2	0.666666667
Z83844.2	22	complement(37641832..37658377)	16546	0.04441175	0.18080855	6	ENSG00000233360	antisense_RNA	0	2	1	0	1945	0	1	0	0	1	0	1	0.5
AL391421.1	10	77866875..77869610	2736	0.04494321	0.18297224	2	ENSG00000204049	antisense_RNA	1	1	1	1	1922	1	1	1	0	0	0	0	0
AC244100.3	17	36001419..36011618	10200	0.04501347	0.18325828	4	ENSG00000275944	antisense_RNA	1	1	2	1	1919	1	1	1	0	0	0	0	0
AC016705.1	15	complement(80433795..80445152)	11358	0.04567998	0.18597178	3	ENSG00000258010	antisense_RNA	0	1	1	0	1891	0	1	0	0	0	0	0	0
AC009950.1	2	230121370..230174223	52854	0.04626719	0.18836242	22	ENSG00000225963	antisense_RNA	13	13	11	1	3734	2	2	1	0	0	11	11	0.846153846
AP001351.1	11	complement(100684162..100687955)	3794	0.04631681	0.18856442	2	ENSG00000248027	antisense_RNA	2	2	1	1	1865	1	1	1	0	0	1	1	0.5
AC007128.1	7	8262264..8344516	82253	0.04661676	0.18978556	7	ENSG00000229970	antisense_RNA	1	1	1	1	1853	1	1	1	0	0	0	0	0
AC124242.1	8	18084868..18096394	11527	0.0470997	0.19175171	12	ENSG00000245281	antisense_RNA	5	5	5	1	1834	1	1	1	1	1	4	4	0.8
USP3-AS1	15	complement(63544247..63601589)	57343	0.04767155	0.19407982	25	ENSG00000259248	antisense_RNA	2	2	10	1	3624	2	2	1	0	0	0	0	0
AL645504.1	1	complement(201723294..201737506)	14213	0.04775061	0.19440168	2	ENSG00000235121	antisense_RNA	1	1	1	1	1809	1	1	1	0	0	0	0	0
AL031666.1	20	47352561..47354633	2073	0.04775061	0.19440168	2	ENSG00000231119	antisense_RNA	1	1	1	1	1809	1	1	1	0	0	0	0	0
RUNDC3A-AS1	17	complement(44299574..44315315)	15742	0.04796271	0.19526521	8	ENSG00000267750	antisense_RNA	3	3	2	0	5403	3	3	1	0	0	0	0	0
AL139353.2	14	31420286..31452883	32598	0.04823051	0.19635547	9	ENSG00000250365	antisense_RNA	1	15	3	1	1791	1	1	1	0	0	0	14	0.933333333
AC022893.1	8	73052178..73063061	10884	0.04867898	0.19818126	2	ENSG00000253636	antisense_RNA	9	9	1	1	3549	2	2	1	0	0	7	7	0.777777778
ROR1-AS1	1	complement(64094442..64171297)	76856	0.04874766	0.19846086	9	ENSG00000223949	antisense_RNA	2	3	2	1	3544	2	2	1	0	0	0	1	0.333333333
AC063977.6	19	complement(51152923..51181966)	29044	0.04899651	0.19947399	5	ENSG00000269072	antisense_RNA	1	1	1	1	1763	1	1	1	0	0	0	0	0
AP001627.1	21	complement(42733594..42741758)	8165	0.04924792	0.20049751	2	ENSG00000225731	antisense_RNA	1	1	1	1	1754	1	1	1	0	0	0	0	0
AP4B1-AS1	1	113856635..113901237	44603	0.04981595	0.20281006	5	ENSG00000226167	antisense_RNA	1	5	1	1	1734	1	1	1	0	0	0	4	0.8
C9orf147	9	complement(112433816..112487204)	53389	0.05027989	0.20469886	11	ENSG00000230185	antisense_RNA	103	103	4	1	1718	1	1	1	1	1	102	102	0.990291262
AC021205.3	4	complement(122881878..122884712)	2835	0.05054468	0.20577685	2	ENSG00000273007	antisense_RNA	1	1	1	1	1709	1	1	1	0	0	0	0	0
AC103740.1	15	complement(62827675..62884034)	56360	0.0506039	0.20601795	12	ENSG00000259370	antisense_RNA	6	6	4	1	8535	5	5	1	0	0	1	1	0.166666667
AC092053.3	3	39148281..39172952	24672	0.05208895	0.2120639	4	ENSG00000284669	antisense_RNA	3	3	1	1	4975	3	3	1	0	0	0	0	0
AL358216.1	10	628638..631255	2618	0.05213087	0.21223454	2	ENSG00000225140	antisense_RNA	1	1	1	1	1657	1	1	1	0	0	0	0	0
AL161756.1	14	complement(64329431..64338599)	9169	0.0521781	0.21242684	6	ENSG00000214770	antisense_RNA	2	2	2	2	3311	2	2	1	0	0	0	0	0
AC087521.2	11	complement(43829709..43880726)	51018	0.05241556	0.21339359	10	ENSG00000246250	antisense_RNA	103	104	4	1	3296	1	2	0.5	1	1	102	102	0.980769231
HDAC2-AS2	6	113969701..114471705	502005	0.0535662	0.21807804	57	ENSG00000228624	antisense_RNA	17	26	18	2	8063	5	5	1	1	1	12	21	0.807692308
PDZRN3-AS1	3	73621713..73626796	5084	0.0540556	0.22007049	10	ENSG00000239677	antisense_RNA	1	1	4	0	1598	1	1	1	0	0	0	0	0
AL354732.1	1	complement(170460453..170532647)	72195	0.05424229	0.22083054	10	ENSG00000231407	antisense_RNA	3	3	4	0	3185	2	2	1	0	0	1	1	0.333333333
AC026725.1	5	complement(76606608..76608970)	2363	0.054396	0.22145632	2	ENSG00000249713	antisense_RNA	1	1	1	1	1588	1	1	1	0	0	0	0	0
AC005324.1	17	complement(15735023..15749192)	14170	0.05460231	0.22229623	8	ENSG00000233002	antisense_RNA	1	1	3	1	1582	1	1	1	1	1	0	0	0
AL121987.2	1	complement(160202199..160208869)	6671	0.05474072	0.22285972	5	ENSG00000227741	antisense_RNA	1	1	1	1	1578	1	1	1	0	0	0	0	0
AL358115.1	1	complement(165890795..165900683)	9889	0.05501965	0.22399531	5	ENSG00000236364	antisense_RNA	1	1	2	1	1570	1	1	1	0	0	0	0	0
AC087457.1	15	34755084..34812923	57840	0.05583765	0.22732556	5	ENSG00000250007	antisense_RNA	2	2	2	1	3094	2	2	1	0	0	0	0	0
ZBED3-AS1	5	77086740..77166909	80170	0.05588281	0.22750939	40	ENSG00000250802	antisense_RNA	38	38	17	2	6183	4	4	1	2	2	34	34	0.894736842
CD81-AS1	11	complement(2328749..2377992)	49244	0.05601871	0.22806267	6	ENSG00000238184	antisense_RNA	6	6	2	0	1542	1	1	1	0	0	5	5	0.833333333
AL109955.1	20	complement(57384160..57393062)	8903	0.05609146	0.22835886	2	ENSG00000218018	antisense_RNA	1	1	1	1	1540	1	1	1	0	0	0	0	0
AP000866.2	11	124759129..124765936	6808	0.0561644	0.22865581	4	ENSG00000250073	antisense_RNA	1	1	2	1	1538	1	1	1	0	0	0	0	0
AC003986.1	7	19144293..19146253	1961	0.05660606	0.23045389	2	ENSG00000229533	antisense_RNA	1	1	1	1	1526	1	1	1	0	0	0	0	0
MCPH1-AS1	8	complement(6618475..6708209)	89735	0.05671756	0.23090784	12	ENSG00000249898	antisense_RNA	8	8	4	1	3046	2	2	1	1	1	6	6	0.75
ZNF571-AS1	19	37548914..37587348	38435	0.05682951	0.23136358	29	ENSG00000267470	antisense_RNA	4	7	12	0	4560	3	3	1	0	0	1	4	0.571428571
AC009509.1	12	complement(27696388..27710770)	14383	0.05686692	0.23151589	8	ENSG00000256377	antisense_RNA	1	2	3	0	1519	0	1	0	0	0	1	1	0.5
AC087294.1	17	21214331..21230035	15705	0.05686692	0.23151589	4	ENSG00000235530	antisense_RNA	3	3	2	1	1519	1	1	1	0	0	2	2	0.666666667
AC096677.1	1	201507241..201534784	27544	0.05697945	0.23197404	2	ENSG00000224536	antisense_RNA	1	1	1	1	1516	1	1	1	0	0	0	0	0
AC139491.1	5	complement(176049678..176062021)	12344	0.05697945	0.23197404	3	ENSG00000248469	antisense_RNA	0	1	1	0	1516	0	1	0	0	0	0	0	0
ZNF790-AS1	19	36797518..36828115	30598	0.0573578	0.23351437	12	ENSG00000267254	antisense_RNA	23	23	4	0	1506	1	1	1	0	0	22	22	0.956521739
AL035425.1	X	108736011..108738903	2893	0.05766412	0.23476144	5	ENSG00000237863	antisense_RNA	1	1	2	1	1498	1	1	1	0	0	0	0	0
AC008443.6	5	181195496..181203103	7608	0.05820812	0.23697617	12	ENSG00000250900	antisense_RNA	1	1	6	0	1484	1	1	1	0	0	0	0	0
AC109460.1	16	complement(28973962..28978824)	4863	0.05844442	0.23793819	2	ENSG00000260367	antisense_RNA	1	1	1	1	1478	1	1	1	0	0	0	0	0
AL139039.3	6	complement(10511036..10514546)	3511	0.05856329	0.23842213	2	ENSG00000237685	antisense_RNA	1	1	1	1	1475	1	1	1	0	0	0	0	0
AL021392.1	22	46541495..46548196	6702	0.05858315	0.23850298	2	ENSG00000234869	antisense_RNA	2	2	1	1	2949	2	2	1	0	0	0	0	0
PAQR9-AS1	3	142960650..143001559	40910	0.05861627	0.23863785	26	ENSG00000241570	antisense_RNA	3	3	15	0	4421	3	3	1	0	0	0	0	0
AC007319.1	2	187003220..187554663	551444	0.05868264	0.23890804	11	ENSG00000224063	antisense_RNA	16	19	3	1	1472	1	1	1	1	1	15	18	0.947368421
AC004834.1	7	complement(99252452..99325826)	73375	0.05878914	0.23934163	11	ENSG00000284523	antisense_RNA	3	3	4	1	4408	3	3	1	1	1	0	0	0
LUARIS	7	complement(43508728..43522542)	13815	0.05924612	0.24120208	3	ENSG00000231638	antisense_RNA	2	2	1	1	2916	2	2	1	0	0	0	0	0
AC051619.5	15	complement(45251580..45279251)	27672	0.05936828	0.24169941	10	ENSG00000259520	antisense_RNA	1	1	3	1	1455	1	1	1	0	0	0	0	0
AP002478.1	18	3653410..3656282	2873	0.05936828	0.24169941	3	ENSG00000266401	antisense_RNA	1	2	1	1	1455	1	1	1	0	0	0	1	0.5
CDKN2B-AS1	9	21994778..22121097	126320	0.06133551	0.24970838	33	ENSG00000240498	antisense_RNA	19	24	17	0	4225	3	3	1	3	3	16	21	0.875
AP000941.1	11	118636620..118638097	1478	0.06223404	0.25336645	2	ENSG00000255176	antisense_RNA	1	1	1	1	1388	1	1	1	0	0	0	0	0
AL365214.2	6	112236093..112307009	70917	0.06271601	0.25532863	19	ENSG00000226440	antisense_RNA	3	110	9	3	4132	3	3	1	0	0	0	107	0.972727273
TMEM108-AS1	3	complement(133246106..133257188)	11083	0.06289104	0.25604124	6	ENSG00000251011	antisense_RNA	2	2	2	2	2747	2	2	1	0	0	0	0	0
WDR11-AS1	10	complement(120761812..120851345)	89534	0.06302105	0.25657051	15	ENSG00000227165	antisense_RNA	40	41	7	1	4112	3	3	1	0	0	37	38	0.926829268
AL512328.1	1	complement(230710698..230795492)	84795	0.06422368	0.26146665	7	ENSG00000244137	antisense_RNA	3	6	3	1	1345	1	1	1	0	0	2	5	0.833333333
AC004241.1	12	47706085..47742294	36210	0.06439924	0.26218139	13	ENSG00000257433	antisense_RNA	10	10	4	2	4024	3	3	1	2	2	7	7	0.7
AC036108.3	15	99139317..99145370	6054	0.06453556	0.26273638	2	ENSG00000261616	antisense_RNA	2	2	1	1	2677	2	2	1	0	0	0	0	0
AL139423.1	1	10639241..10654333	15093	0.06541526	0.26631779	2	ENSG00000272078	antisense_RNA	4	6	1	1	7923	4	6	0.666666667	0	0	0	0	0
AC107959.2	8	23068229..23083619	15391	0.06553934	0.26682294	3	ENSG00000246130	antisense_RNA	2	3	1	1	2636	1	2	0.5	0	0	1	1	0.333333333
AL512604.2	9	complement(37112548..37115490)	2943	0.06573885	0.26763519	2	ENSG00000233242	antisense_RNA	1	1	1	1	1314	1	1	1	0	0	0	0	0
AC022028.2	10	85644073..85648066	3994	0.06596476	0.2685549	2	ENSG00000270002	antisense_RNA	1	2	1	1	2619	1	2	0.5	0	0	0	0	0
AL137186.2	10	complement(5934270..5945900)	11631	0.06624298	0.26968761	6	ENSG00000232807	antisense_RNA	3	3	3	1	3912	3	3	1	0	0	0	0	0
SENCR	11	complement(128691672..128696023)	4352	0.06654919	0.27093424	3	ENSG00000254703	antisense_RNA	1	1	1	1	1298	1	1	1	0	0	0	0	0
AC034102.6	12	complement(56120033..56129619)	9587	0.06675491	0.27177175	6	ENSG00000258317	antisense_RNA	1	1	2	1	1294	1	1	1	1	1	0	0	0
AL050403.2	20	10672928..10994924	321997	0.0675378	0.27495906	12	ENSG00000270792	antisense_RNA	29	33	4	0	1279	1	1	1	1	1	28	32	0.96969697
STK24-AS1	13	98577244..98578830	1587	0.06759065	0.27517421	2	ENSG00000224418	antisense_RNA	1	1	1	1	1278	1	1	1	0	0	0	0	0
AC025569.1	12	70468080..70543040	74961	0.06782416	0.27612487	25	ENSG00000258168	antisense_RNA	5	5	8	1	6368	5	5	1	0	0	0	0	0
AC106038.1	8	90646441..90656598	10158	0.06805214	0.27705302	7	ENSG00000246792	antisense_RNA	3	3	3	1	3808	3	3	1	0	0	0	0	0
AL118558.1	14	complement(102036315..102066228)	29914	0.06966198	0.28360697	7	ENSG00000258959	antisense_RNA	29	29	3	1	1240	1	1	1	0	0	28	28	0.965517241
INTS6-AS1	13	51452367..51552364	99998	0.07004326	0.28515925	53	ENSG00000236778	antisense_RNA	14	19	30	2	9866	7	8	0.875	0	0	7	11	0.578947368
MAMDC2-AS1	9	complement(70033921..70175888)	141968	0.07007167	0.28527491	45	ENSG00000204706	antisense_RNA	8	8	23	3	9862	8	8	1	3	3	0	0	0
AC091976.1	5	complement(163012265..163437326)	425062	0.07028548	0.28614535	10	ENSG00000250061	antisense_RNA	5	6	4	0	1229	1	1	1	1	1	4	5	0.833333333
AC090912.2	18	complement(22723491..22907721)	184231	0.07028548	0.28614535	12	ENSG00000266850	antisense_RNA	1	3	4	1	1229	1	1	1	0	0	0	2	0.666666667
AC103923.1	1	62688482..62710694	22213	0.07034271	0.28637837	2	ENSG00000235545	antisense_RNA	5	5	1	1	1228	1	1	1	0	0	4	4	0.8
AC048382.5	15	complement(84597809..84633987)	36179	0.07066882	0.287706	5	ENSG00000275120	antisense_RNA	3	4	1	1	3667	2	3	0.666666667	1	1	1	1	0.25
AC006299.1	11	22829380..22945393	116014	0.07135964	0.2905185	9	ENSG00000246225	antisense_RNA	6	6	3	0	2421	2	2	1	2	2	4	4	0.666666667
SCOC-AS1	4	complement(140283724..140373381)	89658	0.07168535	0.29184451	10	ENSG00000196951	antisense_RNA	2	2	3	1	2410	2	2	1	2	2	0	0	0
AP001267.1	11	complement(118397095..118401895)	4801	0.07213432	0.29367235	4	ENSG00000254873	antisense_RNA	0	2	2	0	2395	0	2	0	0	0	0	0	0
AC007099.1	2	75524068..75542706	18639	0.07289523	0.29677016	3	ENSG00000231172	antisense_RNA	1	1	1	1	1185	1	1	1	0	0	0	0	0
AC091100.1	15	complement(76174891..76181486)	6596	0.0733907	0.29878729	3	ENSG00000259422	antisense_RNA	2	2	1	1	2354	2	2	1	0	0	0	0	0
AC010261.2	5	112192020..112210139	18120	0.07401958	0.30134759	8	ENSG00000251187	antisense_RNA	1	1	3	1	1167	1	1	1	0	0	0	0	0
AC091045.1	15	40488041..40558019	69979	0.07443417	0.30303545	6	ENSG00000259536	antisense_RNA	12	16	2	0	2321	1	2	0.5	0	0	11	14	0.875
AC011365.1	5	168706567..168720884	14318	0.07450907	0.3033404	9	ENSG00000254042	antisense_RNA	3	3	2	1	3478	3	3	1	0	0	0	0	0
AP000356.2	22	complement(24645171..24651657)	6487	0.07456267	0.3035586	4	ENSG00000284070	antisense_RNA	4	4	1	1	4634	4	4	1	0	0	0	0	0
MALINC1	5	complement(140072857..140108630)	35774	0.07535404	0.30678044	17	ENSG00000245146	antisense_RNA	5	5	7	1	3439	3	3	1	0	0	2	2	0.4
FLJ31104	5	55995167..56003649	8483	0.07547475	0.30727186	2	ENSG00000227908	antisense_RNA	2	2	1	1	2289	2	2	1	0	0	0	0	0
STAU2-AS1	8	73420004..73441526	21523	0.07580592	0.30862013	5	ENSG00000253302	antisense_RNA	3	3	2	1	2279	2	2	1	0	0	1	1	0.333333333
AL445363.2	14	34556774..34561298	4525	0.0759726	0.30929872	5	ENSG00000259135	antisense_RNA	0	1	2	0	1137	0	1	0	0	0	0	0	0
C5orf66	5	135033280..135358219	324940	0.07793761	0.31729862	19	ENSG00000224186	antisense_RNA	10	17	6	0	6650	0	6	0	0	0	10	11	0.647058824
AC007038.1	2	210030733..210064356	33624	0.07856376	0.31984778	4	ENSG00000229127	antisense_RNA	2	2	1	1	2199	2	2	1	0	0	0	0	0
CLMAT3	5	151676945..151724782	47838	0.07885062	0.32101565	7	ENSG00000249035	antisense_RNA	3	3	2	1	2191	2	2	1	0	0	1	1	0.333333333
PYCARD-AS1	16	31201885..31203452	1568	0.07888662	0.32116223	2	ENSG00000261359	antisense_RNA	1	1	1	1	1095	1	1	1	1	1	0	0	0
AC105339.2	15	82744223..82750289	6067	0.07917585	0.32233972	2	ENSG00000259442	antisense_RNA	1	1	1	1	1091	1	1	1	0	0	0	0	0
AL009181.1	1	complement(28870483..28877336)	6854	0.07961369	0.32412225	3	ENSG00000233427	antisense_RNA	0	1	1	0	1085	0	1	0	0	0	0	0	0
AC078881.1	4	177444979..177677126	232148	0.07994526	0.32547213	6	ENSG00000250131	antisense_RNA	18	18	1	1	2161	2	2	1	1	1	16	16	0.888888889
FAM212B-AS1	1	111739841..111747798	7958	0.08107072	0.3300541	5	ENSG00000227811	antisense_RNA	1	2	2	1	2131	1	2	0.5	1	1	0	0	0
AC025164.2	12	92145573..92189660	44088	0.08134884	0.3311864	6	ENSG00000245904	antisense_RNA	7	7	2	2	7433	7	7	1	0	0	0	0	0
AC093690.1	2	complement(28307691..28310459)	2769	0.08187758	0.33333899	3	ENSG00000223522	antisense_RNA	2	2	1	1	2110	2	2	1	0	0	0	0	0
TMEM220-AS1	17	10729777..10815164	85388	0.0821892	0.33460765	20	ENSG00000263400	antisense_RNA	14	20	7	1	2102	2	2	1	0	0	12	18	0.9
TNK2-AS1	3	195908076..195911257	3182	0.08242447	0.3355655	2	ENSG00000224614	antisense_RNA	2	2	1	1	2096	2	2	1	0	0	0	0	0
AC092123.1	16	complement(89492017..89504460)	12444	0.0826611	0.33652884	5	ENSG00000261118	antisense_RNA	1	1	2	1	1045	1	1	1	1	1	0	0	0
AC002451.1	7	95596682..95613719	17038	0.08281961	0.33717415	5	ENSG00000231170	antisense_RNA	5	5	3	1	1043	1	1	1	1	1	4	4	0.8
AL008729.1	6	complement(13264861..13295586)	30726	0.08319183	0.33868954	12	ENSG00000215022	antisense_RNA	3	3	4	1	3115	3	3	1	0	0	0	0	0
ADAMTS9-AS2	3	64684909..65011468	326560	0.08360978	0.34039111	12	ENSG00000241684	antisense_RNA	15	16	4	1	7232	7	7	1	0	0	8	9	0.5625
MEIS1-AS2	2	complement(66439088..66441836)	2749	0.0839464	0.34176155	4	ENSG00000230749	antisense_RNA	1	1	2	1	1029	1	1	1	0	0	0	0	0
AP000487.1	11	complement(70372246..70398488)	26243	0.08419186	0.34276086	6	ENSG00000246889	antisense_RNA	20	20	3	2	3078	3	3	1	1	1	17	17	0.85
AC139100.1	18	80183680..80202992	19313	0.08489518	0.34562422	5	ENSG00000267251	antisense_RNA	2	2	1	1	2035	2	2	1	0	0	0	0	0
POC1B-AS1	12	89525654..89548005	22352	0.08594041	0.34987951	2	ENSG00000270344	antisense_RNA	14	15	1	1	8041	8	8	1	0	0	6	7	0.466666667
AL442663.3	14	complement(73057925..73059415)	1491	0.08638085	0.35167264	2	ENSG00000258813	antisense_RNA	1	1	1	1	1000	1	1	1	0	0	0	0	0
AC012213.1	8	complement(103483398..103501676)	18279	0.08646732	0.35202466	7	ENSG00000253477	antisense_RNA	2	2	2	1	999	1	1	1	1	1	1	1	0.5
AL356056.2	10	complement(46582782..46598145)	15364	0.08716534	0.35486644	4	ENSG00000231187	antisense_RNA	3	3	2	1	991	1	1	1	0	0	2	2	0.666666667
Z93930.2	22	28800683..28848559	47877	0.08787472	0.35775447	9	ENSG00000226471	antisense_RNA	4	6	4	1	983	1	1	1	1	1	3	5	0.833333333
MYLK-AS1	3	123585542..123644568	59027	0.08814372	0.35884963	8	ENSG00000239523	antisense_RNA	29	29	3	1	980	1	1	1	1	1	28	28	0.965517241
AL133375.1	6	complement(43213801..43223860)	10060	0.08814372	0.35884963	2	ENSG00000245261	antisense_RNA	0	1	1	0	980	0	1	0	0	0	0	0	0
AC098820.3	2	complement(216483032..216487196)	4165	0.08850497	0.36032033	2	ENSG00000241520	antisense_RNA	1	1	1	1	976	1	1	1	0	0	0	0	0
AC005476.2	14	complement(71292729..71321814)	29086	0.08877785	0.36143128	6	ENSG00000259146	antisense_RNA	7	7	2	1	973	1	1	1	0	0	6	6	0.857142857
AL357033.1	20	complement(62640719..62643304)	2586	0.08937491	0.36386202	2	ENSG00000167046	antisense_RNA	2	2	1	1	1933	2	2	1	0	0	0	0	0
ENTPD1-AS1	10	complement(95753206..96090238)	337033	0.0896353	0.36492212	34	ENSG00000226688	antisense_RNA	21	114	12	3	12528	13	13	1	5	5	8	101	0.885964912
C10orf71-AS1	10	complement(49296112..49299018)	2907	0.08969974	0.36518446	4	ENSG00000236208	antisense_RNA	1	1	2	1	963	1	1	1	0	0	0	0	0
AL138789.1	1	68479129..68483539	4411	0.08998005	0.36632567	2	ENSG00000233589	antisense_RNA	1	1	1	1	960	1	1	1	0	0	0	0	0
AF111169.4	14	complement(76774284..76781518)	7235	0.09054596	0.3686296	4	ENSG00000259081	antisense_RNA	1	1	2	1	954	1	1	1	0	0	0	0	0
AC079921.1	4	complement(39112677..39126818)	14142	0.09131168	0.37174698	4	ENSG00000249207	antisense_RNA	1	2	1	1	946	1	1	1	0	0	0	1	0.5
AC010273.1	5	complement(69113112..69136394)	23283	0.09131168	0.37174698	6	ENSG00000248664	antisense_RNA	5	5	1	1	946	1	1	1	0	0	4	4	0.8
AC244517.4	5	complement(141183401..141201396)	17996	0.09131168	0.37174698	4	ENSG00000278936	antisense_RNA	0	4	2	0	946	0	1	0	0	0	0	3	0.75
SMARCA5-AS1	4	complement(143513472..143514635)	1164	0.09140831	0.37214036	2	ENSG00000245112	antisense_RNA	1	1	1	1	945	1	1	1	1	1	0	0	0
TTN-AS1	2	178521183..178779963	258781	0.09175508	0.37355212	157	ENSG00000237298	antisense_RNA	14	45	70	2	19770	14	21	0.666666667	6	6	0	24	0.533333333
IL21-AS1	4	122618983..122689156	70174	0.09218874	0.37531765	11	ENSG00000227145	antisense_RNA	6	6	1	1	3748	4	4	1	2	2	2	2	0.333333333
AC109587.1	3	69013941..69056622	42682	0.09223796	0.37551803	24	ENSG00000244513	antisense_RNA	16	17	13	2	3746	4	4	1	0	0	12	13	0.764705882
AL445183.2	1	53114576..53118609	4034	0.09233656	0.37591944	2	ENSG00000235563	antisense_RNA	2	2	1	1	1871	2	2	1	0	0	0	0	0
EGFR-AS1	7	complement(55179750..55188934)	9185	0.09235301	0.37598643	2	ENSG00000224057	antisense_RNA	3	3	1	1	2806	3	3	1	0	0	0	0	0
AC010547.1	16	71462278..71465941	3664	0.09278287	0.37773645	5	ENSG00000247324	antisense_RNA	2	3	2	1	2793	2	3	0.666666667	0	0	0	0	0
AC068831.2	15	complement(90952239..90955225)	2987	0.09298262	0.37854967	2	ENSG00000258384	antisense_RNA	2	2	1	1	1858	2	2	1	0	0	0	0	0
AL358790.1	10	complement(102845761..102854513)	8753	0.09348577	0.38059809	8	ENSG00000282772	antisense_RNA	6	6	4	1	924	1	1	1	1	1	5	5	0.833333333
LMCD1-AS1	3	complement(7952805..8611924)	659120	0.09363053	0.38118744	22	ENSG00000227110	antisense_RNA	14	19	7	1	6458	7	7	1	0	0	7	12	0.631578947
AC106801.1	5	157565964..157569098	3135	0.09363778	0.38121695	2	ENSG00000253519	antisense_RNA	2	2	1	1	1845	2	2	1	0	0	0	0	0
AC016723.1	2	complement(167814774..167941144)	126371	0.09368856	0.38142369	7	ENSG00000235335	antisense_RNA	9	9	2	0	922	1	1	1	0	0	8	8	0.888888889
FAM66D	8	12115782..12177550	61769	0.09409679	0.38308566	4	ENSG00000255052	antisense_RNA	67	118	1	1	918	1	1	1	0	0	66	117	0.991525424
PARD6G-AS1	18	80147924..80178432	30509	0.09411729	0.38316914	11	ENSG00000267270	antisense_RNA	12	12	5	2	4589	5	5	1	0	0	7	7	0.583333333
AC137932.3	16	89268104..89273044	4941	0.0944053	0.38434168	2	ENSG00000268218	antisense_RNA	4	4	1	1	3660	4	4	1	0	0	0	0	0
SMC5-AS1	9	complement(70193997..70258866)	64870	0.09502844	0.38687859	4	ENSG00000268364	antisense_RNA	9	10	1	1	1818	2	2	1	2	2	7	8	0.8
SMAD5-AS1	5	complement(136129507..136134890)	5384	0.09513309	0.38730467	2	ENSG00000164621	antisense_RNA	3	3	1	1	1816	2	2	1	2	2	1	1	0.333333333
AC104938.1	15	71818396..71823384	4989	0.0964072	0.39249178	9	ENSG00000260037	antisense_RNA	4	4	3	1	896	1	1	1	0	0	3	3	0.75
AC026992.2	15	complement(69278328..69298763)	20436	0.09662287	0.39336984	6	ENSG00000261634	antisense_RNA	3	3	2	1	2682	3	3	1	0	0	0	0	0
AL606469.1	10	23343957..23345181	1225	0.09683952	0.39425184	2	ENSG00000224215	antisense_RNA	1	1	1	1	892	1	1	1	0	0	0	0	0
AC079385.1	12	complement(106495958..106774918)	278961	0.09705713	0.3951378	6	ENSG00000257545	antisense_RNA	21	26	2	1	890	1	1	1	1	1	20	25	0.961538462
AC243772.2	1	complement(149785659..149793020)	7362	0.09752283	0.39703374	2	ENSG00000233030	antisense_RNA	3	5	1	1	3543	3	4	0.75	0	0	0	1	0.2
AC025431.1	15	58065225..58071043	5819	0.09883392	0.40237144	3	ENSG00000259285	antisense_RNA	1	1	1	1	874	1	1	1	0	0	0	0	0
LINC00449	13	complement(99499727..99501052)	1326	0.09906061	0.40329431	2	ENSG00000203441	antisense_RNA	1	1	1	1	872	1	1	1	0	0	0	0	0
AP000897.2	18	complement(7741310..7754831)	13522	0.09945982	0.40491956	6	ENSG00000266767	antisense_RNA	2	2	2	2	1737	2	2	1	1	1	0	0	0
DGUOK-AS1	2	complement(73947642..73981441)	33800	0.09986225	0.40655796	6	ENSG00000237883	antisense_RNA	2	2	3	0	865	1	1	1	0	0	1	1	0.5
AC079385.2	12	complement(106680758..106684700)	3943	0.10009368	0.40750016	4	ENSG00000257711	antisense_RNA	1	1	1	1	863	1	1	1	0	0	0	0	0
AC087241.3	12	complement(22609228..22625015)	15788	0.1002098	0.4079729	2	ENSG00000257023	antisense_RNA	1	1	1	1	862	1	1	1	0	0	0	0	0
AL136988.2	1	complement(230258694..230268483)	9790	0.10032619	0.40844674	3	ENSG00000227006	antisense_RNA	1	1	1	1	861	1	1	1	0	0	0	0	0
AC079807.1	2	47905678..47907810	2133	0.10091221	0.41083252	6	ENSG00000233230	antisense_RNA	10	10	3	1	856	1	1	1	1	1	9	9	0.9
AL138733.1	6	complement(151088103..151228447)	140345	0.10126712	0.41227742	5	ENSG00000223598	antisense_RNA	13	14	1	1	853	1	1	1	0	0	12	13	0.928571429
KCNIP2-AS1	10	101819078..101828779	9702	0.10162453	0.41373252	3	ENSG00000226009	antisense_RNA	1	1	1	1	850	1	1	1	0	0	0	0	0
AC022113.1	5	16615926..16629969	14044	0.10320293	0.42015847	4	ENSG00000246214	antisense_RNA	2	2	1	1	1674	2	2	1	0	0	0	0	0
AC103770.1	8	complement(90806474..90859240)	52767	0.1036985	0.42217604	4	ENSG00000254251	antisense_RNA	1	1	1	1	833	1	1	1	0	0	0	0	0
AL031728.1	1	21293290..21299774	6485	0.10453511	0.42558206	3	ENSG00000231105	antisense_RNA	3	3	1	1	2479	3	3	1	0	0	0	0	0
AC011365.2	5	168654513..168667761	13249	0.10664302	0.43416375	3	ENSG00000254192	antisense_RNA	46	46	1	1	810	1	1	1	1	1	45	45	0.97826087
PAXBP1-AS1	21	32728115..32743122	15008	0.10674845	0.43459298	8	ENSG00000238197	antisense_RNA	6	6	3	2	4046	5	5	1	0	0	1	1	0.166666667
AC079385.3	12	complement(106714924..106733066)	18143	0.10677485	0.43470042	2	ENSG00000257918	antisense_RNA	1	1	1	1	809	1	1	1	0	0	0	0	0
SNHG22	18	49814023..49851059	37037	0.10697319	0.43550791	4	ENSG00000267322	antisense_RNA	2	7	1	1	1615	2	2	1	0	0	0	5	0.714285714
AC021088.1	5	9001774..9045940	44167	0.1073054	0.43686042	6	ENSG00000250619	antisense_RNA	3	4	1	1	805	1	1	1	1	1	2	3	0.75
AC016027.1	22	complement(18076527..18078884)	2358	0.1073054	0.43686042	2	ENSG00000225335	antisense_RNA	4	4	1	1	805	1	1	1	0	0	3	3	0.75
AC090572.3	8	86707547..86765023	57477	0.10743887	0.43740378	3	ENSG00000254115	antisense_RNA	1	1	1	1	804	1	1	1	0	0	0	0	0
ARNTL2-AS1	12	complement(27389789..27446625)	56837	0.10743887	0.43740378	4	ENSG00000245311	antisense_RNA	8	8	1	1	804	1	1	1	0	0	7	7	0.875
AC138028.2	16	88731180..88741425	10246	0.10804359	0.43986572	5	ENSG00000224888	antisense_RNA	5	6	2	2	4797	5	6	0.833333333	0	0	0	0	0
AC053503.2	2	219388496..219403633	15138	0.1081112	0.44014098	2	ENSG00000229525	antisense_RNA	2	2	1	1	1598	2	2	1	1	1	0	0	0
AC010605.1	19	39030436..39031323	888	0.1083825	0.44124547	2	ENSG00000267992	antisense_RNA	1	1	1	1	797	1	1	1	0	0	0	0	0
AL607028.1	10	15237492..15241767	4276	0.108792	0.44291264	2	ENSG00000232739	antisense_RNA	1	1	1	1	794	1	1	1	0	0	0	0	0
AC011405.1	5	139012647..139051203	38557	0.10888342	0.44328484	11	ENSG00000249593	antisense_RNA	3	3	4	1	2380	3	3	1	2	2	0	0	0
AL450384.2	10	complement(18513115..18545651)	32537	0.10968997	0.44656843	7	ENSG00000240291	antisense_RNA	4	4	2	1	1575	2	2	1	0	0	2	2	0.5
AL033527.2	1	39897745..39899098	1354	0.1100393	0.44799062	2	ENSG00000236546	antisense_RNA	1	1	1	1	785	1	1	1	0	0	0	0	0
AC011374.1	5	151652275..151655449	3175	0.11024997	0.4488483	2	ENSG00000260581	antisense_RNA	2	2	1	1	1567	2	2	1	0	0	0	0	0
AL359924.1	1	237862175..237928321	66147	0.11049677	0.44985307	12	ENSG00000237250	antisense_RNA	4	4	1	1	3127	4	4	1	0	0	0	0	0
NDUFV2-AS1	18	complement(9121265..9136645)	15381	0.11060288	0.45028507	7	ENSG00000266053	antisense_RNA	1	3	2	1	781	1	1	1	0	0	0	2	0.666666667
AP001793.2	18	complement(8635179..8636347)	1169	0.11074468	0.45086236	2	ENSG00000266708	antisense_RNA	1	1	1	1	780	1	1	1	0	0	0	0	0
MAST4-AS1	5	complement(67001383..67003953)	2571	0.11117226	0.45260314	2	ENSG00000229666	antisense_RNA	1	1	1	1	777	1	1	1	1	1	0	0	0
AC119403.1	19	complement(2915146..2926807)	11662	0.11131553	0.45318639	3	ENSG00000253392	antisense_RNA	7	7	1	1	776	1	1	1	0	0	6	6	0.857142857
AC023906.4	15	52124561..52140246	15686	0.1123288	0.45731162	6	ENSG00000259709	antisense_RNA	2	2	2	1	1538	2	2	1	0	0	0	0	0
AL035416.1	1	complement(59754747..59789182)	34436	0.11262171	0.45850409	2	ENSG00000226883	antisense_RNA	1	1	1	1	767	1	1	1	0	0	0	0	0
AL353593.3	1	complement(228295911..228302998)	7088	0.11306394	0.4603045	2	ENSG00000270110	antisense_RNA	1	1	1	1	764	1	1	1	0	0	0	0	0
AL596220.1	1	186435161..186470291	35131	0.11365901	0.46272716	7	ENSG00000229739	antisense_RNA	3	7	2	1	760	1	1	1	0	0	2	6	0.857142857
AC018682.1	2	complement(46568256..46580238)	11983	0.11373384	0.46303178	2	ENSG00000250116	antisense_RNA	2	2	1	1	1519	2	2	1	0	0	0	0	0
AC245452.1	22	21938293..21977632	39340	0.11410342	0.4645364	2	ENSG00000224086	antisense_RNA	44	50	1	1	37852	44	50	0.88	0	0	0	0	0
AC027237.3	15	complement(69396904..69415029)	18126	0.11441172	0.46579158	6	ENSG00000259426	antisense_RNA	8	8	3	0	2265	3	3	1	0	0	5	5	0.625
MAP3K14-AS1	17	45247925..45268630	20706	0.11441172	0.46579158	23	ENSG00000267278	antisense_RNA	5	6	10	2	3775	5	5	1	1	1	0	1	0.166666667
AL590006.1	6	128027886..128085248	57363	0.11486815	0.46764979	5	ENSG00000227945	antisense_RNA	1	1	1	1	752	1	1	1	0	0	0	0	0
AC116366.1	5	complement(132468890..132473043)	4154	0.11579202	0.47141104	2	ENSG00000234290	antisense_RNA	2	5	1	1	3730	2	5	0.4	0	0	0	0	0
AC007292.1	19	4363789..4364640	852	0.11579202	0.47141104	2	ENSG00000267980	antisense_RNA	1	1	1	1	746	1	1	1	0	0	0	0	0
AC073254.1	2	complement(232580948..232611971)	31024	0.11594745	0.47204381	33	ENSG00000237126	antisense_RNA	38	38	13	1	3725	5	5	1	0	0	33	33	0.868421053
AL024509.3	6	complement(25245356..25261411)	16056	0.11594745	0.47204381	4	ENSG00000235733	antisense_RNA	1	1	1	1	745	1	1	1	0	0	0	0	0
AL078581.3	6	complement(149576089..149590864)	14776	0.11610329	0.47267828	5	ENSG00000281021	antisense_RNA	1	1	1	1	744	1	1	1	0	0	0	0	0
AL355102.4	14	complement(96259411..96268624)	9214	0.11704722	0.47652119	2	ENSG00000258793	antisense_RNA	1	1	1	1	738	1	1	1	0	0	0	0	0
AC005261.1	19	complement(57267220..57280334)	13115	0.11704722	0.47652119	6	ENSG00000267871	antisense_RNA	11	11	2	1	738	1	1	1	1	1	10	10	0.909090909
KRTAP5-AS1	11	1571353..1599184	27832	0.11788584	0.47993537	8	ENSG00000233930	antisense_RNA	4	5	4	1	2931	3	4	0.75	0	0	1	1	0.2
AC006064.2	12	6578622..6584739	6118	0.11800663	0.4804271	2	ENSG00000247853	antisense_RNA	3	3	1	1	2196	3	3	1	0	0	0	0	0
GNAS-AS1	20	complement(58818919..58850903)	31985	0.11810343	0.48082122	12	ENSG00000235590	antisense_RNA	11	12	4	1	3657	5	5	1	2	2	6	7	0.583333333
A2M-AS1	12	9065177..9068060	2884	0.11822197	0.48130379	3	ENSG00000245105	antisense_RNA	2	3	1	1	2192	2	3	0.666666667	1	1	0	0	0
AC097662.1	2	complement(227221052..227325201)	104150	0.11826513	0.48147952	24	ENSG00000236432	antisense_RNA	5	6	5	2	3652	5	5	1	3	3	0	1	0.166666667
P3H2-AS1	3	190120964..190144846	23883	0.11832993	0.48174334	4	ENSG00000225764	antisense_RNA	2	2	1	1	730	1	1	1	0	0	1	1	0.5
AC025580.1	15	complement(45430652..45441808)	11157	0.11849225	0.48240417	3	ENSG00000259342	antisense_RNA	1	1	1	1	729	1	1	1	0	0	0	0	0
AL354719.2	6	63806836..63822642	15807	0.11881823	0.48373128	2	ENSG00000236345	antisense_RNA	2	2	1	1	1454	2	2	1	0	0	0	0	0
CCDC13-AS1	3	42732575..42746768	14194	0.11975164	0.48753139	6	ENSG00000173811	antisense_RNA	3	3	2	1	2164	3	3	1	0	0	0	0	0
NADK2-AS1	5	36221055..36221902	848	0.1199734	0.48843422	2	ENSG00000245711	antisense_RNA	1	1	1	1	720	1	1	1	0	0	0	0	0
AC090907.2	15	complement(101050732..101086066)	35335	0.1199734	0.48843422	3	ENSG00000259755	antisense_RNA	1	1	1	1	720	1	1	1	0	0	0	0	0
HORMAD2-AS1	22	complement(30008742..30080480)	71739	0.12005678	0.48877365	9	ENSG00000227117	antisense_RNA	26	26	3	1	1439	2	2	1	0	0	24	24	0.923076923
AC092164.1	2	complement(28708953..28736205)	27253	0.12014026	0.48911355	8	ENSG00000226833	antisense_RNA	3	3	3	1	1438	2	2	1	0	0	1	1	0.333333333
AL162171.1	14	88551597..88552493	897	0.12030759	0.48979476	2	ENSG00000258789	antisense_RNA	1	1	1	1	718	1	1	1	0	0	0	0	0
AC011921.1	17	60526293..60550798	24506	0.12030759	0.48979476	8	ENSG00000259349	antisense_RNA	4	4	2	0	718	1	1	1	0	0	3	3	0.75
BCDIN3D-AS1	12	49828542..49841143	12602	0.12044179	0.4903411	8	ENSG00000258057	antisense_RNA	3	5	3	1	3586	3	5	0.6	1	1	0	0	0
AC097382.2	4	complement(7030554..7046231)	15678	0.12053142	0.49070601	4	ENSG00000245748	antisense_RNA	3	6	1	1	4300	3	6	0.5	0	0	0	0	0
AC016727.1	2	61471188..61484130	12943	0.12081238	0.49184985	11	ENSG00000270820	antisense_RNA	6	6	4	1	1430	2	2	1	0	0	4	4	0.666666667
MCF2L-AS1	13	complement(112967484..112968824)	1341	0.12132142	0.49392225	2	ENSG00000235280	antisense_RNA	1	1	1	1	712	1	1	1	0	0	0	0	0
EXTL3-AS1	8	complement(28696198..28701464)	5267	0.12163462	0.49519733	10	ENSG00000246339	antisense_RNA	6	6	4	2	4261	6	6	1	2	2	0	0	0
SPART-AS1	13	36346431..36369601	23171	0.12166317	0.49531358	9	ENSG00000120664	antisense_RNA	1	1	3	1	710	1	1	1	1	1	0	0	0
AC092802.2	1	complement(95243167..95278940)	35774	0.12183477	0.49601219	12	ENSG00000228852	antisense_RNA	5	5	6	1	1418	2	2	1	0	0	3	3	0.6
GDNF-AS1	5	37811589..37953827	142239	0.1224888	0.49867487	20	ENSG00000248587	antisense_RNA	26	42	5	4	9873	13	14	0.928571429	2	2	13	28	0.666666667
AC007566.1	7	92457564..92491610	34047	0.12322518	0.50167281	7	ENSG00000244055	antisense_RNA	19	19	2	0	701	1	1	1	1	1	18	18	0.947368421
AC025263.1	12	complement(69713633..69738568)	24936	0.12393235	0.50455185	6	ENSG00000247131	antisense_RNA	11	11	2	0	2788	4	4	1	0	0	7	7	0.636363636
LRRC8C-DT	1	complement(89583241..89632894)	49654	0.12411042	0.50527678	12	ENSG00000231999	antisense_RNA	5	8	4	2	2088	3	3	1	0	0	2	5	0.625
AC245052.4	19	complement(54119511..54125343)	5833	0.12464769	0.50746413	4	ENSG00000237017	antisense_RNA	6	6	1	1	4158	6	6	1	0	0	0	0	0
AC003986.3	7	19119933..19121916	1984	0.12482782	0.50819746	2	ENSG00000236536	antisense_RNA	1	1	1	1	692	1	1	1	0	0	0	0	0
AP001830.1	11	102452919..102462008	9090	0.12482782	0.50819746	2	ENSG00000255337	antisense_RNA	1	1	1	1	692	1	1	1	0	0	0	0	0
AL671511.1	6	32255711..32265838	10128	0.12490001	0.50849138	2	ENSG00000225914	antisense_RNA	2	5	1	1	3458	2	5	0.4	0	0	0	0	0
AC018695.4	16	85784382..85787617	3236	0.12537133	0.51041022	2	ENSG00000270184	antisense_RNA	1	1	1	1	689	1	1	1	0	0	0	0	0
ID2-AS1	2	complement(8666636..8681863)	15228	0.12579735	0.51214462	19	ENSG00000235092	antisense_RNA	10	10	7	1	2060	3	3	1	2	2	7	7	0.7
AC008760.1	19	complement(6748293..6751467)	3175	0.12591961	0.51264233	2	ENSG00000269680	antisense_RNA	1	1	1	1	686	1	1	1	0	0	0	0	0
OVOL1-AS1	11	complement(65789051..65790868)	1818	0.12610343	0.51339071	4	ENSG00000255120	antisense_RNA	1	1	3	0	685	1	1	1	0	0	0	0	0
AC079779.1	2	197569..202605	5037	0.12663161	0.51554104	2	ENSG00000227061	antisense_RNA	7	7	1	1	4775	7	7	1	0	0	0	0	0
AC104117.3	5	178969390..178990116	20727	0.1281615	0.52176949	2	ENSG00000254035	antisense_RNA	2	2	1	1	674	1	1	1	0	0	1	1	0.5
CLSTN2-AS1	3	complement(140505611..140508789)	3179	0.12830427	0.52235075	2	ENSG00000250433	antisense_RNA	4	4	1	1	2693	4	4	1	3	3	0	0	0
AC093157.2	1	100995473..100996260	788	0.1287345	0.52410229	2	ENSG00000235795	antisense_RNA	1	1	1	1	671	1	1	1	0	0	0	0	0
AC138207.7	17	complement(30978610..30980250)	1641	0.12931265	0.52645605	2	ENSG00000266340	antisense_RNA	1	1	1	1	668	1	1	1	0	0	0	0	0
AC243965.2	14	complement(22595808..22598946)	3139	0.12936106	0.52665315	2	ENSG00000275552	antisense_RNA	4	4	1	1	2671	4	4	1	0	0	0	0	0
AC098820.2	2	complement(216385288..216412696)	27409	0.12970098	0.528037	5	ENSG00000235042	antisense_RNA	2	2	1	1	666	1	1	1	1	1	1	1	0.5
AC130456.4	16	complement(19410729..19411662)	934	0.12989601	0.52883104	2	ENSG00000260681	antisense_RNA	0	1	1	0	665	0	1	0	0	0	0	0	0
AC124319.2	17	complement(80351828..80415168)	63341	0.1301243	0.52976044	5	ENSG00000263069	antisense_RNA	6	8	3	2	3983	6	6	1	0	0	0	2	0.25
AC137630.2	3	complement(48979918..48983985)	4068	0.13088008	0.53283733	4	ENSG00000235236	antisense_RNA	1	1	2	0	660	1	1	1	0	0	0	0	0
AC083805.3	12	57894232..57896846	2615	0.13137772	0.53486333	2	ENSG00000273805	antisense_RNA	0	2	1	0	1315	0	2	0	0	0	0	0	0
AC234782.2	X	complement(103917411..103919548)	2138	0.13177857	0.53649525	6	ENSG00000231728	antisense_RNA	3	3	2	1	1311	2	2	1	0	0	1	1	0.333333333
AC105219.1	8	143696154..143698413	2260	0.13201352	0.53745182	2	ENSG00000181097	antisense_RNA	3	3	1	1	1963	3	3	1	0	0	0	0	0
ATXN8OS	13	70107213..70139429	32217	0.13262157	0.53992729	7	ENSG00000230223	antisense_RNA	3	3	2	1	1954	3	3	1	0	0	0	0	0
AC021066.1	12	complement(52274647..52279156)	4510	0.13350981	0.54354349	2	ENSG00000257830	antisense_RNA	1	1	1	1	647	1	1	1	1	1	0	0	0
PPP1R12A-AS1	12	79934901..79942712	7812	0.1335511	0.54371156	3	ENSG00000257557	antisense_RNA	9	9	1	1	3234	5	5	1	0	0	4	4	0.444444444
AC079848.1	3	126084220..126095349	11130	0.1339238	0.5452289	5	ENSG00000250012	antisense_RNA	1	1	2	1	645	1	1	1	1	1	0	0	0
KDM4A-AS1	1	complement(43699765..43708138)	8374	0.13420122	0.54635832	13	ENSG00000236200	antisense_RNA	3	3	5	1	1931	3	3	1	3	3	0	0	0
AC002310.2	16	30572250..30583860	11611	0.13511082	0.55006148	5	ENSG00000239791	antisense_RNA	12	15	2	1	1918	1	3	0.333333333	0	0	11	12	0.8
IDI2-AS1	10	1022666..1044201	21536	0.13539318	0.55121103	17	ENSG00000232656	antisense_RNA	2	4	5	0	1276	0	2	0	0	0	2	2	0.5
OR2A1-AS1	7	complement(144300395..144356181)	55787	0.13646264	0.55556499	27	ENSG00000244479	antisense_RNA	0	7	10	0	2532	0	4	0	0	4	0	3	0.428571429
AC027020.1	15	100558677..100559798	1122	0.13667856	0.55644405	5	ENSG00000259540	antisense_RNA	1	1	2	1	632	1	1	1	0	0	0	0	0
AC066613.1	15	51457286..51460582	3297	0.13678678	0.55688462	7	ENSG00000259668	antisense_RNA	2	2	3	0	1263	2	2	1	0	0	0	0	0
AC009065.3	16	2119207..2120248	1042	0.1377685	0.5608814	2	ENSG00000260447	antisense_RNA	1	1	1	1	627	1	1	1	0	0	0	0	0
AC113382.1	5	138032774..138037266	4493	0.13787845	0.56132903	2	ENSG00000246323	antisense_RNA	2	2	1	1	1253	2	2	1	0	0	0	0	0
AC092802.1	1	complement(95163219..95233982)	70764	0.13793349	0.56155312	6	ENSG00000226026	antisense_RNA	4	4	2	0	2505	4	4	1	0	0	0	0	0
ITFG1-AS1	16	47144323..47162747	18425	0.13798858	0.56177738	7	ENSG00000260281	antisense_RNA	1	1	2	0	626	1	1	1	1	1	0	0	0
AC010998.2	10	complement(120879256..120880667)	1412	0.13820936	0.56267622	2	ENSG00000271670	antisense_RNA	1	1	1	1	625	1	1	1	0	0	0	0	0
PITRM1-AS1	10	3141632..3167972	26341	0.13836749	0.56332002	8	ENSG00000237399	antisense_RNA	6	7	3	1	4370	6	7	0.857142857	0	0	0	0	0
LENG8-AS1	19	complement(54444813..54449045)	4233	0.13843085	0.56357795	6	ENSG00000226696	antisense_RNA	11	12	3	1	1248	2	2	1	0	0	9	10	0.833333333
C9orf139	9	137027464..137037957	10494	0.13848633	0.56380383	5	ENSG00000180539	antisense_RNA	8	8	2	1	4990	8	8	1	0	0	0	0	0
DEPDC1-AS1	1	68496676..68538627	41952	0.13854186	0.56402989	3	ENSG00000234264	antisense_RNA	2	2	1	1	1247	2	2	1	0	0	0	0	0
AC005096.1	7	complement(101822247..101824729)	2483	0.13887596	0.5653901	2	ENSG00000259294	antisense_RNA	1	1	1	1	622	1	1	1	0	0	0	0	0
AC008105.3	17	complement(45190931..45222222)	31292	0.13936141	0.56736645	11	ENSG00000267121	antisense_RNA	7	7	5	2	3719	6	6	1	4	4	1	1	0.142857143
AC124016.1	4	82374301..82384027	9727	0.13954903	0.56813027	2	ENSG00000272677	antisense_RNA	3	3	1	1	619	1	1	1	0	0	2	2	0.666666667
AL596202.1	6	complement(155253139..155256724)	3586	0.13986537	0.56941813	2	ENSG00000235381	antisense_RNA	5	5	1	1	3088	5	5	1	0	0	0	0	0
AC002456.1	7	complement(90590619..90597353)	6735	0.14022865	0.57089714	6	ENSG00000223969	antisense_RNA	1	1	3	0	616	1	1	1	1	1	0	0	0
AL357033.3	20	complement(62651272..62652186)	915	0.14068542	0.57275674	2	ENSG00000276317	antisense_RNA	1	1	1	1	614	1	1	1	0	0	0	0	0
ARAP1-AS2	11	72700474..72705607	5134	0.14207377	0.57840895	2	ENSG00000245148	antisense_RNA	3	3	1	1	1824	3	3	1	0	0	0	0	0
AL603839.3	1	complement(40493157..40508661)	15505	0.14277826	0.58127709	2	ENSG00000238287	antisense_RNA	5	5	1	1	605	1	1	1	1	1	4	4	0.8
AC007570.1	12	complement(109445410..109447497)	2088	0.14325182	0.58320504	2	ENSG00000255655	antisense_RNA	0	2	1	0	603	0	1	0	0	0	0	1	0.5
AC107398.2	4	complement(47556731..47560259)	3529	0.14372854	0.58514582	3	ENSG00000248254	antisense_RNA	1	1	1	1	601	1	1	1	0	0	0	0	0
AC004893.2	7	99013165..99048240	35076	0.14417405	0.58695958	10	ENSG00000242687	antisense_RNA	8	9	3	2	4194	7	7	1	2	2	1	2	0.222222222
AL133406.2	6	105279016..105281755	2740	0.14420843	0.58709956	2	ENSG00000231628	antisense_RNA	2	2	1	1	1198	2	2	1	0	0	0	0	0
AC087482.1	15	complement(66984108..67065268)	81161	0.1466153	0.5968984	11	ENSG00000259347	antisense_RNA	8	8	4	1	3535	6	6	1	0	0	2	2	0.25
AC025262.1	12	64759521..64779318	19798	0.14665679	0.5970673	3	ENSG00000215159	antisense_RNA	2	2	1	1	589	1	1	1	0	0	1	1	0.5
AC090198.1	8	124488510..124491643	3134	0.14671907	0.59732083	2	ENSG00000253106	antisense_RNA	4	4	1	1	2355	4	4	1	0	0	0	0	0
AC112722.1	4	185370725..185390928	20204	0.14715647	0.5991016	3	ENSG00000250410	antisense_RNA	1	2	1	1	587	1	1	1	0	0	0	1	0.5
AC034243.1	5	complement(138744434..138753309)	8876	0.14715647	0.5991016	2	ENSG00000253404	antisense_RNA	1	1	1	1	587	1	1	1	0	0	0	0	0
C21orf62-AS1	21	32772100..32893735	121636	0.14791241	0.60217918	18	ENSG00000205930	antisense_RNA	15	30	7	2	3504	6	6	1	1	1	9	24	0.8
TMEM9B-AS1	11	8964675..8977527	12853	0.14867616	0.60528854	9	ENSG00000254860	antisense_RNA	23	23	3	1	1162	2	2	1	2	2	21	21	0.913043478
AP000786.1	11	complement(94472908..94473570)	663	0.14867616	0.60528854	2	ENSG00000255893	antisense_RNA	1	1	1	1	581	1	1	1	0	0	0	0	0
PLCE1-AS1	10	complement(94279277..94287478)	8202	0.14912533	0.6071172	10	ENSG00000268894	antisense_RNA	4	4	4	0	2317	4	4	1	0	0	0	0	0
AL138921.2	10	100190036..100190747	712	0.14944784	0.60843017	2	ENSG00000236308	antisense_RNA	1	1	1	1	578	1	1	1	0	0	0	0	0
AC005586.1	7	complement(150363777..150372590)	8814	0.14970685	0.60948464	3	ENSG00000240449	antisense_RNA	1	1	1	1	577	1	1	1	0	0	0	0	0
AC003991.2	7	88216660..88219226	2567	0.14996675	0.61054278	2	ENSG00000254003	antisense_RNA	1	1	1	1	576	1	1	1	0	0	0	0	0
AL359541.1	1	complement(161765325..161766227)	903	0.15022756	0.61160459	2	ENSG00000226889	antisense_RNA	1	1	1	1	575	1	1	1	0	0	0	0	0
AC008105.1	17	complement(45238028..45241734)	3707	0.15068617	0.61347168	4	ENSG00000233175	antisense_RNA	4	4	2	1	2293	4	4	1	0	0	0	0	0
CYP1B1-AS1	2	38073447..38231651	158205	0.15079241	0.61390416	53	ENSG00000232973	antisense_RNA	27	30	35	3	7447	12	13	0.923076923	2	2	15	17	0.566666667
AL158151.1	9	129176771..129210548	33778	0.15101547	0.61481231	4	ENSG00000204055	antisense_RNA	4	4	2	1	2288	4	4	1	0	0	0	0	0
AC010632.1	19	complement(37075113..37078605)	3493	0.15101547	0.61481231	2	ENSG00000267345	antisense_RNA	1	1	1	1	572	1	1	1	0	0	0	0	0
AC005324.5	17	15651590..15654489	2900	0.15127995	0.61588904	2	ENSG00000266261	antisense_RNA	1	1	1	1	571	1	1	1	0	0	0	0	0
SNAP47-AS1	1	complement(227743831..227747191)	3361	0.1517228	0.61769199	2	ENSG00000230005	antisense_RNA	3	3	1	1	1708	3	3	1	0	0	0	0	0
GPRC5D-AS1	12	12927726..12984645	56920	0.1517228	0.61769199	25	ENSG00000247498	antisense_RNA	25	31	9	2	3416	5	6	0.833333333	0	0	20	25	0.806451613
AL132708.1	14	94430633..94464730	34098	0.15207896	0.61914197	3	ENSG00000256357	antisense_RNA	4	4	1	1	568	1	1	1	1	1	3	3	0.75
PRR7-AS1	5	complement(177438503..177447699)	9197	0.15234718	0.62023393	11	ENSG00000246334	antisense_RNA	8	8	4	1	1701	3	3	1	0	0	5	5	0.625
LINC01004	7	complement(104950315..105013044)	62730	0.15275128	0.62187911	5	ENSG00000228393	antisense_RNA	46	46	2	1	1131	2	2	1	0	0	44	44	0.956521739
FAM198B-AS1	4	158170752..158202877	32126	0.1531847	0.62364362	15	ENSG00000248429	antisense_RNA	7	10	5	2	5639	7	10	0.7	0	0	0	0	0
KCNMB2-AS1	3	complement(178526505..178860405)	333901	0.15324811	0.62390178	20	ENSG00000237978	antisense_RNA	4	5	5	1	1691	3	3	1	3	3	1	2	0.4
AC027601.1	17	81228707..81233983	5277	0.15336147	0.62436332	7	ENSG00000260005	antisense_RNA	7	9	2	1	4506	7	8	0.875	0	0	0	1	0.111111111
AC011824.3	17	33534110..33541339	7230	0.15342957	0.62464057	2	ENSG00000265697	antisense_RNA	1	1	1	1	563	1	1	1	1	1	0	0	0
AC145207.8	17	81922899..81924511	1613	0.15342957	0.62464057	3	ENSG00000264769	antisense_RNA	1	1	1	1	563	1	1	1	0	0	0	0	0
AC008708.2	5	complement(167653228..167660481)	7254	0.15370258	0.62575203	2	ENSG00000254187	antisense_RNA	2	2	1	1	1124	2	2	1	2	2	0	0	0
AL162586.1	9	127816066..127822520	6455	0.15377098	0.62603051	8	ENSG00000225032	antisense_RNA	4	8	2	1	2247	4	4	1	0	0	0	4	0.5
AC012456.2	2	complement(11740997..11745301)	4305	0.15397656	0.62686745	3	ENSG00000230790	antisense_RNA	1	1	1	1	561	1	1	1	0	0	0	0	0
AC006064.1	12	6543504..6544931	1428	0.15425152	0.62798686	2	ENSG00000245667	antisense_RNA	1	1	1	1	560	1	1	1	0	0	0	0	0
AC073655.2	12	complement(94277758..94282844)	5087	0.15480439	0.6302377	5	ENSG00000258365	antisense_RNA	2	2	2	1	1116	2	2	1	0	0	0	0	0
TGFB2-AS1	1	complement(218344196..218345678)	1483	0.15508232	0.63136919	3	ENSG00000232480	antisense_RNA	145	145	1	1	557	1	1	1	1	1	144	144	0.993103448
CSE1L-AS1	20	complement(49040463..49046044)	5582	0.15536124	0.63250475	3	ENSG00000227431	antisense_RNA	1	1	2	0	556	1	1	1	0	0	0	0	0
AC127070.2	12	132887842..132888583	742	0.15564117	0.6336444	2	ENSG00000236617	antisense_RNA	1	1	1	1	555	1	1	1	0	0	0	0	0
AC004771.3	17	4987706..4988446	741	0.15677105	0.63824435	2	ENSG00000262227	antisense_RNA	1	1	1	1	551	1	1	1	1	1	0	0	0
AC006252.1	3	52239258..52241097	1840	0.15691344	0.63882405	4	ENSG00000243224	antisense_RNA	3	3	2	0	1101	2	2	1	0	0	1	1	0.333333333
AC120042.1	8	63013068..63014681	1614	0.15705609	0.6394048	2	ENSG00000240915	antisense_RNA	1	1	1	1	550	1	1	1	0	0	0	0	0
STX17-AS1	9	complement(99886322..99906601)	20280	0.15762929	0.64173839	3	ENSG00000255145	antisense_RNA	1	1	1	1	548	1	1	1	1	1	0	0	0
AC087500.1	17	5192084..5248069	55986	0.15777324	0.64232446	12	ENSG00000261879	antisense_RNA	6	22	3	1	2190	4	4	1	4	4	2	18	0.818181818
AC007277.1	2	complement(170640374..170695374)	55001	0.15784532	0.64261789	10	ENSG00000213981	antisense_RNA	6	7	1	1	2189	4	4	1	1	1	2	3	0.428571429
AC109460.2	16	complement(28956687..28966883)	10197	0.15820668	0.64408908	4	ENSG00000260853	antisense_RNA	2	3	2	1	1092	2	2	1	0	0	0	1	0.333333333
AC090213.1	18	59563709..59568615	4907	0.15820668	0.64408908	3	ENSG00000267061	antisense_RNA	1	1	1	1	546	1	1	1	0	0	0	0	0
AP005899.1	18	complement(9112404..9115877)	3474	0.15878833	0.64645706	2	ENSG00000263847	antisense_RNA	1	1	1	1	544	1	1	1	0	0	0	0	0
U52111.1	X	complement(153735626..153766478)	30853	0.15893441	0.64705177	6	ENSG00000232725	antisense_RNA	32	32	2	1	1087	2	2	1	0	0	30	30	0.9375
MED4-AS1	13	48077137..48079991	2855	0.15937426	0.64884251	3	ENSG00000229111	antisense_RNA	1	1	1	1	542	1	1	1	0	0	0	0	0
INHBA-AS1	7	41693916..41779388	85473	0.15946252	0.64920184	8	ENSG00000224116	antisense_RNA	14	14	3	1	5417	10	10	1	5	5	4	4	0.285714286
AC011498.2	19	4447304..4448217	914	0.15996454	0.65124563	2	ENSG00000267030	antisense_RNA	0	1	1	0	540	0	1	0	0	0	0	0	0
AL355388.2	1	155978799..155982986	4188	0.16018702	0.65215139	2	ENSG00000273002	antisense_RNA	4	4	1	1	2157	4	4	1	0	0	0	0	0
KCNAB1-AS2	3	complement(156215560..156227883)	12324	0.1605592	0.65366662	4	ENSG00000240596	antisense_RNA	1	1	1	1	538	1	1	1	0	0	0	0	0
AP003119.1	11	complement(76759916..76768223)	8308	0.1605592	0.65366662	2	ENSG00000254632	antisense_RNA	15	15	1	1	538	1	1	1	0	0	14	14	0.933333333
AC008105.2	17	complement(45245186..45248836)	3651	0.16100811	0.6554942	8	ENSG00000233483	antisense_RNA	3	3	3	2	1073	2	2	1	1	1	1	1	0.333333333
AC015691.1	11	complement(5572322..5624896)	52575	0.16145953	0.65733204	4	ENSG00000239920	antisense_RNA	1	2	1	1	535	1	1	1	0	0	0	1	0.5
AC108097.1	16	complement(80547842..80552514)	4673	0.16176189	0.65856299	2	ENSG00000260183	antisense_RNA	1	1	1	1	534	1	1	1	0	0	0	0	0
AC138956.2	5	176354206..176356168	1963	0.16360009	0.66604667	2	ENSG00000251414	antisense_RNA	1	1	1	1	528	1	1	1	0	0	0	0	0
AC016708.1	2	214810229..214963274	153046	0.16391053	0.66731051	6	ENSG00000229267	antisense_RNA	255	260	2	1	2108	4	4	1	0	0	251	256	0.984615385
IER3-AS1	6	30742929..30743592	664	0.16391053	0.66731051	2	ENSG00000272273	antisense_RNA	1	1	1	1	527	1	1	1	0	0	0	0	0
AL021707.3	22	38734730..38738990	4261	0.16391053	0.66731051	3	ENSG00000230149	antisense_RNA	1	1	1	1	527	1	1	1	0	0	0	0	0
AC008149.1	12	complement(96222797..96223973)	1177	0.16453495	0.66985265	2	ENSG00000258177	antisense_RNA	1	1	1	1	525	1	1	1	0	0	0	0	0
AC021087.1	5	complement(269858..271516)	1659	0.16548056	0.67370237	2	ENSG00000248925	antisense_RNA	1	1	1	1	522	1	1	1	1	1	0	0	0
AC026801.3	5	complement(34837549..34839278)	1730	0.16558629	0.67413285	2	ENSG00000272323	antisense_RNA	3	3	1	1	1565	3	3	1	0	0	0	0	0
MORF4L2-AS1	X	103687284..103691772	4489	0.16563921	0.6743483	3	ENSG00000231154	antisense_RNA	6	6	1	1	2086	4	4	1	0	0	2	2	0.333333333
WWTR1-AS1	3	149657020..149661364	4345	0.16592557	0.6755141	7	ENSG00000241313	antisense_RNA	4	5	3	2	2603	4	5	0.8	1	1	0	0	0
AC006942.1	19	49808933..49809738	806	0.16611702	0.67629354	2	ENSG00000269194	antisense_RNA	1	1	1	1	520	1	1	1	0	0	0	0	0
HCG15	6	28986203..28987484	1282	0.16740475	0.68153612	3	ENSG00000227214	antisense_RNA	2	2	1	1	1032	2	2	1	1	1	0	0	0
AC000123.1	7	127350128..127351523	1396	0.16740475	0.68153612	2	ENSG00000224138	antisense_RNA	1	1	1	1	516	1	1	1	0	0	0	0	0
AC100800.1	8	18720905..18734405	13501	0.16821977	0.68485421	3	ENSG00000187229	antisense_RNA	4	4	1	1	2054	4	4	1	2	2	0	0	0
AC027319.1	19	4838332..4838907	576	0.16904276	0.68820477	2	ENSG00000267484	antisense_RNA	7	7	1	1	511	1	1	1	0	0	6	6	0.857142857
AC004034.1	16	complement(2939714..2954276)	14563	0.16937422	0.68955419	3	ENSG00000262482	antisense_RNA	1	1	1	1	510	1	1	1	0	0	0	0	0
AP000844.2	11	complement(131877680..131897108)	19429	0.16970697	0.69090892	2	ENSG00000238117	antisense_RNA	1	1	1	1	509	1	1	1	0	0	0	0	0
AC048382.1	15	complement(84611689..84614969)	3281	0.16970697	0.69090892	2	ENSG00000256278	antisense_RNA	2	2	1	1	1018	2	2	1	0	0	0	0	0
AL450306.1	10	77782866..77793176	10311	0.17037643	0.6936344	2	ENSG00000228748	antisense_RNA	4	6	1	1	2028	2	4	0.5	0	0	2	2	0.333333333
DSG2-AS1	18	complement(31542146..31556911)	14766	0.17071314	0.69500522	9	ENSG00000264859	antisense_RNA	4	4	2	1	2024	4	4	1	0	0	0	0	0
AC138956.1	5	176347941..176353584	5644	0.17139057	0.69776317	3	ENSG00000250909	antisense_RNA	1	1	1	1	504	1	1	1	0	0	0	0	0
FLJ31356	2	complement(28384409..28394672)	10264	0.17270413	0.70311091	3	ENSG00000229951	antisense_RNA	7	7	2	0	3001	6	6	1	0	0	1	1	0.142857143
WNT5A-AS1	3	55487699..55488308	610	0.1727617	0.70334528	2	ENSG00000244586	antisense_RNA	1	1	1	1	500	1	1	1	0	0	0	0	0
ATP2C2-AS1	16	complement(84459259..84467361)	8103	0.17287695	0.70381449	3	ENSG00000261286	antisense_RNA	29	33	1	1	2998	3	6	0.5	0	0	26	27	0.818181818
AL035587.1	6	42940364..42948360	7997	0.17392117	0.70806572	6	ENSG00000231113	antisense_RNA	50	51	2	1	1490	3	3	1	0	0	47	48	0.941176471
AC104123.1	5	95962001..96631085	669085	0.17415494	0.70901742	9	ENSG00000251314	antisense_RNA	16	22	3	2	1488	3	3	1	2	2	13	19	0.863636364
AC092718.6	16	81069854..81076598	6745	0.17415494	0.70901742	3	ENSG00000261838	antisense_RNA	1	1	2	1	496	1	1	1	1	1	0	0	0
GNG12-AS1	1	67832303..68202987	370685	0.17450677	0.71044978	18	ENSG00000232284	antisense_RNA	33	36	4	2	3465	7	7	1	3	3	26	29	0.805555556
AC090587.1	11	complement(3854318..3855509)	1192	0.17486002	0.71188793	2	ENSG00000228661	antisense_RNA	1	1	1	1	494	1	1	1	1	1	0	0	0
AC138207.2	17	complement(31090787..31095450)	4664	0.17557083	0.71478179	3	ENSG00000264107	antisense_RNA	4	5	1	1	492	1	1	1	1	1	3	4	0.8
AC023632.5	8	94533628..94534391	764	0.17592841	0.71623755	2	ENSG00000254315	antisense_RNA	1	1	1	1	491	1	1	1	0	0	0	0	0
AC020978.3	16	complement(68256162..68260443)	4282	0.17628745	0.71769926	4	ENSG00000260441	antisense_RNA	1	1	2	0	490	1	1	1	0	0	0	0	0
AL139260.1	1	38860000..38919396	59397	0.17700994	0.72064065	8	ENSG00000228436	antisense_RNA	4	32	3	2	976	2	2	1	1	1	2	30	0.9375
AC005037.1	2	200963263..201009102	45840	0.1775557	0.72286257	4	ENSG00000183308	antisense_RNA	6	7	2	0	973	2	2	1	0	0	4	5	0.714285714
AL606489.1	1	204377850..204435846	57997	0.17773837	0.72360625	3	ENSG00000226330	antisense_RNA	36	37	1	1	486	1	1	1	1	1	35	36	0.972972973
AP001783.1	11	126652852..126682104	29253	0.17773837	0.72360625	4	ENSG00000254607	antisense_RNA	1	1	2	1	486	1	1	1	1	1	0	0	0
CTBP1-AS	4	1210120..1218591	8472	0.17782985	0.72397867	6	ENSG00000280927	antisense_RNA	9	10	1	1	3886	7	8	0.875	0	0	2	2	0.2
ATXN2-AS	12	111599498..111600256	759	0.17810484	0.72509823	2	ENSG00000258099	antisense_RNA	1	1	1	1	485	1	1	1	1	1	0	0	0
AL133297.2	16	1580527..1610328	29802	0.17810484	0.72509823	3	ENSG00000260989	antisense_RNA	1	1	1	1	485	1	1	1	0	0	0	0	0
AC018766.1	19	complement(49852887..49854967)	2081	0.17847283	0.72659636	3	ENSG00000268047	antisense_RNA	1	1	1	1	484	1	1	1	0	0	0	0	0
KIAA1614-AS1	1	complement(180949699..180954887)	5189	0.1799601	0.73265133	2	ENSG00000232586	antisense_RNA	0	3	1	0	1440	0	3	0	0	0	0	0	0
AC006064.3	12	complement(6532290..6533498)	1209	0.18109193	0.7372592	2	ENSG00000255966	antisense_RNA	1	1	1	1	477	1	1	1	0	0	0	0	0
AP000446.1	11	83286128..83423516	137389	0.18217402	0.74166462	7	ENSG00000255234	antisense_RNA	5	6	2	1	2845	5	6	0.833333333	1	1	0	0	0
AC106795.2	5	177950335..177963960	13626	0.18236633	0.74244751	10	ENSG00000249684	antisense_RNA	3	5	4	1	1421	3	3	1	1	1	0	2	0.4
AC132872.2	17	82214227..82217352	3126	0.182392	0.74255203	2	ENSG00000264548	antisense_RNA	5	5	1	1	2368	5	5	1	0	0	0	0	0
AC087289.2	17	75897060..75900148	3089	0.18262336	0.74349395	3	ENSG00000267342	antisense_RNA	3	3	1	1	1419	3	3	1	1	1	0	0	0
AL096678.1	6	89673469..89675783	2315	0.18301027	0.74506915	2	ENSG00000228124	antisense_RNA	1	1	1	1	472	1	1	1	0	0	0	0	0
AL645608.2	1	complement(1011997..1013193)	1197	0.18339883	0.74665104	2	ENSG00000224969	antisense_RNA	1	1	1	1	471	1	1	1	0	0	0	0	0
AC005746.2	17	complement(61361668..61400243)	38576	0.18378904	0.74823966	4	ENSG00000267131	antisense_RNA	1	2	1	1	470	1	1	1	1	1	0	1	0.5
AC009318.1	12	complement(29280418..29317848)	37431	0.18424639	0.75010161	9	ENSG00000257176	antisense_RNA	6	7	2	1	2813	6	6	1	1	1	0	1	0.142857143
AC092287.1	16	18926863..18937043	10181	0.18656771	0.75955214	2	ENSG00000260352	antisense_RNA	2	2	1	1	463	1	1	1	1	1	1	1	0.5
AC107982.2	17	complement(18859354..18861466)	2113	0.18656771	0.75955214	2	ENSG00000264273	antisense_RNA	1	1	1	1	463	1	1	1	0	0	0	0	0
AC025171.2	5	43041575..43045390	3816	0.18690411	0.76092169	10	ENSG00000215068	antisense_RNA	6	6	5	0	2773	6	6	1	0	0	0	0	0
AZIN1-AS1	8	102864300..102977876	113577	0.18702214	0.7614022	36	ENSG00000253320	antisense_RNA	13	14	16	2	3695	8	8	1	3	3	5	6	0.428571429
AC011476.3	19	55006193..55048086	41894	0.18860448	0.76784419	10	ENSG00000267265	antisense_RNA	2	8	3	2	1374	2	3	0.666666667	0	0	0	5	0.625
AC015911.6	17	35553205..35554767	1563	0.18901718	0.76952437	2	ENSG00000267359	antisense_RNA	1	1	1	1	457	1	1	1	0	0	0	0	0
AC091062.1	17	complement(50840057..50841626)	1570	0.18901718	0.76952437	2	ENSG00000261976	antisense_RNA	0	1	1	0	457	0	1	0	0	0	0	0	0
AC009065.6	16	2112335..2113342	1008	0.18943169	0.77121193	2	ENSG00000261240	antisense_RNA	1	1	1	1	456	1	1	1	0	0	0	0	0
AL354696.2	13	41132939..41236686	103748	0.18977851	0.77262389	10	ENSG00000278390	antisense_RNA	23	25	4	2	2731	6	6	1	2	2	17	19	0.76
JARID2-AS1	6	complement(15247815..15248634)	820	0.18984802	0.7729069	2	ENSG00000235488	antisense_RNA	1	1	1	1	455	1	1	1	0	0	0	0	0
AC073072.1	7	complement(22725395..22727620)	2226	0.18998721	0.77347355	2	ENSG00000179428	antisense_RNA	2	3	1	1	1364	2	3	0.666666667	1	1	0	0	0
TRAPPC12-AS1	2	complement(3481242..3482409)	1168	0.19026619	0.77460934	2	ENSG00000225234	antisense_RNA	2	2	1	1	908	2	2	1	0	0	0	0	0
GABPB1-AS1	15	50354959..50372202	17244	0.19129108	0.77878188	10	ENSG00000244879	antisense_RNA	54	54	5	3	16708	37	37	1	0	0	17	17	0.314814815
FAM13A-AS1	4	88709789..88730103	20315	0.19153182	0.77976195	7	ENSG00000248019	antisense_RNA	14	15	2	2	4510	9	10	0.9	0	0	5	5	0.333333333
AC090607.1	15	78293286..78296049	2764	0.19238497	0.78323528	2	ENSG00000259322	antisense_RNA	1	1	1	1	449	1	1	1	0	0	0	0	0
TMEM254-AS1	10	complement(80046860..80078912)	32053	0.19269151	0.78448326	11	ENSG00000230091	antisense_RNA	8	8	3	1	3138	7	7	1	0	0	1	1	0.125
AL109811.1	1	11068471..11073097	4627	0.19324575	0.78673969	2	ENSG00000226849	antisense_RNA	1	6	1	1	2682	1	6	0.166666667	0	0	0	0	0
AL513327.1	1	33307348..33349245	41898	0.1936308	0.78830729	23	ENSG00000225313	antisense_RNA	12	13	11	2	4015	9	9	1	0	0	3	4	0.307692308
AC022400.1	10	73813518..73814737	1220	0.19411427	0.79027559	2	ENSG00000224195	antisense_RNA	1	1	1	1	445	1	1	1	0	0	0	0	0
AC019080.3	2	177300600..177302006	1407	0.19455146	0.79205549	2	ENSG00000271825	antisense_RNA	1	1	1	1	444	1	1	1	0	0	0	0	0
AC107959.3	8	complement(23071377..23074488)	3112	0.19609728	0.79834878	3	ENSG00000253616	antisense_RNA	2	2	2	1	881	2	2	1	1	1	0	0	0
AC009269.4	15	complement(70768011..70778868)	10858	0.19632011	0.799256	2	ENSG00000259624	antisense_RNA	2	2	1	1	440	1	1	1	0	0	1	1	0.5
BBOX1-AS1	11	complement(27047186..27220113)	172928	0.19751719	0.80412951	11	ENSG00000254560	antisense_RNA	10	17	4	0	1312	3	3	1	3	3	7	14	0.823529412
AC073896.3	12	56308868..56309449	582	0.19766785	0.80474288	2	ENSG00000257740	antisense_RNA	1	1	1	1	437	1	1	1	0	0	0	0	0
AL731569.1	10	86521945..86525101	3157	0.19773249	0.80500604	2	ENSG00000227896	antisense_RNA	7	7	1	1	3058	7	7	1	0	0	0	0	0
DENND5B-AS1	12	31589923..31615666	25744	0.19812121	0.80658862	6	ENSG00000255867	antisense_RNA	4	5	2	1	1308	2	3	0.666666667	0	0	2	2	0.4
AC105389.2	4	complement(41688858..41692797)	3940	0.19857667	0.80844285	3	ENSG00000249216	antisense_RNA	1	1	1	1	435	1	1	1	0	0	0	0	0
AC007638.2	17	complement(55271504..55273653)	2150	0.19857667	0.80844285	2	ENSG00000263096	antisense_RNA	4	4	1	1	1740	4	4	1	0	0	0	0	0
AC107241.1	15	60529973..60545159	15187	0.19903422	0.81030562	2	ENSG00000259274	antisense_RNA	1	1	1	1	434	1	1	1	0	0	0	0	0
AC067930.2	8	143579636..143580670	1035	0.2004196	0.8159458	2	ENSG00000254741	antisense_RNA	1	1	1	1	431	1	1	1	0	0	0	0	0
AC234781.1	X	complement(155334858..155351957)	17100	0.20076897	0.81736813	4	ENSG00000224216	antisense_RNA	1	13	2	1	1721	1	4	0.25	0	0	0	9	0.692307692
AL355312.2	6	complement(149796151..149826294)	30144	0.20107274	0.81860484	6	ENSG00000231760	antisense_RNA	10	11	3	1	2148	5	5	1	0	0	5	6	0.545454545
AL080276.2	6	152983331..152990541	7211	0.20126013	0.81936775	6	ENSG00000227627	antisense_RNA	27	31	2	1	2146	1	5	0.2	1	1	26	26	0.838709677
AL160153.1	13	101717564..101723106	5543	0.20135396	0.81974974	3	ENSG00000276012	antisense_RNA	1	1	1	1	429	1	1	1	1	1	0	0	0
GHRLOS_1	3	10285754..10293449	7696	0.20182442	0.82166505	8	ENSG00000240288	antisense_RNA	3	6	4	1	1712	3	4	0.75	0	0	0	2	0.333333333
AC087741.1	17	complement(80200673..80205949)	5277	0.2021787	0.82310741	14	ENSG00000262580	antisense_RNA	4	23	4	2	1709	4	4	1	1	1	0	19	0.826086957
TM4SF19-AS1	3	196318330..196325570	7241	0.20220236	0.82320374	6	ENSG00000235897	antisense_RNA	5	5	3	1	2136	5	5	1	0	0	0	0	0
FAM66C	12	8180209..8216151	35943	0.20385955	0.82995045	27	ENSG00000226711	antisense_RNA	16	26	9	2	4661	10	11	0.909090909	5	5	6	15	0.576923077
AL138921.1	10	100229667..100234000	4334	0.20421005	0.8313774	5	ENSG00000227492	antisense_RNA	5	5	1	1	846	2	2	1	0	0	3	3	0.6
AC011773.3	8	complement(85222446..85245717)	23272	0.20632369	0.83998242	6	ENSG00000258256	antisense_RNA	3	3	2	1	1256	3	3	1	0	0	0	0	0
TIPARP-AS1	3	complement(156671862..156674378)	2517	0.20665275	0.8413221	6	ENSG00000243926	antisense_RNA	3	3	3	0	1254	3	3	1	0	0	0	0	0
RBM26-AS1	13	79406309..79424328	18020	0.20748002	0.84469009	14	ENSG00000227354	antisense_RNA	14	14	4	3	3747	9	9	1	4	4	5	5	0.357142857
AC007405.2	2	complement(170816293..170818037)	1745	0.20764627	0.84536692	8	ENSG00000235934	antisense_RNA	2	2	3	2	832	2	2	1	1	1	0	0	0
AC010551.2	16	complement(84295498..84296985)	1488	0.20764627	0.84536692	2	ENSG00000260530	antisense_RNA	1	1	1	1	416	1	1	1	0	0	0	0	0
AC093110.1	2	complement(54661011..54680045)	19035	0.20966226	0.85357437	6	ENSG00000238018	antisense_RNA	2	4	2	2	1236	2	3	0.666666667	0	0	0	1	0.25
DCST1-AS1	1	complement(155045191..155046118)	928	0.21017238	0.85565119	2	ENSG00000232093	antisense_RNA	2	2	1	1	822	2	2	1	0	0	0	0	0
AC136604.3	5	179657762..179664432	6671	0.21042838	0.8566934	7	ENSG00000250999	antisense_RNA	2	2	3	2	821	2	2	1	2	2	0	0	0
DARS-AS1	2	135985176..136022593	37418	0.21049248	0.85695434	62	ENSG00000231890	antisense_RNA	20	20	30	2	6566	16	16	1	6	6	4	4	0.2
AL355472.3	1	234357006..234365828	8823	0.210685	0.85773814	2	ENSG00000236358	antisense_RNA	2	2	1	1	410	1	1	1	0	0	1	1	0.5
AC090109.1	12	complement(72046149..72057377)	11229	0.21094225	0.85878544	5	ENSG00000258115	antisense_RNA	2	6	1	1	819	2	2	1	1	1	0	4	0.666666667
AC010643.1	19	complement(49368705..49388081)	19377	0.21178265	0.8622069	3	ENSG00000268686	antisense_RNA	8	9	1	1	3263	8	8	1	0	0	0	1	0.111111111
STX18-AS1	4	4542131..4710938	168808	0.21216845	0.86377756	17	ENSG00000247708	antisense_RNA	38	38	7	2	6107	15	15	1	5	5	23	23	0.605263158
AC007728.1	16	complement(50783859..50803338)	19480	0.21223796	0.86406054	4	ENSG00000260616	antisense_RNA	3	3	2	1	814	2	2	1	0	0	1	1	0.333333333
AL162431.2	1	complement(180944042..180976482)	32441	0.21381398	0.87047683	2	ENSG00000243155	antisense_RNA	7	9	1	1	2424	4	6	0.666666667	0	0	3	3	0.333333333
AL354892.2	6	complement(169725091..169725854)	764	0.21434454	0.87263682	3	ENSG00000232640	antisense_RNA	5	5	1	1	403	1	1	1	0	0	4	4	0.8
AC022916.1	17	complement(35231450..35242963)	11514	0.21487774	0.87480756	4	ENSG00000266947	antisense_RNA	12	12	2	1	2814	7	7	1	0	0	5	5	0.416666667
GRPEL2-AS1	5	complement(149348116..149357642)	9527	0.21541359	0.87698913	2	ENSG00000253618	antisense_RNA	1	1	1	1	401	1	1	1	0	0	0	0	0
AC010531.6	16	87317509..87318043	535	0.21541359	0.87698913	2	ENSG00000270006	antisense_RNA	1	2	1	1	401	1	1	1	0	0	0	1	0.5
FO704657.1	1	1659325..1662602	3278	0.21595212	0.8791816	2	ENSG00000272004	antisense_RNA	1	1	1	1	400	1	1	1	1	1	0	0	0
CFAP58-AS1	10	complement(104351591..104353575)	1985	0.21731031	0.88471104	2	ENSG00000231233	antisense_RNA	3	3	1	1	795	2	2	1	0	0	1	1	0.333333333
AC005329.1	19	complement(1392170..1396467)	4298	0.21770587	0.88632141	7	ENSG00000248015	antisense_RNA	7	9	3	1	3571	7	9	0.777777778	0	0	0	0	0
LINC00894	X	149938628..150224580	285953	0.21858194	0.88988806	35	ENSG00000235703	antisense_RNA	56	60	9	3	6323	16	16	1	2	2	40	44	0.733333333
AC091212.1	3	98902424..99018562	116139	0.2186857	0.89031048	4	ENSG00000239462	antisense_RNA	134	135	1	1	395	1	1	1	1	1	133	134	0.992592593
AC009065.8	16	2240487..2241818	1332	0.21924074	0.89257015	2	ENSG00000261663	antisense_RNA	2	2	1	1	788	2	2	1	0	0	0	0	0
KCTD21-AS1	11	78139771..78175323	35553	0.21995851	0.89549235	14	ENSG00000246174	antisense_RNA	19	19	6	3	2749	7	7	1	3	3	12	12	0.631578947
AC006059.1	3	complement(42601963..42654388)	52426	0.2200786	0.89598125	8	ENSG00000230084	antisense_RNA	7	7	3	0	785	2	2	1	0	0	5	5	0.714285714
AC012513.1	2	216259595..216266130	6536	0.22035931	0.89712408	2	ENSG00000231092	antisense_RNA	2	2	1	1	784	2	2	1	0	0	0	0	0
AC005339.1	19	complement(4654964..4655524)	561	0.22035931	0.89712408	2	ENSG00000268565	antisense_RNA	0	1	1	0	392	0	1	0	0	0	0	0	0
AC022613.1	15	29674990..29680957	5968	0.22100364	0.89974725	4	ENSG00000256802	antisense_RNA	8	8	2	2	2736	7	7	1	3	3	1	1	0.125
AP001469.2	21	46246890..46247682	793	0.22148936	0.90172472	2	ENSG00000228137	antisense_RNA	1	1	1	1	390	1	1	1	0	0	0	0	0
AC011611.4	12	76032658..76033897	1240	0.22177368	0.90288226	2	ENSG00000257839	antisense_RNA	1	2	1	1	779	1	2	0.5	1	1	0	0	0
AC004846.2	14	complement(73272182..73274081)	1900	0.22234453	0.90520628	3	ENSG00000258944	antisense_RNA	1	2	1	1	777	1	2	0.5	0	0	0	0	0
AC009501.1	2	complement(63043922..63048640)	4719	0.22301424	0.9079328	11	ENSG00000231609	antisense_RNA	6	6	4	1	2324	6	6	1	0	0	0	0	0
AL596223.1	10	complement(69215333..69232490)	17158	0.22343727	0.90965504	5	ENSG00000229261	antisense_RNA	5	5	1	1	1933	5	5	1	3	3	0	0	0
AC131235.3	3	complement(184134019..184135238)	1220	0.22378458	0.91106901	4	ENSG00000272721	antisense_RNA	4	4	2	0	386	1	1	1	1	1	3	3	0.75
AC091588.3	18	complement(22200619..22205229)	4611	0.22436584	0.91343543	2	ENSG00000266283	antisense_RNA	9	10	1	1	770	1	2	0.5	0	0	8	8	0.8
AL031186.1	22	29260889..29262037	1149	0.22436584	0.91343543	2	ENSG00000237015	antisense_RNA	1	1	1	1	385	1	1	1	0	0	0	0	0
AC107884.1	11	complement(7427266..7512515)	85250	0.22532072	0.91732292	34	ENSG00000251364	antisense_RNA	23	42	11	4	7284	19	19	1	1	1	4	23	0.547619048
AL450998.2	1	complement(15720312..15736896)	16585	0.22539034	0.91760636	10	ENSG00000237938	antisense_RNA	13	13	3	1	1533	4	4	1	0	0	9	9	0.692307692
AC025918.1	15	58889967..58894082	4116	0.22553747	0.91820532	2	ENSG00000225798	antisense_RNA	1	1	1	1	383	1	1	1	0	0	0	0	0
AL592166.1	1	complement(44759037..44775810)	16774	0.22583229	0.91940559	5	ENSG00000225721	antisense_RNA	7	8	2	1	765	1	2	0.5	0	0	6	6	0.75
AP000442.2	11	59616429..59639861	23433	0.22731803	0.92545431	6	ENSG00000255139	antisense_RNA	6	7	2	1	760	2	2	1	2	2	4	5	0.714285714
AC011944.1	15	78978889..78985926	7038	0.22731803	0.92545431	2	ENSG00000177699	antisense_RNA	4	7	1	1	1900	4	5	0.8	0	0	0	2	0.285714286
ATP6V1B1-AS1	2	complement(70941817..70948610)	6794	0.2275176	0.92626683	5	ENSG00000239322	antisense_RNA	3	3	2	0	1139	3	3	1	0	0	0	0	0
AD001527.1	19	complement(36144081..36148348)	4268	0.22791781	0.92789615	2	ENSG00000270760	antisense_RNA	1	1	1	1	379	1	1	1	0	0	0	0	0
AL136040.2	14	81221218..81222460	1243	0.22932969	0.93364418	2	ENSG00000273783	antisense_RNA	5	5	1	1	1130	3	3	1	0	0	2	2	0.4
AP000866.1	11	124800450..124834487	34038	0.2313455	0.94185091	7	ENSG00000245498	antisense_RNA	24	28	2	2	4854	13	13	1	2	2	11	15	0.535714286
AL137002.2	13	complement(113149432..113154002)	4571	0.23158405	0.94282209	2	ENSG00000283828	antisense_RNA	7	7	1	1	2238	6	6	1	0	0	1	1	0.142857143
AC019068.1	2	236167447..236294927	127481	0.23241484	0.94620441	6	ENSG00000233611	antisense_RNA	7	25	2	1	1115	2	3	0.666666667	0	0	5	22	0.88
ENTPD3-AS1	3	complement(40313802..40453329)	139528	0.23338291	0.9501456	11	ENSG00000223797	antisense_RNA	17	18	4	1	2961	8	8	1	2	2	9	10	0.555555556
AC022364.1	12	complement(28163298..28190738)	27441	0.23377767	0.95175275	4	ENSG00000247934	antisense_RNA	2	2	1	1	739	2	2	1	0	0	0	0	0
SLC12A9-AS1	7	complement(100837314..100852616)	15303	0.23409444	0.95304238	2	ENSG00000236305	antisense_RNA	1	1	1	1	369	1	1	1	0	0	0	0	0
AC009087.1	16	72084857..72087443	2587	0.23409444	0.95304238	2	ENSG00000260252	antisense_RNA	1	1	1	1	369	1	1	1	0	0	0	0	0
DDX11-AS1	12	complement(31020763..31073847)	53085	0.23427584	0.95378089	7	ENSG00000245614	antisense_RNA	12	13	3	1	2581	7	7	1	0	0	5	6	0.461538462
NFIA-AS2	1	complement(60940239..60970776)	30538	0.23434848	0.95407661	12	ENSG00000237928	antisense_RNA	5	5	3	2	1843	5	5	1	4	4	0	0	0
OVCH1-AS1	12	29389289..29487488	98200	0.23460307	0.95511309	7	ENSG00000257599	antisense_RNA	15	180	3	0	1841	4	5	0.8	0	0	11	175	0.972222222
AC095033.1	1	95061596..95067545	5950	0.23644393	0.96260759	2	ENSG00000230427	antisense_RNA	3	3	1	1	1096	3	3	1	0	0	0	0	0
AC006213.1	19	complement(43996896..44002836)	5941	0.23755476	0.96712998	5	ENSG00000266921	antisense_RNA	5	8	2	1	2909	5	8	0.625	3	3	0	0	0
AC010457.1	5	complement(38460925..38468339)	7415	0.23796377	0.96879515	4	ENSG00000251257	antisense_RNA	6	6	2	1	726	2	2	1	0	0	4	4	0.666666667
AC009126.1	5	complement(96814028..96935809)	121782	0.23843294	0.97070523	10	ENSG00000247121	antisense_RNA	9	10	4	1	2536	6	7	0.857142857	0	0	3	3	0.3
AC004784.1	19	42977463..43171515	194053	0.23906139	0.97326376	4	ENSG00000282943	antisense_RNA	55	71	2	2	2168	6	6	1	3	3	49	65	0.915492958
AC084083.1	8	complement(125348196..125351416)	3221	0.23928213	0.97416244	2	ENSG00000254431	antisense_RNA	2	2	1	1	722	2	2	1	0	0	0	0	0
MGC16275	17	complement(74209980..74213342)	3363	0.23975652	0.97609376	6	ENSG00000246731	antisense_RNA	8	8	3	1	2522	7	7	1	0	0	1	1	0.125
PRC1-AS1	15	90966345..90988624	22280	0.24008018	0.97741145	6	ENSG00000258725	antisense_RNA	4	6	2	2	1799	4	5	0.8	0	0	0	1	0.166666667
AC007292.3	19	complement(4347244..4354057)	6814	0.24196316	0.98507742	2	ENSG00000269807	antisense_RNA	1	1	1	1	357	1	1	1	0	0	0	0	0
DBH-AS1	9	complement(133654586..133657313)	2728	0.24230252	0.98645902	2	ENSG00000225756	antisense_RNA	6	6	1	1	2139	6	6	1	0	0	0	0	0
AC018553.2	16	54285604..54289568	3965	0.24355503	0.99155819	2	ENSG00000283689	antisense_RNA	5	5	1	1	1064	3	3	1	0	0	2	2	0.4
AL096855.1	1	8424645..8434838	10194	0.24609929	1.00191635	6	ENSG00000232912	antisense_RNA	2	2	2	1	702	2	2	1	2	2	0	0	0
AC083923.2	8	126557875..126713415	155541	0.2462747	1.00263048	12	ENSG00000254286	antisense_RNA	13	13	4	1	1403	4	4	1	3	3	9	9	0.692307692
AC027801.1	17	49845910..49848837	2928	0.24680243	1.00477897	3	ENSG00000204584	antisense_RNA	6	6	1	1	2100	6	6	1	1	1	0	0	0
AC079298.3	4	154142122..154298819	156698	0.25110712	1.02230418	9	ENSG00000280241	antisense_RNA	4	7	3	2	1376	4	4	1	2	2	0	3	0.428571429
AC007622.2	12	107736555..107759968	23414	0.25198614	1.02588285	7	ENSG00000258136	antisense_RNA	4	5	2	1	1714	4	5	0.8	0	0	0	0	0
AC053527.1	4	73259209..73317953	58745	0.25220686	1.02678143	5	ENSG00000250220	antisense_RNA	5	5	1	1	685	2	2	1	2	2	3	3	0.6
AL049795.1	1	complement(32204769..32206814)	2046	0.25462299	1.03661795	6	ENSG00000224066	antisense_RNA	2	7	2	0	1357	0	4	0	0	0	2	3	0.428571429
AL358075.2	1	46134531..46139081	4551	0.25481077	1.03738242	2	ENSG00000227857	antisense_RNA	1	6	1	1	339	1	1	1	1	1	0	5	0.833333333
DLG1-AS1	3	197298252..197303747	5496	0.25496119	1.0379948	5	ENSG00000227375	antisense_RNA	6	6	2	1	1694	5	5	1	0	0	1	1	0.166666667
AC020594.1	2	complement(33555047..33563547)	8501	0.25556464	1.0404516	2	ENSG00000237133	antisense_RNA	1	1	1	1	338	1	1	1	1	1	0	0	0
AC092070.3	19	53240675..53241913	1239	0.256323	1.04353899	2	ENSG00000269288	antisense_RNA	1	1	1	1	337	1	1	1	0	0	0	0	0
AC105285.1	4	complement(173131928..173169652)	37725	0.25655138	1.04446878	11	ENSG00000245213	antisense_RNA	42	42	3	2	3367	10	10	1	4	4	32	32	0.761904762
SLC25A25-AS1	9	complement(128108581..128118693)	10113	0.25680428	1.04549838	5	ENSG00000234771	antisense_RNA	21	21	1	1	6391	19	19	1	1	1	2	2	0.095238095
COL5A1-AS1	9	complement(134649385..134652843)	3459	0.25708586	1.04664476	2	ENSG00000204011	antisense_RNA	1	1	1	1	336	1	1	1	0	0	0	0	0
AL161457.2	9	complement(68393881..68406500)	12620	0.25868984	1.05317486	14	ENSG00000233178	antisense_RNA	12	12	6	2	4007	12	12	1	2	2	0	0	0
AL022157.1	X	57121662..57127243	5582	0.25979203	1.05766207	2	ENSG00000226310	antisense_RNA	2	2	1	1	665	2	2	1	2	2	0	0	0
AC138230.1	11	complement(462930..463899)	970	0.26018328	1.05925494	2	ENSG00000255237	antisense_RNA	2	2	1	1	664	2	2	1	0	0	0	0	0
CEBPB-AS1	20	complement(50184598..50191498)	6901	0.26096933	1.0624551	6	ENSG00000277449	antisense_RNA	10	10	1	1	2648	8	8	1	2	2	2	2	0.2
MCM3AP-AS1	21	46229217..46259390	30174	0.26124386	1.06357274	20	ENSG00000215424	antisense_RNA	32	35	9	3	7605	23	23	1	1	1	9	12	0.342857143
ZNF793-AS1	19	complement(37497159..37507046)	9888	0.261562	1.06486795	12	ENSG00000266916	antisense_RNA	5	5	5	1	1321	4	4	1	2	2	1	1	0.2
AC008738.3	19	33299934..33301168	1235	0.26215736	1.06729177	2	ENSG00000267580	antisense_RNA	0	2	1	0	659	0	2	0	0	0	0	0	0
USP30-AS1	12	complement(109052350..109053952)	1603	0.26335625	1.07217268	2	ENSG00000256262	antisense_RNA	2	2	1	1	656	2	2	1	0	0	0	0	0
IDH1-AS1	2	208255247..208256181	935	0.26375832	1.07380959	4	ENSG00000231908	antisense_RNA	2	2	2	1	655	2	2	1	0	0	0	0	0
ZEB1-AS1	10	complement(31206278..31320447)	114170	0.26625537	1.08397555	17	ENSG00000237036	antisense_RNA	22	24	8	3	2271	7	7	1	3	3	15	17	0.708333333
AC007773.1	19	complement(32390050..32405560)	15511	0.26660756	1.08540938	3	ENSG00000267213	antisense_RNA	5	5	1	1	972	3	3	1	1	1	2	2	0.4
AC104411.1	3	157163452..157169133	5682	0.26994016	1.098977	2	ENSG00000241770	antisense_RNA	0	1	1	0	320	0	1	0	0	0	0	0	0
AP002768.1	11	78749250..78756480	7231	0.26994016	1.098977	2	ENSG00000254563	antisense_RNA	1	1	1	1	320	1	1	1	0	0	0	0	0
AC139149.1	17	81514047..81527776	13730	0.27078636	1.10242207	4	ENSG00000229848	antisense_RNA	6	6	2	1	957	3	3	1	0	0	3	3	0.5
AC023906.5	15	complement(52056675..52100523)	43849	0.27206567	1.10763036	2	ENSG00000259712	antisense_RNA	5	5	1	1	635	2	2	1	0	0	3	3	0.6
AC022098.3	19	14119106..14119537	432	0.27422492	1.11642108	2	ENSG00000267783	antisense_RNA	1	1	1	1	315	1	1	1	1	1	0	0	0
AL590723.1	1	176017277..176018760	1484	0.27466089	1.11819599	2	ENSG00000228686	antisense_RNA	2	2	1	1	629	2	2	1	0	0	0	0	0
AL450322.1	10	3767915..3768751	837	0.27597716	1.12355476	2	ENSG00000228353	antisense_RNA	1	1	1	1	313	1	1	1	0	0	0	0	0
AC018816.1	3	complement(4814294..4887293)	73000	0.27619776	1.12445288	15	ENSG00000235978	antisense_RNA	5	5	7	0	1251	4	4	1	4	4	1	1	0.2
ACTN1-AS1	14	68979682..68987463	7782	0.2768617	1.1271559	6	ENSG00000259062	antisense_RNA	3	3	2	1	936	3	3	1	1	1	0	0	0
AL513320.1	1	complement(3623190..3624743)	1554	0.27775193	1.13078019	3	ENSG00000238260	antisense_RNA	4	4	1	1	622	2	2	1	0	0	2	2	0.5
AC114803.1	2	219299002..219304130	5129	0.27775193	1.13078019	3	ENSG00000230432	antisense_RNA	1	2	1	1	311	1	1	1	1	1	0	1	0.5
AL355574.1	9	135907812..135913513	5702	0.27775193	1.13078019	3	ENSG00000238058	antisense_RNA	28	28	1	1	311	1	1	1	0	0	27	27	0.964285714
AP000781.1	11	57325603..57327958	2356	0.27775193	1.13078019	2	ENSG00000254662	antisense_RNA	1	1	1	1	311	1	1	1	0	0	0	0	0
MATN1-AS1	1	30718504..30726827	8324	0.27906338	1.13611936	10	ENSG00000186056	antisense_RNA	15	22	4	2	4024	12	13	0.923076923	4	4	3	9	0.409090909
AC016722.2	2	46899275..46908678	9404	0.2824442	1.14988329	2	ENSG00000228925	antisense_RNA	3	6	1	1	1835	3	6	0.5	0	0	0	0	0
AC010226.1	5	115602057..115620659	18603	0.28368095	1.15491836	8	ENSG00000249249	antisense_RNA	4	5	3	3	1218	4	4	1	2	2	0	1	0.2
AL109917.1	1	1891471..1892658	1188	0.2860293	1.16447894	2	ENSG00000231050	antisense_RNA	3	3	1	1	906	3	3	1	0	0	0	0	0
AC242426.3	1	147172771..147211568	38798	0.28650365	1.16641008	9	ENSG00000237188	antisense_RNA	8	34	3	2	3618	8	12	0.666666667	1	3	0	22	0.647058824
PRKAR2A-AS1	3	48847572..48851981	4410	0.28668651	1.16715453	9	ENSG00000224424	antisense_RNA	13	13	4	1	3917	13	13	1	5	5	0	0	0
AL512791.1	14	complement(90402523..90405235)	2713	0.28793617	1.17224213	2	ENSG00000258424	antisense_RNA	1	1	1	1	300	1	1	1	0	0	0	0	0
AC020656.1	12	complement(69353493..69354225)	733	0.28841686	1.17419913	2	ENSG00000257764	antisense_RNA	0	2	1	0	599	0	2	0	0	0	0	0	0
AC002378.1	22	complement(30184644..30207109)	22466	0.28986862	1.18010953	3	ENSG00000225676	antisense_RNA	2	2	1	1	298	1	1	1	1	1	1	1	0.5
AL020993.1	22	38231320..38232248	929	0.29084461	1.18408296	2	ENSG00000235246	antisense_RNA	1	1	1	1	297	1	1	1	0	0	0	0	0
AC015853.1	17	552566..553417	852	0.29182719	1.18808324	2	ENSG00000262905	antisense_RNA	2	2	1	1	592	2	2	1	2	2	0	0	0
AC084809.1	17	32876759..32878637	1879	0.29232098	1.19009353	3	ENSG00000226377	antisense_RNA	4	4	1	1	591	2	2	1	0	0	2	2	0.5
AC106047.1	4	complement(26859806..26860599)	794	0.29331358	1.1941346	5	ENSG00000240005	antisense_RNA	2	2	3	1	589	2	2	1	1	1	0	0	0
AP001107.2	11	complement(66276779..66277492)	714	0.29331358	1.1941346	4	ENSG00000254452	antisense_RNA	2	2	2	1	589	2	2	1	2	2	0	0	0
AP006623.1	11	complement(856880..859795)	2916	0.29338474	1.1944243	2	ENSG00000250397	antisense_RNA	7	7	1	1	2061	7	7	1	0	0	0	0	0
AC018797.2	4	102828055..102844075	16021	0.29347967	1.19481078	2	ENSG00000246560	antisense_RNA	3	3	1	1	883	3	3	1	0	0	0	0	0
AC021054.1	12	630891..663706	32816	0.29364595	1.19548773	10	ENSG00000177406	antisense_RNA	11	14	3	2	3530	11	12	0.916666667	2	2	0	2	0.142857143
AP000640.1	11	complement(59753015..59754975)	1961	0.29481519	1.20024792	2	ENSG00000254477	antisense_RNA	3	3	1	1	879	3	3	1	0	0	0	0	0
RBPMS-AS1	8	complement(30382119..30385401)	3283	0.29506695	1.20127289	7	ENSG00000254109	antisense_RNA	4	4	3	0	1171	4	4	1	0	0	0	0	0
AP002812.2	11	complement(77829654..77872262)	42609	0.29531914	1.20229962	2	ENSG00000254459	antisense_RNA	2	2	1	1	585	2	2	1	0	0	0	0	0
AC010504.1	19	complement(34348356..34359412)	11057	0.29531914	1.20229962	3	ENSG00000267219	antisense_RNA	4	4	1	1	585	2	2	1	1	1	2	2	0.5
TNFRSF14-AS1	1	complement(2549920..2557031)	7112	0.29558381	1.20337713	18	ENSG00000238164	antisense_RNA	19	21	6	2	6137	19	21	0.904761905	0	0	0	0	0
AC011239.1	2	complement(23507043..23524344)	17302	0.29582483	1.20435835	2	ENSG00000224361	antisense_RNA	2	2	1	1	584	2	2	1	0	0	0	0	0
RASGRF2-AS1	5	complement(80947697..80960907)	13211	0.29633225	1.20642415	6	ENSG00000251450	antisense_RNA	19	19	2	2	1166	4	4	1	1	1	15	15	0.789473684
AL139147.1	1	complement(66665864..66677027)	11164	0.29889567	1.21686034	2	ENSG00000248458	antisense_RNA	3	4	1	1	1156	3	4	0.75	0	0	0	0	0
AC096536.3	1	54886875..54888001	1127	0.30045513	1.22320918	2	ENSG00000242396	antisense_RNA	2	2	1	1	575	2	2	1	0	0	0	0	0
PRKG1-AS1	10	complement(52230742..52314128)	83387	0.30066429	1.2240607	13	ENSG00000236671	antisense_RNA	10	10	3	3	2873	10	10	1	8	8	0	0	0
AC093495.1	3	14144637..14165978	21342	0.30120346	1.22625578	39	ENSG00000228242	antisense_RNA	11	15	17	2	4015	11	14	0.785714286	1	1	0	1	0.066666667
Z97055.2	22	43812456..43817394	4939	0.30167934	1.22819315	2	ENSG00000261251	antisense_RNA	8	8	1	1	859	3	3	1	0	0	5	5	0.625
ITPR1-AS1	3	complement(4490891..4493163)	2273	0.30203094	1.22962461	2	ENSG00000231249	antisense_RNA	4	4	1	1	858	3	3	1	2	2	1	1	0.25
AC011510.1	19	complement(41221426..41222051)	626	0.30203094	1.22962461	2	ENSG00000269652	antisense_RNA	1	1	1	1	286	1	1	1	0	0	0	0	0
AL008726.1	20	complement(45892694..45893419)	726	0.30362337	1.2361077	2	ENSG00000271984	antisense_RNA	2	2	1	1	569	2	2	1	0	0	0	0	0
AC007728.2	16	complement(50727417..50742815)	15399	0.3040687	1.2379207	8	ENSG00000261644	antisense_RNA	39	39	2	2	3409	12	12	1	4	4	27	27	0.692307692
AP002490.1	11	72014291..72020910	6620	0.30609798	1.24618228	4	ENSG00000251143	antisense_RNA	8	15	1	1	4233	8	15	0.533333333	1	1	0	0	0
AC037198.1	15	complement(39593580..39594231)	652	0.30740516	1.25150405	2	ENSG00000259279	antisense_RNA	1	1	1	1	281	1	1	1	0	0	0	0	0
AC099314.1	16	complement(68814330..68823526)	9197	0.30740516	1.25150405	3	ENSG00000260798	antisense_RNA	1	3	1	1	562	1	2	0.5	0	0	0	1	0.333333333
ACVR2B-AS1	3	complement(38451027..38454820)	3794	0.30887074	1.2574707	2	ENSG00000229589	antisense_RNA	11	11	1	1	2517	9	9	1	0	0	2	2	0.181818182
AC107214.1	4	complement(183494938..183504494)	9557	0.30905492	1.25822053	3	ENSG00000232648	antisense_RNA	5	5	1	1	559	2	2	1	2	2	3	3	0.6
AC009630.1	8	complement(41534155..41578368)	44214	0.30905492	1.25822053	3	ENSG00000253133	antisense_RNA	12	13	1	1	559	1	2	0.5	1	2	11	11	0.846153846
AC010271.1	19	40443436..40444087	652	0.30960878	1.26047541	2	ENSG00000268366	antisense_RNA	2	2	1	1	558	2	2	1	0	0	0	0	0
AL080317.1	6	111277932..111278742	811	0.31016463	1.26273838	2	ENSG00000230177	antisense_RNA	3	3	1	1	557	2	2	1	0	0	1	1	0.333333333
IL10RB-AS1	21	complement(33263873..33266260)	2388	0.31016463	1.26273838	2	ENSG00000223799	antisense_RNA	2	8	1	1	2228	2	8	0.25	0	0	0	0	0
AL356599.1	6	145799409..145886585	87177	0.31072248	1.26500949	24	ENSG00000235652	antisense_RNA	22	38	12	4	6116	11	22	0.5	1	1	11	16	0.421052632
BAALC-AS1	8	complement(103156990..103298772)	141783	0.31192466	1.26990378	26	ENSG00000247081	antisense_RNA	44	59	10	2	3877	14	14	1	6	6	30	45	0.762711864
LSAMP-AS1	3	116360024..116370090	10067	0.31240814	1.27187211	4	ENSG00000240922	antisense_RNA	2	2	1	1	553	2	2	1	2	2	0	0	0
VLDLR-AS1	9	complement(2422702..2643359)	220658	0.31324114	1.27526341	23	ENSG00000236404	antisense_RNA	34	34	5	2	4688	17	17	1	10	10	17	17	0.5
AC022509.3	12	complement(26125155..26126617)	1463	0.3137319	1.2772614	6	ENSG00000256894	antisense_RNA	3	3	2	1	826	3	3	1	0	0	0	0	0
AC012645.1	16	30096430..30104116	7687	0.31411218	1.2788096	2	ENSG00000250616	antisense_RNA	6	6	1	1	1650	6	6	1	0	0	0	0	0
NDUFB2-AS1	7	complement(140695336..140697077)	1742	0.31449338	1.28036155	2	ENSG00000240889	antisense_RNA	6	6	1	1	1648	6	6	1	0	0	0	0	0
AC008434.1	5	complement(80630313..80631590)	1278	0.31468433	1.28113894	2	ENSG00000249655	antisense_RNA	2	2	1	1	549	2	2	1	0	0	0	0	0
AC234582.1	1	155195004..155205495	10492	0.31525858	1.28347679	20	ENSG00000231064	antisense_RNA	9	13	6	4	2466	8	9	0.888888889	4	4	1	4	0.307692308
AC113383.1	5	84384427..84490765	106339	0.31525858	1.28347679	16	ENSG00000250320	antisense_RNA	22	22	5	1	1370	5	5	1	4	4	17	17	0.772727273
AL451042.1	1	16159266..16161883	2618	0.31757665	1.29291412	2	ENSG00000224621	antisense_RNA	3	3	1	1	544	2	2	1	0	0	1	1	0.333333333
RDH10-AS1	8	complement(73297711..73356461)	58751	0.31816151	1.29529517	11	ENSG00000250295	antisense_RNA	21	21	3	2	3801	14	14	1	0	0	7	7	0.333333333
AC004771.5	17	4986466..4987324	859	0.31874852	1.29768502	2	ENSG00000262678	antisense_RNA	2	2	1	1	542	2	2	1	0	0	0	0	0
AC005726.6	17	28607963..28609730	1768	0.31904284	1.29888325	2	ENSG00000265287	antisense_RNA	4	4	1	1	1083	4	4	1	0	0	0	0	0
AC145285.4	16	complement(28820570..28822033)	1464	0.31992907	1.30249126	2	ENSG00000260796	antisense_RNA	2	2	1	1	540	2	2	1	0	0	0	0	0
AC092069.1	19	complement(12944118..12944487)	370	0.31992907	1.30249126	2	ENSG00000267458	antisense_RNA	1	1	1	1	270	1	1	1	1	1	0	0	0
NOP53-AS1	19	complement(47757036..47768840)	11805	0.31992907	1.30249126	3	ENSG00000269656	antisense_RNA	18	18	1	1	540	2	2	1	0	0	16	16	0.888888889
AC078883.3	2	complement(172464262..172466022)	1761	0.32082024	1.30611937	4	ENSG00000232788	antisense_RNA	4	4	2	2	1077	4	4	1	1	1	0	0	0
AL133370.1	14	complement(68125004..68130196)	5193	0.32171639	1.30976774	2	ENSG00000258837	antisense_RNA	2	2	1	1	537	2	2	1	0	0	0	0	0
AC015987.1	7	135926455..135932881	6427	0.3223166	1.31221134	2	ENSG00000224746	antisense_RNA	38	38	1	1	804	3	3	1	3	3	35	35	0.921052632
AC099850.1	17	59106598..59118267	11670	0.32279839	1.31417279	2	ENSG00000224738	antisense_RNA	7	7	1	1	1338	5	5	1	1	1	2	2	0.285714286
AL358334.3	14	50912226..50913358	1133	0.32291906	1.31466407	2	ENSG00000258745	antisense_RNA	2	2	1	1	535	2	2	1	0	0	0	0	0
AC087623.2	8	38421889..38426096	4208	0.32352378	1.31712599	2	ENSG00000255201	antisense_RNA	2	2	1	1	534	2	2	1	0	0	0	0	0
LURAP1L-AS1	9	complement(12700100..12814345)	114246	0.3243336	1.32042293	4	ENSG00000235448	antisense_RNA	14	18	1	1	799	3	3	1	2	2	11	15	0.833333333
AL512622.1	10	complement(132181225..132185962)	4738	0.32474004	1.32207759	6	ENSG00000235010	antisense_RNA	3	3	2	2	798	3	3	1	2	2	0	0	0
FLNB-AS1	3	complement(58162547..58170636)	8090	0.32605336	1.32742436	4	ENSG00000244161	antisense_RNA	13	14	2	1	3709	13	14	0.928571429	0	0	0	0	0
AC127521.1	17	complement(4481966..4486353)	4388	0.32627328	1.3283197	6	ENSG00000262823	antisense_RNA	4	8	3	0	1059	4	4	1	0	0	0	4	0.5
AL162258.2	1	complement(153631438..153634397)	2960	0.32782106	1.33462102	7	ENSG00000272030	antisense_RNA	3	4	2	2	1054	3	4	0.75	1	1	0	0	0
AC010491.1	5	complement(14661808..14664604)	2797	0.33223404	1.35258707	5	ENSG00000261360	antisense_RNA	3	3	2	1	780	3	3	1	0	0	0	0	0
AC109454.2	5	134399495..134401921	2427	0.33223404	1.35258707	2	ENSG00000248559	antisense_RNA	5	5	1	1	520	2	2	1	0	0	3	3	0.6
AL050343.1	1	51793934..51799154	5221	0.33241668	1.35333066	8	ENSG00000266993	antisense_RNA	2	7	4	1	1819	2	7	0.285714286	0	0	0	0	0
HHIP-AS1	4	complement(144642922..144661357)	18436	0.33287418	1.35519321	9	ENSG00000248890	antisense_RNA	6	6	3	1	1557	6	6	1	0	0	0	0	0
AC104596.1	4	complement(142933195..143184861)	251667	0.34008209	1.38453795	5	ENSG00000250326	antisense_RNA	21	21	2	1	1016	4	4	1	0	0	17	17	0.80952381
AC068025.1	17	complement(29369717..29390777)	21061	0.34008209	1.38453795	2	ENSG00000264808	antisense_RNA	3	5	1	1	762	3	3	1	0	0	0	2	0.4
AL035413.1	1	19210501..19240704	30204	0.34075286	1.38726879	2	ENSG00000230424	antisense_RNA	60	60	1	1	507	2	2	1	1	1	58	58	0.966666667
AP005329.2	18	3190397..3247277	56881	0.34142628	1.39001043	5	ENSG00000265399	antisense_RNA	7	7	1	1	1771	7	7	1	0	0	0	0	0
CTB-178M22.2	5	complement(168229583..168232357)	2775	0.34346262	1.39830075	3	ENSG00000253978	antisense_RNA	2	2	1	1	503	2	2	1	1	1	0	0	0
AC007388.1	2	39436637..39665343	228707	0.34598471	1.40856865	29	ENSG00000231312	antisense_RNA	144	145	11	4	6741	26	27	0.962962963	13	13	118	118	0.813793103
AC025682.1	17	complement(47603860..47649420)	45561	0.34774899	1.41575137	10	ENSG00000263766	antisense_RNA	50	52	4	1	1242	3	5	0.6	2	2	47	47	0.903846154
PRKCZ-AS1	1	complement(2181794..2184389)	2596	0.34871162	1.4196704	5	ENSG00000182873	antisense_RNA	7	7	2	1	1734	7	7	1	0	0	0	0	0
SAP30L-AS1	5	complement(154329437..154445850)	116414	0.35042941	1.42666385	10	ENSG00000245275	antisense_RNA	39	39	4	3	1972	8	8	1	0	0	31	31	0.794871795
KCNK15-AS1	20	complement(44694892..44746021)	51130	0.35228732	1.43422773	11	ENSG00000244558	antisense_RNA	7	8	4	0	1226	5	5	1	0	0	2	3	0.375
MBNL1-AS1	3	complement(152262616..152269555)	6940	0.35418116	1.44193793	4	ENSG00000229619	antisense_RNA	27	27	2	1	6585	27	27	1	2	2	0	0	0
AL132780.2	14	22982698..22999078	16381	0.35450417	1.44325297	7	ENSG00000258457	antisense_RNA	10	10	3	1	1462	6	6	1	4	4	4	4	0.4
AC112484.2	3	complement(128861313..128871540)	10228	0.35596504	1.44920044	7	ENSG00000231305	antisense_RNA	9	10	2	1	1456	6	6	1	3	3	3	4	0.4
ASH1L-AS1	1	155562042..155563944	1903	0.3572409	1.4543947	4	ENSG00000235919	antisense_RNA	6	6	2	1	1209	5	5	1	0	0	1	1	0.166666667
TAF1A-AS1	1	222589825..222593032	3208	0.357438	1.45519713	7	ENSG00000225265	antisense_RNA	6	6	3	1	1450	6	6	1	2	2	0	0	0
AL513211.1	6	complement(53790875..53794274)	3400	0.35768468	1.4562014	3	ENSG00000228614	antisense_RNA	7	7	1	1	483	2	2	1	1	1	5	5	0.714285714
AC104758.2	15	77993405..77995289	1885	0.35768468	1.4562014	3	ENSG00000259792	antisense_RNA	1	2	1	1	483	1	2	0.5	1	1	0	0	0
AC010809.2	15	complement(33851785..33856809)	5025	0.35842676	1.45922257	3	ENSG00000259408	antisense_RNA	2	4	1	1	964	2	4	0.5	2	2	0	0	0
AC013356.4	15	complement(40368925..40369640)	716	0.35842676	1.45922257	2	ENSG00000259368	antisense_RNA	0	2	1	0	482	0	2	0	0	0	0	0	0
SPON1-AS1	11	complement(14262846..14273691)	10846	0.35992021	1.46530266	2	ENSG00000254418	antisense_RNA	10	10	1	1	240	1	1	1	0	0	9	9	0.9
AL162311.3	14	complement(35819224..35826765)	7542	0.36155221	1.47194687	2	ENSG00000258938	antisense_RNA	16	18	1	1	2867	10	12	0.833333333	1	1	6	6	0.333333333
AL606760.1	1	53238610..53242783	4174	0.36571063	1.48887654	3	ENSG00000226754	antisense_RNA	4	5	1	1	1181	4	5	0.8	2	2	0	0	0
AL360270.1	1	110943467..110952848	9382	0.36617571	1.49076998	2	ENSG00000232811	antisense_RNA	8	12	1	1	2359	6	10	0.6	0	0	2	2	0.166666667
AC025165.2	12	complement(57694132..57721510)	27379	0.37073326	1.50932463	2	ENSG00000257342	antisense_RNA	1	3	1	1	699	1	3	0.333333333	1	1	0	0	0
AC000068.1	22	19447893..19450105	2213	0.37073326	1.50932463	2	ENSG00000185065	antisense_RNA	9	9	1	1	2097	9	9	1	0	0	0	0	0
DLEU2	13	complement(49982552..50125720)	143169	0.37240421	1.51612739	31	ENSG00000231607	antisense_RNA	58	64	8	1	5103	22	22	1	9	9	36	42	0.65625
AP002833.2	11	126992452..126995458	3007	0.37394307	1.52239238	2	ENSG00000255317	antisense_RNA	2	2	1	1	462	2	2	1	0	0	0	0	0
AC005225.2	14	complement(73616700..73633941)	17242	0.37597758	1.53067525	4	ENSG00000258603	antisense_RNA	3	5	2	1	919	3	4	0.75	0	0	0	1	0.2
NEXN-AS1	1	complement(77881348..77889539)	8192	0.3768798	1.53434834	3	ENSG00000235927	antisense_RNA	26	26	1	1	2292	10	10	1	0	0	16	16	0.615384615
AC027307.1	19	1508375..1508963	589	0.37803435	1.53904875	2	ENSG00000267092	antisense_RNA	2	2	1	1	457	2	2	1	0	0	0	0	0
CKMT2-AS1	5	complement(81204084..81301560)	97477	0.37808302	1.53924688	18	ENSG00000247572	antisense_RNA	50	63	7	1	3884	17	17	1	1	1	33	46	0.73015873
AL033384.2	6	complement(53918974..53920788)	1815	0.37886338	1.54242386	2	ENSG00000271218	antisense_RNA	2	3	1	1	456	2	2	1	1	1	0	1	0.333333333
AC132938.3	17	complement(82454273..82458521)	4249	0.37886338	1.54242386	5	ENSG00000265458	antisense_RNA	4	4	2	1	456	2	2	1	2	2	2	2	0.5
AC024575.1	19	complement(11368123..11374935)	6813	0.37997441	1.54694709	3	ENSG00000267277	antisense_RNA	3	3	1	1	682	3	3	1	3	3	0	0	0
ELOVL2-AS1	6	11043524..11078226	34703	0.38101194	1.55117106	11	ENSG00000230314	antisense_RNA	7	7	4	1	1587	7	7	1	0	0	0	0	0
AC037459.2	8	complement(22540845..22545405)	4561	0.38146597	1.55301951	2	ENSG00000251034	antisense_RNA	18	18	1	1	4076	18	18	1	0	0	0	0	0
PPP1R26-AS1	9	complement(135462727..135480777)	18051	0.38199079	1.55515613	7	ENSG00000225361	antisense_RNA	30	30	3	1	3392	15	15	1	0	0	15	15	0.5
AC027097.2	18	57639455..57738044	98590	0.38259235	1.55760519	8	ENSG00000267787	antisense_RNA	8	10	2	1	2032	8	9	0.888888889	1	1	0	1	0.1
LINC-PINT	7	complement(130941760..131110176)	168417	0.38263942	1.55779685	23	ENSG00000231721	antisense_RNA	29	30	8	2	4515	20	20	1	2	2	9	10	0.333333333
AL603832.1	1	complement(112693688..112696621)	2934	0.38476993	1.56647055	3	ENSG00000225075	antisense_RNA	2	2	1	1	449	2	2	1	0	0	0	0	0
AL137779.2	14	complement(101796555..101810321)	13767	0.38562879	1.56996714	2	ENSG00000259088	antisense_RNA	2	2	1	1	448	2	2	1	0	0	0	0	0
AL021707.2	22	complement(38667585..38681820)	14236	0.38585847	1.5709022	8	ENSG00000228274	antisense_RNA	16	22	4	4	3358	9	15	0.6	0	0	7	7	0.318181818
AC005104.1	2	complement(241351340..241353104)	1765	0.39086357	1.59127891	2	ENSG00000223374	antisense_RNA	2	2	1	1	442	2	2	1	0	0	0	0	0
RAET1E-AS1_1	6	149863494..149919507	56014	0.391454	1.59368266	5	ENSG00000268592	antisense_RNA	3	19	2	1	1324	1	6	0.166666667	0	0	2	13	0.684210526
AC110597.3	18	67506589..67514030	7442	0.39204622	1.59609367	4	ENSG00000263424	antisense_RNA	0	15	2	0	3305	0	15	0	0	0	0	0	0
FOXG1-AS1	14	complement(28729083..28765277)	36195	0.3953357	1.60948576	10	ENSG00000257126	antisense_RNA	5	5	3	2	874	4	4	1	2	2	1	1	0.2
AC145098.1	5	177494995..177503647	8653	0.39806843	1.62061124	2	ENSG00000248996	antisense_RNA	3	3	1	1	434	2	2	1	0	0	1	1	0.333333333
AC073611.1	12	complement(53298655..53300314)	1660	0.40052944	1.63063048	2	ENSG00000257605	antisense_RNA	11	11	1	1	647	3	3	1	1	1	8	8	0.727272727
AC084125.1	8	144463817..144465101	1285	0.40270792	1.63949948	2	ENSG00000254578	antisense_RNA	1	2	1	1	429	1	2	0.5	1	1	0	0	0
AL590440.1	1	complement(54980950..54992274)	11325	0.40364883	1.64333009	2	ENSG00000233271	antisense_RNA	0	2	1	0	428	0	2	0	0	0	0	0	0
VAC14-AS1	16	70755098..70773251	18154	0.40938791	1.66669497	8	ENSG00000214353	antisense_RNA	23	23	2	1	4853	23	23	1	1	1	0	0	0
MIF-AS1	22	complement(23894426..23898930)	4505	0.40966528	1.66782417	3	ENSG00000218537	antisense_RNA	13	14	1	1	1476	6	7	0.857142857	0	0	7	7	0.5
AC008763.1	19	complement(7633766..7636990)	3225	0.40987355	1.66867207	2	ENSG00000268204	antisense_RNA	4	7	1	1	843	4	4	1	0	0	0	3	0.428571429
HMGN3-AS1	6	79233718..79236797	3080	0.41049963	1.67122096	2	ENSG00000270362	antisense_RNA	14	14	1	1	2946	14	14	1	0	0	0	0	0
AL360181.2	10	complement(133295187..133295977)	791	0.41396573	1.68533214	3	ENSG00000235245	antisense_RNA	3	3	1	1	626	3	3	1	0	0	0	0	0
AC019205.2	6	73263215..73301401	38187	0.41504312	1.68971839	8	ENSG00000229852	antisense_RNA	32	37	3	3	6660	32	32	1	6	6	0	5	0.135135135
RAP2C-AS1	X	132217147..132432862	215716	0.41529255	1.69073384	5	ENSG00000232160	antisense_RNA	22	22	2	1	3536	17	17	1	0	0	5	5	0.227272727
ZNF197-AS1	3	complement(44617128..44624797)	7670	0.41595915	1.6934477	2	ENSG00000233509	antisense_RNA	3	3	1	1	623	3	3	1	0	0	0	0	0
PLS3-AS1	X	complement(115518182..115562731)	44550	0.41629325	1.6948079	6	ENSG00000271826	antisense_RNA	17	17	2	2	2075	10	10	1	4	4	7	7	0.411764706
SEPSECS-AS1	4	25160641..25201440	40800	0.4164366	1.69539151	4	ENSG00000281501	antisense_RNA	20	27	2	2	4356	20	21	0.952380952	13	13	0	6	0.222222222
ERICH6-AS1	3	150703564..150720146	16583	0.41780338	1.70095593	9	ENSG00000240137	antisense_RNA	7	7	3	1	827	4	4	1	2	2	3	3	0.428571429
AC104116.1	5	complement(138347027..138349641)	2615	0.42034477	1.71130238	2	ENSG00000249971	antisense_RNA	1	2	1	1	411	1	2	0.5	1	1	0	0	0
AL590617.2	6	138692548..138697288	4741	0.42482385	1.72953757	9	ENSG00000225177	antisense_RNA	9	9	4	2	1220	6	6	1	3	3	3	3	0.333333333
AP001528.2	11	complement(86892214..86925037)	32824	0.42552143	1.73237753	5	ENSG00000255471	antisense_RNA	6	6	2	1	1218	6	6	1	0	0	0	0	0
AC002310.1	16	30534752..30537144	2393	0.42552143	1.73237753	4	ENSG00000235560	antisense_RNA	7	9	2	2	1827	7	9	0.777777778	0	0	0	0	0
C7orf69	7	47795291..47819847	24557	0.42762797	1.74095366	6	ENSG00000136275	antisense_RNA	4	5	2	1	808	4	4	1	4	4	0	1	0.2
LIF-AS1	22	30239194..30240538	1345	0.42762797	1.74095366	3	ENSG00000232530	antisense_RNA	8	8	1	1	808	4	4	1	0	0	4	4	0.5
TMEM161B-AS1	5	88268895..88436685	167791	0.42810964	1.74291463	35	ENSG00000247828	antisense_RNA	91	93	13	4	4439	22	22	1	10	10	69	71	0.76344086
AC007383.3	2	206115547..206122323	6777	0.42853717	1.74465519	2	ENSG00000231955	antisense_RNA	0	7	1	0	1411	0	7	0	0	0	0	0	0
TBX2-AS1	17	complement(61393456..61411555)	18100	0.42975547	1.74961512	10	ENSG00000267280	antisense_RNA	6	16	6	0	1206	6	6	1	4	4	0	10	0.625
AC080023.1	11	complement(10302657..10303704)	1048	0.43029066	1.75179397	2	ENSG00000254554	antisense_RNA	4	4	1	1	803	4	4	1	0	0	0	0	0
AC011489.1	19	complement(45076510..45090391)	13882	0.43104216	1.75485349	4	ENSG00000267348	antisense_RNA	7	9	2	2	1002	3	5	0.6	2	2	4	4	0.444444444
AP003068.2	11	complement(65177606..65181834)	4229	0.43407462	1.76719919	4	ENSG00000254614	antisense_RNA	18	18	2	1	1791	9	9	1	2	2	9	9	0.5
AC116914.1	17	3729361..3730493	1133	0.43407462	1.76719919	2	ENSG00000262358	antisense_RNA	2	2	1	1	398	2	2	1	0	0	0	0	0
SGMS1-AS1	10	50624951..50641451	16501	0.43816373	1.78384672	7	ENSG00000226200	antisense_RNA	69	69	2	1	12420	63	63	1	9	9	6	6	0.086956522
AC106897.1	4	185471516..185472263	748	0.43848147	1.7851403	2	ENSG00000249679	antisense_RNA	3	3	1	1	394	2	2	1	1	1	1	1	0.333333333
AL162377.1	13	51803838..51813832	9995	0.43885275	1.78665185	2	ENSG00000231856	antisense_RNA	9	9	1	1	1181	6	6	1	0	0	3	3	0.333333333
AP001347.1	21	14027421..14144468	117048	0.43922466	1.78816596	6	ENSG00000224905	antisense_RNA	32	47	3	1	1770	9	9	1	7	7	23	38	0.808510638
Z95115.1	22	26512537..26514568	2032	0.44026937	1.79241916	2	ENSG00000261188	antisense_RNA	16	16	1	1	981	5	5	1	0	0	11	11	0.6875
BDNF-AS	11	27506838..27698174	191337	0.44048206	1.79328506	20	ENSG00000245573	antisense_RNA	26	34	9	1	3726	18	19	0.947368421	10	11	8	15	0.441176471
AC136475.2	11	complement(310139..311141)	1003	0.44071862	1.79424816	2	ENSG00000254910	antisense_RNA	1	2	1	1	392	1	2	0.5	0	0	0	0	0
AC105760.2	2	complement(237059434..237085817)	26384	0.44278949	1.80267906	2	ENSG00000227252	antisense_RNA	13	13	1	1	2341	12	12	1	0	0	1	1	0.076923077
SLC16A1-AS1	1	112956415..113047055	90641	0.44306611	1.80380521	17	ENSG00000226419	antisense_RNA	56	71	7	2	10138	52	52	1	5	5	4	19	0.267605634
NR2F2-AS1	15	complement(96110040..96327361)	217322	0.44313544	1.80408748	44	ENSG00000247809	antisense_RNA	33	99	14	3	5653	29	29	1	13	13	4	70	0.707070707
LINC00884	3	194487454..194518279	30826	0.44343352	1.80530102	5	ENSG00000233058	antisense_RNA	40	40	2	2	2922	15	15	1	3	3	25	25	0.625
AC091057.1	15	complement(30616998..30625773)	8776	0.44526211	1.81274556	2	ENSG00000247728	antisense_RNA	3	6	1	1	970	2	5	0.4	0	0	1	1	0.166666667
LINC01481_1	12	complement(69904033..70243360)	339328	0.44841404	1.82557765	12	ENSG00000257815	antisense_RNA	23	31	5	1	2119	10	11	0.909090909	1	1	13	20	0.64516129
AL356481.3	9	complement(128630328..128631685)	1358	0.45068269	1.83481377	2	ENSG00000280758	antisense_RNA	3	3	1	1	575	3	3	1	0	0	0	0	0
AC096536.1	1	54887563..54888850	1288	0.45166457	1.83881119	8	ENSG00000233203	antisense_RNA	6	6	4	1	765	4	4	1	1	1	2	2	0.333333333
AP001029.2	18	12438890..12448205	9316	0.45178269	1.83929205	5	ENSG00000267199	antisense_RNA	16	16	2	2	956	5	5	1	0	0	11	11	0.6875
NAPA-AS1	19	47484282..47501597	17316	0.45607629	1.85677212	6	ENSG00000268061	antisense_RNA	7	10	2	1	1894	7	10	0.7	5	5	0	0	0
AC011824.2	17	33565764..33624122	58359	0.45669634	1.85929643	9	ENSG00000265125	antisense_RNA	7	8	3	2	1324	7	7	1	3	3	0	1	0.125
PSMD6-AS2	3	64004022..64012148	8127	0.45722762	1.86145941	3	ENSG00000239653	antisense_RNA	23	26	1	1	2456	13	13	1	2	2	10	13	0.5
AC020909.3	19	complement(50480119..50483351)	3233	0.46069787	1.87558741	2	ENSG00000268854	antisense_RNA	0	2	1	0	375	0	2	0	0	0	0	0	0
AC078883.2	2	complement(172427774..172428603)	830	0.46441317	1.89071311	2	ENSG00000226963	antisense_RNA	3	3	1	1	558	3	3	1	0	0	0	0	0
KMT2E-AS1	7	complement(105013425..105014321)	897	0.46946114	1.91126434	2	ENSG00000239569	antisense_RNA	5	5	1	1	736	4	4	1	0	0	1	1	0.2
FAM201A	9	38620474..38624990	4517	0.4715357	1.91971027	6	ENSG00000204860	antisense_RNA	21	21	3	0	3847	21	21	1	0	0	0	0	0
AC068580.3	11	1760348..1762486	2139	0.47155799	1.91980101	2	ENSG00000235027	antisense_RNA	11	11	1	1	2015	11	11	1	1	1	0	0	0
AL352979.2	14	53036755..53038251	1497	0.4720265	1.92170841	2	ENSG00000258985	antisense_RNA	0	2	1	0	366	0	2	0	0	0	0	0	0
AC022211.2	17	75271369..75273895	2527	0.47462005	1.93226725	2	ENSG00000263843	antisense_RNA	15	15	1	1	546	3	3	1	0	0	12	12	0.8
ZNF32-AS2	10	43645942..43648019	2078	0.47724226	1.94294276	3	ENSG00000230565	antisense_RNA	3	5	1	1	905	3	5	0.6	0	0	0	0	0
PITPNA-AS1	17	1516931..1518096	1166	0.47812278	1.94652752	2	ENSG00000236618	antisense_RNA	6	6	1	1	542	3	3	1	3	3	3	3	0.5
AC079145.1	2	19990217..20004210	13994	0.47900656	1.95012554	3	ENSG00000227210	antisense_RNA	6	6	1	1	541	3	3	1	0	0	3	3	0.5
AL122010.1	1	34850694..34851555	862	0.47989361	1.95373688	2	ENSG00000230163	antisense_RNA	4	4	1	1	720	4	4	1	1	1	0	0	0
AP002336.2	11	complement(70282367..70363368)	81002	0.48078395	1.95736163	2	ENSG00000254604	antisense_RNA	3	3	1	1	539	3	3	1	0	0	0	0	0
AP003396.3	11	119372706..119381613	8908	0.48311437	1.96684921	4	ENSG00000254740	antisense_RNA	0	5	2	0	894	0	5	0	0	0	0	0	0
AC022217.3	5	172762980..172777774	14795	0.49080028	1.99814	2	ENSG00000253736	antisense_RNA	22	22	1	1	352	2	2	1	0	0	20	20	0.909090909
AC139887.2	4	complement(762387..781849)	19463	0.49360486	2.00955794	6	ENSG00000249592	antisense_RNA	51	51	4	2	1575	9	9	1	1	1	42	42	0.823529412
HCFC1-AS1	X	153969325..153970087	763	0.49360486	2.00955794	2	ENSG00000235802	antisense_RNA	2	2	1	1	350	2	2	1	0	0	0	0	0
PAXIP1-AS2	7	154928498..154949908	21411	0.49377083	2.01023365	12	ENSG00000214106	antisense_RNA	18	19	3	1	2974	17	17	1	2	2	1	2	0.105263158
AL591895.1	1	complement(225840883..225846522)	5640	0.49644167	2.02110712	2	ENSG00000242861	antisense_RNA	4	4	1	1	348	2	2	1	0	0	2	2	0.5
BACE1-AS	11	117290874..117293571	2698	0.49835106	2.02888061	4	ENSG00000278768	antisense_RNA	3	4	1	1	520	3	3	1	0	0	0	1	0.25
TAPT1-AS1	4	16226685..16320140	93456	0.50021484	2.03646841	8	ENSG00000263327	antisense_RNA	60	60	3	1	2763	16	16	1	1	1	44	44	0.733333333
YEATS2-AS1	3	complement(183806457..183810783)	4327	0.50175364	2.04273315	9	ENSG00000233885	antisense_RNA	15	19	4	1	3271	15	19	0.789473684	0	0	0	0	0
AL355310.2	1	complement(109628417..109630305)	1889	0.50221424	2.04460837	3	ENSG00000228703	antisense_RNA	4	4	1	1	688	4	4	1	1	1	0	0	0
AC012640.1	5	10248325..10249915	1591	0.50221424	2.04460837	2	ENSG00000248968	antisense_RNA	4	4	1	1	688	4	4	1	0	0	0	0	0
AL354836.1	20	complement(62305432..62306325)	894	0.5073765	2.0656249	2	ENSG00000226332	antisense_RNA	4	4	1	1	681	4	4	1	0	0	0	0	0
AL078581.1	6	complement(149591755..149592663)	909	0.50812265	2.06866258	2	ENSG00000233330	antisense_RNA	4	4	1	1	340	2	2	1	0	0	2	2	0.5
AC103810.2	17	64892729..64910180	17452	0.50924598	2.0732359	6	ENSG00000265218	antisense_RNA	4	10	3	1	1357	4	8	0.5	0	2	0	2	0.2
LINC00893	X	complement(149527591..149540959)	13369	0.51098531	2.08031702	42	ENSG00000241769	antisense_RNA	49	58	15	3	3550	17	21	0.80952381	9	11	32	37	0.637931034
B4GALT1-AS1	9	33166975..33179983	13009	0.51234193	2.08584009	5	ENSG00000233554	antisense_RNA	8	8	2	1	843	5	5	1	1	1	3	3	0.375
AC074386.1	7	complement(144251264..144355707)	104444	0.51346641	2.09041807	17	ENSG00000284644	antisense_RNA	7	64	6	1	2187	7	13	0.538461538	3	4	0	51	0.796875
DNAJC9-AS1_1	10	73247360..73276984	29625	0.51417172	2.09328952	13	ENSG00000236756	antisense_RNA	24	30	5	4	4200	23	25	0.92	5	5	1	5	0.166666667
AC116913.1	15	complement(66488658..66492109)	3452	0.51796635	2.10873815	2	ENSG00000261351	antisense_RNA	11	13	1	1	2168	11	13	0.846153846	0	0	0	0	0
TRAF3IP2-AS1	6	111483511..111598302	114792	0.51982665	2.11631179	29	ENSG00000231889	antisense_RNA	44	50	12	4	4819	29	29	1	13	13	15	21	0.42
AL021453.1	22	complement(41831215..41834665)	3451	0.52019247	2.11780111	2	ENSG00000184068	antisense_RNA	18	18	1	1	2989	18	18	1	0	0	0	0	0
MIR762HG	16	30875222..30895220	19999	0.5235203	2.13134933	8	ENSG00000260083	antisense_RNA	9	11	3	2	1815	9	11	0.818181818	1	1	0	0	0
AL359921.1	1	complement(236540094..236550280)	10187	0.52458006	2.1356638	2	ENSG00000230325	antisense_RNA	3	3	1	1	494	3	3	1	0	0	0	0	0
WDFY3-AS1	4	84803258..84810391	7134	0.52564412	2.13999578	2	ENSG00000251260	antisense_RNA	2	3	1	1	493	2	3	0.666666667	0	0	0	0	0
AC093249.6	16	complement(30697707..30699058)	1352	0.5267125	2.14434536	4	ENSG00000261840	antisense_RNA	10	10	2	2	1148	7	7	1	3	3	3	3	0.3
AC118553.1	1	complement(99968383..99969864)	1482	0.52751664	2.14761917	2	ENSG00000228084	antisense_RNA	2	6	1	0	655	0	4	0	0	0	2	2	0.333333333
AC000032.1	1	complement(109693117..109693742)	626	0.52778523	2.14871266	2	ENSG00000260246	antisense_RNA	2	3	1	1	491	2	3	0.666666667	0	0	0	0	0
AC097103.2	3	139389815..139583319	193505	0.52969389	2.15648317	18	ENSG00000248932	antisense_RNA	24	35	7	2	2120	13	13	1	5	5	11	22	0.628571429
AL645568.1	1	complement(173417793..173461362)	43570	0.52994386	2.15750085	5	ENSG00000203739	antisense_RNA	23	23	2	2	2282	14	14	1	3	3	9	9	0.391304348
AC008443.5	5	181191924..181194429	2506	0.53321512	2.17081876	5	ENSG00000250222	antisense_RNA	9	9	2	1	486	3	3	1	3	3	6	6	0.666666667
AC006449.2	17	complement(38703480..38706261)	2782	0.53321512	2.17081876	2	ENSG00000275532	antisense_RNA	3	4	1	1	486	3	3	1	0	0	0	1	0.25
AC040970.1	8	complement(141126044..141129961)	3918	0.53519733	2.17888872	4	ENSG00000253210	antisense_RNA	5	5	2	1	807	5	5	1	0	0	0	0	0
AC125494.1	12	6663260..6672069	8810	0.54010535	2.19887019	6	ENSG00000219410	antisense_RNA	3	15	3	1	2399	3	15	0.2	0	5	0	0	0
AP000880.1	11	complement(113278437..113314437)	36001	0.54100741	2.20254263	8	ENSG00000255129	antisense_RNA	9	9	3	1	958	6	6	1	1	1	3	3	0.333333333
TMCC1-AS1	3	129893871..129918575	24705	0.54186559	2.20603646	9	ENSG00000271270	antisense_RNA	37	37	4	2	4623	29	29	1	2	2	8	8	0.216216216
AL355075.2	14	20451305..20451918	614	0.54213922	2.20715046	2	ENSG00000258515	antisense_RNA	3	3	1	1	478	3	3	1	0	0	0	0	0
AC098864.1	4	complement(181874438..182145249)	270812	0.54464596	2.21735586	23	ENSG00000177822	antisense_RNA	81	81	8	4	5551	35	35	1	11	11	46	46	0.567901235
AL591806.1	1	161084465..161087571	3107	0.5452353	2.21975516	3	ENSG00000228917	antisense_RNA	7	7	1	1	1109	7	7	1	2	2	0	0	0
AL512770.1	10	complement(12244751..12247845)	3095	0.5506349	2.24173794	4	ENSG00000228302	antisense_RNA	13	16	2	1	2510	13	16	0.8125	0	0	0	0	0
PIK3IP1-AS1	22	31292499..31338021	45523	0.55550386	2.26156038	3	ENSG00000228839	antisense_RNA	14	14	2	1	622	4	4	1	0	0	10	10	0.714285714
NALT1	9	136546212..136549893	3682	0.55575914	2.2625997	5	ENSG00000237886	antisense_RNA	32	32	2	2	1088	7	7	1	4	4	25	25	0.78125
UGDH-AS1	4	39528019..39594707	66689	0.55789569	2.27129799	5	ENSG00000249348	antisense_RNA	99	106	1	1	2787	11	18	0.611111111	1	1	88	88	0.830188679
AC008686.1	19	complement(13772118..13774118)	2001	0.55935795	2.27725113	6	ENSG00000267633	antisense_RNA	0	7	3	0	1081	0	7	0	0	0	0	0	0
AL451165.2	6	34696317..34697470	1154	0.56018709	2.28062671	3	ENSG00000272288	antisense_RNA	5	5	2	0	771	5	5	1	0	0	0	0	0
ALOX12-AS1	17	complement(6876635..7012349)	135715	0.56387872	2.29565602	20	ENSG00000215067	antisense_RNA	22	72	9	3	3217	21	21	1	9	9	1	51	0.708333333
AP001160.1	11	62832234..62834043	1810	0.56458072	2.29851398	4	ENSG00000256690	antisense_RNA	2	6	2	1	765	1	5	0.2	0	0	1	1	0.166666667
AC011446.1	19	complement(13139617..13141147)	1531	0.56581343	2.30353257	2	ENSG00000267512	antisense_RNA	3	3	1	1	458	3	3	1	0	0	0	0	0
AC023043.1	18	complement(36179996..36187448)	7453	0.5673619	2.30983671	2	ENSG00000260552	antisense_RNA	4	4	1	1	609	4	4	1	4	4	0	0	0
AP001469.3	21	complement(46251549..46254133)	2585	0.56904381	2.31668405	4	ENSG00000239415	antisense_RNA	15	15	2	1	2277	15	15	1	2	2	0	0	0
CCNT2-AS1	2	complement(134735464..134918710)	183247	0.56954406	2.3187207	9	ENSG00000224043	antisense_RNA	9	29	3	1	910	6	6	1	1	1	3	23	0.793103448
AC003958.2	17	41402416..41425049	22634	0.57346519	2.33468435	6	ENSG00000234859	antisense_RNA	49	69	2	1	4067	25	27	0.925925926	1	1	24	42	0.608695652
SNHG21	15	82750564..82757206	6643	0.57423167	2.33780482	13	ENSG00000250988	antisense_RNA	7	13	5	0	1053	5	7	0.714285714	3	3	2	6	0.461538462
LIPE-AS1	19	42397128..42652355	255228	0.57477752	2.34002707	19	ENSG00000213904	antisense_RNA	42	108	8	2	4208	27	28	0.964285714	3	3	15	80	0.740740741
AC097376.2	4	complement(139411927..139454034)	42108	0.57526679	2.34201898	11	ENSG00000273247	antisense_RNA	22	22	4	1	2853	19	19	1	0	0	3	3	0.136363636
SP2-AS1	17	complement(47897330..47941410)	44081	0.58019536	2.3620841	10	ENSG00000234494	antisense_RNA	22	27	4	2	2531	17	17	1	4	4	5	10	0.37037037
MZF1-AS1	19	58559129..58574797	15669	0.5820812	2.36976172	10	ENSG00000267858	antisense_RNA	18	37	3	2	2968	14	20	0.7	3	3	4	17	0.459459459
AC005076.1	7	complement(87151423..87152420)	998	0.58365439	2.37616648	4	ENSG00000224046	antisense_RNA	6	6	2	2	888	6	6	1	1	1	0	0	0
AC004923.4	11	complement(68024809..68030461)	5653	0.58444418	2.37938186	4	ENSG00000255306	antisense_RNA	6	6	1	1	739	5	5	1	1	1	1	1	0.166666667
CASC8	8	complement(127289817..127482139)	192323	0.5901339	2.40254579	10	ENSG00000246228	antisense_RNA	21	26	4	1	2342	16	16	1	11	11	5	10	0.384615385
ZSWIM8-AS1	10	complement(73796514..73801399)	4886	0.59164966	2.40871671	4	ENSG00000272589	antisense_RNA	0	10	1	0	1460	0	10	0	0	0	0	0	0
AC136475.1	11	318640..325631	6992	0.59509859	2.42275798	6	ENSG00000251661	antisense_RNA	15	15	3	2	1887	13	13	1	0	0	2	2	0.133333333
KTN1-AS1	14	complement(55499278..55580110)	80833	0.60070132	2.44556773	10	ENSG00000186615	antisense_RNA	55	56	4	2	3595	24	25	0.96	2	2	31	31	0.553571429
ZNF337-AS1	20	25624045..25678074	54030	0.60212725	2.45137296	17	ENSG00000213742	antisense_RNA	39	47	6	5	5308	29	37	0.783783784	17	17	10	10	0.212765957
OSGEPL1-AS1	2	189762704..189765556	2853	0.60265709	2.45353004	7	ENSG00000253559	antisense_RNA	9	10	3	1	860	6	6	1	1	1	3	4	0.4
NCK1-AS1	3	complement(136841726..136862054)	20329	0.6044846	2.46097018	8	ENSG00000239213	antisense_RNA	15	20	3	2	1429	8	10	0.8	0	0	7	10	0.5
LINC00685	X	320990..321851	862	0.60547325	2.46499514	2	ENSG00000226179	antisense_RNA	4	4	1	1	428	3	3	1	1	1	1	1	0.25
AC105411.1	16	complement(80155053..80563135)	408083	0.60668824	2.46994161	18	ENSG00000259867	antisense_RNA	25	28	6	1	2990	21	21	1	5	5	4	7	0.25
POLH-AS1	6	complement(43588230..43591362)	3133	0.61077368	2.48657422	2	ENSG00000203362	antisense_RNA	7	7	1	1	990	7	7	1	0	0	0	0	0
AC016888.1	17	complement(74747319..74748912)	1594	0.61154584	2.4897178	2	ENSG00000266036	antisense_RNA	9	9	1	1	565	4	4	1	0	0	5	5	0.555555556
AC090772.2	18	complement(24076794..24099320)	22527	0.61263014	2.49413219	2	ENSG00000265204	antisense_RNA	4	4	1	1	564	4	4	1	0	0	0	0	0
AC011603.3	12	48995150..48996334	1185	0.61921756	2.52095082	2	ENSG00000258283	antisense_RNA	0	2	1	0	279	0	2	0	0	0	0	0	0
AC099066.2	1	225700604..225752243	51640	0.62103879	2.52836538	3	ENSG00000227496	antisense_RNA	16	24	1	1	1530	11	11	1	0	0	5	13	0.541666667
AL365277.1	1	complement(39522280..39546187)	23908	0.62124181	2.52919191	13	ENSG00000182109	antisense_RNA	37	42	7	4	3059	22	22	1	12	12	15	20	0.476190476
AC129510.1	17	82153430..82154815	1386	0.62256468	2.53457758	2	ENSG00000265678	antisense_RNA	4	4	1	1	555	4	4	1	0	0	0	0	0
BX571846.1	X	155468286..155487046	18761	0.62481627	2.54374423	2	ENSG00000225393	antisense_RNA	4	82	1	1	553	4	4	1	0	0	0	78	0.951219512
AL117335.1	20	complement(1888128..1894374)	6247	0.62645258	2.55040593	6	ENSG00000276649	antisense_RNA	18	18	2	2	1241	9	9	1	5	5	9	9	0.5
AL122035.1	14	complement(64422935..64448557)	25623	0.62822436	2.55761919	2	ENSG00000258824	antisense_RNA	4	4	1	1	550	4	4	1	0	0	0	0	0
AC006435.2	17	complement(2375061..2379306)	4246	0.6300062	2.56487338	6	ENSG00000263345	antisense_RNA	9	10	2	2	1234	9	9	1	1	1	0	1	0.1
AC010973.2	7	complement(151074742..151076530)	1789	0.632055	2.57321443	2	ENSG00000244151	antisense_RNA	8	9	1	1	1230	8	9	0.888888889	0	0	0	0	0
AC009403.1	7	complement(155611231..155645205)	33975	0.63796787	2.59728685	10	ENSG00000216895	antisense_RNA	12	21	5	1	2031	12	15	0.8	1	4	0	6	0.285714286
SDCBP2-AS1	20	1325405..1378734	53330	0.63859672	2.59984701	13	ENSG00000234684	antisense_RNA	30	53	5	5	4058	30	30	1	3	3	0	23	0.433962264
ZSCAN16-AS1	6	complement(28121795..28137293)	15499	0.63897069	2.6013695	5	ENSG00000269293	antisense_RNA	20	20	2	1	2163	16	16	1	4	4	4	4	0.2
AP003721.4	11	60906789..60909742	2954	0.63985815	2.60498251	2	ENSG00000257052	antisense_RNA	7	7	1	1	810	6	6	1	3	3	1	1	0.142857143
AC104564.2	17	29639627..29640825	1199	0.63985815	2.60498251	2	ENSG00000263370	antisense_RNA	2	2	1	1	270	2	2	1	2	2	0	0	0
AL109811.2	1	11099675..11102100	2426	0.64463321	2.62442268	4	ENSG00000230337	antisense_RNA	6	6	2	1	536	4	4	1	3	3	2	2	0.333333333
AL031670.1	20	complement(3921279..3923400)	2122	0.64559678	2.62834559	2	ENSG00000275582	antisense_RNA	5	5	1	1	669	5	5	1	0	0	0	0	0
AC092134.1	16	complement(77741468..77743000)	1533	0.64785637	2.63754479	2	ENSG00000261707	antisense_RNA	5	9	1	1	800	2	6	0.333333333	0	0	3	3	0.333333333
AC018413.1	18	76491652..76493918	2267	0.64785637	2.63754479	2	ENSG00000265778	antisense_RNA	9	9	1	1	1200	9	9	1	0	0	0	0	0
BX470102.1	1	153533603..153535115	1513	0.6507032	2.64913476	2	ENSG00000238279	antisense_RNA	14	14	1	1	531	4	4	1	0	0	10	10	0.714285714
AL031714.1	16	complement(1317891..1322845)	4955	0.6542546	2.66359317	4	ENSG00000261505	antisense_RNA	30	34	2	1	4489	30	34	0.882352941	0	0	0	0	0
AL136366.1	9	14317085..14357908	40824	0.65564212	2.66924204	4	ENSG00000225472	antisense_RNA	8	8	2	1	1054	8	8	1	5	5	0	0	0
AP001542.3	18	complement(12031178..12032181)	1004	0.65564212	2.66924204	2	ENSG00000267480	antisense_RNA	5	5	1	1	527	4	4	1	0	0	1	1	0.2
AP001453.1	11	complement(64229214..64234352)	5139	0.6575136	2.67686119	4	ENSG00000256116	antisense_RNA	2	9	2	1	1051	2	8	0.25	0	0	0	1	0.111111111
AC074117.1	2	27356246..27367622	11377	0.65823625	2.67980323	7	ENSG00000234072	antisense_RNA	30	33	3	1	3412	23	26	0.884615385	0	0	7	7	0.212121212
AC009690.2	15	72278867..72351794	72928	0.65855794	2.68111288	3	ENSG00000261460	antisense_RNA	14	55	1	1	3148	14	24	0.583333333	0	0	0	31	0.563636364
PXN-AS1	12	120201291..120213138	11848	0.66674755	2.71445433	13	ENSG00000255857	antisense_RNA	19	19	5	4	2332	18	18	1	8	8	1	1	0.052631579
DICER1-AS1	14	95157645..95179933	22289	0.67303725	2.74006086	10	ENSG00000235706	antisense_RNA	34	34	4	3	3722	29	29	1	1	1	5	5	0.147058824
AL049548.1	6	152402398..152404966	2569	0.67309753	2.74030628	2	ENSG00000226193	antisense_RNA	3	3	1	1	385	3	3	1	0	0	0	0	0
AL157871.4	14	100333790..100354061	20272	0.67309753	2.74030628	2	ENSG00000258666	antisense_RNA	2	3	1	1	385	2	3	0.666666667	2	2	0	0	0
C10orf25	10	complement(44997698..45000888)	3191	0.67353489	2.74208686	2	ENSG00000165511	antisense_RNA	23	24	1	1	3078	23	24	0.958333333	6	6	0	0	0
SEMA3F-AS1	3	complement(50116022..50156085)	40064	0.67370619	2.74278423	6	ENSG00000235016	antisense_RNA	19	24	2	1	2949	18	23	0.782608696	0	0	1	1	0.041666667
TPM1-AS	15	complement(63046034..63049387)	3354	0.67389315	2.74354541	2	ENSG00000259498	antisense_RNA	11	11	1	1	1410	11	11	1	0	0	0	0	0
AC004130.1	7	complement(20328299..20331747)	3449	0.67485039	2.74744249	6	ENSG00000271133	antisense_RNA	8	8	2	2	896	7	7	1	5	5	1	1	0.125
AC106786.1	5	complement(123087248..123090299)	3052	0.67749686	2.75821678	4	ENSG00000223652	antisense_RNA	8	8	2	2	1020	8	8	1	2	2	0	0	0
H1FX-AS1	3	129315392..129326225	10834	0.68195408	2.77636294	13	ENSG00000206417	antisense_RNA	69	69	4	2	3420	27	27	1	9	9	42	42	0.608695652
AL157935.1	9	127934503..127940952	6450	0.6855623	2.79105269	18	ENSG00000227218	antisense_RNA	43	46	9	2	2520	18	20	0.9	0	0	25	26	0.565217391
AC120114.1	16	29926836..29928933	2098	0.68634046	2.79422074	2	ENSG00000247735	antisense_RNA	13	14	1	1	1762	13	14	0.928571429	0	0	0	0	0
TMEM92-AS1	17	complement(50281577..50287855)	6279	0.6910468	2.81338111	4	ENSG00000251179	antisense_RNA	15	15	1	1	750	6	6	1	0	0	9	9	0.6
ZNF529-AS1	19	36573070..36594708	21639	0.69363637	2.82392376	10	ENSG00000233527	antisense_RNA	15	23	4	4	1868	15	15	1	12	12	0	8	0.347826087
THAP7-AS1	22	21001886..21010342	8457	0.69685391	2.83702297	6	ENSG00000230513	antisense_RNA	18	24	3	1	2975	18	24	0.75	0	0	0	0	0
AL391069.3	1	151346967..151348027	1061	0.69887419	2.84524789	2	ENSG00000237976	antisense_RNA	5	5	1	1	618	5	5	1	3	3	0	0	0
AC009005.1	19	complement(567210..572228)	5019	0.69903578	2.84590575	9	ENSG00000267751	antisense_RNA	7	7	4	2	865	7	7	1	1	1	0	0	0
AC020915.4	19	complement(58257270..58278808)	21539	0.70176466	2.85701553	2	ENSG00000268516	antisense_RNA	18	22	1	1	2708	18	22	0.818181818	4	4	0	0	0
AC002467.1	7	complement(107742817..107744581)	1765	0.70228333	2.85912715	6	ENSG00000241764	antisense_RNA	9	9	3	2	984	8	8	1	1	1	1	1	0.111111111
AL049780.1	14	complement(75004719..75008481)	3763	0.70659182	2.87666781	2	ENSG00000258646	antisense_RNA	4	4	1	1	489	4	4	1	0	0	0	0	0
RUSC1-AS1	1	complement(155316863..155324176)	7314	0.71247003	2.90059913	13	ENSG00000225855	antisense_RNA	28	29	4	2	3516	28	29	0.965517241	0	0	0	0	0
AL732314.6	X	386980..405579	18600	0.71389132	2.90638545	2	ENSG00000281849	antisense_RNA	4	4	1	1	484	4	4	1	2	2	0	0	0
WEE2-AS1	7	complement(141704338..141738346)	34009	0.71491	2.91053269	22	ENSG00000228775	antisense_RNA	29	34	10	2	3504	29	29	1	11	11	0	5	0.147058824
RFPL1S	22	complement(29436534..29478175)	41642	0.71628196	2.9161182	9	ENSG00000225465	antisense_RNA	48	61	3	1	6271	39	52	0.75	0	0	9	9	0.147540984
FLG-AS1	1	152168125..152445456	277332	0.71881087	2.92641385	27	ENSG00000237975	antisense_RNA	78	89	9	3	7691	56	64	0.875	8	8	22	25	0.280898876
AC011495.2	19	complement(49625994..49626439)	446	0.71984041	2.93060533	2	ENSG00000268636	antisense_RNA	1	3	1	1	360	1	3	0.333333333	1	1	0	0	0
FOXN3-AS1	14	89417354..89419793	2440	0.72184554	2.93876857	2	ENSG00000258920	antisense_RNA	9	9	1	1	1077	9	9	1	1	1	0	0	0
Z98884.1	1	complement(7810242..7827342)	17101	0.72851319	2.96591383	3	ENSG00000236266	antisense_RNA	4	7	1	1	830	4	7	0.571428571	0	0	0	0	0
AC025165.1	12	complement(57612118..57619638)	7521	0.73091488	2.97569156	10	ENSG00000224713	antisense_RNA	22	22	4	1	2600	22	22	1	0	0	0	0	0
AC025265.1	12	complement(103746315..103768858)	22544	0.73135244	2.97747296	5	ENSG00000257681	antisense_RNA	10	25	2	1	1063	9	9	1	4	4	1	16	0.64
AC005253.1	19	complement(18557775..18561560)	3786	0.73387029	2.98772357	2	ENSG00000268030	antisense_RNA	15	17	1	1	2001	15	17	0.882352941	0	0	0	0	0
AL049840.1	14	complement(103682362..103684015)	1654	0.73829786	3.00574905	2	ENSG00000246451	antisense_RNA	12	12	1	1	1404	12	12	1	0	0	0	0	0
ATP2A1-AS1	16	complement(28878957..28879920)	964	0.74083062	3.01606037	3	ENSG00000260442	antisense_RNA	4	5	2	1	583	4	5	0.8	2	2	0	0	0
AC012313.2	19	58357999..58359603	1605	0.74853423	3.04742322	2	ENSG00000268049	antisense_RNA	10	10	1	1	1154	10	10	1	0	0	0	0	0
AC099329.1	3	complement(42785087..42852428)	67342	0.75075381	3.05645954	7	ENSG00000235288	antisense_RNA	0	20	3	0	1956	0	17	0	0	12	0	3	0.15
AC022167.2	16	8848105..8860456	12352	0.75507736	3.07406153	5	ENSG00000260276	antisense_RNA	32	42	1	1	2288	10	20	0.5	5	5	22	22	0.523809524
DM1-AS	19	45767796..45772504	4709	0.75698895	3.08184397	9	ENSG00000267395	antisense_RNA	9	11	4	1	1027	9	9	1	0	0	0	2	0.181818182
MELTF-AS1	3	196999460..197004744	5285	0.75839201	3.0875561	12	ENSG00000228109	antisense_RNA	10	10	5	1	1139	10	10	1	4	4	0	0	0
SNAI3-AS1	16	88663298..88687186	23889	0.75932533	3.09135583	12	ENSG00000260630	antisense_RNA	48	58	4	2	2844	25	25	1	8	8	23	33	0.568965517
AC099518.5	16	complement(19119976..19121629)	1654	0.75972603	3.09298715	2	ENSG00000261759	antisense_RNA	0	10	1	0	1137	0	10	0	0	0	0	0	0
AL355297.4	6	complement(156776360..156778422)	2063	0.76076009	3.09719698	2	ENSG00000271551	antisense_RNA	11	11	1	1	1249	11	11	1	0	0	0	0	0
AC107959.1	8	complement(22984596..23019335)	34740	0.76173589	3.10116966	4	ENSG00000245025	antisense_RNA	4	21	2	1	2268	4	20	0.2	0	0	0	1	0.047619048
SEMA3B-AS1	3	complement(50266641..50267371)	731	0.76669393	3.12135479	2	ENSG00000232352	antisense_RNA	3	3	1	1	338	3	3	1	0	0	0	0	0
ELOA-AS1	1	complement(23760382..23778287)	17906	0.76953986	3.13294111	6	ENSG00000236810	antisense_RNA	14	22	2	2	1347	4	12	0.333333333	3	3	10	10	0.454545455
AC137630.1	3	complement(48985049..48989988)	4940	0.77323011	3.1479648	2	ENSG00000223343	antisense_RNA	6	9	1	1	782	4	7	0.571428571	0	0	2	2	0.222222222
AC008429.1	5	complement(172954786..172959392)	4607	0.7768062	3.16252373	10	ENSG00000204758	antisense_RNA	25	32	3	2	2780	25	25	1	9	9	0	7	0.21875
AP003352.1	8	98041726..98044121	2396	0.78172715	3.18255782	2	ENSG00000245970	antisense_RNA	13	18	1	1	1989	13	18	0.722222222	0	0	0	0	0
AL133523.1	14	complement(100207407..100238555)	31149	0.782908	3.18736531	2	ENSG00000258982	antisense_RNA	5	5	1	1	331	3	3	1	3	3	2	2	0.4
AL161421.1	13	complement(48974967..48976867)	1901	0.78456721	3.19412025	2	ENSG00000275202	antisense_RNA	10	10	1	1	1101	10	10	1	0	0	0	0	0
AP001107.9	11	66347950..66364804	16855	0.78528045	3.19702399	8	ENSG00000255468	antisense_RNA	16	20	3	2	1540	12	14	0.857142857	3	4	4	6	0.3
BX322234.1	6	169213254..169239565	26312	0.79329352	3.22964669	3	ENSG00000226445	antisense_RNA	37	37	1	1	980	9	9	1	2	2	28	28	0.756756757
AC004803.1	12	complement(974133..991190)	17058	0.80047667	3.25889063	8	ENSG00000250132	antisense_RNA	34	36	4	2	3669	34	34	1	4	4	0	2	0.055555556
AC007009.1	7	8262233..8262821	589	0.80541585	3.27899897	2	ENSG00000244239	antisense_RNA	0	4	1	0	429	0	4	0	0	0	0	0	0
ZNF213-AS1	16	complement(3110460..3134882)	24423	0.80588548	3.28091092	34	ENSG00000263072	antisense_RNA	56	75	12	6	5145	48	48	1	15	15	8	27	0.36
GAS6-AS1	13	113815630..113845744	30115	0.80729766	3.28666018	5	ENSG00000233695	antisense_RNA	71	72	1	1	7169	67	67	1	1	1	4	5	0.069444444
KIF9-AS1	3	47164497..47246601	82105	0.81125339	3.30276468	7	ENSG00000227398	antisense_RNA	58	62	1	1	4898	45	46	0.97826087	2	2	13	16	0.258064516
AC022098.1	19	14137179..14171267	34089	0.813379	3.31141845	7	ENSG00000267169	antisense_RNA	29	37	3	1	3186	29	30	0.966666667	9	9	0	7	0.189189189
AC021092.1	19	complement(44105463..44113145)	7683	0.81725001	3.32717807	4	ENSG00000186019	antisense_RNA	10	34	2	2	3488	9	33	0.272727273	5	5	1	1	0.029411765
AC006064.4	12	complement(6537794..6538370)	577	0.81877583	3.33338995	2	ENSG00000269968	antisense_RNA	3	4	1	1	422	3	4	0.75	3	3	0	0	0
MAFG-AS1	17	81927829..81930753	2925	0.82050411	3.34042613	5	ENSG00000265688	antisense_RNA	22	22	2	1	1895	18	18	1	3	3	4	4	0.181818182
AC106791.1	5	complement(137814333..137889336)	75004	0.8251305	3.35926103	7	ENSG00000250159	antisense_RNA	16	27	2	2	1675	15	16	0.9375	8	8	1	11	0.407407407
AC025627.1	17	complement(19560111..19597922)	37812	0.82830952	3.37220339	4	ENSG00000262769	antisense_RNA	8	11	1	1	730	7	7	1	0	0	1	4	0.363636364
AC068888.1	12	complement(53014596..53054438)	39843	0.82969866	3.37785886	19	ENSG00000257337	antisense_RNA	51	57	8	4	5622	50	54	0.925925926	10	10	1	3	0.052631579
AP001062.1	21	44331234..44335851	4618	0.83325578	3.39234057	2	ENSG00000184441	antisense_RNA	20	42	1	1	4354	20	42	0.476190476	0	0	0	0	0
AL354920.1	9	83707594..83713378	5785	0.83790948	3.41128662	4	ENSG00000254473	antisense_RNA	14	15	2	1	1134	10	11	0.909090909	0	0	4	4	0.266666667
AC006547.1	22	complement(20058030..20070569)	12540	0.83827909	3.41279138	22	ENSG00000236540	antisense_RNA	69	72	11	1	2267	22	22	1	0	0	47	50	0.694444444
AC064807.1	8	51899325..51947173	47849	0.84068953	3.42260476	9	ENSG00000228801	antisense_RNA	22	22	4	2	2055	20	20	1	2	2	2	2	0.090909091
AL162724.2	9	complement(124259250..124261156)	1907	0.84137191	3.42538285	2	ENSG00000235204	antisense_RNA	3	3	1	1	308	3	3	1	1	1	0	0	0
LNCSRLR	3	complement(146066344..146069185)	2842	0.85284337	3.4720853	2	ENSG00000240032	antisense_RNA	7	16	1	1	709	7	7	1	2	2	0	9	0.5625
AP006287.2	11	complement(66067277..66069619)	2343	0.86036703	3.50271553	2	ENSG00000255038	antisense_RNA	2	5	1	1	502	2	5	0.4	0	0	0	0	0
AC027097.1	18	57630302..57669296	38995	0.86488961	3.5211278	7	ENSG00000267040	antisense_RNA	23	28	3	1	2397	23	24	0.958333333	6	6	0	4	0.142857143
AC010834.1	8	93733216..93734022	807	0.86877291	3.53693746	2	ENSG00000253722	antisense_RNA	4	7	1	1	696	4	7	0.571428571	4	4	0	0	0
AP000759.1	11	complement(66244840..66246239)	1400	0.87033602	3.54330115	2	ENSG00000255320	antisense_RNA	41	41	1	1	397	4	4	1	1	1	37	37	0.902439024
AC009133.1	16	complement(29808636..29821252)	12617	0.87685438	3.56983863	13	ENSG00000238045	antisense_RNA	23	54	5	2	4039	23	41	0.56097561	1	1	0	13	0.240740741
AC036176.1	18	63367328..63381629	14302	0.88031439	3.58392499	2	ENSG00000267390	antisense_RNA	12	12	1	1	785	8	8	1	2	2	4	4	0.333333333
AC068768.1	12	complement(123252030..123261483)	9454	0.8854529	3.60484482	10	ENSG00000235423	antisense_RNA	38	41	4	2	1756	15	18	0.833333333	11	11	23	23	0.56097561
AL590133.2	1	150965245..150966256	1012	0.88823496	3.6161711	4	ENSG00000259357	antisense_RNA	4	8	2	1	778	4	8	0.5	4	4	0	0	0
ELF3-AS1	1	complement(202000094..202010353)	10260	0.89556018	3.64599343	4	ENSG00000234678	antisense_RNA	9	15	2	2	1061	6	11	0.545454545	3	3	3	4	0.266666667
MMP25-AS1	16	complement(3051096..3059370)	8275	0.89819243	3.65670982	21	ENSG00000261971	antisense_RNA	63	77	9	2	6155	63	64	0.984375	1	1	0	13	0.168831169
AC069234.3	12	complement(120721507..120723639)	2133	0.91087012	3.70832309	2	ENSG00000256569	antisense_RNA	1	6	1	1	569	1	6	0.166666667	1	1	0	0	0
MIR181A2HG	9	124658467..124698631	40165	0.91339267	3.71859286	2	ENSG00000224020	antisense_RNA	7	19	1	1	662	7	7	1	3	3	0	12	0.631578947
AC008735.2	19	complement(55661901..55674715)	12815	0.92385936	3.7612047	4	ENSG00000267523	antisense_RNA	6	6	2	0	561	6	6	1	0	0	0	0	0
THUMPD3-AS1	3	complement(9349689..9398579)	48891	0.93607933	3.8109545	47	ENSG00000206573	antisense_RNA	125	139	20	2	6275	61	68	0.897058824	5	5	64	71	0.510791367
AL512422.2	6	56844002..56864078	20077	0.94062631	3.82946613	4	ENSG00000231441	antisense_RNA	6	6	1	1	551	6	6	1	5	5	0	0	0
AC093525.4	16	complement(2569043..2571936)	2894	0.94096786	3.83085664	2	ENSG00000261140	antisense_RNA	5	6	1	1	459	5	5	1	0	0	0	1	0.166666667
NUTM2B-AS1	10	complement(79663088..79826594)	163507	0.94254943	3.83729549	28	ENSG00000225484	antisense_RNA	199	245	13	6	14755	146	161	0.906832298	43	47	53	84	0.342857143
AC093157.1	1	101025878..101087268	61391	0.94288956	3.83868022	16	ENSG00000233184	antisense_RNA	39	39	6	2	2840	31	31	1	5	5	8	8	0.205128205
AC115618.1	X	complement(48568014..48574860)	6847	0.944053	3.84341682	2	ENSG00000204620	antisense_RNA	6	6	1	1	549	6	6	1	2	2	0	0	0
AL603839.2	1	complement(40515754..40517174)	1421	0.94924011	3.8645345	2	ENSG00000238186	antisense_RNA	3	8	1	1	546	1	6	0.166666667	0	0	2	2	0.25
AC018653.3	12	complement(7129079..7131198)	2120	0.9524606	3.87764573	5	ENSG00000256967	antisense_RNA	15	15	2	2	1179	13	13	1	0	0	2	2	0.133333333
MINCR	8	complement(143280161..143281690)	1530	0.95272996	3.87874235	10	ENSG00000253716	antisense_RNA	26	26	5	3	1088	12	12	1	1	1	14	14	0.538461538
AP003068.1	11	complement(65110714..65111695)	982	0.95272996	3.87874235	2	ENSG00000254501	antisense_RNA	3	7	1	1	544	3	6	0.5	0	0	0	1	0.142857143
CIRBP-AS1	19	complement(1267814..1270241)	2428	0.9559249	3.89174953	2	ENSG00000267493	antisense_RNA	11	11	1	1	994	11	11	1	6	6	0	0	0
AC006329.1	7	101308346..101310985	2640	0.98020822	3.99061151	2	ENSG00000232445	antisense_RNA	9	9	1	1	705	8	8	1	0	0	1	1	0.111111111
AC123768.3	15	complement(32586105..32615158)	29054	0.98160056	3.99627999	6	ENSG00000262728	antisense_RNA	11	29	3	2	1232	3	14	0.214285714	1	1	8	15	0.517241379
AC110015.1	18	27954519..27963687	9169	0.98160056	3.99627999	3	ENSG00000227279	antisense_RNA	5	5	1	1	440	5	5	1	4	4	0	0	0
RBMS3-AS3	3	complement(29264194..29290726)	26533	0.98783691	4.02166932	3	ENSG00000235904	antisense_RNA	9	9	2	0	787	9	9	1	0	0	0	0	0
AL137003.1	6	16761138..16762652	1515	0.99003839	4.03063197	5	ENSG00000229931	antisense_RNA	15	15	2	1	698	8	8	1	3	3	7	7	0.466666667
PDCD4-AS1	10	complement(110869868..110872233)	2366	0.99926433	4.06819249	2	ENSG00000203497	antisense_RNA	9	12	1	1	778	9	9	1	2	2	0	3	0.25
AC005520.2	14	73787360..73803270	15911	1.00442849	4.08921674	5	ENSG00000259065	antisense_RNA	8	8	2	1	688	8	8	1	4	4	0	0	0
AC005884.1	17	complement(61034636..61070122)	35487	1.00676981	4.09874871	3	ENSG00000267207	antisense_RNA	1	5	1	1	429	1	5	0.2	0	0	0	0	0
AC016065.1	8	complement(6403551..6407142)	3592	1.00772409	4.10263378	5	ENSG00000246089	antisense_RNA	36	36	2	1	2743	32	32	1	0	0	4	4	0.111111111
AC100786.1	17	complement(74256896..74262020)	5125	1.01030234	4.11313028	2	ENSG00000264272	antisense_RNA	0	6	1	0	513	0	6	0	0	0	0	0	0
AL109615.3	6	complement(43995723..44074652)	78930	1.01580268	4.1355232	7	ENSG00000237686	antisense_RNA	42	43	2	2	2296	27	27	1	7	7	15	16	0.372093023
AC005775.1	19	complement(490046..507833)	17788	1.01624529	4.13732517	3	ENSG00000266933	antisense_RNA	11	25	1	1	850	2	10	0.2	0	0	9	15	0.6
AC062029.1	2	88627539..88631821	4283	1.01687493	4.13988857	2	ENSG00000234028	antisense_RNA	35	35	1	1	1614	19	19	1	4	4	16	16	0.457142857
ADNP-AS1	20	50930984..50945134	14151	1.02501548	4.17303024	6	ENSG00000259456	antisense_RNA	15	15	2	1	927	11	11	1	0	0	4	4	0.266666667
NPPA-AS1	1	11841017..11848079	7063	1.02906408	4.18951287	6	ENSG00000242349	antisense_RNA	14	21	2	2	1427	12	17	0.705882353	5	5	2	4	0.19047619
DLGAP1-AS2	18	3603000..3608336	5337	1.03152717	4.19954058	2	ENSG00000262001	antisense_RNA	27	48	1	1	2261	27	27	1	2	2	0	21	0.4375
MRVI1-AS1	11	10541272..10599932	58661	1.04666746	4.26117952	11	ENSG00000177112	antisense_RNA	17	19	3	0	1403	17	17	1	0	0	0	2	0.105263158
AL451042.2	1	16155211..16157329	2119	1.05109441	4.27920247	2	ENSG00000227959	antisense_RNA	11	11	1	1	904	11	11	1	0	0	0	0	0
AC092143.2	16	complement(89919827..89922662)	2836	1.05235553	4.28433672	2	ENSG00000259006	antisense_RNA	0	12	1	0	985	0	12	0	0	0	0	0	0
AC010761.1	17	complement(28721487..28722877)	1391	1.05694032	4.30300226	2	ENSG00000264577	antisense_RNA	11	11	1	1	899	11	11	1	0	0	0	0	0
TDRKH-AS1	1	151790804..151794402	3599	1.05988773	4.31500171	4	ENSG00000203288	antisense_RNA	12	16	2	1	1141	10	14	0.714285714	1	1	2	2	0.125
C1RL-AS1	12	7108052..7122501	14450	1.0631053	4.32810107	19	ENSG00000205885	antisense_RNA	89	89	5	2	6094	75	75	1	10	10	14	14	0.157303371
AC008966.1	5	53109842..53115126	5285	1.08178898	4.4041658	7	ENSG00000247796	antisense_RNA	40	40	3	1	3194	40	40	1	5	5	0	0	0
CCDC183-AS1	9	complement(136803927..136808848)	4922	1.08609618	4.42170125	5	ENSG00000228544	antisense_RNA	30	32	1	1	2386	30	30	1	5	5	0	2	0.0625
AL359915.2	1	119140396..119275973	135578	1.09122641	4.44258735	18	ENSG00000231365	antisense_RNA	162	163	6	6	5462	69	69	1	9	9	93	94	0.576687117
AC132872.3	17	82244770..82245591	822	1.09864356	4.47278397	2	ENSG00000275888	antisense_RNA	8	8	1	1	629	8	8	1	0	0	0	0	0
TM4SF1-AS1	3	149377778..149386583	8806	1.11339441	4.53283746	5	ENSG00000240541	antisense_RNA	14	14	2	1	931	12	12	1	3	3	2	2	0.142857143
AC025576.1	12	complement(64146388..64147857)	1470	1.12182922	4.56717713	2	ENSG00000255629	antisense_RNA	0	6	1	0	462	0	6	0	0	0	0	0	0
AL022328.4	22	complement(50199090..50200837)	1748	1.12182922	4.56717713	2	ENSG00000273253	antisense_RNA	25	30	1	1	1001	8	13	0.615384615	1	1	17	17	0.566666667
AC004943.2	16	72665170..72791624	126455	1.1239144	4.57566631	5	ENSG00000259768	antisense_RNA	43	66	1	1	4842	42	63	0.666666667	2	6	1	3	0.045454545
AC003075.1	7	complement(17279834..17299357)	19524	1.12881011	4.59559765	19	ENSG00000237773	antisense_RNA	23	23	8	4	1607	21	21	1	16	16	2	2	0.086956522
AP002807.1	11	68050740..68053762	3023	1.14317088	4.65406305	7	ENSG00000255031	antisense_RNA	44	54	3	2	1209	6	16	0.375	2	2	38	38	0.703703704
PARD3-AS1	10	34815767..34816386	620	1.14411721	4.65791575	2	ENSG00000226386	antisense_RNA	5	5	1	1	302	4	4	1	0	0	1	1	0.2
AC090515.4	15	complement(58856831..58865063)	8233	1.15174466	4.68896852	2	ENSG00000259353	antisense_RNA	33	33	1	1	450	6	6	1	0	0	27	27	0.818181818
AP003392.1	11	complement(119003742..119004893)	1152	1.15614904	4.70689957	2	ENSG00000254428	antisense_RNA	7	7	1	1	523	7	7	1	0	0	0	0	0
AC010761.4	17	complement(28745569..28747652)	2084	1.16058723	4.72496828	2	ENSG00000265474	antisense_RNA	0	7	1	0	521	0	7	0	0	0	0	0	0
AC091729.3	7	1160374..1165267	4894	1.16497649	4.74283779	10	ENSG00000229043	antisense_RNA	33	33	3	2	2002	27	27	1	1	1	6	6	0.181818182
KANSL1-AS1	17	46193576..46196723	3148	1.17082477	4.76664722	4	ENSG00000214401	antisense_RNA	9	9	2	1	664	9	9	1	1	1	0	0	0
AC105206.2	8	complement(22254576..22275162)	20587	1.17410864	4.78001646	2	ENSG00000254064	antisense_RNA	43	43	1	1	515	7	7	1	1	1	36	36	0.837209302
AC004771.2	17	4972851..4974681	1831	1.18060387	4.80645976	2	ENSG00000234203	antisense_RNA	6	6	1	1	439	6	6	1	1	1	0	0	0
PRR34-AS1	22	46053705..46057210	3506	1.18546454	4.82624848	6	ENSG00000241990	antisense_RNA	15	18	3	2	1093	15	15	1	11	11	0	3	0.166666667
AC002116.2	19	36014508..36045972	31465	1.20906322	4.9223231	4	ENSG00000267698	antisense_RNA	26	26	1	1	643	9	9	1	9	9	17	17	0.653846154
AC009034.1	16	complement(22286708..22288738)	2031	1.20981582	4.9253871	6	ENSG00000261113	antisense_RNA	8	10	3	1	714	8	10	0.8	0	0	0	0	0
AC002398.1	19	complement(35769144..35771028)	1885	1.21378243	4.94153592	2	ENSG00000267049	antisense_RNA	2	9	1	1	427	2	6	0.333333333	0	0	0	3	0.333333333
AL022328.2	22	complement(50208461..50209542)	1082	1.2147307	4.94539649	2	ENSG00000273137	antisense_RNA	8	9	1	1	640	8	9	0.888888889	0	0	0	0	0
AP003119.2	11	complement(76782581..76783062)	482	1.2200685	4.96712767	6	ENSG00000255100	antisense_RNA	5	5	3	1	354	5	5	1	0	0	0	0	0
AL117336.3	10	complement(35314552..35336401)	21850	1.22352478	4.98119886	6	ENSG00000271335	antisense_RNA	20	21	2	2	1412	20	20	1	6	6	0	1	0.047619048
AC016876.1	17	complement(7581964..7584072)	2109	1.22468123	4.98590698	8	ENSG00000233223	antisense_RNA	37	37	4	3	1058	15	15	1	6	6	22	22	0.594594595
AF001548.2	16	15726674..15732993	6320	1.2399165	5.04793262	2	ENSG00000263335	antisense_RNA	12	15	1	1	836	12	12	1	3	3	0	3	0.2
AC010319.4	19	complement(17414257..17422324)	8068	1.25008466	5.08932908	2	ENSG00000269481	antisense_RNA	10	10	1	1	691	10	10	1	0	0	0	0	0
VIM-AS1	10	complement(17214239..17229985)	15747	1.25755253	5.1197322	6	ENSG00000229124	antisense_RNA	33	34	2	2	1992	28	29	0.965517241	13	13	5	5	0.147058824
AL121944.1	6	complement(28078792..28081130)	2339	1.25919606	5.12642331	2	ENSG00000272009	antisense_RNA	11	11	1	1	686	10	10	1	7	7	1	1	0.090909091
AL513550.1	6	99424922..99431373	6452	1.26565348	5.15271266	2	ENSG00000228506	antisense_RNA	32	32	1	1	1638	24	24	1	4	4	8	8	0.25
AC009506.1	2	159615296..159617082	1787	1.27200716	5.17857969	2	ENSG00000224152	antisense_RNA	18	22	1	1	1494	18	22	0.818181818	1	1	0	0	0
AP002748.3	11	complement(66473490..66480233)	6744	1.27238567	5.18012071	9	ENSG00000255517	antisense_RNA	36	40	4	2	1833	26	27	0.962962963	17	17	10	13	0.325
FLJ37453	1	complement(15834474..15848147)	13674	1.29239444	5.26158013	2	ENSG00000179743	antisense_RNA	42	42	1	1	2473	37	37	1	0	0	5	5	0.119047619
AC118658.1	15	complement(98646951..98647371)	421	1.29312649	5.26456047	2	ENSG00000259424	antisense_RNA	7	7	1	1	334	5	5	1	0	0	2	2	0.285714286
AC002454.1	7	92836483..92917187	80705	1.29506521	5.27245336	9	ENSG00000237819	antisense_RNA	19	19	4	2	667	10	10	1	1	1	9	9	0.473684211
AC010883.1	2	43229573..43233394	3822	1.30222386	5.30159758	3	ENSG00000234936	antisense_RNA	9	9	1	1	398	6	6	1	5	5	3	3	0.333333333
AC078883.1	2	complement(172480840..172556596)	75757	1.30612646	5.31748576	13	ENSG00000225205	antisense_RNA	43	53	5	2	2447	36	37	0.972972973	21	21	7	16	0.301886792
AP003170.4	11	complement(113770393..113771691)	1299	1.32666834	5.40111562	2	ENSG00000256603	antisense_RNA	9	9	1	1	586	9	9	1	0	0	0	0	0
AL109811.3	1	11029659..11030528	870	1.32689477	5.40203747	2	ENSG00000271895	antisense_RNA	7	12	1	1	651	7	10	0.7	0	0	0	2	0.166666667
AC139795.2	5	177611253..177619754	8502	1.33197198	5.42270774	3	ENSG00000247679	antisense_RNA	124	124	1	1	1751	27	27	1	0	0	97	97	0.782258065
ST3GAL6-AS1	3	complement(98714330..98732651)	18322	1.33208902	5.42318424	10	ENSG00000239445	antisense_RNA	14	14	3	1	843	13	13	1	13	13	1	1	0.071428571
SNHG10	14	complement(95532297..95534872)	2576	1.33235244	5.42425665	7	ENSG00000247092	antisense_RNA	39	39	4	3	1945	30	30	1	13	13	9	9	0.230769231
STXBP5-AS1	6	complement(146841901..147204614)	362714	1.33645301	5.44095083	34	ENSG00000233452	antisense_RNA	118	121	9	4	6011	93	93	1	10	10	25	28	0.231404959
ATP6V0E2-AS1	7	complement(149867697..149880610)	12914	1.33862757	5.44980389	8	ENSG00000204934	antisense_RNA	55	55	3	0	3291	51	51	1	0	0	4	4	0.072727273
AC015563.2	18	32287437..32290340	2904	1.34270751	5.46641408	2	ENSG00000264982	antisense_RNA	0	12	1	0	772	0	12	0	0	0	0	0	0
AC010776.2	18	59696459..59698111	1653	1.35844074	5.53046704	2	ENSG00000267774	antisense_RNA	17	17	1	1	1081	17	17	1	0	0	0	0	0
AC004846.1	14	complement(73242651..73245979)	3329	1.35943632	5.53452022	2	ENSG00000258376	antisense_RNA	48	48	1	1	3050	48	48	1	2	2	0	0	0
A1BG-AS1	19	58347751..58355183	7433	1.39174301	5.66604682	17	ENSG00000268895	antisense_RNA	22	45	7	2	2793	22	45	0.488888889	4	4	0	0	0
AC104031.1	11	11570084..11573782	3699	1.39323951	5.67213934	2	ENSG00000255462	antisense_RNA	6	6	1	1	372	6	6	1	6	6	0	0	0
UBR5-AS1	8	102239394..102253333	13940	1.39383112	5.6745479	5	ENSG00000246263	antisense_RNA	37	39	2	1	2355	36	38	0.947368421	1	1	1	1	0.025641026
AD000090.1	19	35557956..35581954	23999	1.39888016	5.69510347	3	ENSG00000283907	antisense_RNA	9	9	1	1	494	8	8	1	0	0	1	1	0.111111111
RGMB-AS1	5	complement(98769618..98773469)	3852	1.40037214	5.7011776	11	ENSG00000246763	antisense_RNA	35	41	5	2	2344	35	38	0.921052632	1	1	0	3	0.073170732
CARD8-AS1	19	48255675..48258199	2525	1.40385332	5.71535016	2	ENSG00000268001	antisense_RNA	32	32	1	1	1969	32	32	1	4	4	0	0	0
AC018904.1	15	58587507..58591676	4170	1.43436835	5.83958257	2	ENSG00000259250	antisense_RNA	43	43	1	1	542	9	9	1	0	0	34	34	0.790697674
PCAT6	1	202810954..202812156	1203	1.45585702	5.92706695	5	ENSG00000228288	antisense_RNA	18	18	3	2	890	15	15	1	3	3	3	3	0.166666667
AL591845.1	1	36323734..36329221	5488	1.45691313	5.9313666	2	ENSG00000116883	antisense_RNA	44	46	1	1	1838	29	31	0.935483871	0	0	15	15	0.326086957
NIFK-AS1	2	121649650..121728481	78832	1.48990882	6.06569821	11	ENSG00000236859	antisense_RNA	68	70	5	1	2551	44	44	1	6	6	24	26	0.371428571
AL513165.1	9	37509150..37510299	1150	1.49447837	6.08430172	2	ENSG00000234160	antisense_RNA	49	49	1	1	289	5	5	1	0	0	44	44	0.897959184
ZNF503-AS2	10	75401519..75408982	7464	1.49644244	6.09229781	12	ENSG00000237149	antisense_RNA	66	66	6	2	3348	58	58	1	14	14	8	8	0.121212121
SAPCD1-AS1	6	complement(31764310..31765588)	1279	1.49901691	6.10277899	2	ENSG00000235663	antisense_RNA	3	11	1	0	461	0	8	0	0	0	3	3	0.272727273
AC009948.1	2	178413939..178440243	26305	1.51128705	6.152733	22	ENSG00000223960	antisense_RNA	77	87	7	5	4001	70	70	1	21	21	7	17	0.195402299
UBL7-AS1	15	74461265..74481302	20038	1.5154535	6.16969543	15	ENSG00000247240	antisense_RNA	33	35	5	1	1710	28	30	0.933333333	6	7	5	5	0.142857143
RARA-AS1	17	complement(40340867..40343136)	2270	1.54423865	6.28688517	3	ENSG00000265666	antisense_RNA	30	32	1	1	1790	30	32	0.9375	2	2	0	0	0
AL162231.2	9	34665665..34681298	15634	1.55875218	6.34597244	3	ENSG00000230074	antisense_RNA	25	25	1	1	665	12	12	1	4	4	13	13	0.52
AC008581.1	5	77073881..77074520	640	1.5705609	6.39404799	2	ENSG00000250615	antisense_RNA	0	7	1	0	385	0	7	0	0	0	0	0	0
AC027796.4	17	complement(3655621..3658092)	2472	1.58134279	6.43794305	3	ENSG00000262903	antisense_RNA	16	16	1	1	874	16	16	1	4	4	0	0	0
RASSF8-AS1	12	complement(25939329..25959765)	20437	1.58397439	6.44865679	23	ENSG00000246695	antisense_RNA	120	120	9	3	3981	73	73	1	23	23	47	47	0.391666667
GACAT2	18	complement(8695856..8707621)	11766	1.58400091	6.44876478	2	ENSG00000265962	antisense_RNA	20	20	1	1	818	15	15	1	0	0	5	5	0.25
AL928654.2	14	complement(105416884..105419739)	2856	1.59192439	6.48102275	4	ENSG00000251602	antisense_RNA	42	42	2	1	2279	42	42	1	4	4	0	0	0
AC116407.1	17	complement(32141226..32143135)	1910	1.62065384	6.59798573	2	ENSG00000214708	antisense_RNA	30	30	1	1	1599	30	30	1	0	0	0	0	0
AC092675.1	2	complement(98331389..98356005)	24617	1.63262774	6.64673373	9	ENSG00000222000	antisense_RNA	28	28	3	3	1164	22	22	1	14	14	6	6	0.214285714
AL662791.4	6	28986800..28988536	1737	1.63496876	6.65626447	2	ENSG00000244349	antisense_RNA	9	9	1	1	317	6	6	1	6	6	3	3	0.333333333
AC011611.3	12	76030494..76031378	885	1.66992855	6.79859232	2	ENSG00000257453	antisense_RNA	0	11	1	0	569	0	11	0	0	0	0	0	0
AC135457.1	5	complement(139364677..139369717)	5041	1.69119133	6.88515709	2	ENSG00000272742	antisense_RNA	0	13	1	0	664	0	13	0	0	0	0	0	0
AC004148.2	17	complement(5425139..5432876)	7738	1.69374215	6.89554195	2	ENSG00000263272	antisense_RNA	34	38	1	1	1938	34	38	0.894736842	0	0	0	0	0
BOLA3-AS1	2	74148009..74150061	2053	1.6955892	6.90306162	7	ENSG00000225439	antisense_RNA	36	36	3	2	1834	36	36	1	11	11	0	0	0
AC243585.2	17	37609739..37613841	4103	1.70041043	6.92268975	2	ENSG00000277688	antisense_RNA	0	10	1	0	508	0	10	0	0	0	0	0	0
AC006441.3	17	complement(38918801..38921769)	2969	1.70488519	6.94090735	2	ENSG00000265784	antisense_RNA	2	9	1	1	456	2	9	0.222222222	2	2	0	0	0
SZT2-AS1	1	complement(43447776..43448644)	869	1.73008855	7.04351495	2	ENSG00000229372	antisense_RNA	11	14	1	1	699	11	14	0.785714286	0	0	0	0	0
FAM85B	8	complement(8167819..8226614)	58796	1.74506767	7.10449776	5	ENSG00000253893	antisense_RNA	16	33	1	1	792	15	16	0.9375	10	10	1	17	0.515151515
AC098484.1	1	complement(42775813..42776790)	978	1.7847283	7.26596362	2	ENSG00000228452	antisense_RNA	10	14	1	1	484	10	10	1	0	0	0	4	0.285714286
AP006284.1	11	557595..560107	2513	1.7862045	7.27197352	6	ENSG00000254815	antisense_RNA	48	51	3	1	2418	48	50	0.96	2	2	0	1	0.019607843
HCG18	6	complement(30287397..30327150)	39754	1.7906478	7.290063	25	ENSG00000231074	antisense_RNA	115	150	13	3	6030	115	125	0.92	9	9	0	25	0.166666667
AC090236.1	18	complement(58398663..58400082)	1420	1.79960104	7.32651332	2	ENSG00000267396	antisense_RNA	0	16	1	0	768	0	16	0	0	0	0	0	0
TMEM147-AS1	19	complement(35540738..35546029)	5292	1.8101603	7.36950208	12	ENSG00000236144	antisense_RNA	75	109	4	2	3579	75	75	1	8	8	0	34	0.311926606
AC138150.2	17	complement(45168800..45171584)	2785	1.81396156	7.38497773	4	ENSG00000267288	antisense_RNA	25	54	2	1	2381	21	50	0.42	2	2	4	4	0.074074074
TMPO-AS1	12	complement(98512973..98516422)	3450	1.82694082	7.4378187	5	ENSG00000257167	antisense_RNA	69	71	2	1	3357	69	71	0.971830986	1	1	0	0	0
NUTM2A-AS1	10	complement(87203875..87342612)	138738	1.85344985	7.54574193	30	ENSG00000223482	antisense_RNA	298	352	12	8	6851	120	147	0.816326531	83	84	178	205	0.582386364
AL445524.1	1	complement(231522388..231528556)	6169	1.86129157	7.57766706	11	ENSG00000233461	antisense_RNA	26	26	5	2	1021	22	22	1	19	19	4	4	0.153846154
PSMA3-AS1	14	complement(58265365..58298134)	32770	1.86542529	7.59449619	34	ENSG00000257621	antisense_RNA	155	177	14	6	7409	155	160	0.96875	1	4	0	17	0.096045198
AC079328.2	15	complement(63070025..63071911)	1887	1.87512698	7.63399362	2	ENSG00000259627	antisense_RNA	0	15	1	0	691	0	15	0	0	0	0	0	0
NR2F1-AS1	5	complement(93409359..93585648)	176290	1.89097974	7.69853317	33	ENSG00000237187	antisense_RNA	244	247	14	5	7720	169	169	1	79	79	75	78	0.315789474
LINC00982	1	complement(3059615..3068437)	8823	1.8936183	7.70927523	20	ENSG00000177133	antisense_RNA	174	174	7	4	4881	107	107	1	31	31	67	67	0.385057471
SH3BP5-AS1	3	15254184..15264493	10310	1.89848021	7.729069	8	ENSG00000224660	antisense_RNA	91	133	3	2	5733	91	126	0.722222222	3	3	0	7	0.052631579
L34079.3	19	43574638..43575618	981	1.89848021	7.729069	2	ENSG00000269583	antisense_RNA	7	12	1	1	546	7	12	0.583333333	7	7	0	0	0
AC004918.1	7	complement(141652381..141656810)	4430	1.90710967	7.76420113	2	ENSG00000244701	antisense_RNA	20	20	1	1	770	17	17	1	3	3	3	3	0.15
ZNF436-AS1	1	23368997..23371839	2843	1.92889276	7.85288418	10	ENSG00000249087	antisense_RNA	55	55	5	1	1030	23	23	1	0	0	32	32	0.581818182
AL391069.2	1	complement(151280024..151281929)	1906	1.9442635	7.91546133	3	ENSG00000232671	antisense_RNA	9	18	2	1	622	5	14	0.357142857	2	2	4	4	0.222222222
ASB16-AS1	17	complement(44175973..44186717)	10745	2.07173583	8.43442509	13	ENSG00000267080	antisense_RNA	67	76	4	1	2460	56	59	0.949152542	2	2	11	17	0.223684211
AL133415.1	10	complement(17233325..17234833)	1509	2.07999213	8.46803806	2	ENSG00000234961	antisense_RNA	17	17	1	1	706	17	17	1	5	5	0	0	0
AC105446.1	7	complement(101014320..101017608)	3289	2.1223796	8.64060539	6	ENSG00000227053	antisense_RNA	9	11	2	1	407	9	10	0.9	9	9	0	1	0.090909091
TFAP2A-AS1	6	10409340..10416446	7107	2.14420549	8.72946268	5	ENSG00000229950	antisense_RNA	33	74	2	2	1692	33	42	0.785714286	9	9	0	32	0.432432432
VPS9D1-AS1	16	89711856..89718165	6310	2.16814454	8.82692306	6	ENSG00000261373	antisense_RNA	44	46	2	1	1753	44	44	1	6	6	0	2	0.043478261
SNHG12	1	complement(28578538..28582983)	4446	2.25096677	9.16410786	27	ENSG00000197989	antisense_RNA	105	105	12	1	3377	88	88	1	51	51	17	17	0.161904762
AC010642.2	19	complement(58310449..58326933)	16485	2.2552812	9.18167272	5	ENSG00000283103	antisense_RNA	41	71	1	1	2413	35	63	0.555555556	33	33	6	8	0.112676056
GSEC	11	complement(126340889..126355587)	14699	2.32019473	9.44594787	5	ENSG00000280832	antisense_RNA	268	268	2	2	3723	100	100	1	5	5	168	168	0.626865672
AC015712.2	15	complement(100892859..100919283)	26425	2.35283528	9.57883367	7	ENSG00000259583	antisense_RNA	124	191	3	2	6792	121	185	0.654054054	0	0	3	6	0.031413613
NRSN2-AS1	20	complement(320313..348224)	27912	2.36930331	9.64587811	5	ENSG00000225377	antisense_RNA	38	39	2	0	875	24	24	1	16	16	14	15	0.384615385
AL135999.1	14	23561097..23568073	6977	2.50379275	10.1934098	4	ENSG00000258727	antisense_RNA	40	95	1	1	3243	40	94	0.425531915	0	0	0	1	0.010526316
AC027682.6	16	complement(67517862..67528675)	10814	2.54349048	10.3550268	4	ENSG00000276075	antisense_RNA	25	28	2	1	883	25	26	0.961538462	3	3	0	2	0.071428571
PINK1-AS	1	complement(20642657..20652193)	9537	2.5663453	10.448073	3	ENSG00000117242	antisense_RNA	84	136	1	1	4443	84	132	0.636363636	0	0	0	4	0.029411765
AC008771.1	5	complement(80482293..80488063)	5771	2.60307081	10.5975894	5	ENSG00000249042	antisense_RNA	43	43	2	2	1261	38	38	1	14	14	5	5	0.11627907
DLGAP1-AS1	18	3593732..3598352	4621	2.62630612	10.6921848	12	ENSG00000177337	antisense_RNA	64	74	6	5	2105	64	64	1	24	24	0	10	0.135135135
AC145124.1	8	12194467..12196280	1814	2.66568383	10.8524988	2	ENSG00000255495	antisense_RNA	42	42	1	1	1361	42	42	1	12	12	0	0	0
AL929472.2	1	37860697..37861580	884	2.69378949	10.9669222	2	ENSG00000230955	antisense_RNA	0	15	1	0	481	0	15	0	0	0	0	0	0
AC009779.2	12	55729104..55730852	1749	2.69378949	10.9669222	2	ENSG00000258056	antisense_RNA	45	45	1	1	1443	45	45	1	3	3	0	0	0
TMEM44-AS1	3	194584011..194590260	6250	2.70181389	10.999591	8	ENSG00000231770	antisense_RNA	55	57	3	1	1119	35	35	1	11	11	20	22	0.385964912
LINC01137	1	complement(37454879..37474411)	19533	2.72455727	11.0921836	3	ENSG00000233621	antisense_RNA	45	45	1	1	1395	44	44	1	9	9	1	1	0.022222222
AC078909.1	15	37099339..37100173	835	2.79248437	11.3687276	2	ENSG00000259460	antisense_RNA	0	15	1	0	464	0	15	0	0	0	0	0	0
BNC2-AS1	9	16726814..16727524	711	2.82554181	11.5033106	3	ENSG00000234779	antisense_RNA	14	14	1	1	428	14	14	1	6	6	0	0	0
AC115618.2	X	complement(48579774..48581157)	1384	2.87936166	11.7224213	2	ENSG00000228343	antisense_RNA	125	136	1	1	450	15	15	1	0	0	110	121	0.889705882
AC024896.1	12	26971586..26979582	7997	2.91437939	11.8649851	2	ENSG00000247903	antisense_RNA	135	136	1	1	2549	86	86	1	0	0	49	50	0.367647059
AC083798.2	3	122416207..122443180	26974	2.9281644	11.9211064	10	ENSG00000272758	antisense_RNA	11	107	5	1	2891	6	98	0.06122449	2	2	5	9	0.08411215
UBA6-AS1	4	67701280..68080952	379673	2.95941566	12.0483362	27	ENSG00000248049	antisense_RNA	167	232	7	2	5575	152	191	0.795811518	12	12	15	41	0.176724138
AC007192.2	19	complement(18144522..18151691)	7170	2.98508336	12.1528342	2	ENSG00000269145	antisense_RNA	0	16	1	0	463	0	16	0	0	0	0	0	0
PGM5-AS1	9	complement(68355189..68357852)	2664	3.00330769	12.2270288	4	ENSG00000224958	antisense_RNA	18	21	2	2	604	18	21	0.857142857	7	7	0	0	0
ZMIZ1-AS1	10	complement(78943328..79067895)	124568	3.00489064	12.2334733	15	ENSG00000224596	antisense_RNA	197	198	3	3	4427	154	154	1	36	36	43	44	0.222222222
AC090152.1	8	59119040..59121346	2307	3.02308195	12.3075336	6	ENSG00000167912	antisense_RNA	73	73	3	2	1743	61	61	1	5	5	12	12	0.164383562
AP002387.1	11	71448674..71452157	3484	3.04873587	12.4119755	2	ENSG00000254682	antisense_RNA	24	25	1	1	680	24	24	1	10	10	0	1	0.04
AC024075.3	19	16630743..16643942	13200	3.0792423	12.5361729	4	ENSG00000269427	antisense_RNA	0	23	2	0	533	0	19	0	0	0	0	4	0.173913043
PTOV1-AS2	19	complement(49856970..49859289)	2320	3.12423406	12.7193428	9	ENSG00000269352	antisense_RNA	37	39	3	3	1023	37	37	1	13	13	0	2	0.051282051
SBF2-AS1	11	9758292..9811319	53028	3.14941494	12.8218589	16	ENSG00000246273	antisense_RNA	134	180	6	3	3977	115	145	0.793103448	16	16	19	35	0.194444444
NNT-AS1	5	complement(43571594..43603230)	31637	3.17692487	12.9338569	12	ENSG00000248092	antisense_RNA	260	261	6	2	6580	242	242	1	26	26	18	19	0.072796935
AL590666.2	1	complement(156646507..156661424)	14918	3.19084933	12.990546	2	ENSG00000229953	antisense_RNA	10	29	1	1	758	9	28	0.321428571	1	1	1	1	0.034482759
AC008894.2	19	complement(16123661..16139892)	16232	3.21151109	13.074664	4	ENSG00000269243	antisense_RNA	1	148	2	1	3927	1	146	0.006849315	0	0	0	2	0.013513514
RAB11B-AS1	19	complement(8374373..8390685)	16313	3.21312849	13.0812487	8	ENSG00000269386	antisense_RNA	52	52	3	2	1156	43	43	1	26	26	9	9	0.173076923
AC025257.1	12	complement(74538145..74538633)	489	3.22488506	13.1291119	2	ENSG00000257386	antisense_RNA	0	14	1	0	375	0	14	0	0	0	0	0	0
AP003392.3	11	119044188..119045493	1306	3.23766303	13.1811334	2	ENSG00000255114	antisense_RNA	12	25	1	1	667	12	25	0.48	0	0	0	0	0
SVIL-AS1	10	29409402..29487745	78344	3.25117112	13.2361274	27	ENSG00000224597	antisense_RNA	488	540	12	5	4995	187	188	0.994680851	17	17	301	352	0.651851852
MHENCR	20	63627227..63628824	1598	3.34307908	13.6103019	4	ENSG00000232442	antisense_RNA	41	41	2	1	801	31	31	1	2	2	10	10	0.243902439
THAP9-AS1	4	complement(82893009..82900960)	7952	3.35936441	13.6766025	25	ENSG00000251022	antisense_RNA	151	175	12	5	4397	151	171	0.883040936	7	21	0	4	0.022857143
CTBP1-AS2	4	1249300..1288291	38992	3.49995564	14.2489758	9	ENSG00000196810	antisense_RNA	335	340	4	3	5331	211	216	0.976851852	1	1	124	124	0.364705882
SERTAD4-AS1	1	complement(210231456..210234047)	2592	3.52750482	14.3611337	4	ENSG00000203706	antisense_RNA	43	43	3	2	1004	41	41	1	20	20	2	2	0.046511628
OTUD6B-AS1	8	complement(91059909..91070189)	10281	3.6081866	14.6896043	5	ENSG00000253738	antisense_RNA	252	252	2	2	6009	251	251	1	74	74	1	1	0.003968254
ASMTL-AS1	X	1401769..1414028	12260	3.68817111	15.0152363	13	ENSG00000236017	antisense_RNA	58	64	5	2	1335	57	57	1	27	27	1	7	0.109375
ZBED5-AS1	11	10858259..10906802	48544	3.76698442	15.3361001	6	ENSG00000247271	antisense_RNA	92	94	3	2	1995	85	87	0.977011494	10	10	7	7	0.074468085
AP002893.1	11	complement(57476493..57477534)	1042	3.78863376	15.4242386	2	ENSG00000255301	antisense_RNA	0	30	1	0	684	0	30	0	0	0	0	0	0
AP000879.1	11	complement(70206291..70207390)	1100	3.84484494	15.6530848	4	ENSG00000254721	antisense_RNA	0	45	2	0	1011	0	45	0	0	0	0	0	0
PTOV1-AS1	19	complement(49838639..49851676)	13038	3.90491588	15.8976449	7	ENSG00000268006	antisense_RNA	221	221	2	2	4203	190	190	1	0	0	31	31	0.140271493
DHRS4-AS1	14	complement(23938731..23988839)	50109	3.91875271	15.9539772	13	ENSG00000215256	antisense_RNA	163	167	6	3	3593	163	163	1	17	17	0	4	0.023952096
AC080112.1	17	40360655..40364693	4039	4.00140517	16.2904709	2	ENSG00000266208	antisense_RNA	88	97	1	1	2094	88	97	0.907216495	0	0	0	0	0
NOP14-AS1	4	2934899..2961738	26840	4.04591332	16.4716719	19	ENSG00000249673	antisense_RNA	335	362	7	5	7195	333	337	0.988130564	24	24	2	25	0.069060773
AC089983.1	12	complement(104262314..104280722)	18409	4.18965605	17.0568755	2	ENSG00000257732	antisense_RNA	34	34	1	1	701	34	34	1	8	8	0	0	0
SNHG7	9	complement(136721366..136728184)	6819	4.23455029	17.2396484	10	ENSG00000233016	antisense_RNA	373	398	4	4	4345	204	213	0.957746479	130	132	169	185	0.464824121
AC100810.1	8	complement(1761990..1764502)	2513	4.31250838	17.5570304	6	ENSG00000253982	antisense_RNA	66	66	3	2	1322	66	66	1	15	15	0	0	0
AC034102.4	12	complement(56104614..56113905)	9292	4.37875275	17.8267237	2	ENSG00000257553	antisense_RNA	20	22	1	1	434	20	22	0.909090909	0	0	0	0	0
AP003396.1	11	complement(119336249..119337309)	1061	4.42978716	18.0344943	2	ENSG00000245385	antisense_RNA	0	26	1	0	507	0	26	0	0	0	0	0	0
AP001972.1	11	75260127..75261025	899	4.43854168	18.0701356	2	ENSG00000254429	antisense_RNA	26	65	1	1	506	26	26	1	1	1	0	39	0.6
RNASEH1-AS1	2	3558492..3561745	3254	4.60981546	18.7674233	5	ENSG00000234171	antisense_RNA	66	66	2	2	1218	65	65	1	23	23	1	1	0.015151515
AP000695.1	21	36430360..36481070	50711	4.64309159	18.9028966	2	ENSG00000230479	antisense_RNA	79	95	1	1	893	48	48	1	0	0	31	47	0.494736842
AP000695.2	21	36445731..36532408	86678	4.7663457	19.4046872	4	ENSG00000233818	antisense_RNA	65	297	2	2	1178	65	65	1	9	9	0	232	0.781144781
PP7080	5	complement(466124..473098)	6975	4.99672305	20.3425966	8	ENSG00000188242	antisense_RNA	127	220	4	2	2766	77	160	0.48125	0	0	50	60	0.272727273
ARRDC1-AS1	9	complement(137615332..137618906)	3575	5.03013746	20.478633	7	ENSG00000203993	antisense_RNA	139	155	3	1	2387	139	139	1	8	8	0	16	0.103225806
AC009630.3	8	complement(41609692..41621502)	11811	5.21365897	21.2257834	2	ENSG00000264578	antisense_RNA	0	46	1	0	729	0	44	0	0	0	0	2	0.043478261
STARD4-AS1	5	111512226..111739726	227501	5.41505592	22.0457082	9	ENSG00000246859	antisense_RNA	353	404	2	1	5647	347	354	0.980225989	5	5	6	50	0.123762376
AC025259.1	12	complement(52076841..52082084)	5244	5.60741219	22.8288267	2	ENSG00000257663	antisense_RNA	0	43	1	0	647	0	42	0	0	0	0	1	0.023255814
AC007743.1	2	complement(56173534..56185770)	12237	5.62999344	22.9207591	8	ENSG00000233251	antisense_RNA	228	252	3	3	3713	228	242	0.94214876	16	16	0	10	0.03968254
AL355312.3	6	149852462..149853192	731	5.81409565	23.6702738	2	ENSG00000273132	antisense_RNA	19	21	1	1	312	19	21	0.904761905	15	15	0	0	0
NRAV	12	complement(120490328..120495940)	5613	5.90715963	24.0491547	2	ENSG00000248008	antisense_RNA	130	130	1	1	1901	130	130	1	18	18	0	0	0
AC008750.4	19	51345169..51353293	8125	5.91649656	24.0871671	2	ENSG00000267984	antisense_RNA	10	16	1	1	219	10	15	0.666666667	10	12	0	1	0.0625
AGAP2-AS1	12	57726271..57728356	2086	5.98907225	24.3826363	2	ENSG00000255737	antisense_RNA	83	104	1	1	1500	83	104	0.798076923	10	10	0	0	0
AC099850.3	17	complement(59202677..59203829)	1153	6.18928207	25.197728	2	ENSG00000265415	antisense_RNA	23	26	1	1	321	23	23	1	2	2	0	3	0.115384615
AC005288.1	17	39401793..39406233	4441	6.32789946	25.7620654	2	ENSG00000266469	antisense_RNA	66	72	1	1	860	63	63	1	0	0	3	9	0.125
AC084116.4	8	126556896..126557433	538	6.42502188	26.157469	2	ENSG00000254010	antisense_RNA	19	36	1	1	484	19	36	0.527777778	19	19	0	0	0
AC005523.2	19	complement(4791745..4795559)	3815	6.43261647	26.188388	4	ENSG00000269604	antisense_RNA	0	266	2	0	3572	0	266	0	0	0	0	0	0
LOXL1-AS1	15	complement(73908071..73928248)	20178	6.56911935	26.7441168	30	ENSG00000261801	antisense_RNA	428	429	13	5	4221	320	321	0.996884735	49	49	108	108	0.251748252
AC025423.4	12	complement(68841288..68843237)	1950	7.15255443	29.1193905	2	ENSG00000257181	antisense_RNA	0	65	1	0	785	0	65	0	0	1	0	0	0
AC005329.2	19	complement(1376773..1377520)	748	8.13451948	33.1171544	4	ENSG00000267755	antisense_RNA	0	42	2	0	446	0	42	0	0	1	0	0	0
MSC-AS1	8	71828167..72118393	290227	8.60509419	35.0329523	30	ENSG00000235531	antisense_RNA	609	723	10	6	6284	535	626	0.854632588	95	95	74	97	0.134163209
LIMD1-AS1	3	complement(45679043..45689134)	10092	8.63285294	35.1459633	4	ENSG00000230530	antisense_RNA	1	165	2	1	1651	1	165	0.006060606	1	2	0	0	0
AC097534.2	4	complement(173363780..173370446)	6667	8.65489058	35.2356827	7	ENSG00000272870	antisense_RNA	135	135	3	3	1028	103	103	1	20	20	32	32	0.237037037
AL441992.1	9	128724445..128733194	8750	9.84487625	40.0803376	2	ENSG00000223478	antisense_RNA	62	63	1	1	544	62	62	1	43	43	0	1	0.015873016
AC145207.2	17	81867721..81868552	832	10.0891019	41.0746258	4	ENSG00000262413	antisense_RNA	1	89	2	1	762	1	89	0.011235955	1	2	0	0	0
AP000942.2	11	complement(102229851..102230922)	1072	10.7288317	43.6790858	2	ENSG00000254422	antisense_RNA	0	78	1	0	628	0	78	0	0	0	0	0	0
AC093673.1	7	complement(143379692..143380495)	804	10.93091	44.5017846	2	ENSG00000232533	antisense_RNA	98	98	1	1	648	82	82	1	1	1	16	16	0.163265306
WAC-AS1	10	complement(28522652..28532743)	10092	11.3002471	46.0054251	5	ENSG00000254635	antisense_RNA	409	423	2	2	2943	371	385	0.963636364	3	3	38	38	0.089834515
KRT7-AS	12	complement(52245048..52247448)	2401	12.5514997	51.0995093	2	ENSG00000257671	antisense_RNA	226	246	1	1	1693	226	246	0.918699187	0	0	0	0	0
AC105942.1	1	94927566..94963270	35705	12.7181291	51.7778886	8	ENSG00000235501	antisense_RNA	418	418	3	3	1012	149	149	1	42	42	269	269	0.64354067
AP001453.2	11	64245964..64248217	2254	13.3116217	54.1941086	4	ENSG00000256940	antisense_RNA	84	99	2	1	597	84	92	0.913043478	39	39	0	7	0.070707071
AL160408.2	1	234607008..234609483	2476	15.705609	63.9404799	2	ENSG00000228830	antisense_RNA	0	130	1	0	693	0	126	0	0	0	0	4	0.030769231
AL139099.2	14	complement(49620815..49623480)	2666	18.4726969	75.2058135	2	ENSG00000258377	antisense_RNA	0	528	1	0	2469	0	528	0	0	0	0	0	0
TUG1	22	30970677..30979395	8719	21.8336404	88.8888446	20	ENSG00000253352	antisense_RNA	1599	1774	9	6	6793	1543	1717	0.898660454	111	111	56	57	0.032130778
ZFAS1	20	49278178..49295738	17561	26.8808886	109.437139	14	ENSG00000177410	antisense_RNA	876	876	10	4	2243	698	698	1	362	362	178	178	0.203196347
FGD5-AS1	3	complement(14920347..14948424)	28078	30.1684823	122.821549	13	ENSG00000225733	antisense_RNA	1809	1812	5	2	5131	1791	1792	0.999441964	9	9	18	20	0.011037528
AL110504.1	14	99512501..99513576	1076	43.6276733	177.61644	2	ENSG00000258749	antisense_RNA	4	449	1	1	889	4	449	0.008908686	4	4	0	0	0
AC011603.2	12	49127782..49147869	20088	240.405527	978.735985	10	ENSG00000258017	antisense_RNA	2	4544	5	0	1632	0	4542	0	0	3	2	2	0.000440141
AC006460.2	2	complement(190607660..190649840)	42181	0.02211774	0.09004548	18	ENSG00000284052	bidirectional_promoter_lncRNA	4	4	6	1	7811	2	2	1	0	0	2	2	0.5
C10orf111	10	complement(15095385..15097319)	1935	0.05039723	0.20517657	2	ENSG00000176236	bidirectional_promoter_lncRNA	2	2	1	1	1714	1	1	1	0	0	1	1	0.5
AC104971.2	18	complement(58670009..58671877)	1869	0.07144818	0.29087894	2	ENSG00000267226	bidirectional_promoter_lncRNA	1	1	1	1	1209	1	1	1	0	0	0	0	0
AP002851.1	8	102656464..102687118	30655	0.24332634	0.99062715	5	ENSG00000283959	bidirectional_promoter_lncRNA	11	11	1	1	2130	6	6	1	1	1	5	5	0.454545455
AC096537.1	1	complement(224611404..224616220)	4817	0.50515117	2.05656514	4	ENSG00000233384	bidirectional_promoter_lncRNA	4	4	1	1	684	4	4	1	3	3	0	0	0
TYMSOS	18	complement(641320..658340)	17021	1.1505646	4.68416425	4	ENSG00000176912	bidirectional_promoter_lncRNA	13	14	2	1	976	13	13	1	3	3	0	1	0.071428571
AP001372.2	11	74493366..74498533	5168	1.87106534	7.61745789	2	ENSG00000254837	bidirectional_promoter_lncRNA	55	55	1	1	2493	54	54	1	3	3	1	1	0.018181818
CASC15	6	21664772..22368328	703557	0.70748368	2.88029874	40	ENSG00000272168	circRNA	156	168	7	4	8913	68	73	0.931506849	21	21	88	95	0.56547619
PVT1	8	127794533..128101253	306721	1.44675736	5.89002054	52	ENSG00000249859	circRNA	238	238	20	10	5493	92	92	1	71	71	146	146	0.613445378
XIST	X	complement(73820651..73852753)	32103	0.00432748	0.01761799	30	ENSG00000229807	lincRNA	1	1	11	1	19961	1	1	1	0	0	0	0	0
CARMN	5	149406689..149432835	26147	0.00540421	0.02200154	26	ENSG00000249669	lincRNA	2	2	11	0	15984	1	1	1	0	0	1	1	0.5
AC118758.3	7	complement(56809214..56848800)	39587	0.00715755	0.02913971	17	ENSG00000279072	lincRNA	2	2	5	1	24137	2	2	1	0	0	0	0	0
LINC01505_1	9	105993310..106740875	747566	0.00789299	0.03213383	28	ENSG00000234323	lincRNA	4	7	7	0	10944	1	1	1	0	0	3	6	0.857142857
MEG8	14	100894770..101027415	132646	0.00818931	0.03334022	93	ENSG00000225746	lincRNA	2	2	22	0	10548	1	1	1	0	0	1	1	0.5
LINC00598	13	complement(40079106..40535807)	456702	0.00941378	0.03832527	58	ENSG00000215483	lincRNA	7	8	16	1	18352	2	2	1	0	0	5	6	0.75
AL355306.2	1	105956694..106124564	167871	0.00999085	0.04067461	33	ENSG00000237480	lincRNA	1	1	10	1	8646	1	1	1	0	0	0	0	0
LINC00869	1	149606334..149679523	73190	0.01016126	0.04136838	32	ENSG00000277147	lincRNA	2	3	10	0	8501	1	1	1	0	0	1	2	0.666666667
LINC01091	4	123650267..123930406	280140	0.01110436	0.04520795	12	ENSG00000249464	lincRNA	6	6	4	0	7779	1	1	1	1	1	5	5	0.833333333
LINC01579	15	complement(93718542..94070820)	352279	0.01271241	0.05175462	25	ENSG00000258754	lincRNA	1	5	9	1	6795	1	1	1	1	1	0	4	0.8
LINC01140	1	87129765..87169198	39434	0.01286003	0.05235561	22	ENSG00000267272	lincRNA	1	1	10	0	6717	1	1	1	0	0	0	0	0
AF165147.1	21	complement(28439346..28674848)	235503	0.01322426	0.05383843	11	ENSG00000232855	lincRNA	5	6	3	1	6532	1	1	1	0	0	4	5	0.833333333
LINC01828	2	67086446..67311439	224994	0.01333038	0.05427047	37	ENSG00000235885	lincRNA	2	4	13	1	6480	1	1	1	0	0	1	3	0.75
AC138627.1	16	complement(73943078..74296762)	353685	0.01456921	0.05931399	31	ENSG00000261404	lincRNA	10	12	9	0	5929	1	1	1	0	0	9	11	0.916666667
AC015849.5	17	complement(35893707..35911023)	17317	0.01502537	0.0611711	4	ENSG00000270977	lincRNA	2	2	2	1	5749	1	1	1	0	0	1	1	0.5
AC130466.1	16	complement(22806289..22813680)	7392	0.01515188	0.06168613	5	ENSG00000283213	lincRNA	1	1	2	1	5701	1	1	1	0	0	0	0	0
AC011525.1	19	complement(31588040..31595720)	7681	0.01521861	0.06195783	2	ENSG00000261400	lincRNA	1	1	1	1	5676	1	1	1	0	0	0	0	0
AC092162.2	2	complement(176724268..176819310)	95043	0.01632908	0.06647876	15	ENSG00000230552	lincRNA	2	2	4	1	5290	1	1	1	0	0	1	1	0.5
LINC01544	18	61748176..61756646	8471	0.01671456	0.06804811	4	ENSG00000260440	lincRNA	1	1	1	1	5168	1	1	1	0	0	0	0	0
AC093627.4	7	149597..155465	5869	0.01677624	0.06829921	9	ENSG00000240859	lincRNA	1	1	4	1	5149	1	1	1	0	0	0	0	0
FAM95B1	9	40321299..40329221	7923	0.01691089	0.06884742	31	ENSG00000223839	lincRNA	0	3	13	0	5108	0	1	0	0	0	0	2	0.666666667
CASC11	8	complement(127686343..127733967)	47625	0.01846534	0.07517585	7	ENSG00000249375	lincRNA	3	3	3	1	4678	1	1	1	0	0	2	2	0.666666667
LINC01814	2	complement(8559833..8583792)	23960	0.01929005	0.07853342	8	ENSG00000236008	lincRNA	2	2	2	1	8956	2	2	1	0	0	0	0	0
LINC01597	20	complement(30278906..30288479)	9574	0.01931593	0.07863878	3	ENSG00000205611	lincRNA	3	3	1	1	4472	1	1	1	0	0	2	2	0.666666667
LINC00668	18	complement(6919496..6929966)	10471	0.01944639	0.07916989	20	ENSG00000265933	lincRNA	1	1	7	1	4442	1	1	1	0	0	0	0	0
LINC01492	9	complement(103140523..103325034)	184512	0.01953876	0.07954595	14	ENSG00000225564	lincRNA	11	11	3	0	4421	1	1	1	0	0	10	10	0.909090909
LINC02367	12	9367464..9397617	30154	0.0196857	0.08014417	4	ENSG00000260423	lincRNA	1	1	1	1	4388	1	1	1	0	0	0	0	0
GAS1RR	9	86948699..87002033	53335	0.01969019	0.08016244	7	ENSG00000226237	lincRNA	5	5	1	1	4387	1	1	1	0	0	4	4	0.8
AC012593.1	2	34799850..35185689	385840	0.01997707	0.0813304	33	ENSG00000226994	lincRNA	9	9	16	0	4324	1	1	1	0	0	8	8	0.888888889
LINC02249	15	30196036..30214540	18505	0.02027719	0.08255226	3	ENSG00000225930	lincRNA	1	1	1	1	4260	1	1	1	0	0	0	0	0
LINC00906	19	28965131..28970874	5744	0.02065045	0.08407187	14	ENSG00000267339	lincRNA	1	1	6	1	4183	1	1	1	0	0	0	0	0
LINC01531	19	35399511..35419385	19875	0.02103259	0.08562762	21	ENSG00000205786	lincRNA	1	1	7	1	4107	1	1	1	0	0	0	0	0
LINC01320	2	34677555..34738231	60677	0.02147709	0.08743725	35	ENSG00000228262	lincRNA	2	2	16	0	4022	1	1	1	0	0	1	1	0.5
LINC01310	22	48866770..48898386	31617	0.02151453	0.0875897	7	ENSG00000205632	lincRNA	1	1	1	1	4015	1	1	1	0	0	0	0	0
FAM87A	8	complement(375931..383174)	7244	0.02152526	0.08763335	8	ENSG00000182366	lincRNA	1	1	3	1	4013	1	1	1	1	1	0	0	0
LINC00882	3	complement(106836811..107240641)	403831	0.02225164	0.09059058	20	ENSG00000242759	lincRNA	6	11	7	1	3882	1	1	1	1	1	5	10	0.909090909
AL023802.1	22	complement(49718053..49724506)	6454	0.02288234	0.09315832	2	ENSG00000226954	lincRNA	1	1	1	1	3775	1	1	1	0	0	0	0	0
AC009812.3	8	complement(80535006..80539135)	4130	0.02293703	0.09338095	2	ENSG00000254162	lincRNA	1	1	1	1	3766	1	1	1	0	0	0	0	0
LINC02432	4	complement(141319450..141332618)	13169	0.02303489	0.09377937	7	ENSG00000248810	lincRNA	3	3	3	1	3750	1	1	1	0	0	2	2	0.666666667
LINC01471	3	complement(127480690..127537780)	57091	0.02330209	0.09486718	20	ENSG00000239921	lincRNA	1	1	5	1	3707	1	1	1	0	0	0	0	0
LINC02179	16	49466106..49469875	3770	0.02351779	0.09574534	2	ENSG00000261623	lincRNA	1	1	1	1	3673	1	1	1	0	0	0	0	0
LINC02068	3	complement(172560888..172595607)	34720	0.02355627	0.095902	8	ENSG00000223387	lincRNA	3	3	3	1	3667	1	1	1	0	0	2	2	0.666666667
MIR194-2HG	11	complement(64889560..64893449)	3890	0.02368545	0.09642792	2	ENSG00000229719	lincRNA	1	1	1	1	3647	1	1	1	0	0	0	0	0
C11orf44	11	130672956..130717352	44397	0.02435321	0.0991465	3	ENSG00000175728	lincRNA	2	2	1	1	3547	1	1	1	1	1	1	1	0.5
AC007405.1	2	complement(170723086..170770768)	47683	0.02469435	0.10053535	15	ENSG00000234350	lincRNA	13	13	5	1	3498	1	1	1	0	0	12	12	0.923076923
AC114316.2	5	92082597..92479426	396830	0.02501617	0.10184554	8	ENSG00000250049	lincRNA	4	5	2	1	3453	1	1	1	0	0	3	4	0.8
AL355602.1	1	complement(4479131..4484375)	5245	0.0253912	0.10337232	2	ENSG00000284694	lincRNA	1	1	1	1	3402	1	1	1	0	0	0	0	0
AL445250.1	6	57961438..58438364	476927	0.02541361	0.10346356	23	ENSG00000225096	lincRNA	7	7	6	1	6798	2	2	1	0	0	5	5	0.714285714
LINC00702	10	complement(4201141..4243912)	42772	0.0254623	0.10366179	7	ENSG00000233117	lincRNA	2	2	3	2	6785	2	2	1	1	1	0	0	0
LINC01164	10	complement(131772398..131790199)	17802	0.02552626	0.10392217	5	ENSG00000189275	lincRNA	2	2	1	1	3384	1	1	1	0	0	1	1	0.5
AC105345.1	4	8482270..8512610	30341	0.02560191	0.10423018	6	ENSG00000205959	lincRNA	6	7	2	1	3374	1	1	1	0	0	5	6	0.857142857
LINC01630	18	51346249..51643939	297691	0.02577571	0.10493775	23	ENSG00000227115	lincRNA	10	11	8	1	13405	4	4	1	0	0	6	7	0.636363636
LINC00523	14	100657250..100676069	18820	0.02608905	0.10621342	13	ENSG00000196273	lincRNA	1	1	6	0	3311	1	1	1	0	0	0	0	0
AC063944.1	3	complement(107272611..107421304)	148694	0.02609693	0.10624551	24	ENSG00000239828	lincRNA	4	6	10	0	3310	1	1	1	0	0	3	5	0.833333333
AL596275.2	1	complement(50229662..50321170)	91509	0.02633562	0.10721727	25	ENSG00000284696	lincRNA	1	1	7	0	3280	1	1	1	0	0	0	0	0
LINC00310	21	34157724..34190244	32521	0.02633562	0.10721727	19	ENSG00000227456	lincRNA	1	3	8	0	3280	1	1	1	0	0	0	2	0.666666667
AC013652.1	15	complement(38865322..39427195)	561874	0.02664431	0.10847398	21	ENSG00000259345	lincRNA	71	75	6	1	3242	1	1	1	0	0	70	74	0.986666667
LINC00240	6	26956992..27023924	66933	0.02665664	0.10852419	10	ENSG00000224843	lincRNA	10	10	4	1	6481	2	2	1	0	0	8	8	0.8
LINC01923	2	complement(198299363..198375116)	75754	0.02698558	0.10986337	8	ENSG00000236653	lincRNA	1	2	3	1	3201	1	1	1	0	0	0	1	0.5
LINC02421	12	complement(67709047..67729475)	20429	0.0275537	0.11217628	5	ENSG00000255970	lincRNA	1	1	1	1	3135	1	1	1	0	0	0	0	0
CPEB2-AS1	4	complement(14909961..15002045)	92085	0.02796402	0.11384676	11	ENSG00000247624	lincRNA	3	3	2	1	3089	1	1	1	1	1	2	2	0.666666667
AL137145.2	10	6277687..6335982	58296	0.0279912	0.11395743	7	ENSG00000215244	lincRNA	2	2	1	1	3086	1	1	1	0	0	1	1	0.5
LINC00682	4	complement(41872747..41882955)	10209	0.02802753	0.11410533	8	ENSG00000245870	lincRNA	1	1	4	1	3082	1	1	1	0	0	0	0	0
AL162727.1	9	113619228..113622634	3407	0.02838674	0.11556774	2	ENSG00000233817	lincRNA	1	1	1	1	3043	1	1	1	0	0	0	0	0
LINC01676	1	complement(105587575..105618958)	31384	0.02882244	0.11734155	29	ENSG00000230768	lincRNA	1	2	15	0	2997	1	1	1	0	0	0	1	0.5
AC087473.1	15	complement(38139595..38226887)	87293	0.02896742	0.1179318	6	ENSG00000259380	lincRNA	4	4	2	1	2982	1	1	1	0	0	3	3	0.75
LINC02245	2	complement(64901840..64905137)	3298	0.02950166	0.12010678	2	ENSG00000237638	lincRNA	1	1	1	1	2928	1	1	1	0	0	0	0	0
LINC02145	5	complement(6310441..6339884)	29444	0.02955212	0.12031223	4	ENSG00000250490	lincRNA	1	1	2	1	2923	1	1	1	0	0	0	0	0
RNF139-AS1	8	complement(124462485..124474576)	12092	0.02961291	0.1205597	5	ENSG00000245149	lincRNA	20	20	2	1	5834	2	2	1	0	0	18	18	0.9
MIAT	22	26646428..26676475	30048	0.03003246	0.12226776	44	ENSG00000225783	lincRNA	4	4	21	0	11505	4	4	1	0	0	0	0	0
LINC01238_1	2	241970683..241977276	6594	0.03026659	0.12322097	13	ENSG00000237940	lincRNA	1	1	4	1	2854	1	1	1	0	0	0	0	0
LINC02067	3	161426427..161448242	21816	0.03036234	0.12361077	4	ENSG00000240567	lincRNA	62	62	1	1	2845	1	1	1	1	1	61	61	0.983870968
LINC02109	5	29143503..29217115	73613	0.03067502	0.12488375	27	ENSG00000259786	lincRNA	1	2	6	1	2816	1	1	1	0	0	0	1	0.5
LINC00607	2	complement(215611563..215843722)	232160	0.03069682	0.12497251	24	ENSG00000235770	lincRNA	5	12	6	2	5628	2	2	1	0	0	3	10	0.833333333
LINC00200	10	1159768..1164672	4905	0.03091655	0.12586709	5	ENSG00000229205	lincRNA	1	1	2	1	2794	1	1	1	0	0	0	0	0
AC109779.1	3	complement(178202050..178385417)	183368	0.0310276	0.1263192	13	ENSG00000223930	lincRNA	1	2	5	1	2784	1	1	1	0	0	0	1	0.5
LINC00700	10	complement(2005473..2014348)	8876	0.03121823	0.12709528	7	ENSG00000234962	lincRNA	1	1	3	1	2767	1	1	1	0	0	0	0	0
AC104461.1	1	200333193..200478293	145101	0.03125212	0.12723323	12	ENSG00000230623	lincRNA	18	21	4	0	2764	0	1	0	0	0	18	20	0.952380952
LINC02338	13	58165827..58209483	43657	0.03137699	0.12774161	3	ENSG00000277448	lincRNA	1	2	1	1	2753	1	1	1	0	0	0	1	0.5
AC107892.1	18	78137223..78140887	3665	0.03167615	0.12895953	2	ENSG00000266213	lincRNA	1	1	1	1	2727	1	1	1	0	0	0	0	0
LINC02519	6	complement(169369998..169388385)	18388	0.03217164	0.13097677	3	ENSG00000226194	lincRNA	0	1	2	0	2685	0	1	0	0	0	0	0	0
AC138904.3	16	28258686..28292173	33488	0.03221964	0.13117219	2	ENSG00000283662	lincRNA	2	2	1	1	2681	1	1	1	0	0	1	1	0.5
LINC00304	16	89159146..89164245	5100	0.03258425	0.1326566	6	ENSG00000180422	lincRNA	1	1	2	1	2651	1	1	1	0	0	0	0	0
LINC01299	8	complement(65527008..65562780)	35773	0.03279455	0.13351277	5	ENSG00000254081	lincRNA	1	1	1	1	2634	1	1	1	0	0	0	0	0
NAGPA-AS1	16	5010909..5043999	33091	0.03284443	0.13371583	4	ENSG00000267072	lincRNA	1	1	2	1	2630	1	1	1	0	0	0	0	0
AP002986.1	11	130314993..130403657	88665	0.03286943	0.13381759	15	ENSG00000175773	lincRNA	16	18	4	1	2628	1	1	1	1	1	15	17	0.944444444
LINC01168	10	132965534..132976354	10821	0.03288194	0.13386853	3	ENSG00000240707	lincRNA	2	2	1	1	5254	2	2	1	0	0	0	0	0
AL606970.3	6	168242938..168262581	19644	0.03291953	0.13402159	7	ENSG00000234647	lincRNA	1	1	2	1	2624	1	1	1	0	0	0	0	0
LINC01166	10	complement(132943967..132965289)	21323	0.03298238	0.13427745	2	ENSG00000232903	lincRNA	1	1	1	1	2619	1	1	1	0	0	0	0	0
AC002480.4	7	complement(22649960..22665533)	15574	0.03332595	0.13567617	5	ENSG00000238033	lincRNA	1	1	1	1	2592	1	1	1	0	0	0	0	0
LINC00506	3	87089129..87157069	67941	0.03447649	0.14036026	10	ENSG00000281392	lincRNA	3	3	4	1	5011	2	2	1	0	0	1	1	0.333333333
LINC02334	13	37934565..38048169	113605	0.03483801	0.14183208	5	ENSG00000274317	lincRNA	23	24	1	1	4959	2	2	1	0	0	21	22	0.916666667
LINC00987	12	9240003..9243052	3050	0.03494371	0.14226239	2	ENSG00000237248	lincRNA	1	1	1	1	2472	1	1	1	0	0	0	0	0
SMIM25	20	50267486..50279795	12310	0.0352431	0.14348129	11	ENSG00000224397	lincRNA	2	2	5	0	2451	1	1	1	0	0	1	1	0.5
AL391056.1	9	129575409..129584556	9148	0.03527189	0.14359846	4	ENSG00000227619	lincRNA	2	2	1	1	2449	1	1	1	0	0	1	1	0.5
LINC01600	6	complement(2621913..2634603)	12691	0.03548926	0.14448342	3	ENSG00000164385	lincRNA	4	4	1	1	2434	1	1	1	0	0	3	3	0.75
C11orf72	11	complement(67602880..67606706)	3827	0.03548926	0.14448342	5	ENSG00000184224	lincRNA	2	4	2	0	2434	1	1	1	0	0	1	3	0.75
LINC01856	2	129923177..129946703	23527	0.03602204	0.14665248	4	ENSG00000237574	lincRNA	1	4	1	1	2398	1	1	1	0	0	0	3	0.75
LINC01695	21	complement(28116094..28228667)	112574	0.03634793	0.14797923	10	ENSG00000236532	lincRNA	3	3	3	1	4753	2	2	1	0	0	1	1	0.333333333
LINC02418	12	complement(130033454..130045057)	11604	0.03669535	0.14939364	4	ENSG00000214039	lincRNA	2	3	2	1	4708	2	2	1	0	0	0	1	0.333333333
AP003774.1	11	64449074..64451657	2584	0.03691489	0.15028745	2	ENSG00000181908	lincRNA	1	1	1	1	2340	1	1	1	0	0	0	0	0
AL121772.1	20	complement(25239007..25245229)	6223	0.03699394	0.15060927	2	ENSG00000274414	lincRNA	4	4	1	1	2335	1	1	1	0	0	3	3	0.75
LINC01187	5	complement(170191579..170199141)	7563	0.03732967	0.15197608	7	ENSG00000249601	lincRNA	1	1	2	1	2314	1	1	1	0	0	0	0	0
AC107029.2	3	99598064..99623820	25757	0.03747542	0.15256947	2	ENSG00000244464	lincRNA	1	1	1	1	2305	1	1	1	0	0	0	0	0
AC099673.1	1	199148598..199393307	244710	0.03762232	0.15316753	4	ENSG00000231718	lincRNA	5	7	1	1	2296	1	1	1	0	0	4	6	0.857142857
AC079193.2	8	17131181..17149789	18609	0.03768798	0.15343483	3	ENSG00000249258	lincRNA	2	2	1	1	2292	1	1	1	1	1	1	1	0.5
LINC01478	18	complement(44323436..44531697)	208262	0.03810359	0.15512688	9	ENSG00000267337	lincRNA	1	2	2	1	2267	1	1	1	0	0	0	1	0.5
AL354919.1	1	complement(31842019..31855568)	13550	0.03827242	0.1558142	2	ENSG00000203620	lincRNA	1	1	1	1	2257	1	1	1	0	0	0	0	0
AL136317.2	9	complement(66014525..66020816)	6292	0.03832336	0.15602158	2	ENSG00000274893	lincRNA	1	1	1	1	2254	1	1	1	0	0	0	0	0
AC027288.3	12	complement(79341205..79503396)	162192	0.03834037	0.15609083	6	ENSG00000257894	lincRNA	36	38	3	1	2253	1	1	1	0	0	35	37	0.973684211
LINC01358	1	58933643..59240555	306913	0.03850558	0.15676344	40	ENSG00000237352	lincRNA	11	12	11	1	6730	3	3	1	2	2	8	9	0.75
ATP11AUN	13	112647044..112684497	37454	0.03854567	0.15692666	3	ENSG00000197595	lincRNA	2	2	1	1	2241	1	1	1	0	0	1	1	0.5
SACS-AS1	13	23418971..23428869	9899	0.03866645	0.15741837	2	ENSG00000229558	lincRNA	1	1	1	1	2234	1	1	1	0	0	0	0	0
HCG22	6	31053450..31059890	6441	0.03906868	0.15905592	16	ENSG00000228789	lincRNA	1	1	6	0	2211	1	1	1	0	0	0	0	0
AC092910.3	3	120094895..120136783	41889	0.0393714	0.16028835	10	ENSG00000242622	lincRNA	14	14	3	1	2194	1	1	1	0	0	13	13	0.928571429
AC091170.1	18	49499390..49501860	2471	0.03944331	0.16058111	2	ENSG00000264464	lincRNA	1	1	1	1	2190	1	1	1	0	0	0	0	0
LINC01179	4	165684639..165762778	78140	0.03993567	0.16258559	6	ENSG00000249500	lincRNA	6	6	1	1	2163	1	1	1	1	1	5	5	0.833333333
P4HA3-AS1	11	74311362..74324705	13344	0.04004675	0.16303785	7	ENSG00000246211	lincRNA	1	1	1	1	2157	1	1	1	0	0	0	0	0
AC099792.1	1	complement(60659631..60867998)	208368	0.04031778	0.16414126	15	ENSG00000231252	lincRNA	6	6	3	1	4285	2	2	1	0	0	4	4	0.666666667
LINC01149	6	31441667..31446973	5307	0.04034603	0.16425625	2	ENSG00000230174	lincRNA	1	1	1	1	2141	1	1	1	0	0	0	0	0
OSMR-AS1	5	complement(38710367..38845829)	135463	0.04076491	0.1659616	13	ENSG00000249740	lincRNA	12	12	4	0	2119	1	1	1	0	0	11	11	0.916666667
LINC01858	19	complement(23046958..23061752)	14795	0.04076491	0.1659616	10	ENSG00000261615	lincRNA	1	1	2	1	2119	1	1	1	0	0	0	0	0
LINC00319	21	43446601..43453893	7293	0.0409194	0.16659054	7	ENSG00000188660	lincRNA	0	4	2	0	4222	0	2	0	0	0	0	2	0.5
AC109826.1	2	complement(98761938..98772920)	10983	0.04111416	0.16738346	13	ENSG00000226791	lincRNA	1	1	5	1	2101	1	1	1	1	1	0	0	0
AC240565.2	17	complement(64099..76866)	12768	0.04121224	0.16778275	5	ENSG00000280279	lincRNA	1	1	1	1	2096	1	1	1	0	0	0	0	0
AC026333.3	12	122687125..122715979	28855	0.04133055	0.16826442	5	ENSG00000256249	lincRNA	0	1	2	0	2090	0	1	0	0	0	0	0	0
C18orf65	18	76495521..76498088	2568	0.04160927	0.16939915	2	ENSG00000275763	lincRNA	1	1	1	1	2076	1	1	1	0	0	0	0	0
AC131254.1	8	complement(29815004..29854543)	39540	0.0416494	0.16956251	5	ENSG00000248964	lincRNA	1	1	2	0	2074	1	1	1	0	0	0	0	0
AL161756.3	14	complement(64349677..64352284)	2608	0.04170973	0.16980813	2	ENSG00000284664	lincRNA	1	1	1	1	2071	1	1	1	0	0	0	0	0
LINC00642	14	90455230..90458905	3676	0.04177024	0.17005447	9	ENSG00000233208	lincRNA	1	1	3	0	2068	1	1	1	0	0	0	0	0
STK4-AS1	20	complement(44963794..44966402)	2609	0.04183092	0.17030152	6	ENSG00000227477	lincRNA	1	1	2	1	2065	1	1	1	0	0	0	0	0
AC020928.1	19	36773153..36777078	3926	0.042137	0.17154763	4	ENSG00000267260	lincRNA	1	1	2	1	2050	1	1	1	0	0	0	0	0
CCDC26	8	complement(129351691..129680239)	328549	0.04261512	0.17349415	8	ENSG00000229140	lincRNA	16	16	3	0	2027	1	1	1	0	0	15	15	0.9375
LINC01422_1	22	26858634..26865786	7153	0.0428831	0.17458513	3	ENSG00000223704	lincRNA	3	3	1	1	6043	3	3	1	0	0	0	0	0
AL138899.1	1	complement(158197922..158203877)	5956	0.04321203	0.17592428	2	ENSG00000176320	lincRNA	1	1	1	1	1999	1	1	1	0	0	0	0	0
C5orf17	5	23951348..24178263	226916	0.04353873	0.17725435	8	ENSG00000248874	lincRNA	4	5	2	0	1984	1	1	1	0	0	3	4	0.8
AC006033.2	7	complement(38326070..38329643)	3574	0.04389271	0.17869545	2	ENSG00000272908	lincRNA	1	1	1	1	1968	1	1	1	0	0	0	0	0
AC073107.1	7	complement(65647010..65770810)	123801	0.04402694	0.17924192	11	ENSG00000272693	lincRNA	67	87	2	1	1962	1	1	1	0	0	66	86	0.988505747
LINC01550	14	complement(97925610..97978124)	52515	0.04429787	0.18034494	15	ENSG00000246223	lincRNA	8	8	6	1	5850	3	3	1	1	1	5	5	0.625
NBAT1	6	complement(22134957..22147193)	12237	0.04452621	0.18127456	3	ENSG00000260455	lincRNA	1	1	1	1	1940	1	1	1	0	0	0	0	0
LINC02511	4	complement(136796722..137212799)	416078	0.04464127	0.18174297	7	ENSG00000248869	lincRNA	18	18	2	1	1935	1	1	1	0	0	17	17	0.944444444
AL513283.1	1	complement(219409523..219459369)	49847	0.04475692	0.1822138	8	ENSG00000228536	lincRNA	14	14	3	1	1930	1	1	1	0	0	13	13	0.928571429
LINC00652	20	complement(18786065..18794335)	8271	0.04476852	0.18226102	9	ENSG00000179935	lincRNA	3	3	3	1	3859	2	2	1	0	0	1	1	0.333333333
LINC02352	15	31216020..31224445	8426	0.04543969	0.1849935	4	ENSG00000259448	lincRNA	3	3	2	1	1901	1	1	1	1	1	2	2	0.666666667
DSCR9	21	37208503..37221736	13234	0.04543969	0.1849935	10	ENSG00000230366	lincRNA	5	5	5	1	1901	1	1	1	0	0	4	4	0.8
C2orf48	2	10141382..10211725	70344	0.0455355	0.18538357	6	ENSG00000163009	lincRNA	9	13	2	1	1897	1	1	1	0	0	8	12	0.923076923
LINC00355	13	complement(63986371..64076011)	89641	0.04599619	0.18725913	6	ENSG00000227674	lincRNA	2	2	1	1	1878	1	1	1	0	0	1	1	0.5
AF127936.2	21	complement(14746762..14753863)	7102	0.04636653	0.18876685	5	ENSG00000232884	lincRNA	1	1	2	0	1863	1	1	1	0	0	0	0	0
AL359237.1	14	complement(87710419..87872291)	161873	0.04681889	0.19060848	9	ENSG00000258807	lincRNA	2	2	3	0	1845	1	1	1	0	0	1	1	0.5
AC090502.1	12	complement(74133166..74402535)	269370	0.04743594	0.19312061	16	ENSG00000251138	lincRNA	2	2	4	1	1821	1	1	1	1	1	1	1	0.5
MIR3976HG	18	5748819..5876328	127510	0.04746201	0.19322672	8	ENSG00000261738	lincRNA	4	5	3	1	1820	1	1	1	0	0	3	4	0.8
AC027801.2	17	49887598..49900893	13296	0.04756655	0.19365233	5	ENSG00000248954	lincRNA	1	1	1	1	1816	1	1	1	0	0	0	0	0
AC105219.4	8	complement(143758153..143771822)	13670	0.04775061	0.19440168	3	ENSG00000254973	lincRNA	1	3	1	1	1809	1	1	1	0	0	0	2	0.666666667
LINC00029	20	complement(63034217..63037028)	2812	0.04825746	0.19646516	8	ENSG00000125514	lincRNA	1	1	3	1	1790	1	1	1	0	0	0	0	0
AC023632.2	8	94553722..94569745	16024	0.04828443	0.19657498	2	ENSG00000253704	lincRNA	6	6	1	1	1789	1	1	1	0	0	5	5	0.833333333
LINC02577	7	106775011..106795564	20554	0.04877518	0.19857292	7	ENSG00000228742	lincRNA	2	2	3	1	3542	2	2	1	0	0	0	0	0
LINC00334	21	45234340..45264548	30209	0.04896874	0.19936091	7	ENSG00000182586	lincRNA	9	9	3	1	1764	1	1	1	0	0	8	8	0.888888889
AC090377.1	18	60010281..60014258	3978	0.04902432	0.1995872	3	ENSG00000267462	lincRNA	1	1	1	1	1762	1	1	1	1	1	0	0	0
AC087392.3	17	complement(763565..765319)	1755	0.04924792	0.20049751	2	ENSG00000262228	lincRNA	1	1	1	1	1754	1	1	1	0	0	0	0	0
HRAT92	7	520391..525232	4842	0.04927601	0.20061189	3	ENSG00000223855	lincRNA	2	2	1	1	3506	2	2	1	0	0	0	0	0
AP000532.2	22	complement(15600908..15604882)	3975	0.04993113	0.20327898	3	ENSG00000230471	lincRNA	0	1	1	0	1730	0	1	0	0	0	0	0	0
AL365199.1	10	42871521..42874060	2540	0.05039723	0.20517657	2	ENSG00000234944	lincRNA	1	1	1	1	1714	1	1	1	0	0	0	0	0
LINC00670	17	12549782..12642854	93073	0.05066325	0.20625961	8	ENSG00000179136	lincRNA	4	4	3	0	3410	2	2	1	0	0	2	2	0.5
LINC01762	1	complement(116423724..116478842)	55119	0.05078239	0.20674464	15	ENSG00000233154	lincRNA	2	2	6	1	1701	1	1	1	1	1	1	1	0.5
LINC00504	4	complement(14470465..14888169)	417705	0.05086213	0.20706927	15	ENSG00000248360	lincRNA	7	8	4	1	5095	3	3	1	0	0	4	5	0.625
AC069208.1	12	complement(24213256..24562590)	349335	0.05102236	0.20772158	16	ENSG00000255864	lincRNA	3	5	6	0	1693	1	1	1	0	0	2	4	0.8
LINC01625	6	complement(139468995..139474596)	5602	0.05111293	0.20809032	4	ENSG00000238099	lincRNA	1	1	1	1	1690	1	1	1	1	1	0	0	0
AL391832.2	1	complement(234957342..234970062)	12721	0.05184925	0.21108802	14	ENSG00000238005	lincRNA	2	3	5	0	1666	1	1	1	0	0	1	2	0.666666667
AC026412.3	5	1594626..1611467	16842	0.05200533	0.21172344	3	ENSG00000271119	lincRNA	26	27	1	1	1661	1	1	1	0	0	25	26	0.962962963
RBFADN	18	80046900..80095482	48583	0.05217022	0.21239477	11	ENSG00000261126	lincRNA	4	10	4	2	6623	4	4	1	0	0	0	6	0.6
LINC01361	1	complement(82973882..82986208)	12327	0.0544646	0.22173559	5	ENSG00000236268	lincRNA	1	1	2	0	1586	1	1	1	0	0	0	0	0
LINC00640	14	51333393..51365557	32165	0.05508983	0.22428102	12	ENSG00000258479	lincRNA	1	5	4	1	1568	1	1	1	1	1	0	4	0.8
LINC01623	6	complement(28859625..28864630)	5006	0.05576556	0.22703205	6	ENSG00000225595	lincRNA	2	2	3	0	3098	2	2	1	0	0	0	0	0
LOH12CR2	12	complement(12355406..12357067)	1662	0.05609146	0.22835886	2	ENSG00000205791	lincRNA	1	1	1	1	1540	1	1	1	0	0	0	0	0
DPH6-AS1	15	35546195..35859001	312807	0.0564212	0.22970127	8	ENSG00000248079	lincRNA	5	5	3	0	1531	1	1	1	0	0	4	4	0.8
LINC00648	14	complement(47764954..47795092)	30139	0.05677348	0.23113548	8	ENSG00000259129	lincRNA	2	3	4	1	3043	2	2	1	0	0	0	1	0.333333333
AL080250.1	6	75285014..75297003	11990	0.05686692	0.23151589	8	ENSG00000225793	lincRNA	4	5	3	1	1519	1	1	1	1	1	3	4	0.8
LINC00908	18	76528655..76610968	82314	0.05690438	0.23166841	12	ENSG00000263812	lincRNA	2	3	6	2	3036	2	2	1	0	0	0	1	0.333333333
AL731563.3	10	complement(73098044..73101297)	3254	0.05749141	0.23405833	2	ENSG00000272630	lincRNA	3	3	1	1	3005	2	2	1	0	0	1	1	0.333333333
LINC01301	8	complement(60384588..60516795)	132208	0.05852361	0.2382606	20	ENSG00000251396	lincRNA	21	22	7	1	4428	3	3	1	0	0	18	19	0.863636364
C9orf135-AS1	9	complement(69818983..69820739)	1757	0.05868264	0.23890804	6	ENSG00000225626	lincRNA	1	1	3	1	1472	1	1	1	0	0	0	0	0
EGOT	3	complement(4749192..4751590)	2399	0.05900331	0.24021355	2	ENSG00000235947	lincRNA	1	1	1	1	1464	1	1	1	0	0	0	0	0
PRR29-AS1	17	complement(63996071..63999899)	3829	0.05904364	0.24037774	5	ENSG00000264954	lincRNA	2	2	2	1	2926	2	2	1	0	0	0	0	0
AL137026.1	10	complement(44282926..44293709)	10784	0.05949094	0.24219879	4	ENSG00000229116	lincRNA	1	1	2	1	1452	1	1	1	1	1	0	0	0
AL391684.1	10	99431191..99461743	30553	0.05961411	0.24270023	8	ENSG00000224934	lincRNA	14	14	2	2	4347	3	3	1	0	0	11	11	0.785714286
DKFZP434K028	11	complement(61746493..61757655)	11163	0.05979983	0.24345631	10	ENSG00000124915	lincRNA	13	13	3	1	2889	2	2	1	0	0	11	11	0.846153846
AC025419.1	12	complement(65466820..65642372)	175553	0.06036398	0.24575307	29	ENSG00000250748	lincRNA	66	69	10	0	4293	3	3	1	0	0	63	66	0.956521739
AC091114.1	8	125466939..125541373	74435	0.06104654	0.2485319	6	ENSG00000253111	lincRNA	7	7	2	1	1415	1	1	1	0	0	6	6	0.857142857
AL591543.1	9	38650215..38662717	12503	0.06183311	0.25173417	4	ENSG00000284612	lincRNA	3	3	2	1	4191	3	3	1	0	0	0	0	0
RAMP2-AS1	17	complement(42753914..42761257)	7344	0.06217432	0.2531233	14	ENSG00000197291	lincRNA	3	3	5	1	4168	3	3	1	0	0	0	0	0
LINC01160	1	complement(111599655..111608723)	9069	0.06273119	0.25539044	10	ENSG00000231346	lincRNA	1	1	3	1	1377	1	1	1	0	0	0	0	0
AC022182.1	8	60910053..60966557	56505	0.06337553	0.25801368	10	ENSG00000254777	lincRNA	1	1	3	1	1363	1	1	1	1	1	0	0	0
AC092720.1	16	87492555..87515635	23081	0.06370269	0.2593456	10	ENSG00000260750	lincRNA	13	13	3	1	1356	1	1	1	1	1	12	12	0.923076923
SEPT7-AS1	7	complement(35751856..35800616)	48761	0.06397002	0.26043395	10	ENSG00000228878	lincRNA	10	10	3	1	4051	3	3	1	0	0	7	7	0.7
AC068282.1	2	127389130..127400580	11451	0.06422368	0.26146665	2	ENSG00000236682	lincRNA	3	3	1	1	2690	2	2	1	0	0	1	1	0.333333333
LINC01588	14	complement(49927571..50092643)	165073	0.06436289	0.2620334	52	ENSG00000214900	lincRNA	43	44	17	3	14763	11	11	1	3	3	32	33	0.75
LINC01514	10	101176323..101194147	17825	0.06455968	0.26283456	6	ENSG00000237579	lincRNA	1	1	1	1	1338	1	1	1	0	0	0	0	0
LINC02177	16	9355588..9408093	52506	0.0652177	0.26551351	3	ENSG00000261617	lincRNA	5	5	1	1	5298	4	4	1	0	0	1	1	0.2
CU639417.5	21	complement(6084364..6091407)	7044	0.06522591	0.26554692	7	ENSG00000280179	lincRNA	0	13	2	0	3973	0	3	0	0	0	0	10	0.769230769
SPACA6P-AS	19	complement(51685363..51693456)	8094	0.065407	0.26628418	2	ENSG00000269959	lincRNA	7	7	1	1	3962	3	3	1	0	0	4	4	0.571428571
AL627309.3	1	complement(89551..91105)	1555	0.06548965	0.26662065	2	ENSG00000239945	lincRNA	0	1	1	0	1319	0	1	0	0	0	0	0	0
LINC02147	5	117925008..118266035	341028	0.06548965	0.26662065	6	ENSG00000249797	lincRNA	4	5	2	1	1319	1	1	1	0	0	3	4	0.8
AC109588.1	4	complement(28362279..28402864)	40586	0.06624298	0.26968761	7	ENSG00000250038	lincRNA	1	1	2	0	1304	1	1	1	0	0	0	0	0
AC027575.2	18	complement(76794732..76822295)	27564	0.06670336	0.27156188	3	ENSG00000264278	lincRNA	36	40	1	1	1295	1	1	1	1	1	35	39	0.975
AC104836.2	1	92189237..92190707	1471	0.06680653	0.27198193	2	ENSG00000273487	lincRNA	1	1	1	1	1293	1	1	1	0	0	0	0	0
LY6E-DT	8	complement(142981738..143018437)	36700	0.06725734	0.27381726	12	ENSG00000247317	lincRNA	8	8	5	1	3853	3	3	1	0	0	5	5	0.625
AL669831.5	1	778770..810060	31291	0.06764358	0.27538969	37	ENSG00000237491	lincRNA	3	9	17	0	3831	3	3	1	1	1	0	6	0.666666667
LINC01132	1	234724042..234736720	12679	0.06800303	0.27685309	7	ENSG00000227630	lincRNA	4	4	3	1	5081	4	4	1	0	0	0	0	0
LINC01293	2	74940258..74942670	2413	0.06823132	0.2777825	2	ENSG00000230836	lincRNA	3	3	1	1	1266	1	1	1	0	0	2	2	0.666666667
AL359313.1	6	complement(142526455..142637889)	111435	0.06828526	0.27800209	6	ENSG00000236366	lincRNA	3	3	2	1	2530	2	2	1	0	0	1	1	0.333333333
LINC02424	12	complement(78326680..78359746)	33067	0.06833928	0.27822202	2	ENSG00000258220	lincRNA	1	1	1	1	1264	1	1	1	0	0	0	0	0
AC005330.1	19	1321225..1322846	1622	0.06977452	0.28406514	2	ENSG00000267372	lincRNA	1	1	1	1	1238	1	1	1	0	0	0	0	0
MIR99AHG	21	15928296..16627397	699102	0.06998935	0.28493975	45	ENSG00000215386	lincRNA	23	27	20	2	6171	5	5	1	3	3	18	22	0.814814815
AP002852.2	8	102528740..102538668	9929	0.07017128	0.28568045	6	ENSG00000253633	lincRNA	1	1	2	1	1231	1	1	1	1	1	0	0	0
AL590644.3	1	complement(17193232..17201733)	8502	0.07034271	0.28637837	5	ENSG00000282843	lincRNA	6	6	1	1	1228	1	1	1	0	0	5	5	0.833333333
AC036214.1	8	complement(79769372..79871759)	102388	0.07037136	0.28649502	10	ENSG00000249328	lincRNA	2	4	2	1	2455	2	2	1	1	1	0	2	0.5
AC103740.2	15	62895812..62899543	3732	0.07051498	0.28707971	2	ENSG00000259727	lincRNA	2	3	1	1	1225	1	1	1	0	0	1	2	0.666666667
AL353581.1	13	96948018..96949584	1567	0.07057259	0.28731425	2	ENSG00000272329	lincRNA	1	1	1	1	1224	1	1	1	0	0	0	0	0
LINC02148	5	118282575..118284782	2208	0.07063029	0.28754917	2	ENSG00000250427	lincRNA	1	1	1	1	1223	1	1	1	0	0	0	0	0
AL513321.2	10	65123667..65141185	17519	0.07144818	0.29087894	5	ENSG00000282906	lincRNA	1	1	2	0	1209	1	1	1	0	0	0	0	0
AC004585.1	17	40517026..40527002	9977	0.07210422	0.29354978	5	ENSG00000266088	lincRNA	1	1	2	0	1198	1	1	1	0	0	0	0	0
AP000654.1	11	86833068..86837615	4548	0.07246716	0.29502738	2	ENSG00000269895	lincRNA	1	1	1	1	1192	1	1	1	0	0	0	0	0
AC007406.3	12	complement(166856..182399)	15544	0.0729568	0.29702081	5	ENSG00000256540	lincRNA	1	1	2	1	1184	1	1	1	0	0	0	0	0
LINC00571	13	complement(38050817..38143232)	92416	0.07301847	0.29727188	10	ENSG00000223685	lincRNA	7	8	3	1	1183	1	1	1	1	1	6	7	0.875
LINC01018	5	6582136..6588499	6364	0.0736619	0.29989139	11	ENSG00000250056	lincRNA	3	3	4	0	3518	3	3	1	0	0	0	0	0
AL356234.2	6	137693068..137700415	7348	0.07446625	0.30316607	3	ENSG00000283265	lincRNA	1	1	1	1	1160	1	1	1	0	0	0	0	0
LINC00574	6	169790321..169802873	12553	0.0745305	0.30342764	3	ENSG00000231690	lincRNA	3	3	1	1	2318	2	2	1	0	0	1	1	0.333333333
AC012617.1	19	36304580..36312668	8089	0.07491834	0.30500663	8	ENSG00000267053	lincRNA	1	4	4	0	1153	0	1	0	0	0	1	3	0.75
LINC00460	13	106376563..106378217	1655	0.07498338	0.30527139	6	ENSG00000233532	lincRNA	1	1	3	0	1152	1	1	1	1	1	0	0	0
LINC01443	18	14946267..14973770	27504	0.07593921	0.30916276	6	ENSG00000266554	lincRNA	25	25	2	1	2275	2	2	1	0	0	23	23	0.92
AP000911.3	11	complement(134035832..134037107)	1276	0.07644323	0.31121473	2	ENSG00000254648	lincRNA	1	1	1	1	1130	1	1	1	0	0	0	0	0
LINC01635	1	complement(22023990..22026048)	2059	0.07671479	0.31232028	6	ENSG00000228397	lincRNA	1	1	2	0	1126	1	1	1	1	1	0	0	0
AL360093.1	1	complement(219222248..219225497)	3250	0.07671479	0.31232028	2	ENSG00000223842	lincRNA	1	1	1	1	1126	1	1	1	0	0	0	0	0
LINC01122	2	58427799..59063766	635968	0.07801739	0.31762341	25	ENSG00000233723	lincRNA	48	49	8	1	5536	5	5	1	0	0	43	44	0.897959184
AC004156.1	19	663482..669500	6019	0.0780785	0.31787223	2	ENSG00000267666	lincRNA	5	5	1	1	3319	3	3	1	0	0	2	2	0.4
LINC02547	11	12030875..12061785	30911	0.07833813	0.31892924	2	ENSG00000254486	lincRNA	2	3	1	1	3308	2	3	0.666666667	0	0	0	0	0
AC008467.1	5	complement(109237120..109326369)	89250	0.0789443	0.32139704	4	ENSG00000249476	lincRNA	8	8	1	1	5471	5	5	1	0	0	3	3	0.375
AL359643.2	6	complement(5031756..5054423)	22668	0.07917585	0.32233972	2	ENSG00000271978	lincRNA	34	34	1	1	3273	3	3	1	0	0	31	31	0.911764706
AC069185.1	8	complement(11797928..11802568)	4641	0.07917585	0.32233972	4	ENSG00000255046	lincRNA	1	1	2	1	1091	1	1	1	0	0	0	0	0
LINC01317	2	33706886..34297753	590868	0.07932126	0.32293172	10	ENSG00000203386	lincRNA	5	6	2	1	1089	1	1	1	0	0	4	5	0.833333333
AL121761.1	20	19757708..19809675	51968	0.07932126	0.32293172	7	ENSG00000233895	lincRNA	16	16	3	1	1089	1	1	1	0	0	15	15	0.9375
LINC01348	1	complement(235065479..235074220)	8742	0.07944284	0.32342671	3	ENSG00000280587	lincRNA	3	3	1	1	3262	3	3	1	0	0	0	0	0
AL691447.2	9	94332476..94360948	28473	0.07990828	0.32532159	3	ENSG00000232063	lincRNA	2	3	1	1	2162	2	2	1	0	0	0	1	0.333333333
BX005214.2	9	complement(39395737..39397406)	1670	0.08020506	0.32652984	2	ENSG00000231140	lincRNA	0	1	1	0	1077	0	1	0	0	0	0	0	0
AL033384.1	6	53930022..53997667	67646	0.08030448	0.32693459	6	ENSG00000236740	lincRNA	3	9	2	1	3227	3	3	1	0	0	0	6	0.666666667
LINC02204	15	complement(70570958..70586606)	15649	0.08083049	0.32907608	2	ENSG00000280639	lincRNA	10	10	1	1	3206	3	3	1	0	0	7	7	0.7
LINC01515	10	65570338..65768835	198498	0.08083889	0.3291103	39	ENSG00000228065	lincRNA	27	27	19	3	9617	9	9	1	3	3	18	18	0.666666667
AC093766.1	4	138773550..138801639	28090	0.08103269	0.32989929	6	ENSG00000250501	lincRNA	2	2	2	1	1066	1	1	1	0	0	1	1	0.5
AL161937.2	20	complement(50162765..50166102)	3338	0.08118501	0.3305194	4	ENSG00000237595	lincRNA	3	3	2	1	1064	1	1	1	0	0	2	2	0.666666667
WASIR2	16	22910..25123	2214	0.08195527	0.33365526	2	ENSG00000231439	lincRNA	1	1	1	1	1054	1	1	1	0	0	0	0	0
FIRRE	X	complement(131691530..131830643)	139114	0.08207207	0.33413077	17	ENSG00000213468	lincRNA	15	16	2	2	4210	4	4	1	2	2	11	12	0.75
TTTY14	Y	complement(18872501..19077416)	204916	0.08252947	0.33599297	18	ENSG00000176728	lincRNA	18	18	5	2	3140	3	3	1	0	0	15	15	0.833333333
AC006116.9	19	complement(56354493..56368053)	13561	0.08305851	0.33814677	9	ENSG00000267606	lincRNA	1	1	3	1	1040	1	1	1	1	1	0	0	0
LINC02057	5	complement(61201309..61264929)	63621	0.0833792	0.33945235	4	ENSG00000249279	lincRNA	17	20	2	1	1036	1	1	1	1	1	16	19	0.95
AC079031.1	12	132457160..132460024	2865	0.08345976	0.33978033	2	ENSG00000256783	lincRNA	1	1	1	1	1035	1	1	1	0	0	0	0	0
LINC00501	3	177294442..177323418	28977	0.08443876	0.34376602	2	ENSG00000203645	lincRNA	3	3	1	1	2046	2	2	1	0	0	1	1	0.333333333
AP000229.1	21	26170871..26217381	46511	0.08452138	0.34410239	6	ENSG00000273492	lincRNA	2	2	2	1	2044	2	2	1	0	0	0	0	0
FAM224A	Y	18326253..18353210	26958	0.08506238	0.34630491	5	ENSG00000233522	lincRNA	0	3	1	0	2031	0	2	0	0	2	0	1	0.333333333
LINC02246	21	complement(14819699..14918552)	98854	0.08535657	0.34750261	16	ENSG00000281903	lincRNA	1	3	6	1	3036	1	3	0.333333333	0	0	0	0	0
LINC01532	19	29002555..29013955	11401	0.08556795	0.34836319	9	ENSG00000267014	lincRNA	2	2	3	1	2019	2	2	1	0	0	0	0	0
LINC00880	3	complement(157081667..157123004)	41338	0.08561036	0.34853582	4	ENSG00000243629	lincRNA	3	5	1	1	2018	1	2	0.5	0	0	2	3	0.6
AL391095.1	20	complement(38406011..38416797)	10787	0.08620843	0.3509707	2	ENSG00000224635	lincRNA	17	17	1	1	2004	2	2	1	0	0	15	15	0.882352941
AL353597.1	6	37545145..37550860	5716	0.08655396	0.35237739	5	ENSG00000227920	lincRNA	1	1	1	1	998	1	1	1	0	0	0	0	0
AL592295.4	1	161399409..161422424	23016	0.08664077	0.35273083	2	ENSG00000283696	lincRNA	2	4	1	1	997	1	1	1	0	0	1	3	0.75
LINC01135	1	58785160..58899594	114435	0.08672776	0.35308498	4	ENSG00000234807	lincRNA	2	2	1	1	996	1	1	1	0	0	1	1	0.5
AL589826.2	6	complement(98829967..98832508)	2542	0.08698978	0.3541517	3	ENSG00000283010	lincRNA	5	5	1	1	993	1	1	1	0	0	4	4	0.8
LINC00581	6	complement(21486061..21511895)	25835	0.08725338	0.35522489	4	ENSG00000280989	lincRNA	1	1	1	1	990	1	1	1	0	0	0	0	0
BX284668.2	1	16870945..16874092	3148	0.08745952	0.3560641	10	ENSG00000228549	lincRNA	3	3	5	1	2963	3	3	1	0	0	0	0	0
AC090844.2	17	39927742..39939601	11860	0.08951383	0.36442761	9	ENSG00000264968	lincRNA	1	1	3	1	965	1	1	1	1	1	0	0	0
LINC02453	12	complement(98485544..98503855)	18312	0.09007388	0.36670765	6	ENSG00000245017	lincRNA	2	2	2	1	1918	2	2	1	0	0	0	0	0
LINC00271	6	135497801..135716055	218255	0.09033291	0.36776224	22	ENSG00000231028	lincRNA	17	22	7	1	3825	4	4	1	2	2	13	18	0.818181818
LINC02096	17	14834638..14900554	65917	0.09064098	0.36901641	4	ENSG00000238212	lincRNA	1	2	1	0	953	0	1	0	0	0	1	1	0.5
AC090061.1	12	complement(68674371..68687755)	13385	0.09108701	0.37083231	8	ENSG00000247363	lincRNA	3	3	3	0	2845	3	3	1	0	0	0	0	0
AL136985.3	1	58715609..58771295	55687	0.09113827	0.37104098	11	ENSG00000283445	lincRNA	7	7	2	1	4739	5	5	1	0	0	2	2	0.285714286
LINC02175	16	25066937..25068943	2007	0.09213957	0.37511748	2	ENSG00000262155	lincRNA	2	2	1	1	1875	2	2	1	0	0	0	0	0
PSG8-AS1	19	42821863..42826878	5016	0.09223796	0.37551803	4	ENSG00000225877	lincRNA	2	2	1	1	1873	2	2	1	0	0	0	0	0
LINC02076	17	18411159..18414380	3222	0.09233656	0.37591944	2	ENSG00000220161	lincRNA	4	4	1	1	1871	2	2	1	0	0	2	2	0.5
AL627309.1	1	complement(89295..133723)	44429	0.09273306	0.3775337	15	ENSG00000238009	lincRNA	1	4	5	1	3726	1	4	0.25	0	2	0	0	0
LINC00539	13	complement(21303515..21348721)	45207	0.0929326	0.37834603	11	ENSG00000224429	lincRNA	15	19	4	1	1859	2	2	1	0	0	13	17	0.894736842
LINC01203	X	13335241..13373634	38394	0.09368856	0.38142369	10	ENSG00000226985	lincRNA	1	1	2	1	922	1	1	1	1	1	0	0	0
LINC02043	3	complement(186810880..186825521)	14642	0.09430224	0.3839221	4	ENSG00000232233	lincRNA	1	2	1	1	1832	1	2	0.5	0	0	0	0	0
AC025259.3	12	complement(52058459..52059503)	1045	0.0944053	0.38434168	4	ENSG00000259884	lincRNA	0	1	2	0	915	0	1	0	0	0	0	0	0
AC040963.1	18	59081924..59084981	3058	0.09481981	0.38602924	6	ENSG00000267215	lincRNA	1	1	2	1	911	1	1	1	1	1	0	0	0
AC140725.1	15	complement(101959848..101961408)	1561	0.09502844	0.38687859	5	ENSG00000259553	lincRNA	0	1	2	0	909	0	1	0	0	0	0	0	0
AC009961.1	2	complement(159670708..159712435)	41728	0.09513309	0.38730467	7	ENSG00000226266	lincRNA	4	6	3	1	2724	3	3	1	2	2	1	3	0.5
AC095050.1	4	complement(175346358..175403110)	56753	0.09544845	0.38858855	3	ENSG00000248551	lincRNA	2	2	1	1	905	1	1	1	0	0	1	1	0.5
AC009242.1	2	complement(23667208..23685453)	18246	0.09576591	0.38988097	7	ENSG00000283031	lincRNA	3	3	1	1	2706	3	3	1	1	1	0	0	0
AC005840.3	12	6393905..6396148	2244	0.09581902	0.39009721	3	ENSG00000256433	lincRNA	3	3	1	1	1803	2	2	1	0	0	1	1	0.333333333
AL031663.3	20	complement(45435272..45448325)	13054	0.09629972	0.39205422	2	ENSG00000277022	lincRNA	0	2	1	0	1794	0	2	0	0	0	0	0	0
LINC00452	13	113888306..113923512	35207	0.09656886	0.39314996	13	ENSG00000229373	lincRNA	26	26	2	1	3578	4	4	1	0	0	22	22	0.846153846
LINC02530	6	complement(12582915..12585404)	2490	0.09662287	0.39336984	2	ENSG00000234015	lincRNA	1	1	1	1	894	1	1	1	0	0	0	0	0
LINC01698	1	209367662..209379690	12029	0.09683952	0.39425184	7	ENSG00000231648	lincRNA	2	2	2	1	892	1	1	1	1	1	1	1	0.5
AC024230.1	4	19455436..19909692	454257	0.09716631	0.39558227	4	ENSG00000248515	lincRNA	5	10	1	1	889	1	1	1	0	0	4	9	0.9
LINC01231	9	3181589..3198517	16929	0.09749532	0.39692171	4	ENSG00000236511	lincRNA	1	1	1	1	886	1	1	1	0	0	0	0	0
AC093627.5	7	complement(135853..149466)	13614	0.09782656	0.39827026	10	ENSG00000242474	lincRNA	12	12	4	1	1766	2	2	1	0	0	10	10	0.833333333
U73166.1	3	50260303..50263358	3056	0.09872097	0.40191159	6	ENSG00000230454	lincRNA	3	3	3	0	2625	3	3	1	0	0	0	0	0
AC022784.1	8	9189011..9202854	13844	0.09872097	0.40191159	9	ENSG00000248538	lincRNA	2	2	3	0	875	1	1	1	0	0	1	1	0.5
AL121672.2	22	complement(46067356..46069891)	2536	0.09963189	0.40562011	3	ENSG00000235159	lincRNA	1	1	1	1	867	1	1	1	0	0	0	0	0
AC062004.1	8	77399072..77537290	138219	0.09997784	0.40702852	9	ENSG00000254366	lincRNA	1	2	2	1	864	1	1	1	1	1	0	1	0.5
AL590652.1	6	complement(53740749..53747022)	6274	0.10162453	0.41373252	3	ENSG00000227885	lincRNA	9	9	1	1	850	1	1	1	0	0	8	8	0.888888889
AC104695.1	2	complement(28448167..28450184)	2018	0.10174423	0.41421983	2	ENSG00000227938	lincRNA	1	1	1	1	849	1	1	1	0	0	0	0	0
LINC01191	2	113979569..114007302	27734	0.10234698	0.41667374	2	ENSG00000234199	lincRNA	2	2	1	1	844	1	1	1	0	0	1	1	0.5
LINC02102	5	complement(6686325..6707711)	21387	0.10271207	0.41816009	5	ENSG00000248677	lincRNA	9	9	2	1	3364	4	4	1	2	2	5	5	0.555555556
AC099518.1	16	19086856..19098110	11255	0.10271207	0.41816009	3	ENSG00000260430	lincRNA	1	1	1	1	841	1	1	1	0	0	0	0	0
AC084782.2	15	complement(56408483..56410186)	1704	0.10295691	0.4191569	2	ENSG00000261823	lincRNA	1	1	1	1	839	1	1	1	0	0	0	0	0
AC003975.1	7	125917871..125933832	15962	0.10320293	0.42015847	5	ENSG00000197462	lincRNA	1	1	1	1	837	1	1	1	1	1	0	0	0
AC079943.2	3	complement(158016216..158088997)	72782	0.10345012	0.42116484	8	ENSG00000242536	lincRNA	1	1	2	1	835	1	1	1	0	0	0	0	0
AP000547.3	22	16601911..16615111	13201	0.10357416	0.42166983	8	ENSG00000283633	lincRNA	2	3	3	1	1668	2	2	1	0	0	0	1	0.333333333
LINC02271	4	61143656..61153962	10307	0.10419885	0.42421308	6	ENSG00000240152	lincRNA	1	1	2	1	829	1	1	1	0	0	0	0	0
AC096543.1	1	63139250..63163153	23904	0.10495851	0.42730576	3	ENSG00000203605	lincRNA	1	1	1	1	823	1	1	1	0	0	0	0	0
LINC02542	6	complement(81845185..81933480)	88296	0.10508619	0.4278256	3	ENSG00000226453	lincRNA	1	2	1	1	822	1	1	1	0	0	0	1	0.5
AL137191.1	14	complement(63123033..63128214)	5182	0.10611898	0.43203027	2	ENSG00000259093	lincRNA	1	1	1	1	814	1	1	1	0	0	0	0	0
LINC01772	1	16460948..16468481	7534	0.10647871	0.43349478	2	ENSG00000226029	lincRNA	15	15	1	1	3245	4	4	1	0	0	11	11	0.733333333
AL354821.1	13	complement(55535697..55583524)	47828	0.10677485	0.43470042	3	ENSG00000274090	lincRNA	3	4	1	1	809	1	1	1	0	0	2	3	0.75
AC027682.4	16	complement(67549214..67563958)	14745	0.10824668	0.44069253	2	ENSG00000261386	lincRNA	7	10	1	1	798	1	1	1	0	0	6	9	0.9
AL139424.3	1	complement(10381906..10387150)	5245	0.10883769	0.44309866	6	ENSG00000284735	lincRNA	2	3	3	1	2381	2	3	0.666666667	0	0	0	0	0
LINC01709	1	101639548..101787572	148025	0.10892919	0.44347117	9	ENSG00000226715	lincRNA	1	8	2	1	1586	1	2	0.5	0	0	0	6	0.75
AL137025.1	10	114764788..114779903	15116	0.108975	0.44365766	3	ENSG00000228484	lincRNA	3	3	1	1	2378	3	3	1	0	0	0	0	0
LINC01607	8	79768142..79802842	34701	0.10948143	0.44571944	7	ENSG00000272138	lincRNA	1	1	2	1	789	1	1	1	1	1	0	0	0
AL590399.3	9	complement(62349941..62351536)	1596	0.10975966	0.44685215	5	ENSG00000231212	lincRNA	1	1	2	1	787	1	1	1	0	0	0	0	0
AP000924.1	11	110355130..110406400	51271	0.11060288	0.45028507	5	ENSG00000254416	lincRNA	4	4	2	0	781	1	1	1	0	0	3	3	0.75
AC091806.1	X	40262917..40287720	24804	0.11074468	0.45086236	5	ENSG00000236393	lincRNA	4	5	2	1	3120	3	4	0.75	0	0	1	1	0.2
AC084816.1	12	22699859..23174125	474267	0.1111314	0.45243677	36	ENSG00000256995	lincRNA	13	15	12	0	5441	7	7	1	2	2	6	8	0.533333333
PCAT1	8	126847055..127021014	173960	0.11194063	0.45573128	7	ENSG00000253438	lincRNA	3	3	2	2	2315	3	3	1	0	0	0	0	0
AP003028.1	11	91794362..91812294	17933	0.11203742	0.45612534	8	ENSG00000255332	lincRNA	3	3	3	1	1542	2	2	1	0	0	1	1	0.333333333
AL050402.1	22	complement(27457247..27460060)	2814	0.11218292	0.45671771	2	ENSG00000227880	lincRNA	1	1	1	1	770	1	1	1	0	0	0	0	0
AC073529.1	X	complement(10847877..11111141)	263265	0.11218292	0.45671771	13	ENSG00000234129	lincRNA	13	13	4	2	3080	4	4	1	1	1	9	9	0.692307692
C15orf54	15	39250684..39254845	4162	0.11225582	0.45701448	4	ENSG00000175746	lincRNA	4	4	2	1	3078	4	4	1	0	0	0	0	0
FRG1-DT	4	complement(189780336..189940271)	159936	0.11247506	0.45790708	11	ENSG00000245685	lincRNA	8	8	4	1	2304	3	3	1	0	0	5	5	0.625
AL390066.1	1	complement(116493016..116499212)	6197	0.11257278	0.45830492	2	ENSG00000224950	lincRNA	14	14	1	1	2302	3	3	1	0	0	11	11	0.785714286
AC104135.1	2	complement(74919555..74924846)	5292	0.11321212	0.46090778	2	ENSG00000236209	lincRNA	1	1	1	1	763	1	1	1	0	0	0	0	0
AC133961.1	4	complement(25864881..25869550)	4670	0.1133607	0.46151265	2	ENSG00000251009	lincRNA	1	1	1	1	762	1	1	1	0	0	0	0	0
AC090572.2	8	86765935..86818558	52624	0.11350966	0.46211911	6	ENSG00000253778	lincRNA	1	1	1	1	761	1	1	1	1	1	0	0	0
LINC02018	3	75435348..75457486	22139	0.11365901	0.46272716	6	ENSG00000272690	lincRNA	3	6	2	1	1520	2	2	1	0	0	1	4	0.666666667
MAL2-AS1	8	complement(119215111..119246848)	31738	0.11403413	0.46425431	15	ENSG00000253972	lincRNA	2	2	5	0	1515	2	2	1	0	0	0	0	0
AC090833.1	11	28702615..29063821	361207	0.11426038	0.46517545	7	ENSG00000249867	lincRNA	56	57	2	1	1512	2	2	1	0	0	54	55	0.964912281
AC134312.5	16	complement(88177298..88178941)	1644	0.11426038	0.46517545	2	ENSG00000261327	lincRNA	1	1	1	1	756	1	1	1	0	0	0	0	0
AC055713.1	12	complement(123575891..123585115)	9225	0.11477103	0.46725438	3	ENSG00000247373	lincRNA	11	11	1	1	8279	11	11	1	0	0	0	0	0
OVAAL	1	180558976..180566518	7543	0.11602532	0.47236083	3	ENSG00000236719	lincRNA	2	2	1	1	1489	2	2	1	0	0	0	0	0
AP000253.1	21	complement(31653593..31659500)	5908	0.1160513	0.4724666	3	ENSG00000234509	lincRNA	3	3	1	1	2233	3	3	1	3	3	0	0	0
AL139424.2	1	10395416..10397432	2017	0.11696798	0.47619856	8	ENSG00000284642	lincRNA	2	2	4	1	1477	2	2	1	0	0	0	0	0
AP001330.1	8	101287445..101293783	6339	0.11816806	0.48108432	3	ENSG00000253282	lincRNA	2	2	1	1	731	1	1	1	1	1	1	1	0.5
C7orf65	7	47655244..47661648	6405	0.11869577	0.48323276	3	ENSG00000221845	lincRNA	4	4	1	1	2911	4	4	1	0	0	0	0	0
OGFRP1	22	42269753..42275196	5444	0.11906389	0.48473141	8	ENSG00000182057	lincRNA	2	2	3	2	1451	2	2	1	1	1	0	0	0
AL359551.1	1	238485445..238538305	52861	0.119146	0.48506571	4	ENSG00000231877	lincRNA	4	4	1	1	2900	4	4	1	0	0	0	0	0
AC069287.1	11	complement(112967..125927)	12961	0.11947559	0.48640752	6	ENSG00000254468	lincRNA	0	1	2	0	723	0	1	0	0	1	0	0	0
AL583722.3	14	complement(104653548..104655787)	2240	0.11947559	0.48640752	4	ENSG00000258736	lincRNA	1	1	2	1	723	1	1	1	0	0	0	0	0
LINC02228	5	complement(25087450..25191020)	103571	0.11967422	0.48721618	10	ENSG00000251273	lincRNA	6	9	3	0	3609	5	5	1	0	0	1	4	0.444444444
AC106712.1	3	101960358..101997926	37569	0.12014026	0.48911355	6	ENSG00000241280	lincRNA	0	4	2	0	2157	0	3	0	0	0	0	1	0.25
AC104012.1	8	complement(71779605..71792875)	13271	0.12014026	0.48911355	3	ENSG00000253287	lincRNA	1	1	1	1	719	1	1	1	0	0	0	0	0
AL132657.1	10	complement(37775371..37784131)	8761	0.12132142	0.49392225	3	ENSG00000226578	lincRNA	1	1	1	1	712	1	1	1	0	0	0	0	0
AL662890.2	6	complement(28837869..28839006)	1138	0.12183477	0.49601219	2	ENSG00000225173	lincRNA	1	1	1	1	709	1	1	1	1	1	0	0	0
AC017033.1	2	complement(120866378..120867403)	1026	0.12200685	0.49671277	2	ENSG00000271709	lincRNA	1	1	1	1	708	1	1	1	0	0	0	0	0
LINC01869	19	50808874..50818880	10007	0.12200685	0.49671277	11	ENSG00000180279	lincRNA	2	2	4	1	1416	2	2	1	1	1	0	0	0
LINC02214	5	complement(116742991..116762209)	19219	0.12217942	0.49741533	4	ENSG00000251311	lincRNA	1	1	1	1	707	1	1	1	0	0	0	0	0
AC011410.1	5	171773652..171774739	1088	0.12252603	0.49882644	2	ENSG00000253110	lincRNA	1	1	1	1	705	1	1	1	0	0	0	0	0
DRAIC	15	69463026..69571440	108415	0.12256949	0.49900339	20	ENSG00000245750	lincRNA	6	6	8	0	2819	4	4	1	2	2	2	2	0.333333333
MIR583HG	5	96050115..96215519	165405	0.12270007	0.499535	3	ENSG00000250551	lincRNA	1	3	1	1	704	1	1	1	0	0	0	2	0.666666667
SLC25A30-AS1	13	45418162..45420371	2210	0.12322518	0.50167281	2	ENSG00000251015	lincRNA	1	1	1	1	701	1	1	1	0	0	0	0	0
AC026150.1	15	30540093..30545969	5877	0.12322518	0.50167281	3	ENSG00000260693	lincRNA	9	26	1	1	701	1	1	1	0	0	8	25	0.961538462
AC027288.1	12	79540203..79550535	10333	0.12393235	0.50455185	8	ENSG00000257474	lincRNA	2	2	3	1	1394	2	2	1	1	1	0	0	0
AL049612.1	6	complement(169809318..169810102)	785	0.12446808	0.50673291	2	ENSG00000236173	lincRNA	2	2	1	1	694	1	1	1	0	0	1	1	0.5
AC006012.1	7	complement(69595958..69597448)	1491	0.12500847	0.50893291	2	ENSG00000234215	lincRNA	1	1	1	1	691	1	1	1	0	0	0	0	0
AC104667.1	2	237612977..237626525	13549	0.12598082	0.51289155	2	ENSG00000227107	lincRNA	11	11	1	1	2057	3	3	1	0	0	8	8	0.727272727
AC093227.1	19	complement(37728586..37730643)	2058	0.12703066	0.51716565	2	ENSG00000267152	lincRNA	4	4	1	1	1360	2	2	1	0	0	2	2	0.5
LINC01807	2	complement(228483261..228611395)	128135	0.12778232	0.5202258	4	ENSG00000232023	lincRNA	2	2	1	1	676	1	1	1	0	0	1	1	0.5
AL356108.1	1	complement(222089169..222387434)	298266	0.12797163	0.5209965	4	ENSG00000236230	lincRNA	12	13	1	1	675	1	1	1	0	0	11	12	0.923076923
AC012360.1	2	105324210..105330529	6320	0.1281615	0.52176949	4	ENSG00000235319	lincRNA	1	1	1	1	674	1	1	1	0	0	0	0	0
AC068594.1	17	complement(77257737..77281897)	24161	0.1281615	0.52176949	7	ENSG00000263718	lincRNA	3	3	3	2	1348	2	2	1	1	1	1	1	0.333333333
LINC01152	17	72030291..72041297	11007	0.12895872	0.52501514	6	ENSG00000256124	lincRNA	6	6	3	1	4019	6	6	1	0	0	0	0	0
AC244197.2	X	complement(149511509..149526264)	14756	0.13187916	0.53690479	2	ENSG00000238039	lincRNA	1	1	1	1	655	1	1	1	0	0	0	0	0
AC116021.1	11	46238382..46239267	886	0.13228308	0.53854922	2	ENSG00000254639	lincRNA	2	2	1	1	653	1	1	1	0	0	1	1	0.5
HIF1A-AS1	14	complement(61681041..61695823)	14783	0.13248597	0.53937521	2	ENSG00000258777	lincRNA	6	6	1	1	652	1	1	1	0	0	5	5	0.833333333
AC022075.3	12	complement(10332861..10338292)	5432	0.13309838	0.54186847	3	ENSG00000256288	lincRNA	2	2	1	1	649	1	1	1	0	0	1	1	0.5
HCG27	6	31197760..31203968	6209	0.13330378	0.54270469	9	ENSG00000206344	lincRNA	5	9	5	1	2592	4	4	1	2	2	1	5	0.555555556
FAM138F	19	complement(76163..77686)	1524	0.1344449	0.54735041	5	ENSG00000282591	lincRNA	0	2	2	0	1285	0	2	0	0	0	0	0	0
IBA57-AS1	1	complement(228164086..228165512)	1427	0.13475952	0.54863126	4	ENSG00000203684	lincRNA	1	1	2	1	641	1	1	1	0	0	0	0	0
AC010745.1	2	16202430..16204226	1797	0.13560573	0.55207636	3	ENSG00000226041	lincRNA	1	1	1	1	637	1	1	1	0	0	0	0	0
LINC02412	12	93174366..93181832	7467	0.13614003	0.5542516	3	ENSG00000258171	lincRNA	2	3	1	1	1269	2	2	1	0	0	0	1	0.333333333
AC104561.1	8	23458601..23484971	26371	0.13711246	0.55821054	2	ENSG00000253390	lincRNA	26	26	1	1	630	1	1	1	0	0	25	25	0.961538462
LINC00654	20	complement(5496067..5504613)	8547	0.13724317	0.55874267	5	ENSG00000205181	lincRNA	9	10	2	1	6294	9	10	0.9	0	0	0	0	0
AC007365.1	2	64644612..64646698	2087	0.1377685	0.5608814	2	ENSG00000226756	lincRNA	1	1	1	1	627	1	1	1	0	0	0	0	0
LINC02193	16	90173217..90222678	49462	0.13921168	0.56675687	19	ENSG00000260923	lincRNA	14	20	7	1	3723	1	6	0.166666667	0	1	13	14	0.7
AL161937.1	20	50166362..50171742	5381	0.14022865	0.57089714	4	ENSG00000234698	lincRNA	1	1	2	1	616	1	1	1	0	0	0	0	0
AC239809.3	1	complement(148159213..148255012)	95800	0.14206002	0.57835299	53	ENSG00000227733	lincRNA	21	26	18	3	10337	13	17	0.764705882	7	8	8	9	0.346153846
LINC01356	1	complement(112820170..112850643)	30474	0.1421517	0.57872623	11	ENSG00000215866	lincRNA	12	12	3	1	1823	3	3	1	2	2	9	9	0.75
LINC02518	6	complement(113428540..113433421)	4882	0.14230782	0.57936184	4	ENSG00000232316	lincRNA	1	1	2	1	607	1	1	1	1	1	0	0	0
AC243562.3	15	84422618..84425882	3265	0.14254266	0.58031789	4	ENSG00000259774	lincRNA	3	3	1	1	1212	2	2	1	0	0	1	1	0.333333333
AL445307.1	6	complement(163586583..163588165)	1583	0.14348978	0.58417382	2	ENSG00000228692	lincRNA	4	4	1	1	602	1	1	1	0	0	3	3	0.75
AC098484.2	1	42678735..42681659	2925	0.14372854	0.58514582	2	ENSG00000234917	lincRNA	1	1	1	1	601	1	1	1	0	0	0	0	0
LINC02015	3	177816865..177899224	82360	0.14372854	0.58514582	5	ENSG00000231574	lincRNA	7	7	2	1	3005	5	5	1	0	0	2	2	0.285714286
AC090409.1	18	complement(61585746..61606916)	21171	0.14408816	0.58660991	7	ENSG00000267279	lincRNA	2	2	2	1	1199	2	2	1	0	0	0	0	0
LINC02176	16	84928353..84939603	11251	0.14444958	0.58808134	3	ENSG00000260340	lincRNA	2	2	1	1	598	1	1	1	0	0	1	1	0.5
AC010999.2	15	56887107..56888219	1113	0.14493431	0.59005476	2	ENSG00000276524	lincRNA	0	1	1	0	596	0	1	0	0	0	0	0	0
LINC02108	5	complement(58541567..58558243)	16677	0.1459136	0.59404162	4	ENSG00000250127	lincRNA	3	3	1	1	1184	2	2	1	0	0	1	1	0.333333333
AC107958.2	15	complement(91643017..91649114)	6098	0.1459136	0.59404162	3	ENSG00000258765	lincRNA	1	1	1	1	592	1	1	1	0	0	0	0	0
AP000569.1	21	complement(33967101..33968573)	1473	0.14616049	0.59504677	2	ENSG00000273102	lincRNA	0	1	1	0	591	0	1	0	0	0	0	0	0
AC011247.1	2	complement(38406719..38515740)	109022	0.14657384	0.59672959	13	ENSG00000231367	lincRNA	11	34	5	2	1768	3	3	1	3	3	8	31	0.911764706
AL358334.2	14	complement(50956259..50962002)	5744	0.14659457	0.59681398	2	ENSG00000258711	lincRNA	8	8	1	1	4714	8	8	1	1	1	0	0	0
AC005479.2	14	complement(74474007..74474864)	858	0.14665679	0.5970673	2	ENSG00000259005	lincRNA	1	1	1	1	589	1	1	1	0	0	0	0	0
LINC02298	14	105093609..105099004	5396	0.14678139	0.59757458	7	ENSG00000257556	lincRNA	3	3	3	1	1177	2	2	1	0	0	1	1	0.333333333
AC135371.1	X	13377188..13403019	25832	0.14740759	0.60012396	4	ENSG00000226434	lincRNA	27	29	2	1	586	1	1	1	0	0	26	28	0.965517241
AC009502.1	2	219685381..219737937	52557	0.14765957	0.60114981	6	ENSG00000227308	lincRNA	3	3	3	1	1170	2	2	1	0	0	1	1	0.333333333
AC010735.2	2	226800146..226811029	10884	0.14791241	0.60217918	4	ENSG00000272622	lincRNA	1	1	1	1	584	1	1	1	0	0	0	0	0
LCMT1-AS1	16	complement(25085592..25111555)	25964	0.14791241	0.60217918	9	ENSG00000260448	lincRNA	8	11	4	1	1168	2	2	1	2	2	6	9	0.818181818
AL161785.1	9	129282458..129285728	3271	0.14816612	0.60321207	3	ENSG00000224307	lincRNA	1	1	1	1	583	1	1	1	0	0	0	0	0
AC110011.1	5	172816621..172819958	3338	0.1484207	0.60424852	2	ENSG00000253628	lincRNA	1	1	1	1	582	1	1	1	0	0	0	0	0
AC090993.1	8	34228439..34346731	118293	0.1484207	0.60424852	5	ENSG00000253108	lincRNA	2	2	1	1	582	1	1	1	0	0	1	1	0.5
LINC01629	14	76959638..76965802	6165	0.14867616	0.60528854	3	ENSG00000258602	lincRNA	2	2	1	1	581	1	1	1	1	1	1	1	0.5
AP002748.1	11	complement(66558866..66560384)	1519	0.1489325	0.60633214	2	ENSG00000250105	lincRNA	0	1	1	0	580	0	1	0	0	0	0	0	0
AC147067.1	4	complement(1574062..1580253)	6192	0.14918972	0.60737934	2	ENSG00000244459	lincRNA	1	1	1	1	579	1	1	1	0	0	0	0	0
AC044802.1	16	66751752..66754740	2989	0.14924127	0.60758922	2	ENSG00000246777	lincRNA	5	5	1	1	2894	5	5	1	0	0	0	0	0
AC068506.1	18	complement(34892013..34902885)	10873	0.14944784	0.60843017	4	ENSG00000278464	lincRNA	2	2	2	0	578	1	1	1	0	0	1	1	0.5
LINC02447	4	complement(7094571..7103385)	8815	0.14979338	0.60983695	5	ENSG00000245468	lincRNA	3	3	2	1	1730	3	3	1	0	0	0	0	0
AP000911.1	11	134032272..134046849	14578	0.14996675	0.61054278	15	ENSG00000204241	lincRNA	7	8	7	1	4032	6	7	0.857142857	0	0	1	1	0.125
AL354714.3	1	complement(160931739..160934380)	2642	0.15022756	0.61160459	2	ENSG00000232188	lincRNA	1	1	1	1	575	1	1	1	0	0	0	0	0
LINC01331	5	complement(74369376..74536976)	167601	0.15207896	0.61914197	3	ENSG00000248673	lincRNA	4	4	1	1	568	1	1	1	0	0	3	3	0.75
AC008667.1	5	139684645..139745010	60366	0.15207896	0.61914197	6	ENSG00000249526	lincRNA	13	13	1	1	568	1	1	1	1	1	12	12	0.923076923
AC007923.4	17	31583162..31637543	54382	0.15207896	0.61914197	4	ENSG00000266877	lincRNA	11	11	1	1	568	1	1	1	0	0	10	10	0.909090909
AC011507.1	19	30850975..30872507	21533	0.15234718	0.62023393	2	ENSG00000267081	lincRNA	1	1	1	1	567	1	1	1	0	0	0	0	0
ARRDC3-AS1	5	91380349..91439085	58737	0.15250856	0.62089096	7	ENSG00000281357	lincRNA	8	9	3	1	2832	5	5	1	2	2	3	4	0.444444444
LINC01705	1	complement(222041705..222064763)	23059	0.15370258	0.62575203	3	ENSG00000232679	lincRNA	1	1	1	1	562	1	1	1	1	1	0	0	0
LINC02065	5	complement(66206212..66209447)	3236	0.15370258	0.62575203	2	ENSG00000248846	lincRNA	1	1	1	1	562	1	1	1	1	1	0	0	0
LINC01669	21	6060340..6076305	15966	0.15415976	0.62761328	14	ENSG00000280191	lincRNA	2	5	5	1	1681	1	3	0.333333333	0	1	1	2	0.4
PINCR	X	43176994..43226598	49605	0.15508232	0.63136919	6	ENSG00000224294	lincRNA	5	5	1	1	2228	4	4	1	1	1	1	1	0.2
C1orf220	1	178542752..178548889	6138	0.15564117	0.6336444	6	ENSG00000213057	lincRNA	4	13	2	1	2775	4	5	0.8	0	0	0	8	0.615384615
LINC01106	2	complement(110375138..110384442)	9305	0.15569728	0.63387282	5	ENSG00000175772	lincRNA	3	7	2	1	2774	2	5	0.4	2	2	1	2	0.285714286
AC079598.1	12	87816486..87817831	1346	0.15592211	0.63478816	3	ENSG00000257940	lincRNA	1	1	1	1	554	1	1	1	1	1	0	0	0
AC092368.3	16	complement(46622861..46624451)	1591	0.15606296	0.63536159	2	ENSG00000261512	lincRNA	3	4	1	1	1107	1	2	0.5	0	0	2	2	0.5
AC099542.2	3	complement(81208193..81208914)	722	0.15620407	0.63593606	2	ENSG00000242145	lincRNA	1	1	1	1	553	1	1	1	0	0	0	0	0
LINC02268	4	complement(174094660..174220398)	125739	0.15620407	0.63593606	8	ENSG00000248174	lincRNA	13	13	2	1	1659	3	3	1	1	1	10	10	0.769230769
AC008667.3	5	complement(139772528..139775406)	2879	0.15620407	0.63593606	2	ENSG00000251387	lincRNA	1	1	1	1	553	1	1	1	0	0	0	0	0
AL023581.2	6	complement(143039425..143042324)	2900	0.15648705	0.63708811	2	ENSG00000227192	lincRNA	3	3	1	1	552	1	1	1	0	0	2	2	0.666666667
AC007879.2	2	207226949..207228308	1360	0.15677105	0.63824435	2	ENSG00000225916	lincRNA	1	1	1	1	551	1	1	1	0	0	0	0	0
AC124276.2	11	12086891..12089441	2551	0.15705609	0.6394048	2	ENSG00000255400	lincRNA	1	1	1	1	550	1	1	1	0	0	0	0	0
AC135178.4	17	8337697..8338758	1062	0.15762929	0.64173839	2	ENSG00000266279	lincRNA	1	1	1	1	548	1	1	1	0	0	0	0	0
AC007879.3	2	complement(207186717..207236066)	49350	0.15777324	0.64232446	6	ENSG00000234902	lincRNA	6	8	2	1	1095	2	2	1	1	1	4	6	0.75
LINC02110	5	37948491..37951055	2565	0.15820668	0.64408908	2	ENSG00000251518	lincRNA	0	1	1	0	546	0	1	0	0	0	0	0	0
AC124893.1	3	168288553..168291228	2676	0.15849697	0.6452709	2	ENSG00000241882	lincRNA	1	1	1	1	545	1	1	1	0	0	0	0	0
AL512380.1	6	complement(21521678..21523783)	2106	0.15908075	0.64764759	2	ENSG00000231754	lincRNA	1	1	1	1	543	1	1	1	0	0	0	0	0
AC010723.1	Y	complement(14276212..14277489)	1278	0.15996454	0.65124563	2	ENSG00000223517	lincRNA	1	1	1	1	540	1	1	1	0	0	0	0	0
SMIM10L2B-AS1	X	135059685..135123952	64268	0.16041012	0.65305968	5	ENSG00000228372	lincRNA	4	4	2	1	1077	2	2	1	2	2	2	2	0.5
LINC00926	15	57300365..57307769	7405	0.16257374	0.6618682	7	ENSG00000247982	lincRNA	7	7	3	1	3188	6	6	1	2	2	1	1	0.142857143
AC012442.1	2	112590796..112591939	1144	0.16329083	0.6647876	2	ENSG00000228251	lincRNA	1	1	1	1	529	1	1	1	0	0	0	0	0
AC091185.1	8	complement(25425521..25426580)	1060	0.16360009	0.66604667	2	ENSG00000253476	lincRNA	10	10	1	1	528	1	1	1	0	0	9	9	0.9
RFX3-AS1	9	3526723..3691814	165092	0.16590432	0.6754276	13	ENSG00000232104	lincRNA	47	47	3	1	1562	3	3	1	0	0	44	44	0.936170213
AC009806.1	11	complement(12538083..12540967)	2885	0.16643709	0.67759661	2	ENSG00000254847	lincRNA	2	2	1	1	519	1	1	1	0	0	1	1	0.5
CU638689.5	21	6721812..6725209	3398	0.16740475	0.68153612	3	ENSG00000280164	lincRNA	2	2	1	1	1032	2	2	1	0	0	0	0	0
AC083967.1	8	complement(68848742..68852763)	4022	0.16772981	0.68285949	3	ENSG00000254337	lincRNA	2	2	1	1	515	1	1	1	1	1	1	1	0.5
AL732314.4	X	419157..421980	2824	0.16772981	0.68285949	2	ENSG00000280767	lincRNA	3	3	1	1	515	1	1	1	0	0	2	2	0.666666667
AL355916.1	14	complement(61556313..61570653)	14341	0.16779497	0.68312478	8	ENSG00000250548	lincRNA	10	19	2	2	5148	10	10	1	3	3	0	9	0.473684211
RBAKDN	7	5072125..5073223	1099	0.16805613	0.68418801	3	ENSG00000273313	lincRNA	0	1	1	0	514	0	1	0	0	0	0	0	0
AL357054.3	6	761675..780648	18974	0.16813791	0.68452095	3	ENSG00000271911	lincRNA	4	5	1	1	2055	4	4	1	4	4	0	1	0.2
LINC01942	5	173689459..173705849	16391	0.16838372	0.68552171	3	ENSG00000253428	lincRNA	2	3	1	1	513	1	1	1	0	0	1	2	0.666666667
ZNF582-AS1	19	56393656..56399172	5517	0.16962366	0.69056974	13	ENSG00000267454	lincRNA	8	8	5	1	2037	4	4	1	2	2	4	4	0.5
LINC01134	1	3900372..3917225	16854	0.17004104	0.69226897	8	ENSG00000236423	lincRNA	8	8	3	1	4064	8	8	1	1	1	0	0	0
AL645608.3	1	911435..914948	3514	0.17032044	0.69340645	2	ENSG00000230699	lincRNA	6	6	1	1	3043	6	6	1	0	0	0	0	0
AL050327.1	20	58594417..58603973	9557	0.17037643	0.6936344	2	ENSG00000254620	lincRNA	1	1	1	1	507	1	1	1	0	0	0	0	0
AC009495.2	2	complement(165833048..165839098)	6051	0.17071314	0.69500522	3	ENSG00000232411	lincRNA	1	2	1	1	506	1	1	1	1	1	0	1	0.5
FAM157C	16	90102271..90178344	76074	0.17184519	0.699614	22	ENSG00000260528	lincRNA	14	33	4	2	4524	5	9	0.555555556	1	3	9	24	0.727272727
LINC01865	2	317912..342118	24207	0.17218774	0.70100858	6	ENSG00000233684	lincRNA	6	6	2	1	1505	3	3	1	0	0	3	3	0.5
LINC01260	20	complement(44656451..44663498)	7048	0.17258911	0.70264264	4	ENSG00000283440	lincRNA	0	8	1	0	1001	0	2	0	0	0	0	6	0.75
LINC01912	18	complement(68258339..68264827)	6489	0.17415494	0.70901742	5	ENSG00000264699	lincRNA	1	1	1	1	496	1	1	1	1	1	0	0	0
AL138767.3	10	87607985..87659279	51295	0.17450677	0.71044978	4	ENSG00000225913	lincRNA	1	7	1	1	495	1	1	1	0	0	0	6	0.857142857
LINC01719	1	146052566..146061948	9383	0.17571369	0.71536338	14	ENSG00000233396	lincRNA	17	23	6	1	2458	4	5	0.8	0	0	13	18	0.782608696
AC009065.4	16	2268155..2273418	5264	0.17628745	0.71769926	7	ENSG00000260778	lincRNA	12	12	3	1	980	2	2	1	0	0	10	10	0.833333333
LINC01372	7	67335976..67340024	4049	0.17664795	0.71916695	3	ENSG00000235475	lincRNA	2	2	1	1	489	1	1	1	1	1	1	1	0.5
AL359979.1	1	223181144..223188154	7011	0.17737341	0.72212041	3	ENSG00000226601	lincRNA	1	1	1	1	487	1	1	1	0	0	0	0	0
LINC00639	14	complement(38749339..38948273)	198935	0.17773837	0.72360625	19	ENSG00000259070	lincRNA	32	32	5	0	4860	10	10	1	1	1	22	22	0.6875
AC084757.3	15	48645951..48652016	6066	0.17782985	0.72397867	2	ENSG00000259705	lincRNA	5	5	1	1	1943	4	4	1	0	0	1	1	0.2
LINC02302	14	complement(44763157..44782829)	19673	0.17847283	0.72659636	4	ENSG00000258998	lincRNA	7	7	1	1	2904	6	6	1	2	2	1	1	0.142857143
AC008537.2	19	complement(40831221..40837210)	5990	0.17921338	0.72961128	2	ENSG00000269843	lincRNA	1	20	1	1	482	1	1	1	0	0	0	19	0.95
AL118523.1	20	39785721..39813229	27509	0.1799601	0.73265133	2	ENSG00000229976	lincRNA	2	2	1	1	480	1	1	1	0	0	1	1	0.5
LINC02265	4	40316485..40330419	13935	0.18052424	0.73494804	3	ENSG00000249241	lincRNA	2	2	1	1	957	2	2	1	1	1	0	0	0
AC243571.1	17	complement(37798894..37802788)	3895	0.18071307	0.73571682	3	ENSG00000275173	lincRNA	1	1	1	1	478	1	1	1	0	0	0	0	0
AL133329.1	X	complement(42047883..42054836)	6954	0.18071307	0.73571682	2	ENSG00000233103	lincRNA	1	1	1	1	478	1	1	1	0	0	0	0	0
AL591503.1	X	47297852..47298721	870	0.18109193	0.7372592	2	ENSG00000203402	lincRNA	1	1	1	1	477	1	1	1	0	0	0	0	0
AC069360.1	11	complement(10884885..10899322)	14438	0.18243052	0.74270885	4	ENSG00000250041	lincRNA	2	2	2	2	947	2	2	1	0	0	0	0	0
AP004247.2	11	complement(58044110..58060138)	16029	0.18281661	0.74428072	4	ENSG00000255146	lincRNA	4	5	1	1	1890	4	4	1	3	3	0	1	0.2
LINC01119	2	46816697..46859007	42311	0.18313961	0.7455957	9	ENSG00000239332	lincRNA	10	13	4	0	2830	6	6	1	0	0	4	7	0.538461538
RASAL2-AS1	1	complement(178091508..178093984)	2477	0.18332099	0.74633412	6	ENSG00000224687	lincRNA	6	6	3	1	2356	5	5	1	2	2	1	1	0.166666667
LINC01956	2	complement(118833700..118835110)	1411	0.18339883	0.74665104	5	ENSG00000258910	lincRNA	7	7	2	1	942	2	2	1	0	0	5	5	0.714285714
HAR1A_2	20	63102205..63104386	2182	0.18359373	0.7474445	2	ENSG00000225978	lincRNA	4	4	1	1	1882	4	4	1	0	0	0	0	0
AC010551.1	16	complement(84342464..84343407)	944	0.18418092	0.74983505	2	ENSG00000260504	lincRNA	1	1	1	1	469	1	1	1	0	0	0	0	0
AP001033.1	18	complement(9315194..9334441)	19248	0.18536663	0.75466232	3	ENSG00000264964	lincRNA	3	3	1	1	466	1	1	1	0	0	2	2	0.666666667
AP001107.1	11	complement(66269832..66278525)	8694	0.1856322	0.75574349	2	ENSG00000245156	lincRNA	5	6	1	1	2792	5	6	0.833333333	0	0	0	0	0
AC016877.1	8	98961428..98968284	6857	0.18616562	0.75791517	3	ENSG00000229625	lincRNA	1	1	1	1	464	1	1	1	0	0	0	0	0
AC016205.1	18	complement(39206924..39800318)	593395	0.18629946	0.75846004	8	ENSG00000267374	lincRNA	21	33	2	1	2782	6	6	1	1	1	15	27	0.818181818
AC015689.1	11	4187140..4202655	15516	0.18697154	0.76119619	2	ENSG00000254480	lincRNA	1	1	1	1	462	1	1	1	0	0	0	0	0
AL606763.1	X	103404777..103408299	3523	0.18697154	0.76119619	5	ENSG00000281091	lincRNA	1	1	3	1	462	1	1	1	1	1	0	0	0
CYP4A22-AS1	1	complement(47096653..47179271)	82619	0.18758056	0.76367566	4	ENSG00000225506	lincRNA	5	7	1	1	921	2	2	1	2	2	3	5	0.714285714
AC034232.2	5	complement(33519616..33522230)	2615	0.1883988	0.76700685	2	ENSG00000250583	lincRNA	2	2	1	1	917	2	2	1	0	0	0	0	0
AC007998.3	18	complement(35443869..35467088)	23220	0.18860448	0.76784419	8	ENSG00000267583	lincRNA	1	4	3	0	916	1	2	0.5	0	1	0	2	0.5
AC005256.1	19	1748056..1748745	690	0.18860448	0.76784419	4	ENSG00000267073	lincRNA	1	1	2	1	458	1	1	1	1	1	0	0	0
LINC002481	4	complement(6687448..6690519)	3072	0.18974377	0.77248246	3	ENSG00000246526	lincRNA	4	4	1	1	1821	4	4	1	0	0	0	0	0
AC008663.1	5	173562478..173573199	10722	0.18984802	0.7729069	3	ENSG00000253768	lincRNA	1	1	1	1	455	1	1	1	1	1	0	0	0
AC117402.1	3	complement(110888384..110893476)	5093	0.1901266	0.77404103	5	ENSG00000206532	lincRNA	4	4	2	1	1363	3	3	1	1	1	1	1	0.25
AL133383.1	1	185655002..185657168	2167	0.19174439	0.78062739	2	ENSG00000261729	lincRNA	2	2	1	1	901	2	2	1	2	2	0	0	0
LINC01271	20	complement(50310711..50321342)	10632	0.19195744	0.78149475	3	ENSG00000233077	lincRNA	15	18	1	1	2250	2	5	0.4	0	0	13	13	0.722222222
LINC01058	13	complement(30419519..30422237)	2719	0.1928144	0.78498357	2	ENSG00000225039	lincRNA	1	1	1	1	448	1	1	1	0	0	0	0	0
AC020687.1	15	complement(87432058..87703852)	271795	0.1928144	0.78498357	6	ENSG00000259560	lincRNA	3	3	1	1	448	1	1	1	0	0	2	2	0.666666667
AF123462.1	14	complement(79893080..79974169)	81090	0.19367904	0.78850368	3	ENSG00000258416	lincRNA	6	6	1	1	446	1	1	1	0	0	5	5	0.833333333
AL021937.4	22	32383786..32385631	1846	0.19455146	0.79205549	2	ENSG00000241954	lincRNA	1	2	1	0	444	0	1	0	0	0	1	1	0.5
AL627171.2	14	complement(49861176..49864326)	3151	0.19528451	0.79503988	7	ENSG00000282885	lincRNA	6	486	2	1	1327	3	3	1	1	1	3	483	0.99382716
AC005776.2	19	complement(15346068..15348417)	2350	0.19532131	0.79518969	2	ENSG00000273218	lincRNA	6	6	1	1	1769	4	4	1	0	0	2	2	0.333333333
AC018742.1	2	21221175..21970959	749785	0.19587494	0.79744363	8	ENSG00000233005	lincRNA	14	20	2	2	882	2	2	1	1	1	12	18	0.9
AC100821.2	8	complement(54042989..54045629)	2641	0.19632011	0.799256	3	ENSG00000260955	lincRNA	2	2	1	1	440	1	1	1	0	0	1	1	0.5
AC007249.2	2	10448694..10451327	2634	0.19710405	0.80244755	6	ENSG00000257135	lincRNA	10	10	2	1	1753	4	4	1	0	0	6	6	0.6
AC239804.1	1	149048576..149051273	2698	0.19880518	0.80937316	2	ENSG00000254539	lincRNA	6	10	1	1	869	2	2	1	0	0	4	8	0.8
AC092683.2	2	97421075..97434847	13773	0.20011008	0.81468565	7	ENSG00000278766	lincRNA	16	29	3	0	1295	0	3	0	0	0	16	26	0.896551724
FLJ37035	10	complement(125700436..125719566)	19131	0.20135396	0.81974974	17	ENSG00000224023	lincRNA	1	21	6	1	3432	1	8	0.125	1	1	0	13	0.619047619
LINC02385	12	104170395..104177659	7265	0.20182442	0.82166505	3	ENSG00000257193	lincRNA	3	3	1	1	428	1	1	1	1	1	2	2	0.666666667
AC099795.1	1	complement(42959065..42961864)	2800	0.20277195	0.82552263	8	ENSG00000283973	lincRNA	2	2	2	0	852	2	2	1	2	2	0	0	0
CU633906.2	21	6318434..6360415	41982	0.2029506	0.82624996	15	ENSG00000278903	lincRNA	2	57	5	0	3405	2	8	0.25	0	2	0	49	0.859649123
AC245033.2	15	82540870..82562374	21505	0.20518017	0.83532693	3	ENSG00000278013	lincRNA	1	1	1	1	421	1	1	1	0	0	0	0	0
AC008946.1	19	8008729..8016025	7297	0.20518017	0.83532693	2	ENSG00000267939	lincRNA	2	2	1	1	421	1	1	1	0	0	1	1	0.5
CERNA1	15	52180093..52205874	25782	0.20606119	0.83891374	5	ENSG00000259577	lincRNA	4	6	2	2	2096	4	5	0.8	1	1	0	1	0.166666667
LINC02535	6	complement(85387219..85390186)	2968	0.20624158	0.83964816	2	ENSG00000234155	lincRNA	5	6	1	1	2513	5	6	0.833333333	0	0	0	0	0
LINC00922	16	complement(65284499..65576300)	291802	0.20675167	0.84172484	14	ENSG00000261742	lincRNA	7	12	3	0	2089	5	5	1	4	4	2	7	0.583333333
AC082651.1	2	9638772..9649439	10668	0.20764627	0.84536692	3	ENSG00000240687	lincRNA	8	8	1	1	832	2	2	1	2	2	6	6	0.75
LINC01703	1	226083639..226090292	6654	0.21042838	0.8566934	7	ENSG00000225518	lincRNA	5	5	2	1	821	2	2	1	0	0	3	3	0.6
KBTBD11-OT1_2	8	1971397..1976478	5082	0.21197755	0.86300034	3	ENSG00000253696	lincRNA	19	19	1	1	815	2	2	1	0	0	17	17	0.894736842
MAFTRR	16	complement(79715232..79770563)	55332	0.21474419	0.87426386	11	ENSG00000261390	lincRNA	8	12	4	2	3218	8	8	1	6	6	0	4	0.333333333
AC009275.1	7	complement(134416290..134432453)	16164	0.21505606	0.87553354	8	ENSG00000273297	lincRNA	5	5	3	0	1205	3	3	1	0	0	2	2	0.4
LINC01355	1	complement(23281309..23286752)	5444	0.21595212	0.8791816	2	ENSG00000261326	lincRNA	25	25	1	1	400	1	1	1	0	0	24	24	0.96
AL139220.2	1	44030443..44115913	85471	0.21597912	0.87929151	61	ENSG00000230615	lincRNA	48	48	23	5	7999	20	20	1	3	3	28	28	0.583333333
AL513314.2	1	complement(222477252..222504622)	27371	0.217584	0.88582529	17	ENSG00000276997	lincRNA	2	10	6	1	1588	1	4	0.25	1	3	1	6	0.6
AC107871.2	15	complement(68267792..68277994)	10203	0.21813346	0.88806222	3	ENSG00000260657	lincRNA	7	7	1	1	396	1	1	1	0	0	6	6	0.857142857
AC010894.2	2	174487389..174488386	998	0.21840923	0.88918493	6	ENSG00000226853	lincRNA	2	2	3	1	791	2	2	1	0	0	0	0	0
AFDN-DT	6	complement(167823876..167826709)	2834	0.21942638	0.89332593	7	ENSG00000198221	lincRNA	7	7	3	1	2362	6	6	1	0	0	1	1	0.142857143
AL121672.1	22	complement(46055740..46058160)	2421	0.21942638	0.89332593	2	ENSG00000231010	lincRNA	3	4	1	1	1181	3	3	1	0	0	0	1	0.25
LINC00278	Y	3002912..3102272	99361	0.22291832	0.90754229	6	ENSG00000231535	lincRNA	5	6	2	1	775	2	2	1	0	0	3	4	0.666666667
AL121983.2	1	complement(174115300..174160004)	44705	0.22378458	0.91106901	11	ENSG00000227373	lincRNA	4	4	4	0	1158	3	3	1	0	0	1	1	0.25
LINC00475	9	92141298..92160114	18817	0.2239006	0.91154131	19	ENSG00000225511	lincRNA	43	47	8	4	3858	10	10	1	5	5	33	37	0.787234043
AC108488.1	2	complement(3531813..3536873)	5061	0.22553747	0.91820532	12	ENSG00000242282	lincRNA	4	5	5	1	1532	4	4	1	0	0	0	1	0.2
AC104986.2	8	complement(98996763..99013044)	16282	0.22731803	0.92545431	2	ENSG00000253948	lincRNA	17	17	1	1	380	1	1	1	1	1	16	16	0.941176471
LINC01534	19	complement(36685440..36687449)	2010	0.22771753	0.92708077	8	ENSG00000225975	lincRNA	3	3	3	1	1138	3	3	1	1	1	0	0	0
AP000696.1	21	complement(36632681..36637033)	4353	0.22872246	0.93117204	2	ENSG00000231324	lincRNA	4	4	1	1	1133	3	3	1	0	0	1	1	0.25
AC135050.1	16	31056460..31062803	6344	0.23000818	0.93640644	2	ENSG00000232748	lincRNA	4	9	1	1	3380	4	9	0.444444444	0	0	0	0	0
LINC02029	3	157081841..157088547	6707	0.23081055	0.93967305	3	ENSG00000241544	lincRNA	2	4	1	1	1497	2	4	0.5	2	2	0	0	0
LINC01775	19	complement(2458935..2462185)	3251	0.23283248	0.94790469	2	ENSG00000267201	lincRNA	3	3	1	1	371	1	1	1	0	0	2	2	0.666666667
LINC01843	5	134506552..134509229	2678	0.23409444	0.95304238	2	ENSG00000251169	lincRNA	3	3	1	1	1107	3	3	1	1	1	0	0	0
VASH1-AS1	14	complement(76781733..76786724)	4992	0.23434848	0.95407661	5	ENSG00000258301	lincRNA	5	9	2	1	1843	1	5	0.2	0	0	4	4	0.444444444
AL132656.2	10	79660891..79677996	17106	0.23511391	0.95719281	5	ENSG00000244733	lincRNA	7	7	1	1	1837	5	5	1	1	1	2	2	0.285714286
AC002064.1	7	90312496..90322592	10097	0.23569127	0.95954335	3	ENSG00000225498	lincRNA	2	2	1	1	733	2	2	1	2	2	0	0	0
AP005264.1	18	12288308..12291488	3181	0.23569127	0.95954335	2	ENSG00000267069	lincRNA	3	3	1	1	733	2	2	1	0	0	1	1	0.333333333
LINC01572	16	complement(72283301..72665009)	381709	0.23631125	0.96206741	28	ENSG00000261008	lincRNA	21	22	6	3	4752	13	13	1	7	7	8	9	0.409090909
AP003096.1	11	complement(68612899..68616711)	3813	0.23687619	0.96436738	8	ENSG00000260808	lincRNA	3	3	3	2	1094	3	3	1	0	0	0	0	0
PICART1	17	complement(50050349..50055739)	5391	0.23871534	0.97185491	3	ENSG00000246640	lincRNA	24	24	1	1	2533	7	7	1	0	0	17	17	0.708333333
AC007879.4	2	complement(207235299..207237875)	2577	0.23928213	0.97416244	2	ENSG00000240440	lincRNA	1	1	1	1	361	1	1	1	1	1	0	0	0
LINC01354	1	complement(234527891..234531779)	3889	0.24078286	0.98027217	6	ENSG00000231768	lincRNA	11	11	2	1	2870	8	8	1	2	2	3	3	0.272727273
TBC1D8-AS1	2	101151660..101155412	3753	0.2440137	0.99342553	2	ENSG00000272902	lincRNA	7	7	1	1	2478	7	7	1	0	0	0	0	0
AL139352.1	20	complement(44656451..44696096)	39646	0.2440137	0.99342553	6	ENSG00000132832	lincRNA	2	10	1	1	1416	1	4	0.25	0	0	1	6	0.6
LINC00520	14	complement(55781135..55796688)	15554	0.24559949	0.99988159	13	ENSG00000258791	lincRNA	7	7	6	2	2462	7	7	1	5	5	0	0	0
LINC00706	10	complement(6774307..6779180)	4874	0.24715551	1.00621642	2	ENSG00000281186	lincRNA	2	2	1	1	699	2	2	1	0	0	0	0	0
AC090515.2	15	complement(58768072..58770974)	2903	0.2475096	1.00765799	2	ENSG00000245975	lincRNA	7	7	1	1	1396	4	4	1	0	0	3	3	0.428571429
AC004982.2	7	complement(7552462..7566996)	14535	0.24965564	1.01639491	7	ENSG00000272894	lincRNA	5	5	3	1	1730	5	5	1	0	0	0	0	0
LINC00242	6	complement(169788790..169798825)	10036	0.25006863	1.01807629	2	ENSG00000229214	lincRNA	7	7	1	1	2418	7	7	1	0	0	0	0	0
FO680682.1	6	57493855..57497691	3837	0.25037927	1.01934098	2	ENSG00000266579	lincRNA	1	1	1	1	345	1	1	1	0	0	0	0	0
LINC00910	17	complement(43369845..43389199)	19355	0.25056084	1.02008017	17	ENSG00000188825	lincRNA	25	25	6	5	6895	20	20	1	5	5	5	5	0.2
AC009404.1	2	117833937..117841658	7722	0.25543869	1.03993881	7	ENSG00000236255	lincRNA	22	22	3	2	4058	12	12	1	0	0	10	10	0.454545455
ZBTB20-AS4	3	115100423..115103061	2639	0.25594326	1.04199301	2	ENSG00000242767	lincRNA	2	2	1	1	675	2	2	1	0	0	0	0	0
AC079922.2	2	complement(112641832..112645690)	3859	0.256323	1.04353899	5	ENSG00000237753	lincRNA	6	6	1	1	2022	6	6	1	2	2	0	0	0
AC012555.1	12	103841451..103844664	3214	0.256323	1.04353899	2	ENSG00000257327	lincRNA	2	2	1	1	674	2	2	1	0	0	0	0	0
IQCH-AS1	15	complement(67403619..67521844)	118226	0.2566276	1.04477908	17	ENSG00000259673	lincRNA	25	36	5	1	6732	20	20	1	1	1	5	16	0.444444444
AC104653.1	2	complement(113831049..113843356)	12308	0.257469	1.04820459	5	ENSG00000228857	lincRNA	2	2	2	0	671	2	2	1	0	0	0	0	0
AL035665.1	20	complement(40696499..40698616)	2118	0.25878026	1.05354296	2	ENSG00000229771	lincRNA	5	5	1	1	1669	5	5	1	0	0	0	0	0
HRAT17	7	complement(112954646..112995634)	40989	0.25888367	1.05396395	10	ENSG00000234520	lincRNA	14	14	2	1	1001	3	3	1	2	2	11	11	0.785714286
AC003965.1	16	complement(2866348..2867618)	1271	0.25901304	1.05449067	2	ENSG00000263280	lincRNA	2	2	1	1	667	2	2	1	2	2	0	0	0
AL731684.2	6	170735751..170736545	795	0.25940195	1.05607399	2	ENSG00000230423	lincRNA	0	1	1	0	333	0	1	0	0	0	0	0	0
AL713851.2	10	2499721..2500570	850	0.26018328	1.05925494	2	ENSG00000237500	lincRNA	1	1	1	1	332	1	1	1	1	1	0	0	0
AC098487.1	4	complement(102418602..102450010)	31409	0.26123241	1.06352613	10	ENSG00000248161	lincRNA	2	4	4	1	992	2	3	0.666666667	1	1	0	1	0.25
LINC01778	1	30824228..30834431	10204	0.26239626	1.0682644	19	ENSG00000223382	lincRNA	5	5	9	1	1646	5	5	1	4	4	0	0	0
AL513329.1	1	complement(175904762..175920513)	15752	0.2629554	1.07054076	3	ENSG00000227740	lincRNA	6	6	1	1	657	2	2	1	1	1	4	4	0.666666667
AC092807.3	1	complement(85482281..85578250)	95970	0.26342926	1.07246993	13	ENSG00000282057	lincRNA	11	15	5	3	3607	11	11	1	5	5	0	4	0.266666667
LINC01094	4	78645903..78682699	36797	0.26344549	1.07253601	16	ENSG00000251442	lincRNA	10	10	6	0	2951	9	9	1	1	1	1	1	0.1
AC145285.2	16	28802743..28817828	15086	0.26402705	1.07490364	2	ENSG00000251417	lincRNA	12	12	1	1	1963	6	6	1	0	0	6	6	0.5
AC010343.3	5	complement(32925639..33297910)	372272	0.26470128	1.07764854	7	ENSG00000250697	lincRNA	13	31	3	1	979	3	3	1	1	1	10	28	0.903225806
AL132875.2	6	79871873..79874610	2738	0.26578723	1.08206966	2	ENSG00000233835	lincRNA	1	1	1	1	325	1	1	1	0	0	0	0	0
AC145343.1	17	complement(68096046..68101474)	5429	0.26578723	1.08206966	5	ENSG00000265055	lincRNA	2	2	2	0	650	2	2	1	0	0	0	0	0
LINC01006	7	complement(156472196..156640654)	168459	0.26921903	1.09604117	14	ENSG00000182648	lincRNA	48	48	6	1	2246	7	7	1	0	0	41	41	0.854166667
LINC02323	14	102545254..102555826	10573	0.26943496	1.09692027	3	ENSG00000259230	lincRNA	7	7	1	1	1603	5	5	1	0	0	2	2	0.285714286
LINC00471	2	complement(231508426..231514339)	5914	0.26951903	1.09726253	3	ENSG00000181798	lincRNA	4	4	1	1	1282	4	4	1	0	0	0	0	0
ERVH-1	4	complement(23723262..23733579)	10318	0.2703626	1.10069684	4	ENSG00000251292	lincRNA	2	2	1	1	639	2	2	1	0	0	0	0	0
AL590542.1	6	116280199..116370273	90075	0.2706167	1.10173133	7	ENSG00000240050	lincRNA	5	6	2	1	1596	5	5	1	3	3	0	1	0.166666667
AL513314.1	1	complement(222452738..222454705)	1968	0.27163789	1.1058888	3	ENSG00000226643	lincRNA	1	1	1	1	318	1	1	1	1	1	0	0	0
AC009171.2	16	complement(4180117..4183515)	3399	0.27163789	1.1058888	2	ENSG00000263105	lincRNA	1	1	1	1	318	1	1	1	0	0	0	0	0
AP000904.1	11	128180427..128183554	3128	0.27249479	1.10937741	2	ENSG00000273415	lincRNA	3	3	1	1	951	3	3	1	0	0	0	0	0
LINC01315	22	complement(42364400..42369236)	4837	0.27270986	1.110253	6	ENSG00000229891	lincRNA	7	7	3	2	1267	4	4	1	1	1	3	3	0.428571429
LINC01411	5	174336295..174532457	196163	0.27278163	1.11054518	16	ENSG00000249306	lincRNA	35	44	6	3	3800	12	12	1	2	2	23	32	0.727272727
AC008993.3	19	71778..72718	941	0.27379033	1.11465179	2	ENSG00000282807	lincRNA	0	2	1	0	631	0	2	0	0	1	0	0	0
AC016705.2	15	complement(80344853..80403575)	58723	0.27399801	1.11549727	6	ENSG00000259495	lincRNA	35	35	2	2	7251	23	23	1	2	2	12	12	0.342857143
AL591368.1	9	81689713..81776900	87188	0.27495231	1.11938241	6	ENSG00000233926	lincRNA	10	11	2	1	1885	6	6	1	0	0	4	5	0.454545455
SCGB1B2P	19	complement(34576733..34577701)	969	0.2804573	1.14179428	5	ENSG00000268751	lincRNA	2	2	2	1	616	2	2	1	1	1	0	0	0
AL021153.1	22	27204211..27205126	916	0.2804573	1.14179428	2	ENSG00000238195	lincRNA	5	5	1	1	308	1	1	1	0	0	4	4	0.8
AC093484.5	17	complement(16440479..16440952)	474	0.28414753	1.15681789	2	ENSG00000266651	lincRNA	1	1	1	1	304	1	1	1	0	0	0	0	0
MIRLET7BHG	22	46053869..46113928	60060	0.28652866	1.1665119	11	ENSG00000197182	lincRNA	70	76	4	2	5728	19	19	1	0	0	51	57	0.75
LINC01270	20	50292720..50314922	22203	0.28659871	1.16679708	6	ENSG00000203999	lincRNA	22	31	2	2	3014	5	10	0.5	1	1	17	21	0.677419355
AC034223.1	5	33008994..33025724	16731	0.28841686	1.17419913	2	ENSG00000249102	lincRNA	2	9	1	1	599	2	2	1	0	0	0	7	0.777777778
LINC02104	5	39520431..39524708	4278	0.28841686	1.17419913	4	ENSG00000271334	lincRNA	2	2	2	1	599	2	2	1	1	1	0	0	0
GMDS-AS1	6	2245748..2482022	236275	0.28843875	1.17428824	41	ENSG00000250903	lincRNA	122	123	16	8	13177	44	44	1	27	27	78	79	0.642276423
LINC01273	20	50172550..50176671	4122	0.28986862	1.18010953	5	ENSG00000231742	lincRNA	4	4	2	2	894	3	3	1	2	2	1	1	0.25
AL645940.1	6	complement(33246075..33246856)	782	0.29084461	1.18408296	2	ENSG00000272217	lincRNA	2	2	1	1	594	2	2	1	0	0	0	0	0
LINC02259	15	complement(72608481..72636919)	28439	0.29084461	1.18408296	6	ENSG00000259783	lincRNA	3	6	2	1	594	2	2	1	0	0	1	4	0.666666667
SAMD12-AS1	8	118621001..118858218	237218	0.29448017	1.198884	8	ENSG00000281641	lincRNA	9	10	2	1	880	3	3	1	3	3	6	7	0.7
AC106820.5	16	complement(2456252..2459979)	3728	0.29481519	1.20024792	7	ENSG00000260874	lincRNA	4	4	2	1	879	3	3	1	1	1	1	1	0.25
AP000439.1	11	complement(69438365..69444743)	6379	0.29735232	1.21057707	2	ENSG00000255606	lincRNA	2	2	1	1	581	2	2	1	2	2	0	0	0
AC026785.2	5	17353910..17354899	990	0.29889567	1.21686034	2	ENSG00000248223	lincRNA	3	3	1	1	867	3	3	1	1	1	0	0	0
AC091182.2	8	complement(37405439..37406724)	1286	0.29889567	1.21686034	2	ENSG00000253746	lincRNA	9	9	1	1	578	2	2	1	0	0	7	7	0.777777778
AC008567.3	19	9538733..9539734	1002	0.29958676	1.21967389	4	ENSG00000278611	lincRNA	3	3	2	1	865	3	3	1	1	1	0	0	0
LINC00313	21	complement(43462094..43479534)	17441	0.30006374	1.22161577	16	ENSG00000185186	lincRNA	9	18	7	2	2303	6	8	0.75	6	6	3	10	0.555555556
AC092329.1	19	complement(23257255..23274232)	16978	0.30097857	1.22534021	3	ENSG00000269107	lincRNA	2	61	1	1	574	2	2	1	0	0	0	59	0.967213115
AC087386.1	15	complement(20128745..20147953)	19209	0.30203094	1.22962461	4	ENSG00000258410	lincRNA	2	2	1	1	572	2	2	1	0	0	0	0	0
LINC01151	8	complement(122670385..122694106)	23722	0.30255989	1.23177807	4	ENSG00000253819	lincRNA	10	10	1	1	571	2	2	1	2	2	8	8	0.8
AF117829.1	8	complement(89609409..89757727)	148319	0.30294897	1.23336207	27	ENSG00000251136	lincRNA	26	26	9	4	4277	15	15	1	3	3	11	11	0.423076923
AP006621.2	11	781645..782105	461	0.30415792	1.23828394	2	ENSG00000255142	lincRNA	1	1	1	1	284	1	1	1	0	0	0	0	0
AC124067.3	8	37560366..37565377	5012	0.30595342	1.24559376	3	ENSG00000254111	lincRNA	3	3	1	1	847	3	3	1	0	0	0	0	0
AC073864.1	12	117453012..117456986	3975	0.30740516	1.25150405	2	ENSG00000255686	lincRNA	0	2	1	0	562	0	2	0	0	0	0	0	0
AC005180.2	17	44793199..44794474	1276	0.30740516	1.25150405	2	ENSG00000267505	lincRNA	12	12	1	1	562	2	2	1	0	0	10	10	0.833333333
LINC01730	20	3808357..3812434	4078	0.30740516	1.25150405	4	ENSG00000275491	lincRNA	2	4	1	1	843	1	3	0.333333333	1	1	1	1	0.25
AC087477.2	15	96354237..96403803	49567	0.30949201	1.26000003	4	ENSG00000259275	lincRNA	21	23	2	1	5303	19	19	1	0	0	2	4	0.173913043
DIRC3-AS1	2	217282739..217336120	53382	0.31016463	1.26273838	5	ENSG00000233143	lincRNA	2	3	1	1	557	2	2	1	1	1	0	1	0.333333333
AC092691.1	3	complement(117672154..117997592)	325439	0.31184422	1.26957632	2	ENSG00000239268	lincRNA	6	7	1	1	554	2	2	1	0	0	4	5	0.714285714
LINC01204	X	45505388..45630202	124815	0.31202208	1.27030041	11	ENSG00000229563	lincRNA	48	48	3	3	5260	19	19	1	8	8	29	29	0.604166667
LINC01410	9	62801461..62813486	12026	0.31276805	1.2733374	9	ENSG00000238113	lincRNA	23	26	3	1	3038	10	11	0.909090909	7	7	13	15	0.576923077
HCG20	6	30766825..30792250	25426	0.31502863	1.28254062	5	ENSG00000228022	lincRNA	6	6	2	2	1371	5	5	1	5	5	1	1	0.166666667
AC245041.2	10	complement(47908064..47991850)	83787	0.31513079	1.28295653	9	ENSG00000276850	lincRNA	17	35	4	2	2467	6	9	0.666666667	3	3	11	26	0.742857143
AP000251.1	21	31559245..31560487	1243	0.31525858	1.28347679	2	ENSG00000237594	lincRNA	3	3	1	1	822	3	3	1	1	1	0	0	0
AC091132.1	17	45533963..45534710	748	0.31583492	1.28582318	2	ENSG00000131484	lincRNA	2	2	1	1	547	2	2	1	0	0	0	0	0
Z83851.1	22	42276355..42277052	698	0.31699394	1.2905418	2	ENSG00000233903	lincRNA	2	2	1	1	545	2	2	1	0	0	0	0	0
AC005618.1	5	141326210..141329357	3148	0.31757665	1.29291412	2	ENSG00000272070	lincRNA	2	2	1	1	544	2	2	1	0	0	0	0	0
LINC02503	4	103961616..104036923	75308	0.31914107	1.29928315	4	ENSG00000249614	lincRNA	6	6	1	1	812	3	3	1	0	0	3	3	0.5
AC073409.1	2	complement(123443266..123444445)	1180	0.3211184	1.30733323	2	ENSG00000226708	lincRNA	1	1	1	1	269	1	1	1	1	1	0	0	0
AL136369.2	10	10960151..10970816	10666	0.32171639	1.30976774	3	ENSG00000231496	lincRNA	2	2	1	1	537	2	2	1	0	0	0	0	0
AC022784.3	8	9151742..9168136	16395	0.32201622	1.3109884	10	ENSG00000253426	lincRNA	6	6	3	1	1073	4	4	1	3	3	2	2	0.333333333
AC004951.1	7	complement(44004046..44007866)	3821	0.32404392	1.31924356	3	ENSG00000228434	lincRNA	6	7	1	1	1866	6	7	0.857142857	0	0	0	0	0
LINC01545	X	complement(46887417..46899703)	12287	0.32474004	1.32207759	6	ENSG00000204904	lincRNA	4	4	2	0	532	2	2	1	2	2	2	2	0.5
LUCAT1	5	complement(91303029..91314402)	11374	0.32720019	1.33209333	8	ENSG00000248323	lincRNA	24	26	3	1	2904	9	11	0.818181818	0	0	15	15	0.576923077
LINC01615	6	complement(169158092..169162924)	4833	0.32782106	1.33462102	8	ENSG00000223485	lincRNA	4	4	3	1	1054	4	4	1	1	1	0	0	0
AP003419.2	11	67353629..67354348	720	0.32782106	1.33462102	2	ENSG00000274251	lincRNA	2	2	1	1	527	2	2	1	0	0	0	0	0
AC010618.3	19	complement(17488990..17511889)	22900	0.32819472	1.33614225	7	ENSG00000269439	lincRNA	10	10	3	2	1316	5	5	1	2	2	5	5	0.5
AL162411.1	9	6645956..6670635	24680	0.3284443	1.33715832	3	ENSG00000236924	lincRNA	6	7	1	1	526	2	2	1	1	1	4	5	0.714285714
AC110285.2	17	complement(81388126..81390256)	2131	0.33117259	1.34826571	4	ENSG00000262877	lincRNA	12	12	2	1	1565	6	6	1	1	1	6	6	0.5
AC131956.1	4	137807706..137816402	8697	0.3348095	1.36307225	2	ENSG00000250034	lincRNA	1	1	1	1	258	1	1	1	0	0	0	0	0
FAM66B	8	complement(7301611..7355354)	53744	0.33631358	1.36919566	13	ENSG00000215374	lincRNA	8	31	2	2	3339	4	13	0.307692308	1	4	4	18	0.580645161
LINC00662	19	complement(27684580..27793940)	109361	0.33649238	1.36992358	20	ENSG00000261824	lincRNA	123	136	9	7	7958	31	31	1	9	9	92	105	0.772058824
C1orf132	1	complement(207801518..207879096)	77579	0.33658292	1.37029217	15	ENSG00000203709	lincRNA	69	69	4	1	16425	64	64	1	0	0	5	5	0.072463768
AC009120.3	16	74313337..74315634	2298	0.33676745	1.37104343	2	ENSG00000260884	lincRNA	2	2	1	1	513	2	2	1	0	0	0	0	0
LINC00630	X	102769161..102885406	116246	0.33899769	1.38012319	16	ENSG00000223546	lincRNA	24	24	5	2	4077	16	16	1	12	12	8	8	0.333333333
AC016831.1	7	complement(130876809..130913310)	36502	0.33931139	1.38140031	8	ENSG00000226380	lincRNA	26	38	3	1	6619	26	26	1	1	1	0	12	0.315789474
AC245407.1	1	146514471..146525289	10819	0.34035008	1.385629	2	ENSG00000277420	lincRNA	4	13	1	1	2538	4	10	0.4	4	4	0	3	0.230769231
AL450326.1	10	43420738..43422100	1363	0.34097704	1.38818147	2	ENSG00000230555	lincRNA	3	3	1	1	760	3	3	1	1	1	0	0	0
LINC01641	1	227393591..227431035	37445	0.34202712	1.39245656	6	ENSG00000234277	lincRNA	9	9	2	1	2273	9	9	1	0	0	0	0	0
AL445472.1	X	55908123..56015173	107051	0.34312155	1.39691217	2	ENSG00000227486	lincRNA	5	5	1	1	1007	4	4	1	0	0	1	1	0.2
AL118556.1	14	50448807..50456742	7936	0.34414681	1.40108621	2	ENSG00000259113	lincRNA	2	2	1	1	502	2	2	1	0	0	0	0	0
LINC02551	11	complement(130844191..130865561)	21371	0.34475727	1.40357151	9	ENSG00000254842	lincRNA	30	30	2	2	2255	9	9	1	4	4	21	21	0.7
AC100872.1	8	complement(122700269..122703423)	3155	0.34483373	1.40388279	2	ENSG00000263443	lincRNA	4	4	1	1	501	2	2	1	1	1	2	2	0.5
AL359397.1	14	50397013..50398345	1333	0.34483373	1.40388279	3	ENSG00000258857	lincRNA	0	2	1	0	501	0	2	0	0	0	0	0	0
AC048341.2	12	62602752..62622213	19462	0.347789	1.41591423	2	ENSG00000257354	lincRNA	44	54	1	1	8693	35	35	1	0	0	9	19	0.351851852
AL033539.1	6	complement(22589137..22593833)	4697	0.34877867	1.41994336	3	ENSG00000228772	lincRNA	3	3	1	1	743	3	3	1	0	0	0	0	0
AC092167.1	7	complement(110432239..110534754)	102516	0.34901353	1.42089955	5	ENSG00000226965	lincRNA	2	2	1	1	495	2	2	1	2	2	0	0	0
LINC02361	12	complement(132186735..132189695)	2961	0.34924872	1.42185703	2	ENSG00000256576	lincRNA	6	6	1	1	1484	6	6	1	0	0	0	0	0
AC004253.1	17	31873926..31886666	12741	0.35401988	1.44128131	2	ENSG00000263990	lincRNA	2	2	1	1	488	2	2	1	0	0	0	0	0
AC011815.1	18	complement(35280867..35290201)	9335	0.35482777	1.4445704	2	ENSG00000268573	lincRNA	18	18	1	1	4382	18	18	1	1	1	0	0	0
CU638689.4	21	complement(6630182..6670695)	40514	0.3574221	1.45513238	20	ENSG00000280145	lincRNA	27	170	8	2	7492	26	31	0.838709677	0	1	1	139	0.817647059
RALY-AS1	20	complement(33983052..33994357)	11306	0.35783285	1.45680464	6	ENSG00000228265	lincRNA	5	7	3	1	1207	5	5	1	2	2	0	2	0.285714286
LINC02166	16	complement(89682620..89686569)	3950	0.35942101	1.46327034	3	ENSG00000260259	lincRNA	3	3	1	1	721	3	3	1	1	1	0	0	0
OTX2-AS1	14	56813183..57152177	338995	0.36015107	1.46624256	14	ENSG00000248550	lincRNA	31	43	4	2	3118	13	13	1	2	2	18	30	0.697674419
AC104561.3	8	complement(23493009..23494198)	1190	0.36243713	1.47554954	2	ENSG00000253986	lincRNA	8	8	1	1	715	3	3	1	0	0	5	5	0.625
GASAL1	8	102805517..102809971	4455	0.36640869	1.49171851	4	ENSG00000253669	lincRNA	13	13	2	1	2829	12	12	1	2	2	1	1	0.076923077
AL158152.2	9	94166289..94200627	34339	0.36757808	1.49647932	2	ENSG00000269946	lincRNA	1	2	1	1	235	1	1	1	1	1	0	1	0.5
CR381653.1	21	9325013..9368775	43763	0.36757808	1.49647932	17	ENSG00000278932	lincRNA	105	159	6	2	1880	8	8	1	1	1	97	151	0.949685535
AL359715.2	6	80443344..80465927	22584	0.36954374	1.50448188	9	ENSG00000233967	lincRNA	4	4	3	2	935	4	4	1	4	4	0	0	0
TPRG1-AS1	3	complement(188941715..188947639)	5925	0.37179706	1.51365555	2	ENSG00000234076	lincRNA	4	4	1	1	697	3	3	1	0	0	1	1	0.25
AL157871.1	14	100291117..100294656	3540	0.37394307	1.52239238	4	ENSG00000258504	lincRNA	0	3	2	0	693	0	3	0	0	0	0	0	0
AC138904.1	16	complement(28284885..28292064)	7180	0.38298644	1.55920961	2	ENSG00000246465	lincRNA	10	12	1	1	2481	10	11	0.909090909	7	7	0	1	0.083333333
AC242842.1	1	149607765..149612402	4638	0.3864915	1.57347937	4	ENSG00000275557	lincRNA	0	2	1	0	447	0	2	0	0	0	0	0	0
LINC01444	18	complement(14969001..14970468)	1468	0.38793795	1.57936814	4	ENSG00000264301	lincRNA	6	6	2	1	1336	6	6	1	2	2	0	0	0
AC017002.3	2	111491273..111570974	79702	0.38866524	1.58232909	5	ENSG00000240350	lincRNA	4	19	2	1	889	4	4	1	0	0	0	15	0.789473684
AC245297.3	1	149176022..149251013	74992	0.38939527	1.58530115	8	ENSG00000274265	lincRNA	18	27	3	1	1331	5	6	0.833333333	0	0	13	21	0.777777778
AL645608.5	1	914171..914971	801	0.38998126	1.58768686	2	ENSG00000241180	lincRNA	2	2	1	1	443	2	2	1	2	2	0	0	0
AC017002.1	2	complement(111491943..111494811)	2869	0.39219455	1.59669757	2	ENSG00000224959	lincRNA	4	4	1	1	881	4	4	1	2	2	0	0	0
AC005224.1	17	14210488..14217922	7435	0.3934066	1.60163206	3	ENSG00000231595	lincRNA	12	12	1	1	1537	7	7	1	0	0	5	5	0.416666667
AC006213.2	19	complement(43891804..43901805)	10002	0.39389352	1.60361441	5	ENSG00000267058	lincRNA	6	16	2	2	2193	6	10	0.6	1	1	0	6	0.375
AP003059.1	11	86703099..86714092	10994	0.39991134	1.62811407	2	ENSG00000254731	lincRNA	8	8	1	1	432	2	2	1	0	0	6	6	0.75
AC244021.1	1	121396754..121463129	66376	0.4010034	1.63256004	2	ENSG00000227082	lincRNA	32	37	1	1	3662	17	17	1	0	0	15	20	0.540540541
AL157373.2	6	12007670..12008856	1187	0.40412093	1.64525211	5	ENSG00000229896	lincRNA	6	6	2	2	855	4	4	1	1	1	2	2	0.333333333
AC003092.1	7	94022833..94066661	43829	0.40592505	1.65259699	7	ENSG00000236453	lincRNA	5	5	2	1	1064	5	5	1	0	0	0	0	0
AC010422.2	19	complement(12682693..12687279)	4587	0.4080985	1.66144554	2	ENSG00000268945	lincRNA	11	11	1	1	635	3	3	1	0	0	8	8	0.727272727
LINC01431	20	complement(23356594..23358116)	1523	0.41084827	1.67264038	7	ENSG00000232645	lincRNA	4	4	3	0	841	4	4	1	0	0	0	0	0
AC128709.3	3	197458405..197467105	8701	0.41396573	1.68533214	2	ENSG00000237167	lincRNA	3	3	1	1	626	3	3	1	0	0	0	0	0
MNX1-AS1	7	157010805..157016426	5622	0.41489361	1.6891097	2	ENSG00000243479	lincRNA	5	5	1	1	1041	5	5	1	0	0	0	0	0
AC108463.2	2	111195963..111206494	10532	0.41932451	1.70714873	2	ENSG00000230499	lincRNA	2	2	1	1	412	2	2	1	0	0	0	0	0
AC009041.2	16	complement(975761..981596)	5836	0.42029095	1.71108326	19	ENSG00000260807	lincRNA	19	19	8	0	3905	19	19	1	3	3	0	0	0
LINC00545	13	30882551..30883395	845	0.42034477	1.71130238	2	ENSG00000236094	lincRNA	2	2	1	1	411	2	2	1	2	2	0	0	0
OLMALINC	10	100373513..100454043	80531	0.42283554	1.72144278	18	ENSG00000235823	lincRNA	50	51	6	3	7763	38	38	1	1	1	12	13	0.254901961
AC008014.1	12	46383679..46876159	492481	0.42666787	1.73704492	6	ENSG00000257261	lincRNA	210	222	3	2	2227	11	11	1	5	5	199	211	0.95045045
BX537318.1	22	46013606..46015498	1893	0.42939942	1.74816556	2	ENSG00000273145	lincRNA	7	7	1	1	1207	6	6	1	1	1	1	1	0.142857143
AL359232.1	14	complement(66212810..66509394)	296585	0.43262529	1.76129869	11	ENSG00000258561	lincRNA	19	20	3	2	1797	9	9	1	7	7	10	11	0.55
FAM215B	17	complement(46558830..46562795)	3966	0.43526768	1.77205636	2	ENSG00000232300	lincRNA	11	13	1	1	2183	11	11	1	0	0	0	2	0.153846154
CU634019.2	21	7020599..7025166	4568	0.43700261	1.77911959	2	ENSG00000278884	lincRNA	3	3	1	1	593	3	3	1	3	3	0	0	0
KLHL7-AS1	7	complement(23101228..23105703)	4476	0.43796843	1.7830516	3	ENSG00000230658	lincRNA	13	13	1	1	2564	13	13	1	0	0	0	0	0
U91328.2	6	25992662..26001775	9114	0.43922466	1.78816596	2	ENSG00000272462	lincRNA	21	21	1	1	4130	21	21	1	0	0	0	0	0
LINC00920	16	66408524..66412135	3612	0.44256607	1.80176946	2	ENSG00000246898	lincRNA	13	13	1	1	2147	11	11	1	1	1	2	2	0.153846154
AC105277.1	1	complement(58882868..58903747)	20880	0.44526211	1.81274556	12	ENSG00000232453	lincRNA	9	9	5	1	1746	9	9	1	1	1	0	0	0
AL121718.1	6	complement(78604467..78606036)	1570	0.44641266	1.81742966	2	ENSG00000230309	lincRNA	2	2	1	1	387	2	2	1	2	2	0	0	0
FP236383.1	21	8380665..8410645	29981	0.44954005	1.83016185	7	ENSG00000280441	lincRNA	3720	109881	1	0	2498	0	13	0	0	9	3720	109868	0.99988169
LINC00886	3	complement(156747346..156817062)	69717	0.4520191	1.84025452	7	ENSG00000240875	lincRNA	21	23	3	1	3822	20	20	1	0	0	1	3	0.130434783
AC091132.5	17	45545804..45563230	17427	0.4550352	1.85253366	10	ENSG00000267198	lincRNA	6	24	5	2	2278	6	12	0.5	5	5	0	12	0.5
AC010997.4	10	75409157..75411842	2686	0.45704153	1.8607018	3	ENSG00000272692	lincRNA	10	10	1	1	1890	10	10	1	0	0	0	0	0
AL683813.1	X	complement(136840931..136847797)	6867	0.45795016	1.864401	2	ENSG00000232611	lincRNA	29	29	1	1	3018	16	16	1	0	0	13	13	0.448275862
AC120049.1	18	complement(44676927..44679717)	2791	0.46014012	1.87331672	2	ENSG00000267414	lincRNA	11	11	1	1	2065	11	11	1	0	0	0	0	0
LINC01978	17	79919357..79925462	6106	0.46020698	1.87358891	4	ENSG00000262188	lincRNA	9	12	2	2	1877	9	10	0.9	0	0	0	2	0.166666667
LINC01011	6	2987967..2991173	3207	0.4609437	1.87658826	8	ENSG00000244041	lincRNA	15	15	4	2	2811	15	15	1	1	1	0	0	0
AC015712.1	15	100849561..100861756	12196	0.46723921	1.90221847	15	ENSG00000232386	lincRNA	6	22	5	2	1479	6	8	0.75	1	3	0	14	0.636363636
AC090192.2	8	124271683..124277584	5902	0.4686122	1.90780817	3	ENSG00000253227	lincRNA	6	6	1	1	553	3	3	1	2	2	3	3	0.5
AL356056.3	10	46632387..46635472	3086	0.47031316	1.91473306	4	ENSG00000272430	lincRNA	0	11	1	0	551	0	3	0	0	0	0	8	0.727272727
AC004069.1	4	complement(105137280..105140619)	3340	0.4720265	1.92170841	2	ENSG00000251259	lincRNA	4	4	1	1	549	3	3	1	0	0	1	1	0.25
AC092279.1	19	24033445..24066909	33465	0.4731037	1.92609387	9	ENSG00000268362	lincRNA	12	12	2	1	2191	12	12	1	9	9	0	0	0
AC078850.1	4	complement(128567972..128570531)	2560	0.47900656	1.95012554	2	ENSG00000248187	lincRNA	9	9	1	1	1623	9	9	1	1	1	0	0	0
AC113146.2	15	complement(39188438..39194309)	5872	0.48454327	1.97266651	2	ENSG00000259450	lincRNA	11	11	1	1	1961	11	11	1	0	0	0	0	0
BX005266.2	9	62532337..62534724	2388	0.49382192	2.01044165	7	ENSG00000226007	lincRNA	8	14	3	1	2274	8	13	0.615384615	0	2	0	1	0.071428571
AL928921.2	1	complement(9425094..9440564)	15471	0.49398122	2.0110902	6	ENSG00000284693	lincRNA	15	15	3	1	2623	15	15	1	1	1	0	0	0
FTX	X	complement(73946555..74293574)	347020	0.4942633	2.01223857	45	ENSG00000230590	lincRNA	223	278	18	5	28487	147	163	0.901840491	10	10	76	115	0.413669065
USP46-AS1	4	52659406..52661668	2263	0.49454685	2.01339297	2	ENSG00000248866	lincRNA	10	10	1	1	1048	6	6	1	1	1	4	4	0.4
NUP50-AS1	22	complement(45133020..45163781)	30762	0.49622229	2.02021401	7	ENSG00000226328	lincRNA	21	21	3	2	2263	13	13	1	1	1	8	8	0.380952381
LINC01936	2	30346659..30352431	5773	0.49745069	2.02521506	2	ENSG00000235997	lincRNA	17	17	1	1	2952	17	17	1	1	1	0	0	0
AC015922.3	17	complement(15787787..15788205)	419	0.49787233	2.02693164	2	ENSG00000265519	lincRNA	6	6	1	1	347	2	2	1	0	0	4	4	0.666666667
LINC01786	1	1275223..1280420	5198	0.50515117	2.05656514	5	ENSG00000230415	lincRNA	7	7	2	1	513	3	3	1	0	0	4	4	0.571428571
AC006262.2	19	complement(46163893..46180647)	16755	0.50872114	2.07109917	7	ENSG00000269729	lincRNA	5	5	2	1	849	5	5	1	0	0	0	0	0
AP001029.1	18	12432897..12437635	4739	0.51417172	2.09328952	2	ENSG00000267108	lincRNA	5	5	1	1	168	1	1	1	1	1	4	4	0.8
AP003059.2	11	86727355..86765265	37911	0.51519393	2.09745113	5	ENSG00000255250	lincRNA	29	29	1	1	503	3	3	1	2	2	26	26	0.896551724
AL359764.1	1	241424292..241433492	9201	0.5172506	2.10582419	5	ENSG00000225554	lincRNA	9	9	2	1	668	4	4	1	0	0	5	5	0.555555556
SRP14-AS1	15	40039311..40067290	27980	0.51967089	2.11567764	8	ENSG00000248508	lincRNA	58	58	3	2	2992	18	18	1	11	11	40	40	0.689655172
MIRLET7DHG	9	complement(94176602..94204568)	27967	0.52391721	2.13296521	5	ENSG00000230262	lincRNA	8	27	2	0	1319	8	8	1	0	0	0	19	0.703703704
AL645608.1	1	complement(916865..921016)	4152	0.52409782	2.13370051	6	ENSG00000223764	lincRNA	32	32	2	2	1813	11	11	1	0	0	21	21	0.65625
LINC02021	3	130112550..130120579	8030	0.52511155	2.13782759	6	ENSG00000249846	lincRNA	15	15	3	1	1974	12	12	1	0	0	3	3	0.2
LINC01943	2	complement(87439523..87459044)	19522	0.52706959	2.14579915	6	ENSG00000280721	lincRNA	8	12	3	2	1475	8	9	0.888888889	6	6	0	3	0.25
AC007786.1	19	29213235..29215815	2581	0.52864657	2.15221933	5	ENSG00000267498	lincRNA	5	5	2	1	817	5	5	1	0	0	0	0	0
AC097059.1	1	94247866..94334848	86983	0.52886235	2.15309779	6	ENSG00000226835	lincRNA	7	13	2	1	980	6	6	1	4	4	1	7	0.538461538
LINC01715	1	28643228..28648581	5354	0.52994386	2.15750085	4	ENSG00000229388	lincRNA	8	8	2	2	978	6	6	1	0	0	2	2	0.25
FLJ42969	8	101052054..101076251	24198	0.53212022	2.16636123	3	ENSG00000248599	lincRNA	23	23	1	1	1948	12	12	1	2	2	11	11	0.47826087
LINC00592	12	52164115..52223804	59690	0.53358109	2.17230868	8	ENSG00000258279	lincRNA	33	34	2	0	1457	9	9	1	0	0	24	25	0.735294118
AC074135.1	19	23075201..23100361	25161	0.53597218	2.18204326	7	ENSG00000267886	lincRNA	5	6	2	2	967	5	6	0.833333333	4	4	0	0	0
AC074183.1	7	complement(84939349..84940245)	897	0.55230722	2.24854629	2	ENSG00000232019	lincRNA	5	21	1	1	782	5	5	1	0	0	0	16	0.761904762
USP27X-AS1	X	complement(49876724..49879241)	2518	0.55601466	2.26363998	2	ENSG00000234390	lincRNA	14	14	1	1	2175	14	14	1	0	0	0	0	0
LINC02449	12	8235415..8242564	7150	0.55649796	2.26560755	7	ENSG00000215241	lincRNA	9	23	3	2	1397	9	9	1	3	3	0	14	0.608695652
AP001528.1	11	86955619..87000959	45341	0.55809594	2.27211325	5	ENSG00000246523	lincRNA	12	12	2	1	1393	9	9	1	0	0	3	3	0.25
AC026367.1	12	complement(118375350..118376275)	926	0.56550474	2.30227587	2	ENSG00000270482	lincRNA	7	7	1	1	611	4	4	1	0	0	3	3	0.428571429
AL139042.1	6	complement(88298950..88421033)	122084	0.5664318	2.30605009	3	ENSG00000234426	lincRNA	4	4	1	1	305	2	2	1	0	0	2	2	0.5
AC096711.2	4	complement(131930031..131975952)	45922	0.57079857	2.32382801	3	ENSG00000251555	lincRNA	3	3	1	1	454	3	3	1	2	2	0	0	0
LINC01569	16	complement(4245825..4253789)	7965	0.57079857	2.32382801	9	ENSG00000262468	lincRNA	22	22	3	1	2270	15	15	1	0	0	7	7	0.318181818
TTTY15	Y	12662334..12692233	29900	0.57216687	2.32939863	7	ENSG00000233864	lincRNA	36	36	3	1	5284	35	35	1	3	3	1	1	0.027777778
DNAJC3-AS1	13	complement(95648733..95676925)	28193	0.57395913	2.33669528	4	ENSG00000247400	lincRNA	20	20	2	1	3010	20	20	1	0	0	0	0	0
AC022007.1	3	complement(10006418..10011209)	4792	0.57973725	2.36021906	17	ENSG00000206567	lincRNA	17	17	7	0	2533	17	17	1	0	0	0	0	0
AC022400.5	10	complement(73703735..73713581)	9847	0.57973725	2.36021906	5	ENSG00000272140	lincRNA	6	11	2	1	1192	6	8	0.75	1	2	0	3	0.272727273
UBAC2-AS1	13	complement(99196377..99200710)	4334	0.5853022	2.38287503	3	ENSG00000228889	lincRNA	13	13	2	0	1771	12	12	1	0	0	1	1	0.076923077
[truncated: 314 more rows]

## Sheet: Caption
Table S1. RNA-Seq analysis on the gene level. Summary of expression data relative to lncRNAs in analyzed samples. Name: the name of the gene. Chromosome and region: the position of the gene on the genome. Gene length: the length of the gene as annotated. RPKM: the expression value measured in RPKM (RPKM = Total exon reads/Millions mapped reads x exon length (KB)). TPM (Transcripts per million): t…
