# Supplementary material for: Transcriptome Analyses of lncRNAs in A2E-Stressed Retinal Epithelial Cells Unveil Advanced Links between Metabolic Impairments Related to Oxidative Stress and Retinitis Pigmentosa
Source: Antioxidants (Basel). 2020 Apr 15;9(4):318. doi: 10.3390/antiox9040318 (PMC7222347; doi:10.3390/antiox9040318)
Supplement: Supplementary file 1 [file antioxidants-09-00318-s001.zip › Table S2.xlsx]

## Sheet: Table S2
Name	Chromosome	Region	Lenght	TPM (Mean)	ENSEMBL	Biotype	Targeting miRNAs (LncBase)	Antisense/Sense/Overlapping to	Host Gene	Due to Time (h) - Log fold change	Due to Time (h) - BH adjusted p-value	3h vs. 0h - Log fold change	3h vs. 0h - BH adjusted p-value	6h vs. 0h - Log fold change	6h vs. 0h - BH adjusted p-value	6h vs. 3h - Log fold change	6h vs. 3h - BH adjusted p-value
AC007283.1	2	201166965..201167546	445	3.1611	ENSG00000234431	3prime_overlapping_ncRNA	hsa-miR-1913, hsa-miR-324-3p, hsa-miR-326, hsa-miR-330-5p, hsa-miR-3615, hsa-miR-484	/	CASP10-1	-1.127202534	0.007755324	-1.127202534	0.006367041	-0.747423616	0.007414997	0.379778918	0.009815747
AC012442.2	2	112589040..112614431	425	2.4824	ENSG00000243389	3prime_overlapping_ncRNA	/	/	CHCHD5-2	-3.895589609	0.017761919	-0.960062441	0.006496416	-3.895589609	0.028858165	-2.935527168	0.006798291
AC051619.6	15	complement(45152664..45167526)	595	1.18209	ENSG00000259539	3prime_overlapping_ncRNA	/	/	SHF-2	1.182349007	0.007922295	0.804021942	0.007716657	1.182349007	0.054091873	0.378327065	0.009719576
A1BG-AS1	19	58347751..58355183	2793	5.66605	ENSG00000268895	antisense_RNA	/	A1BG	/	0.225901919	0.008277337	0.051175305	0.009695687	0.225901919	0.006350439	0.174726613	0.008192638
AC002116.2	19	36014508..36045972	643	4.92232	ENSG00000267698	antisense_RNA	hsa-miR-652-3p,hsa-miR-766-3p	Uncharacterized	LOC101927572	-0.344133185	0.00951879	0.238717766	0.009137252	-0.105415419	0.00967554	-0.344133185	0.009292898
AC002398.1	19	complement(35769144..35771028)	427	4.94154	ENSG00000267049	antisense_RNA	/	/	HSPB6-3	-4.825334553	0.033379075	-4.825334553	0.020990411	-1.448178971	0.034419562	3.377155583	0.006409611
AC002454.1	7	92836483..92917187	667	5.27245	ENSG00000237819	antisense_RNA	/	/	CDK6-AS1	0.470963411	0.007312057	0.470963411	0.053907973	0.307169141	0.007171497	-0.16379427	0.009411137
AC003075.1	7	complement(17279834..17299357)	1607	4.5956	ENSG00000237773	antisense_RNA	/	/	AGR3-1	-0.83061077	0.054809055	-0.572493154	0.054293663	-0.83061077	0.037040528	-0.258117616	0.009104601
AC004148.2	17	complement(5425139..5432876)	1938	6.89554	ENSG00000263272	antisense_RNA	hsa-miR-143-3p,hsa-miR-3177-5p,hsa-miR-369-3p	RPAIN	/	-1.4364126	0.010919283	-1.4364126	0.013173489	-1.051336537	0.054382908	0.385076064	0.007384543
AC004771.2	17	4972851..4974681	439	4.80646	ENSG00000234203	antisense_RNA	/	CAMTA2	/	-3.889679826	0.022982562	-0.954671999	0.006710596	-3.889679826	0.030115582	-2.935007827	0.006877006
AC004846.1	14	complement(73242651..73245979)	3050	5.53452	ENSG00000258376	antisense_RNA	/	PAPLN	/	-0.306123898	0.007315184	0.161484183	0.007716657	-0.144639715	0.007457452	-0.306123898	0.007071196
AC004918.1	7	complement(141652381..141656810)	770	7.7642	ENSG00000244701	antisense_RNA	hsa-miR-101-5p,hsa-miR-30b-5p,hsa-miR-30c-5p,hsa-miR-421	AGK	/	-1.430343698	0.03212323	-1.430343698	0.018086398	-0.523447652	0.006252825	0.906896046	0.006788106
AC004943.2	16	72665170..72791624	4842	4.57567	ENSG00000259768	antisense_RNA	hsa-miR-138-5p,hsa-miR-15a-5p,hsa-miR-15b-5p,hsa-miR-16-5p,hsa-miR-192-5p,hsa-miR-195-5p,hsa-miR-199a-5p,hsa-miR-199b-5p,hsa-miR-2278,hsa-miR-382-5p,hsa-miR-424-5p,hsa-miR-4690-5p,hsa-miR-497-5p,hsa-miR-5690	ZFHX3	/	-0.646275857	0.017950299	0.563243012	0.018230091	-0.083032845	0.008876352	-0.646275857	0.023580675
AC005288.1	17	39401793..39406233	860	25.7621	ENSG00000266469	antisense_RNA	/	MED1 & FBXL20	/	0.304691243	0.047899653	0.304691243	0.036053516	0.269414521	0.04137048	-0.035276722	0.009901671
AC005329.2	19	complement(1376773..1377520)	446	33.1172	ENSG00000267755	antisense_RNA	/	MUM1	/	-1.962188033	0.026158381	-1.907216986	0.052634313	-1.962188033	0.038474498	-0.054971047	0.009901671
AC005520.2	14	73787360..73803270	688	4.08922	ENSG00000259065	antisense_RNA	/	C14orf43	/	-0.856621701	0.050527322	0.770114018	0.040270571	-0.086507684	0.00967554	-0.856621701	0.053307351
AC005523.2	19	complement(4791745..4795559)	3572	26.1884	ENSG00000269604	antisense_RNA	/	FEM1A	/	0.462224291	5.89145E-05	0.308168294	0.011631646	0.462224291	2.16952E-05	0.154055997	0.050163792
AC005775.1	19	complement(490046..507833)	850	4.13733	ENSG00000266933	antisense_RNA	/	MADCAM1 and TPGS1	/	-4.962377063	0.009637815	0.78905722	0.007296239	-4.173319843	0.027542481	-4.962377063	0.030045711
AC005884.1	17	complement(61034636..61070122)	429	4.09875	ENSG00000267207	antisense_RNA	/	BCAS3	/	0.740277803	0.008277337	0.131869017	0.009883449	0.740277803	0.006642722	0.608408786	0.008238963
AC006441.3	17	complement(38918801..38921769)	456	6.94091	ENSG00000265784	antisense_RNA	/	LASP1	/	1.587077418	0.032490695	0.581139799	0.007574139	1.587077418	0.016978184	1.005937619	0.006712646
AC007192.2	19	complement(18144522..18151691)	463	12.1528	ENSG00000269145	antisense_RNA	/	MAST3	/	-6.280339386	5.76051E-08	-6.280339386	0.046597691	-4.223754578	0.005409966	2.056584808	0.00741993
AC007743.1	2	complement(56173534..56185770)	3713	22.9208	ENSG00000233251	antisense_RNA	/	CCDC85A	/	-1.258039506	0	-0.899476416	7.13405E-08	-1.258039506	7.24818E-14	-0.35856309	0.02500622
AC008581.1	5	77073881..77074520	385	6.39405	ENSG00000250615	antisense_RNA	hsa-miR-125b-2-3p,hsa-miR-1271-3p,hsa-miR-218-5p,hsa-miR-342-3p,hsa-miR-550a-3-5p,hsa-miR-550a-5p	/	AGGF1-1	1.022198472	0.027539738	1.022198472	0.019827451	0.04948906	0.00967554	-0.972709412	0.042340795
AC008750.4	19	51345169..51353293	219	24.0872	ENSG00000267984	antisense_RNA	/	ETFB	/	-2.355073674	0.006436102	-0.461210148	0.006461156	-2.355073674	0.003839053	-1.893863527	0.054378672
AC008771.1	5	complement(80482293..80488063)	1261	10.5976	ENSG00000249042	antisense_RNA	hsa-miR-132-3p,hsa-miR-17-5p,hsa-miR-20b-5p,hsa-miR-22-3p,hsa-miR-361-5p,hsa-miR-93-5p	/	ANKRD34B-2	-0.513503064	0.006610074	-0.513503064	0.043673371	-0.277878345	0.006702645	0.235624719	0.00824602
AC008894.2	19	complement(16123661..16139892)	3927	13.0747	ENSG00000269243	antisense_RNA	hsa-miR-330-3p	RAB8A	/	1.933236408	0	1.760716928	0	1.933236408	0	0.172519481	0.053186813
AC008966.1	5	53109842..53115126	3194	4.40417	ENSG00000247796	antisense_RNA	/	MOCS2	/	0.293206216	0.008135607	0.293206216	0.006387317	0.15201953	0.007925361	-0.141186686	0.009058088
AC009034.1	16	complement(22286708..22288738)	714	4.92539	ENSG00000261113	antisense_RNA	/	EEF2K	/	-4.994173581	0.041544867	-4.994173581	0.019530552	-1.239486201	0.045015444	3.754687379	0.053133092
AC009506.1	2	159615296..159617082	1494	5.17858	ENSG00000224152	antisense_RNA	hsa-miR-130b-5p,hsa-miR-137-3p,hsa-miR-146b-3p,hsa-miR-204-5p,hsa-miR-212-5p,hsa-miR-221-5p,hsa-miR-29b-1-5p,hsa-miR-5006-3p,hsa-miR-877-3p	BAZ2B	/	-1.061004193	0.02046266	-0.139830847	0.008868692	-1.061004193	0.010826827	-0.921173346	0.037029909
AC009630.3	8	complement(41609692..41621502)	729	21.2258	ENSG00000264578	antisense_RNA	/	AGPAT6	/	1.389430733	3.38926E-11	1.125419919	4.83652E-07	1.389430733	5.0037E-11	0.264010814	0.053042932
AC009779.2	12	55729104..55730852	1443	10.9669	ENSG00000258056	antisense_RNA	/	CD63	/	0.141862679	0.009070721	0.141862679	0.007716657	0.094725341	0.008341743	-0.047137337	0.009901671
AC009948.1	2	178413939..178440243	4001	6.15273	ENSG00000223960	antisense_RNA	/	/	CHROMR	-0.885355355	0.024367822	-0.885303418	0.041731974	-0.885355355	0.034167378	-5.19369E-05	0.009999647
AC010319.4	19	complement(17414257..17422324)	691	5.08933	ENSG00000269481	antisense_RNA	/	FAM125A	/	-2.329548116	0.046858136	-1.800815096	0.015602749	-2.329548116	0.052990517	-0.52873302	0.008789641
AC010642.2	19	complement(58310449..58326933)	2413	9.18167	ENSG00000283103	antisense_RNA	/	/	A1BG-2	0.40399125	0.046846928	-0.392924	0.035830681	0.01106725	0.009752162	0.40399125	0.05349768
AC010761.1	17	complement(28721487..28722877)	899	4.303	ENSG00000264577	antisense_RNA	/	RPL23A	/	0.495250511	0.007689941	-0.10334893	0.009593133	0.39190158	0.00647194	0.495250511	0.007384543
AC010761.4	17	complement(28745569..28747652)	521	4.72497	ENSG00000265474	antisense_RNA	/	TRAF4	/	1.955962991	0.011238424	0.900505292	0.053907973	1.955962991	0.05047417	1.0554577	0.053438609
AC010776.2	18	59696459..59698111	1081	5.53047	ENSG00000267774	antisense_RNA	/	CCBE1	/	1.533384373	0.000492543	1.533384373	0.000500281	1.343916695	0.002567857	-0.189467677	0.008395118
AC010883.1	2	43229573..43233394	398	5.3016	ENSG00000234936	antisense_RNA	/	/	AC010883.1	-4.451738873	0.041753397	-2.346203524	0.026947311	-4.451738873	0.020688155	-2.105535349	0.007384543
AC011603.2	12	49127782..49147869	1632	978.736	ENSG00000258017	antisense_RNA	/	TUBA1B	/	-1.999853564	0	-1.999853564	0	-0.795752895	0	1.204100669	0
AC011611.3	12	76030494..76031378	569	6.79859	ENSG00000257453	antisense_RNA	/	PHLDA1	/	3.514449248	0	2.21614808	1.59081E-06	3.514449248	0	1.298301168	0.002167235
AC015563.2	18	32287437..32290340	772	5.46641	ENSG00000264982	antisense_RNA	/	FAM59A	/	-3.939257533	0.035565404	1.506201431	0.032298377	-2.433056102	0.027259336	-3.939257533	0.051605556
AC015712.2	15	complement(100892859..100919283)	6792	9.57883	ENSG00000259583	antisense_RNA	/	LRRK1 and ALDH1A3	/	-2.463386083	0	-1.262303202	4.22712E-10	-2.463386083	0	-1.201082882	0.000140567
AC016065.1	8	complement(6403551..6407142)	2743	4.10263	ENSG00000246089	antisense_RNA	hsa-miR-16-1-3p,hsa-miR-576-5p	/	ANGPT2-2	0.970396584	0.009732839	0.970396584	0.007919224	0.842953728	0.02273796	-0.127442856	0.008913883
AC016876.1	17	complement(7581964..7584072)	1058	4.98591	ENSG00000233223	antisense_RNA	/	MPDU1 and CD68	/	0.300817412	0.008321229	0.300817412	0.007229926	0.172919832	0.817991526	-0.12789758	0.009693996
AC018904.1	15	58587507..58591676	542	5.83958	ENSG00000259250	antisense_RNA	/	ADAM10	/	-5.957430992	3.15021E-06	-3.851860099	0.018524211	-5.957430992	0.055701007	-2.105570893	0.007384543
AC024075.3	19	16630743..16643942	533	12.5362	ENSG00000269427	antisense_RNA	/	C19orf42	/	-2.02549157	0.001460587	-2.02549157	0.004298092	-1.304088219	0.035109671	0.72140335	0.007058192
AC024896.1	12	26971586..26979582	2549	11.865	ENSG00000247903	antisense_RNA	/	TM7SF3	/	-1.249551993	1.55594E-05	-1.130338191	0.000702542	-1.249551993	0.000113778	-0.119213802	0.009207367
AC025257.1	12	complement(74538145..74538633)	375	13.1291	ENSG00000257386	antisense_RNA	/	ATXN7L3B	/	1.524678064	0.000343165	0.982561169	0.031094404	1.524678064	9.54962E-05	0.542116895	0.04524998
AC025259.1	12	complement(52076841..52082084)	647	22.8288	ENSG00000257663	antisense_RNA	/	C12orf44	/	-1.689636453	0.024916918	-0.314476216	0.007716657	-1.689636453	0.022719795	-1.375160237	0.017948396
AC025423.4	12	complement(68841288..68843237)	785	29.1194	ENSG00000257181	antisense_RNA	/	/	CPM-1	-1.461657548	0.000522404	-0.68845088	0.011213232	-1.461657548	0.000240079	-0.773206668	0.024533623
AC025576.1	12	complement(64146388..64147857)	462	4.56718	ENSG00000255629	antisense_RNA	/	/	C12orf66-1	-1.453347958	0.051649775	1.243325083	0.046900133	-0.210022874	0.009379508	-1.453347958	0.053873305
AC027682.6	16	complement(67517862..67528675)	883	10.355	ENSG00000276075	antisense_RNA	/	FAM65A	/	-0.411941894	0.006947516	-0.411941894	0.054431258	-0.08148865	0.009115177	0.330453244	0.007384543
AC027796.4	17	complement(3655621..3658092)	874	6.43794	ENSG00000262903	antisense_RNA	hsa-miR-149-5p,hsa-miR-1976,hsa-miR-21-3p,hsa-miR-378a-5p,hsa-miR-3913-5p,hsa-miR-660-3p,hsa-miR-9-5p	CTNS	/	0.207479635	0.008992453	0.139782416	0.008605971	0.207479635	0.007414997	0.067697219	0.009901671
AC034102.4	12	complement(56104614..56113905)	434	17.8267	ENSG00000257553	antisense_RNA	/	PA2G4	/	0.738405581	0.022195085	0.082470684	0.00947028	0.738405581	0.013118424	0.655934898	0.042282899
AC062029.1	2	88627539..88631821	1614	4.13989	ENSG00000234028	antisense_RNA	/	Divergent Transcript	EIF2AK3-DT	-1.255561737	0.021980193	-0.726404732	0.026960564	-1.255561737	0.030172817	-0.529157005	0.007215987
AC078883.1	2	complement(172480840..172556596)	2447	5.31749	ENSG00000225205	antisense_RNA	/	/	DLX2-4	0.44339394	0.051860474	-0.180927517	0.007603493	0.262466423	0.054153789	0.44339394	0.048738
AC078909.1	15	37099339..37100173	464	11.3687	ENSG00000259460	antisense_RNA	hsa-miR-136-3p	MEIS2	/	-6.111397975	1E-06	-3.175885382	0.011013039	-6.111397975	0.046863562	-2.935512593	0.00677296
AC079328.2	15	complement(63070025..63071911)	691	7.63399	ENSG00000259627	antisense_RNA	/	TPM1	/	1.332280266	0.022902109	0.161473582	0.00935472	1.332280266	0.015568832	1.170806683	0.041729438
AC080112.1	17	40360655..40364693	2094	16.2905	ENSG00000266208	antisense_RNA	hsa-miR-2467-5p,hsa-miR-3929	GJD3	/	-0.237624307	0.007892065	-0.237624307	0.006224634	-0.03548037	0.00967554	0.202143936	0.007384543
AC083798.2	3	122416207..122443180	2891	11.9211	ENSG00000272758	antisense_RNA	/	KPNA1	/	-3.127338075	5.54664E-07	-3.127338075	1.54341E-07	-1.271473625	0.029051217	1.855864449	0.012973901
AC084116.4	8	126556896..126557433	484	26.1575	ENSG00000254010	antisense_RNA	/	/	/	2.658601731	0	2.658601731	0	1.531991334	2.12824E-14	-1.126610396	5.00602E-10
AC089983.1	12	complement(104262314..104280722)	701	17.0569	ENSG00000257732	antisense_RNA	/	TXNRD1	/	0.810682068	0.020572941	0.009896186	0.009890671	0.810682068	0.016478215	0.800785882	0.047354246
AC090152.1	8	59119040..59121346	1743	12.3075	ENSG00000167912	antisense_RNA	/	/	/	-0.451060395	0.04779995	0.10275787	0.008394472	-0.348302524	0.043035305	-0.451060395	0.047196502
AC090236.1	18	complement(58398663..58400082)	768	7.32651	ENSG00000267396	antisense_RNA	/	NEDD4L	/	-2.397999974	0.01974598	-1.681511864	0.010955839	-2.397999974	0.01924747	-0.716488111	0.007384543
AC090515.4	15	complement(58856831..58865063)	450	4.68897	ENSG00000259353	antisense_RNA	/	FAM63B	/	1.785921878	0.042076602	1.114126056	0.024753888	1.785921878	0.015868838	0.671795822	0.006795467
AC091729.3	7	1160374..1165267	2002	4.74284	ENSG00000229043	antisense_RNA	/	/	AC091729.3	-0.574812283	0.051703553	-0.457195519	0.05377339	-0.574812283	0.036525898	-0.117616764	0.009840493
AC092143.2	16	complement(89919827..89922662)	985	4.28434	ENSG00000259006	antisense_RNA	/	MC1R	/	-1.686667971	0.028158907	-1.03934568	0.046577629	-1.686667971	0.016457945	-0.64732229	0.007604091
AC092675.1	2	complement(98331389..98356005)	1164	6.64673	ENSG00000222000	antisense_RNA	/	CNGA3	/	-1.088929855	0.029439178	-1.088929855	0.047085209	-0.675144999	0.02260891	0.413784856	0.007384543
AC093673.1	7	complement(143379692..143380495)	648	44.5018	ENSG00000232533	antisense_RNA	hsa-miR-155-5p,hsa-miR-374a-5p,hsa-miR-374b-5p,hsa-miR-484	/	/	0.503561898	0.02314434	0.329438007	0.02221837	0.503561898	0.021750536	0.174123891	0.007384543
AC097534.2	4	complement(173363780..173370446)	1028	35.2357	ENSG00000272870	antisense_RNA	/	SAP30	/	-1.29254249	2.26129E-07	-1.086381878	0.00013251	-1.29254249	3.49917E-06	-0.206160612	0.007385605
AC098484.1	1	complement(42775813..42776790)	484	7.26596	ENSG00000228452	antisense_RNA	hsa-miR-188-3p,hsa-miR-4685-3p,hsa-miR-532-3p	/	P3H1-1	-2.49985152	0.041172556	-0.506132427	0.007404345	-2.49985152	0.050611018	-1.993719092	0.036925597
AC099850.3	17	complement(59202677..59203829)	321	25.1977	ENSG00000265415	antisense_RNA	/	PRR11	/	-0.468940196	0.006115045	-0.468940196	0.051333408	-0.448859698	0.049860504	0.020080499	0.009901671
AC100786.1	17	complement(74256896..74262020)	513	4.11313	ENSG00000264272	antisense_RNA	/	TTYH2	/	0.227050328	0.009895874	-0.025725192	0.009892622	0.201325136	0.009624565	0.227050328	0.009901671
AC100810.1	8	complement(1761990..1764502)	1322	17.557	ENSG00000253982	antisense_RNA	/	/	/	1.029109853	8.73412E-10	1.029109853	2.04074E-08	0.939952432	2.38852E-07	-0.08915742	0.008276464
AC104031.1	11	11570084..11573782	372	5.67214	ENSG00000255462	antisense_RNA	/	/	USP47-1	1.121212413	0.054060542	-0.0538878	0.009883449	1.067324613	0.044000964	1.121212413	0.006615308
AC105206.2	8	complement(22254576..22275162)	515	4.78002	ENSG00000254064	antisense_RNA	/	/	PHYHIP-1	-1.547020984	0.046091719	0.573320113	0.00698969	-0.973700871	0.054153789	-1.547020984	0.043551891
AC105446.1	7	complement(101014320..101017608)	407	8.64061	ENSG00000227053	antisense_RNA	/	MUC12	/	1.293630746	0.0375094	0.925243389	0.014468938	1.293630746	0.014798428	0.368387356	0.007384543
AC105942.1	1	94927566..94963270	1012	51.7779	ENSG00000235501	antisense_RNA	/	/	/	-0.552132739	0.008303565	-0.236617149	0.031827409	-0.552132739	0.002700175	-0.31551559	0.03362836
AC115618.2	X	complement(48579774..48581157)	450	11.7224	ENSG00000228343	antisense_RNA	/	/	SLC38A5-2	-0.257268551	0.008633559	-0.257268551	0.007716657	-0.201540393	0.007801487	0.055728159	0.009901671
AC116407.1	17	complement(32141226..32143135)	1599	6.59799	ENSG00000214708	antisense_RNA	/	RHOT1	/	-2.412098257	7.32049E-06	-2.412098257	0.000199344	-1.678203505	0.002289627	0.733894753	0.006712646
AC118658.1	15	complement(98646951..98647371)	334	5.26456	ENSG00000259424	antisense_RNA	hsa-miR-93-3p	IGF1R	/	3.753982969	0.035212186	-3.560125853	0.043758484	0.193857117	0.009564493	3.753982969	0.053775691
AC132872.3	17	82244770..82245591	629	4.47278	ENSG00000275888	antisense_RNA	/	CSNK1D	/	-0.322788239	0.00951307	-0.167369455	0.009564734	-0.322788239	0.00826946	-0.155418784	0.009901671
AC135457.1	5	complement(139364677..139369717)	664	6.88516	ENSG00000272742	antisense_RNA	/	PAIP2	/	-4.041877433	8.65733E-06	-4.041877433	0.011214505	-3.347798198	0.005833632	0.694079235	0.008838199
AC138150.2	17	complement(45168800..45171584)	2381	7.38498	ENSG00000267288	antisense_RNA	/	HEXIM2	/	0.685609019	0.029544943	0.685609019	0.014695731	0.33610409	0.054153789	-0.349504929	0.007283981
AC139795.2	5	177611253..177619754	1751	5.42271	ENSG00000247679	antisense_RNA	/	/	B4GALT7-1	-0.500328366	0.006947516	-0.121947485	0.008906749	-0.500328366	0.046595695	-0.378380882	0.007384543
AC145124.1	8	12194467..12196280	1361	10.8525	ENSG00000255495	antisense_RNA	/	/	ZNF705D-2	1.180813458	1.09882E-06	1.180813458	3.50706E-06	1.068288608	2.59131E-05	-0.11252485	0.008491026
AC145207.2	17	81867721..81868552	762	41.0746	ENSG00000262413	antisense_RNA	hsa-miR-545-5p	ARHGDIA	/	2.093415483	0	1.853838916	0	2.093415483	0	0.239576567	0.054805215
AC243585.2	17	37609739..37613841	508	6.92269	ENSG00000277688	antisense_RNA	/	DDX52	/	-0.775488034	0.054793219	0.761093207	0.044115133	-0.014394827	0.009866223	-0.775488034	0.006605833
AD000090.1	19	35557956..35581954	494	5.6951	ENSG00000283907	antisense_RNA	/	ATP4A	/	2.644363597	0	2.644363597	3.16241E-14	2.572375828	1.00599E-13	-0.071987769	0.009815747
ADNP-AS1	20	50930984..50945134	927	4.17303	ENSG00000259456	antisense_RNA	/	ADNP	/	-1.189716617	0.034797723	-0.682808268	0.053907973	-1.189716617	0.021668661	-0.506908349	0.007734552
AF001548.2	16	15726674..15732993	836	5.04793	ENSG00000263335	antisense_RNA	/	MYH11	/	-1.622767184	0.013786903	1.344230427	0.016914235	-0.278536757	0.00829259	-1.622767184	0.020950147
AGAP2-AS1	12	57726271..57728356	1500	24.3826	ENSG00000255737	antisense_RNA	/	AGAP2	/	1.632596791	0	1.050671571	1.70829E-11	1.632596791	0	0.581925221	0.000506495
AL022328.2	22	complement(50208461..50209542)	640	4.9454	ENSG00000273137	antisense_RNA	/	SELO	/	-0.32353546	0.009445785	0.306695307	0.008642414	-0.016840152	0.009890032	-0.32353546	0.009380534
AL022328.4	22	complement(50199090..50200837)	1001	4.56718	ENSG00000273253	antisense_RNA	/	TRABD	/	-1.398994858	0.019783849	0.308420073	0.007716657	-1.090574785	0.02243485	-1.398994858	0.020304717
AL109615.3	6	complement(43995723..44074652)	2296	4.13552	ENSG00000237686	antisense_RNA	hsa-miR-20a-3p,hsa-miR-24-3p,hsa-miR-5008-5p	C6orf223	/	-0.869745609	0.026550161	-0.869745609	0.015719727	-0.529973741	0.042314722	0.339771868	0.007405329
AL109811.3	1	11029659..11030528	651	5.40204	ENSG00000271895	antisense_RNA	/	/	/	-2.326696128	0.031748241	-1.798202064	0.013293102	-2.326696128	0.051526087	-0.528494064	0.008748804
AL110504.1	14	99512501..99513576	889	177.616	ENSG00000258749	antisense_RNA	hsa-miR-760	CCDC85C	/	-11.11476012	0	-11.11476012	0.000200034	-5.063395472	0	6.051364643	0.015065616
AL117336.3	10	complement(35314552..35336401)	1412	4.9812	ENSG00000271335	antisense_RNA	hsa-miR-451a	CCNY	/	-0.983013757	0.023424709	0.102441124	0.009268086	-0.880572634	0.018712176	-0.983013757	0.028010635
AL121944.1	6	complement(28078792..28081130)	686	5.12642	ENSG00000272009	antisense_RNA	/	ZNF165	/	-2.221771408	0.01043996	-0.742247577	0.539079734	-2.221771408	0.046235556	-1.479523831	0.052652597
AL133415.1	10	complement(17233325..17234833)	706	8.46804	ENSG00000234961	antisense_RNA	/	/	TRDMT1-5	1.773336706	1.21887E-08	1.490753214	1.47507E-05	1.773336706	3.60456E-08	0.282583491	0.007058192
AL135999.1	14	23561097..23568073	3243	10.1934	ENSG00000258727	antisense_RNA	hsa-miR-1254,hsa-miR-146b-3p,hsa-miR-149-5p,hsa-miR-18b-3p,hsa-miR-193b-3p,hsa-miR-221-5p,hsa-miR-3157-3p,hsa-miR-3158-3p,hsa-miR-3176,hsa-miR-33a-5p,hsa-miR-33b-5p,hsa-miR-3611,hsa-miR-455-3p,hsa-miR-4685-3p,hsa-miR-488-3p,hsa-miR-532-5p,hsa-miR-660-3p,hsa-miR-676-3p,hsa-miR-9-3p	AP1G2	/	-0.483756218	0.013540223	-0.483756218	0.012086689	-0.439482037	0.015006118	0.044274181	0.009901671
AL139099.2	14	complement(49620815..49623480)	2469	75.2058	ENSG00000258377	antisense_RNA	hsa-miR-22-3p,hsa-miR-362-5p,hsa-miR-500b-5p,hsa-miR-501-5p,hsa-miR-502-5p	/	/	-1.157151989	0.013561407	-1.116246317	0.009144107	-1.157151989	0.011581465	-0.040905673	0.009901671
AL160408.2	1	234607008..234609483	693	63.9405	ENSG00000228830	antisense_RNA	/	/	/	-9.32402937	0	-9.32402937	0.00242116	-9.260717379	0.000855518	0.063311991	0.009901671
AL162231.2	9	34665665..34681298	665	6.34597	ENSG00000230074	antisense_RNA	/	/	IL11RA-3	-2.843234987	0.026055189	1.406086294	0.018482111	-1.437148693	0.036671343	-2.843234987	0.052698365
AL355312.3	6	149852462..149853192	312	23.6703	ENSG00000273132	antisense_RNA	/	LRP11, RAET1E and RAET1G	/	0.669318364	0.006509844	0.669318364	0.045207842	0.121181045	0.009199922	-0.548137319	0.007317775
AL359915.2	1	119140396..119275973	5462	4.44259	ENSG00000231365	antisense_RNA	hsa-miR-196b-5p, hsa-miR-616-5p	WARS2	/	-0.748721688	0.04081301	-0.501281286	0.017399237	-0.748721688	0.020524979	-0.247440402	0.007384543
AL391069.2	1	complement(151280024..151281929)	622	7.91546	ENSG00000232671	antisense_RNA	/	ZNF687	/	0.504414553	0.008613779	0.504414553	0.007716657	0.121481464	0.009659039	-0.382933089	0.008799792
AL441992.1	9	128724445..128733194	544	40.0803	ENSG00000223478	antisense_RNA	hsa-let-7a-5p,hsa-let-7b-5p,hsa-let-7e-5p,hsa-let-7f-5p,hsa-let-7g-5p,hsa-let-7i-5p,hsa-miR-1226-3p,hsa-miR-141-5p,hsa-miR-143-3p,hsa-miR-181a-5p	/	PKN3	-2.828812664	2.14971E-15	-2.828812664	2.96835E-09	-1.804423373	5.44129E-07	1.024389291	0.022142902
AL445524.1	1	complement(231522388..231528556)	1021	7.57767	ENSG00000233461	antisense_RNA	/	AL445524.1	/	1.93935501	1.48097E-09	1.93935501	4.89689E-09	1.571017309	4.0256E-06	-0.368337701	0.05412388
AL451042.2	1	16155211..16157329	904	4.2792	ENSG00000227959	antisense_RNA	/	/	CLCNKB-1	-1.05354352	0.003177833	-0.796961403	0.040142068	-1.05354352	0.021079666	-0.256582116	0.009109863
AL513165.1	9	37509150..37510299	289	6.0843	ENSG00000234160	antisense_RNA	/	/	POLR1E-2	0.6828655	0.008277337	-0.365572569	0.008273268	0.317292931	0.00826946	0.6828655	0.007384543
AL513550.1	6	99424922..99431373	1638	5.15271	ENSG00000228506	antisense_RNA	hsa-miR-1224-5p,hsa-miR-125a-3p,hsa-miR-185-5p,hsa-miR-18a-5p,hsa-miR-18b-5p,hsa-miR-196a-5p,hsa-miR-196b-5p,hsa-miR-214-3p,hsa-miR-3605-5p,hsa-miR-3619-5p,hsa-miR-421,hsa-miR-505-3p,hsa-miR-642b-3p	TSTD3-2	/	-0.209157302	0.008984109	-0.12189442	0.008828923	-0.209157302	0.007414997	-0.087262881	0.009901671
AL590666.2	1	complement(156646507..156661424)	758	12.9905	ENSG00000229953	antisense_RNA	/	/	NES-1	1.228398503	0.000454416	1.213067772	0.001428366	1.228398503	0.000860242	0.015330731	0.009901671
AL591845.1	1	36323734..36329221	1838	5.93137	ENSG00000116883	antisense_RNA	hsa-miR-34b-5p,hsa-miR-3619-3p,hsa-miR-3929,hsa-miR-449c-5p,hsa-miR-484,hsa-miR-760,hsa-miR-9-3p,hsa-miR-940	/	SH3D21	1.695982987	1.82418E-07	-0.470790052	0.036664763	1.225192935	3.97584E-05	1.695982987	1.18465E-05
AL662791.4	6	28986800..28988536	317	6.65626	ENSG00000244349	antisense_RNA	/	/	HCG15	-4.263592377	0.033633226	-4.263592377	0.029708442	-2.207007569	0.028226443	2.056584808	0.00744321
AL928654.2	14	complement(105416884..105419739)	2279	6.48102	ENSG00000251602	antisense_RNA	/	MTA1	/	-0.643534193	0.025670094	0.371412545	0.043294677	-0.272121649	0.054442476	-0.643534193	0.023253898
AL929472.2	1	37860697..37861580	481	10.9669	ENSG00000230955	antisense_RNA	/	/	C1orf122-1	-5.588839799	0.001595185	-5.588839799	0.012694391	-2.726765497	0.051579927	2.862074302	0.007156122
AP000695.1	21	36430360..36481070	893	18.9029	ENSG00000230479	antisense_RNA	/	/	CHAF1B-3	-1.287509229	0.000378305	0.249929289	0.053605212	-1.03757994	0.002636965	-1.287509229	0.000895644
AP000695.2	21	36445731..36532408	1178	19.4047	ENSG00000233818	antisense_RNA	/	/	CHAF1B-2	-0.683184465	0.011729075	0.468472896	0.021714655	-0.214711568	0.006339862	-0.683184465	0.012269136
AP000879.1	11	complement(70206291..70207390)	1011	15.6531	ENSG00000254721	antisense_RNA	/	/	SHANK2-5	1.2201658	0.014285939	0.247721141	0.007716657	1.2201658	0.009007093	0.972444659	0.011422119
AP000942.2	11	complement(102229851..102230922)	628	43.6791	ENSG00000254422	antisense_RNA	/	/	TMEM123	0.805710356	0.038309299	-0.724379902	0.043478317	0.081330454	0.008608733	0.805710356	0.054172969
AP001453.2	11	64245964..64248217	597	54.1941	ENSG00000256940	antisense_RNA	/	PPP1R14B	/	-0.38304139	0.048805654	-0.38304139	0.029064136	-0.174376494	0.006534895	0.208664896	0.007384543
AP001972.1	11	75260127..75261025	506	18.0701	ENSG00000254429	antisense_RNA	/	/	TPBGL-2	-1.919792521	0.003300046	-0.899727782	0.01712686	-1.919792521	0.002248984	-1.020064739	0.038088978
AP002387.1	11	71448674..71452157	680	12.412	ENSG00000254682	antisense_RNA	/	/	NADSYN1-1	1.486339862	6.44516E-07	1.486339862	3.33748E-07	0.515227039	0.018431358	-0.971112823	0.00626575
AP002748.3	11	complement(66473490..66480233)	1833	5.18012	ENSG00000255517	antisense_RNA	/	/	MRPL11-1	1.002559854	0.018467398	1.002559854	0.006183689	0.507959665	0.026867147	-0.494600189	0.045329588
AP002807.1	11	68050740..68053762	1209	4.65406	ENSG00000255031	antisense_RNA	hsa-miR-107,hsa-miR-15a-5p,hsa-miR-221-5p	CHKA	/	-1.067589319	0.508894093	0.325501213	0.007716657	-0.742088106	0.051860479	-1.067589319	0.047973091
AP002893.1	11	complement(57476493..57477534)	684	15.4242	ENSG00000255301	antisense_RNA	/	/	SLC43A1-1	-3.524747002	1.01441E-05	-3.524747002	4.69737E-05	-1.275273395	0.050220529	2.249473608	0.051695486
AP003119.2	11	complement(76782581..76783062)	354	4.96713	ENSG00000255100	antisense_RNA	/	/	LRRC32-6	-4.45174825	0.050996613	-0.992713366	0.053907973	-4.45174825	0.02001513	-3.459034884	0.053439408
AP003170.4	11	complement(113770393..113771691)	586	5.40112	ENSG00000256603	antisense_RNA	/	/	USP28-1	-2.298489756	0.008496477	-2.298489756	0.01165473	-1.541854045	0.021608337	0.756635711	0.007938633
AP003392.1	11	complement(119003742..119004893)	523	4.7069	ENSG00000254428	antisense_RNA	/	CCDC84	/	-1.009869711	0.007196776	-1.009869711	0.053907973	-0.401322903	0.007828055	0.608546808	0.008088632
AP003392.3	11	119044188..119045493	667	13.1811	ENSG00000255114	antisense_RNA	/	HYOU1	/	1.158205577	0.044159386	-0.489263399	0.049163693	0.668942178	0.015495388	1.158205577	0.053147025
AP003396.1	11	complement(119336249..119337309)	507	18.0345	ENSG00000245385	antisense_RNA	/	RNF26	/	-8.585009151	0	-8.585009151	0.006449225	-5.720340979	1.77565E-07	2.864668172	0.007097434
AP006284.1	11	557595..560107	2418	7.27197	ENSG00000254815	antisense_RNA	/	/	LMNTD2-AS1	0.329050013	0.006947516	-0.073975712	0.009109701	0.255074301	0.054153789	0.329050013	0.006712646
ARRDC1-AS1	9	complement(137615332..137618906)	2387	20.4786	ENSG00000203993	antisense_RNA	/	ARRDC1	/	-0.155986379	0.008221002	-0.155986379	0.006490784	-0.06000504	0.00843918	0.095981339	0.008607355
ASB16-AS1	17	complement(44175973..44186717)	2460	8.43443	ENSG00000267080	antisense_RNA	/	ASB16	/	-0.631265737	0.023302769	0.603177824	0.024123579	-0.028087913	0.00967554	-0.631265737	0.053900749
ASMTL-AS1	X	1401769..1414028	1335	15.0152	ENSG00000236017	antisense_RNA	/	ASMTL	/	-0.56720176	0.027777286	-0.56720176	0.022030458	-0.495411626	0.027446247	0.071790134	0.009901671
ATP6V0E2-AS1	7	complement(149867697..149880610)	3291	5.4498	ENSG00000204934	antisense_RNA	/	ATP6V0E2	/	-0.162040927	0.009211114	-0.162040927	0.007982874	-0.040169091	0.00967554	0.121871836	0.009384547
BDNF-AS	11	27506838..27698174	1646	1.25725	ENSG00000245573	antisense_RNA	/	BDNF	/	-1.170019272	0.023211292	-0.842021585	0.035875356	-1.170019272	0.014469313	-0.327997687	0.008532401
BNC2-AS1	9	16726814..16727524	428	11.5033	ENSG00000234779	antisense_RNA	/	BNC2	/	0.98128699	0.006549113	-0.500230327	0.007400952	0.481056663	0.006626069	0.98128699	0.006007106
BOLA3-AS1	2	74148009..74150061	1834	6.90306	ENSG00000225439	antisense_RNA	/	BOLA3	/	0.598542565	0.021568944	0.373537995	0.042463833	0.598542565	0.047328706	0.22500457	0.007384543
C1RL-AS1	12	7108052..7122501	6094	4.3281	ENSG00000205885	antisense_RNA	/	C1RL	/	-0.976694836	0.018588468	-0.976694836	0.010397744	-0.581168964	0.014128681	0.395525871	0.006712646
CARD8-AS1	19	48255675..48258199	1969	5.71535	ENSG00000268001	antisense_RNA	/	CARD8	/	-1.151671477	0.054907484	-0.83918581	0.022200132	-1.151671477	0.052601006	-0.312485666	0.008161067
CCDC183-AS1	9	complement(136803927..136808848)	2386	4.4217	ENSG00000228544	antisense_RNA	/	CCDC183	/	0.52414256	0.038734113	0.52414256	0.027834215	0.466274151	0.033658402	-0.057868409	0.009901671
CTBP1-AS2	4	1249300..1288291	5331	14.249	ENSG00000196810	antisense_RNA	/	CTBP1	/	-0.200445936	0.054104691	0.063674439	0.007870959	-0.136771496	0.054153789	-0.200445936	0.052624658
DHRS4-AS1	14	complement(23938731..23988839)	3593	15.954	ENSG00000215256	antisense_RNA	/	DHRS4	/	-0.182018652	0.006947516	0.110205345	0.006688636	-0.071813307	0.007524402	-0.182018652	0.006542989
DLGAP1-AS1	18	3593732..3598352	2105	10.6922	ENSG00000177337	antisense_RNA	/	DLGAP1	/	0.811945886	9.65727E-05	0.811945886	0.000420675	0.80820671	0.000306348	-0.003739176	0.009901671
DLGAP1-AS2	18	3603000..3608336	2261	4.19954	ENSG00000262001	antisense_RNA	/	DLGAP1	/	-1.458310812	0.004993017	-1.372122359	0.022573642	-1.458310812	0.011481395	-0.086188452	0.009901671
FAM85B	8	complement(8167819..8226614)	792	7.1045	ENSG00000253893	antisense_RNA	/	FAM85B	/	0.583352929	0.050724656	0.372386632	0.054681472	0.583352929	0.029514926	0.210966297	0.008371158
FGD5-AS1	3	complement(14920347..14948424)	5131	122.822	ENSG00000225733	antisense_RNA	/	FGD5	/	-0.98113429	0	-0.825882187	0	-0.98113429	0	-0.155252103	0.029229846
FLJ37453	1	complement(15834474..15848147)	2473	5.26158	ENSG00000179743	antisense_RNA	/	FLJ37453	/	0.450909701	0.041392951	0.450909701	0.02633602	0.336088706	0.043746876	-0.114820994	0.008987226
GACAT2	18	complement(8695856..8707621)	818	6.44876	ENSG00000265962	antisense_RNA	/	GACAT2	/	0.894055773	0.031008638	0.894055773	0.015983951	0.560679373	0.045637666	-0.3333764	0.007384543
GSEC	11	complement(126340889..126355587)	3723	9.44595	ENSG00000280832	antisense_RNA	/	GSEC	/	-1.024180706	0.000293432	-0.69752238	0.018098168	-1.024180706	0.000258192	-0.326658326	0.006607695
HCG18	6	complement(30287397..30327150)	6030	7.29006	ENSG00000231074	antisense_RNA	/	HCG18	/	0.283495017	0.041610779	-0.163202859	0.053907973	0.120292158	0.006061581	0.283495017	0.03735307
KANSL1-AS1	17	46193576..46196723	664	4.76665	ENSG00000214401	antisense_RNA	/	KANSL1	/	0.926979791	0.046091719	0.346777829	0.007716657	0.926979791	0.025717758	0.580201962	0.007384543
KRT7-AS	12	complement(52245048..52247448)	1693	51.0995	ENSG00000257671	antisense_RNA	/	KRT7	/	-0.326656867	0.012926831	0.19612687	0.030552513	-0.130529997	0.054153789	-0.326656867	0.011588303
L34079.3	19	43574638..43575618	546	7.72907	ENSG00000269583	antisense_RNA	/	L34079.3	/	1.251998081	0.03095332	0.433794403	0.007716657	1.251998081	0.016081765	0.818203678	0.006591466
LIMD1-AS1	3	complement(45679043..45689134)	1651	35.146	ENSG00000230530	antisense_RNA	/	LIMD1	/	-1.308304058	2.52181E-05	-0.791639669	0.012571538	-1.308304058	1.43262E-05	-0.516664389	0.034559195
LINC00982	1	complement(3059615..3068437)	4881	7.70928	ENSG00000177133	antisense_RNA	/	/	PRDM16-DT	0.324313552	0.02501024	-0.037201063	0.009383559	0.287112489	0.019978621	0.324313552	0.031977521
LINC01137	1	complement(37454879..37474411)	1395	11.0922	ENSG00000233621	antisense_RNA	/	/	LINC01137	0.634281864	0.048325686	0.582218886	0.046662797	0.634281864	0.032751479	0.052062978	0.009901671
LOXL1-AS1	15	complement(73908071..73928248)	4221	26.7441	ENSG00000261801	antisense_RNA	/	LOXL1	/	0.350554256	0.010543823	-0.100029423	0.055470433	0.250524833	0.035294055	0.350554256	0.016396104
MHENCR	20	63627227..63628824	801	13.6103	ENSG00000232442	antisense_RNA	/	MHENCR	/	-0.577310947	0.046091719	0.225648939	0.00704437	-0.351662008	0.054332165	-0.577310947	0.041836015
MRVI1-AS1	11	10541272..10599932	1403	4.26118	ENSG00000177112	antisense_RNA	/	MRVI1	/	-2.441026372	0.000863998	-2.441026372	0.010991661	-2.043925595	0.014751728	0.397100776	0.008919099
MSC-AS1	8	71828167..72118393	6284	35.033	ENSG00000235531	antisense_RNA	/	MSC	/	-0.937406052	0	-0.68890245	2.83234E-12	-0.937406052	0	-0.248503602	0.01200564
NIFK-AS1	2	121649650..121728481	2551	6.0657	ENSG00000236859	antisense_RNA	/	NIFK	/	-1.470852194	7.48639E-05	-0.023210268	0.009883449	-1.470852194	0.000137488	-1.447641926	0.001609895
NNT-AS1	5	complement(43571594..43603230)	6580	12.9339	ENSG00000248092	antisense_RNA	/	NNT	/	-0.927494355	2.42183E-10	-0.692975567	1.41499E-05	-0.927494355	2.94179E-09	-0.234518787	0.05164697
NOP14-AS1	4	2934899..2961738	7195	16.4717	ENSG00000249673	antisense_RNA	/	NOP14	/	0.361844225	0.027277467	0.242078806	0.014309889	0.361844225	0.010279192	0.119765419	0.007384543
NPPA-AS1	1	11841017..11848079	1427	4.18951	ENSG00000242349	antisense_RNA	/	NPPA	/	-0.877470208	0.046091719	0.588923102	0.051004728	-0.288547106	0.007414997	-0.877470208	0.045044396
NR2F1-AS1	5	complement(93409359..93585648)	7720	7.69853	ENSG00000237187	antisense_RNA	/	NR2F1	/	0.244422932	0.042672222	-0.234016294	0.031860467	0.010406638	0.00967554	0.244422932	0.048878087
NRAV	12	complement(120490328..120495940)	1901	24.0492	ENSG00000248008	antisense_RNA	/	NRAV	/	-0.145560964	0.008061955	0.095374222	0.007716657	-0.050186742	0.008491722	-0.145560964	0.007384543
NRSN2-AS1	20	complement(320313..348224)	875	9.64588	ENSG00000225377	antisense_RNA	/	NRSN2	/	-0.16432262	0.009410555	-0.086516235	0.009468304	-0.16432262	0.008220002	-0.077806385	0.009901671
NUTM2A-AS1	10	complement(87203875..87342612)	6851	7.54574	ENSG00000223482	antisense_RNA	/	NUTM2A	/	-1.102086413	3.37144E-09	-1.102086413	5.54864E-09	-0.205082627	0.035866795	0.897003786	5.24291E-05
OTUD6B-AS1	8	complement(91059909..91070189)	6009	14.6896	ENSG00000253738	antisense_RNA	/	OTUD6B	/	-1.202491606	8.64638E-12	-0.835030052	7.97375E-06	-1.202491606	8.63344E-11	-0.367461554	0.027513213
PARD3-AS1	10	34815767..34816386	302	4.65792	ENSG00000226386	antisense_RNA	/	PARD3	/	-1.293985514	0.006638326	0.712254892	0.006493964	-0.581730622	0.007414997	-1.293985514	0.006281418
PCAT6	1	202810954..202812156	890	5.92707	ENSG00000228288	antisense_RNA	/	PCAT6	/	1.612958711	4.27071E-05	1.59592667	0.000212148	1.612958711	0.000121554	0.017032042	0.009901671
PGM5-AS1	9	complement(68355189..68357852)	604	12.227	ENSG00000224958	antisense_RNA	/	PGM5	/	-1.740012199	0.003196222	-1.713468842	0.018312462	-1.740012199	0.012015615	-0.026543357	0.009901671
PINK1-AS	1	complement(20642657..20652193)	4443	10.4481	ENSG00000117242	antisense_RNA	/	PINK1	/	0.276231052	0.034015726	0.276231052	0.017810268	0.082244478	0.007414997	-0.193986574	0.006288197
PP7080	5	complement(466124..473098)	2766	20.3426	ENSG00000188242	antisense_RNA	/	PP7080	/	-0.294589006	0.027355348	-0.294589006	0.013790874	-0.123474181	0.054162001	0.171114824	0.006875074
PRR34-AS1	22	46053705..46057210	1093	4.82625	ENSG00000241990	antisense_RNA	/	PRR34	/	1.218093443	0.005656539	1.001407524	0.024633608	1.218093443	0.0028072	0.216685919	0.007895591
PSMA3-AS1	14	complement(58265365..58298134)	7409	7.5945	ENSG00000257621	antisense_RNA	/	PSMA3	/	-0.611843862	0.006375651	-0.491792109	0.03589303	-0.611843862	0.005195047	-0.120051753	0.008031842
PTOV1-AS1	19	complement(49838639..49851676)	4203	15.8976	ENSG00000268006	antisense_RNA	/	PTOV1	/	-0.756607192	8.61563E-06	0.167859055	0.044611409	-0.588748137	0.000274991	-0.756607192	2.77497E-05
PTOV1-AS2	19	complement(49856970..49859289)	1023	12.7193	ENSG00000269352	antisense_RNA	/	PTOV1	/	0.310217463	0.007206819	-0.089482232	0.008881212	0.220735231	0.006283713	0.310217463	0.052129219
RAB11B-AS1	19	complement(8374373..8390685)	1156	13.0812	ENSG00000269386	antisense_RNA	/	RAB11B	/	1.250805212	8.18539E-06	1.222415991	5.43856E-05	1.250805212	2.30266E-05	0.028389221	0.009901671
RARA-AS1	17	complement(40340867..40343136)	1790	6.28689	ENSG00000265666	antisense_RNA	/	RARA	/	0.919201241	0.045433759	0.338386406	0.054907973	0.919201241	0.016773432	0.580814835	0.036519802
RASSF8-AS1	12	complement(25939329..25959765)	3981	6.44866	ENSG00000246695	antisense_RNA	/	RASSF8	/	-0.694555157	0.011742168	-0.642398338	0.03303459	-0.694555157	0.015203708	-0.052156819	0.009901671
RGMB-AS1	5	complement(98769618..98773469)	2344	5.70118	ENSG00000246763	antisense_RNA	/	RGMB	/	0.794984429	0.046512393	0.794984429	0.016526238	0.36712415	0.039829429	-0.427860278	0.048598604
RNASEH1-AS1	2	3558492..3561745	1218	18.7674	ENSG00000234171	antisense_RNA	/	RNASEH1	/	0.303835041	0.006947516	-0.104560353	0.008207368	0.199274688	0.006053241	0.303835041	0.006712646
SAPCD1-AS1	6	complement(31764310..31765588)	461	6.10278	ENSG00000235663	antisense_RNA	/	SAPCD1	/	4.697724021	0.012816031	-3.93891627	0.036450724	0.758807751	0.006757015	4.697724021	0.039080318
SBF2-AS1	11	9758292..9811319	3977	12.8219	ENSG00000246273	antisense_RNA	/	SBF2	/	-1.763963028	6.86677E-12	-0.400771006	0.01476454	-1.763963028	1.78418E-11	-1.363192022	1.07537E-05
SERTAD4-AS1	1	complement(210231456..210234047)	1004	14.3611	ENSG00000203706	antisense_RNA	/	SERTAD4	/	-0.645416476	0.02530964	-0.645416476	0.013338254	-0.159432527	0.007414997	0.485983949	0.052525447
SH3BP5-AS1	3	15254184..15264493	5733	7.72907	ENSG00000224660	antisense_RNA	/	SH3BP5	/	-1.044643388	1.89743E-05	-0.62660831	0.013132474	-1.044643388	1.51729E-05	-0.418035078	0.037048723
SNHG10	14	complement(95532297..95534872)	1945	5.42426	ENSG00000247092	antisense_RNA	/	SNHG10	/	-0.630774109	0.054194616	-0.412945694	0.054556721	-0.630774109	0.034378374	-0.217828415	0.008799792
SNHG12	1	complement(28578538..28582983)	3377	9.16411	ENSG00000197989	antisense_RNA	/	SNHG12	/	0.430938628	0.0426756	0.340728936	0.018146895	0.430938628	0.05151233	0.090209692	0.008644968
SNHG7	9	complement(136721366..136728184)	4345	17.2396	ENSG00000233016	antisense_RNA	/	SNHG7	/	0.69711071	4.41682E-10	0.69711071	1.0982E-09	0.525160062	6.35834E-06	-0.171950648	0.043551891
ST3GAL6-AS1	3	complement(98714330..98732651)	843	5.42318	ENSG00000239445	antisense_RNA	/	ST3GAL6	/	-0.186872968	0.00939431	-0.186872968	0.008290651	-0.058991977	0.00967554	0.127880991	0.009859184
STARD4-AS1	5	111512226..111739726	5647	22.0457	ENSG00000246859	antisense_RNA	/	STARD4	/	-0.511749467	1.27376E-06	-0.467622472	0.000128768	-0.511749467	1.29957E-05	-0.044126995	0.009194848
STXBP5-AS1	6	complement(146841901..147204614)	6011	5.44095	ENSG00000233452	antisense_RNA	/	STXBP5	/	-1.066491702	3.72652E-05	-0.685930202	0.010973651	-1.066491702	3.62552E-05	-0.3805615	0.050268836
SVIL-AS1	10	29409402..29487745	4995	13.2361	ENSG00000224597	antisense_RNA	/	SVIL	/	0.615419752	1.88515E-05	0.615419752	3.4466E-05	0.5346773	0.00031851	-0.080742452	0.007966796
SZT2-AS1	1	complement(43447776..43448644)	699	7.04351	ENSG00000229372	antisense_RNA	/	SZT2	/	-0.892110495	0.054227197	-0.892110495	0.036110688	-0.224904401	0.008153105	0.667206094	0.007190916
TDRKH-AS1	1	151790804..151794402	1141	4.315	ENSG00000203288	antisense_RNA	/	TDRKH	/	-1.224857635	0.024993139	-1.224857635	0.01560763	-0.667844928	0.04575131	0.557012707	0.007384543
TFAP2A-AS1	6	10409340..10416446	1692	8.72946	ENSG00000229950	antisense_RNA	/	TFAP2A	/	-0.798831873	0.008572366	-0.407896938	0.039155341	-0.798831873	0.037944726	-0.390934934	0.006758338
THAP9-AS1	4	complement(82893009..82900960)	4397	13.6766	ENSG00000251022	antisense_RNA	/	THAP9	/	-0.969674956	9.92055E-09	-0.969674956	3.04715E-07	-0.742189491	3.33251E-05	0.227485465	0.006600498
TM4SF1-AS1	3	149377778..149386583	931	4.53284	ENSG00000240541	antisense_RNA	/	TM4SF1	/	-0.653391217	0.007621387	0.31966128	0.007716657	-0.333729938	0.007456182	-0.653391217	0.007384543
TMEM147-AS1	19	complement(35540738..35546029)	3579	7.3695	ENSG00000236144	antisense_RNA	/	TMEM147	/	-0.540580957	0.011415235	-0.539685134	0.012839439	-0.540580957	0.010834787	-0.000895823	0.009982023
TMEM44-AS1	3	194584011..194590260	1119	10.9996	ENSG00000231770	antisense_RNA	/	TMEM44	/	-0.566606945	0.029143854	0.464274795	0.027428654	-0.10233215	0.008371241	-0.566606945	0.003259527
TMPO-AS1	12	complement(98512973..98516422)	3357	7.43782	ENSG00000257167	antisense_RNA	/	TMPO	/	-0.885291689	0.006974271	0.025743539	0.009883449	-0.85954815	0.006491137	-0.885291689	0.024675956
TUG1	22	30970677..30979395	6793	88.8888	ENSG00000253352	antisense_RNA	/	/	TUG1	-0.734504485	0	-0.585887082	4.21989E-13	-0.734504485	0	-0.148617403	0.030360006
UBA6-AS1	4	67701280..68080952	5575	12.0483	ENSG00000248049	antisense_RNA	/	UBA6	/	-0.73800934	1.68449E-05	-0.530868373	0.003862952	-0.73800934	2.47904E-05	-0.207140967	0.066859964
UBL7-AS1	15	74461265..74481302	1710	6.1697	ENSG00000247240	antisense_RNA	/	UBL7	/	-1.323798955	0.008108951	-0.780912314	0.012861285	-1.323798955	0.005276789	-0.54288664	0.006542989
UBR5-AS1	8	102239394..102253333	2355	5.67455	ENSG00000246263	antisense_RNA	/	UBR5	/	-1.481681435	0.000320807	-1.460647109	0.004228678	-1.481681435	0.002382323	-0.021034325	0.009901671
VIM-AS1	10	complement(17214239..17229985)	1992	5.11973	ENSG00000229124	antisense_RNA	/	VIM	/	-1.349814133	0.030970631	-1.349814133	0.02682458	-0.906240467	0.012579299	0.443573666	0.007384543
VPS9D1-AS1	16	89711856..89718165	1753	8.82692	ENSG00000261373	antisense_RNA	/	VPS9D1	/	1.049673082	0.000773336	0.354680061	0.041961939	1.049673082	0.00027023	0.69499302	0.051017219
WAC-AS1	10	complement(28522652..28532743)	2943	46.0054	ENSG00000254635	antisense_RNA	/	WAC	/	-0.673265394	3.23695E-11	-0.564495243	1.05381E-06	-0.673265394	1.97413E-09	-0.108770151	0.007384543
ZBED5-AS1	11	10858259..10906802	1995	15.3361	ENSG00000247271	antisense_RNA	/	ZBED5	/	-1.808820655	6.13503E-09	-1.071729221	0.000705158	-1.808820655	2.70634E-08	-0.737091434	0.017018154
ZFAS1	20	49278178..49295738	2243	109.437	ENSG00000177410	antisense_RNA	/	ZFAS1	/	0.628532035	7.52079E-14	0.628532035	1.86419E-13	0.475013346	3.80899E-08	-0.15351869	0.028742887
ZMIZ1-AS1	10	complement(78943328..79067895)	4427	12.2335	ENSG00000224596	antisense_RNA	/	ZMIZ1	/	-1.626202217	0	-0.344765589	0.049100366	-1.626202217	1.44017E-15	-1.281436628	5.64996E-08
ZNF436-AS1	1	23368997..23371839	1030	7.85288	ENSG00000249087	antisense_RNA	/	ZNF436	/	-1.261732118	0.019657512	-0.527067897	0.054907973	-1.261732118	0.054521205	-0.734664221	0.006712646
ZNF503-AS2	10	75401519..75408982	3348	6.0923	ENSG00000237149	antisense_RNA	/	ZNF503	/	0.546324057	0.009244006	0.546324057	0.05471674	0.47305182	0.011447587	-0.073272237	0.009545809
AC096537.1	1	complement(224611404..224616220)	684	2.05657	ENSG00000233384	bidirectional_promoter_lncRNA	/	/	CNIH3-AS2	0.467175355	0.008300996	0.461846014	0.007716657	0.467175355	0.007414997	0.00532934	0.009962966
AP001372.2	11	74493366..74498533	2493	7.61746	ENSG00000254837	bidirectional_promoter_lncRNA	/	Uncharacterized	LOC100287896	-0.483056682	0.053507672	-0.095957566	0.00888581	-0.483056682	0.032722404	-0.387099116	0.006865165
AP002851.1	8	102656464..102687118	2130	0.990627	ENSG00000283959	bidirectional_promoter_lncRNA	/	/	ODF1-91	0.750389938	0.007262067	0.394963556	0.007716657	0.750389938	0.054153789	0.355426382	0.00875768
TYMSOS	18	complement(641320..658340)	976	4.68416	ENSG00000176912	bidirectional_promoter_lncRNA	/	/	TYMSOS	0.713343507	0.038794235	-0.026287123	0.009883449	0.687056384	0.027666499	0.713343507	0.050787161
CASC15	6	21664772..22368328	8913	2.8803	ENSG00000272168	circRNA	/	/	CASC15	-0.519156392	0.032390045	-0.519156392	0.019110225	-0.336773466	0.043756661	0.182382926	0.007921564
PVT1	8	127794533..128101253	5493	5.89002	ENSG00000249859	circRNA	/	/	PVT1	0.742937674	3.86594E-05	0.295136394	0.019889115	0.742937674	9.20662E-06	0.447801281	0.052879357
AC003092.1	7	94022833..94066661	1064	1.6526	ENSG00000236453	lincRNA	/	/	AC003092.1	-3.499732405	0.034571718	-1.39429239	0.054759551	-3.499732405	0.037376401	-2.105440015	0.007384543
AC003965.1	16	complement(2866348..2867618)	667	1.05449	ENSG00000263280	lincRNA	/	/	AC003965.1	0.378327242	0.009570192	-0.043076003	0.009883449	0.33525124	0.008628633	0.378327242	0.009636158
AC004069.1	4	complement(105137280..105140619)	549	1.92171	ENSG00000251259	lincRNA	/	/	AC004069.1	1.103171185	0.006867127	-0.489207109	0.007716657	0.613964076	0.006031875	1.103171185	0.006464014
AC004253.1	17	31873926..31886666	488	1.44128	ENSG00000263990	lincRNA	/	/	AC004253.1	0.694076275	0.009288336	-0.510764546	0.008674982	0.183311729	0.009672302	0.694076275	0.008878001
AC004816.1	14	70810205..70815403	716	4.42047	ENSG00000259153	lincRNA	/	/	AC004816.1	-2.499917971	0.008775789	-0.904723798	0.052563804	-2.499917971	0.050072753	-1.595194173	0.054004351
AC004951.1	7	complement(44004046..44007866)	1866	1.31924	ENSG00000228434	lincRNA	/	/	AC004951.1	-1.219014204	0.043240181	0.554667316	0.006107456	-0.664346888	0.054433373	-1.219014204	0.040062447
AC004982.2	7	complement(7552462..7566996)	1730	1.01639	ENSG00000272894	lincRNA	/	/	AC004982.2	-1.393211187	0.052961261	-1.393211187	0.035875356	-0.401384171	0.007475842	0.991827016	0.007384543
AC005180.1	17	complement(44794747..44797783)	587	10.7838	ENSG00000267405	lincRNA	/	/	GJC1-1	-1.516039842	0.026366773	-1.516039842	0.015049843	-0.396964433	0.007372397	1.119075409	0.052900092
AC005180.2	17	44793199..44794474	562	1.2515	ENSG00000267505	lincRNA	/	/	AC005180.2	2.096988516	0.019516799	2.096988516	0.014046196	1.864318711	0.032241601	-0.232669805	0.009158091
AC005224.1	17	14210488..14217922	1537	1.60163	ENSG00000231595	lincRNA	/	/	AC005224.1	-3.014512817	0.01328403	-0.39969694	0.008145627	-3.014512817	0.011025571	-2.614815877	0.035956276
AC005498.2	19	complement(56536156..56538575)	586	3.00062	ENSG00000267421	lincRNA	/	/	AC005498.2	-3.713965797	0.027343124	-0.778355654	0.007603087	-3.713965797	0.033115275	-2.935610142	0.00683203
AC005618.1	5	141326210..141329357	544	1.29291	ENSG00000272070	lincRNA	/	/	AC005618.1	-2.194808628	0.006947516	-2.194808628	0.006575333	-2.131496637	0.006000862	0.063311991	0.009901671
AC006213.2	19	complement(43891804..43901805)	2193	1.60361	ENSG00000267058	lincRNA	/	/	AC006213.2	0.820402492	0.052683529	-0.215756082	0.008460321	0.60464641	0.047372993	0.820402492	0.053238685
AC006262.2	19	complement(46163893..46180647)	849	2.0711	ENSG00000269729	lincRNA	/	/	AC006262.2	-4.331533449	0.009502999	-1.396006281	0.050173237	-4.331533449	0.022626114	-2.935527168	0.006853109
AC006453.2	2	complement(89542842..89585652)	2414	8.44947	ENSG00000283196	lincRNA	/	/	AC006453.2	0.543529513	0.01971656	0.340077212	0.039345964	0.543529513	0.046570262	0.203452302	0.007384543
AC006504.5	19	27793463..27918863	3331	5.80666	ENSG00000267575	lincRNA	/	/	AC006504.5	0.453180487	0.035194637	0.403796861	0.033646832	0.453180487	0.022885358	0.049383626	0.009901671
AC007114.1	17	complement(57078298..57085024)	855	2.87919	ENSG00000263004	lincRNA	/	/	AC007114.1	-3.112037504	0.008906987	0.54256424	0.007383929	-2.569473264	0.017750975	-3.112037504	0.017381397
AC007383.2	2	206084605..206086564	1034	10.8835	ENSG00000227946	lincRNA	/	/	EEF1B2-2	-0.511033763	0.052124643	0.172468712	0.007716657	-0.338565051	0.05378717	-0.511033763	0.048598604
AC007405.3	2	170771113..170778148	967	10.1829	ENSG00000239467	lincRNA	/	/	AC007405.3	-3.309392028	0.000163506	-1.261491989	0.010897841	-3.309392028	0.001066494	-2.047900039	0.019197267
AC007786.1	19	29213235..29215815	817	2.15222	ENSG00000267498	lincRNA	/	/	AC007786.1	-2.062687682	0.028829101	-1.950375821	0.038420379	-2.062687682	0.032387181	-0.112311861	0.009901671
AC008014.1	12	46383679..46876159	2227	1.73704	ENSG00000257261	lincRNA	/	/	AC008014.1	-1.508211747	0.007161904	-1.508211747	0.046398344	-0.171062763	0.00826946	1.337148984	0.020184426
AC008035.1	12	46537502..46652550	448	6.27987	ENSG00000272369	lincRNA	/	/	AC008035.1	0.152128386	0.009849154	-0.143663851	0.009555973	0.008464535	0.009930685	0.152128386	0.009901671
AC008393.1	5	179859013..179861283	1454	3.14425	ENSG00000245317	lincRNA	/	/	AC008393.1	-0.742197554	0.006947516	-0.742197554	0.054498492	-0.334852182	0.007414997	0.407345373	0.008239549
AC008567.3	19	9538733..9539734	865	1.21967	ENSG00000278611	lincRNA	/	/	AC008567.3	1.596570292	0.037158804	1.596570292	0.0224127	0.482837821	0.007666523	-1.113732471	0.006628821
AC008736.1	19	complement(32687089..32691750)	568	2.47657	ENSG00000267475	lincRNA	/	/	AC008736.1	-1.862403736	0.017049503	0.836268524	0.045497491	-1.026135212	0.044516988	-1.862403736	0.017608811
AC008764.2	19	16610411..16636531	376	5.6118	ENSG00000268087	lincRNA	/	/	AC008764.2	0.410190672	0.008277337	0.112175583	0.009576234	0.410190672	0.006642674	0.29801509	0.008623943
AC008915.2	16	23452758..23457606	1007	8.03224	ENSG00000260136	lincRNA	/	/	AC008915.2	1.104502396	0.004554486	1.104502396	0.00767323	0.891131048	0.038898872	-0.213371348	0.007894726
AC008993.3	19	71778..72718	631	1.11465	ENSG00000282807	lincRNA	/	/	AC008993.3	-2.194808628	0.006947516	-2.194808628	0.006575333	-2.131496637	0.006000862	0.063311991	0.009901671
AC009041.2	16	complement(975761..981596)	3905	1.71108	ENSG00000260807	lincRNA	/	/	AC009041.2	-1.156923157	0.053940924	0.49069527	0.037975245	-0.666227887	0.024290973	-1.156923157	0.051156571
AC009120.3	16	74313337..74315634	513	1.37104	ENSG00000260884	lincRNA	/	/	AC009120.3	-2.935518579	0.054934362	0.319189967	0.009194747	-2.616328613	0.054153789	-2.935518579	0.006795583
AC009171.2	16	complement(4180117..4183515)	318	1.10589	ENSG00000263105	lincRNA	/	/	AC009171.2	-1.84905363	0.048041566	1.71080027	0.0381207	-0.13825336	0.00967554	-1.84905363	0.006288197
AC009404.1	2	117833937..117841658	4058	1.03994	ENSG00000236255	lincRNA	/	/	AC009404.1	-1.084723045	0.042406403	-0.92776108	0.044860293	-1.084723045	0.032594273	-0.156961964	0.009901671
AC010336.3	19	7870561..7871296	667	5.27245	ENSG00000268120	lincRNA	/	/	AC010336.3	-0.47460321	0.00930865	-0.135810723	0.009883449	-0.47460321	0.008005914	-0.338792487	0.009650453
AC010343.3	5	complement(32925639..33297910)	979	1.07765	ENSG00000250697	lincRNA	/	/	AC010343.3	2.093397007	0.002166176	1.419239594	0.053761571	2.093397007	0.000876279	0.674157412	0.053590509
AC010422.2	19	complement(12682693..12687279)	635	1.66145	ENSG00000268945	lincRNA	/	/	AC010422.2	-3.041883365	0.031423742	-3.041883365	0.05301191	-2.978571374	0.04693859	0.063311991	0.009901671
AC010618.3	19	complement(17488990..17511889)	1316	1.33614	ENSG00000269439	lincRNA	/	/	AC010618.3	0.899001358	0.05441191	0.087447975	0.009883449	0.899001358	0.040387119	0.811553383	0.006975992
AC010997.4	10	75409157..75411842	1890	1.8607	ENSG00000272692	lincRNA	/	/	AC010997.4	-0.77365659	0.008061955	-0.220000636	0.009157919	-0.77365659	0.054673503	-0.553655954	0.008117204
AC011815.1	18	complement(35280867..35290201)	4382	1.44457	ENSG00000268573	lincRNA	/	/	AC011815.1	-1.415287943	0.008329012	-0.209950043	0.008145627	-1.415287943	0.043716156	-1.2053379	0.025050178
AC012313.1	19	complement(58404238..58408484)	1243	8.48767	ENSG00000232098	lincRNA	/	/	AC012313.1	-0.723199402	0.037033309	-0.510494128	0.047116789	-0.723199402	0.022504815	-0.212705274	0.008789641
AC012354.1	2	44954664..44968762	2685	7.59665	ENSG00000225156	lincRNA	/	/	AC012354.1	-0.534622167	0.025755125	0.264612066	0.052833117	-0.270010101	0.0517134	-0.534622167	0.022453199
AC012555.1	12	103841451..103844664	674	1.04354	ENSG00000257327	lincRNA	/	/	AC012555.1	1.586575933	0.006947516	-1.162320532	0.006627517	0.424255401	0.008181211	1.586575933	0.007058192
AC012615.5	19	1875016..1875992	581	3.02644	ENSG00000267232	lincRNA	/	/	AC012615.5	1.063024567	0.048601012	0.15607989	0.009544614	1.063024567	0.031890247	0.906944676	0.006712646
AC013451.2	14	complement(74614693..74616647)	717	2.45239	ENSG00000258976	lincRNA	/	/	AC013451.2	2.616742252	0.018421227	1.290372709	0.037755303	2.616742252	0.008795781	1.326369543	0.040838397
AC015712.1	15	100849561..100861756	1479	1.90222	ENSG00000232386	lincRNA	/	/	AC015712.1	-0.822448261	0.007978282	-0.822448261	0.006550487	-0.029456481	0.009796512	0.79299178	0.007384543
AC015813.1	17	complement(57989039..57994850)	5809	6.84094	ENSG00000264112	lincRNA	/	/	AC015813.1	-0.754947642	0.003152501	-0.754947642	0.002010487	-0.458707691	0.053819649	0.296239951	0.053684286
AC015922.3	17	complement(15787787..15788205)	347	2.02693	ENSG00000265519	lincRNA	/	/	AC015922.3	1.598074393	0.027690013	0.892720328	0.054907973	1.598074393	0.013379301	0.705354066	0.007384543
AC016705.2	15	complement(80344853..80403575)	7251	1.1155	ENSG00000259495	lincRNA	/	/	AC016705.2	-0.692352911	0.054466935	-0.692352911	0.035615214	-0.279078266	0.007290342	0.413274645	0.007384543
AC016831.1	7	complement(130876809..130913310)	6619	1.3814	ENSG00000226380	lincRNA	/	/	AC016831.1	0.74157938	0.038630165	-0.291024228	0.007238676	0.450555152	0.045974329	0.74157938	0.037048723
AC017002.1	2	complement(111491943..111494811)	881	1.5967	ENSG00000224959	lincRNA	/	/	AC017002.1	-4.119304552	0.01058897	-4.119304552	0.032221483	-2.062719745	0.03274445	2.056584808	0.00743891
AC017002.3	2	111491273..111570974	889	1.58233	ENSG00000240350	lincRNA	/	/	AC017002.3	-1.265902893	0.006234452	1.0666089	0.053185384	-0.199293993	0.009433138	-1.265902893	0.006564784
AC019257.1	8	complement(1972570..1974637)	804	10.0603	ENSG00000253764	lincRNA	/	/	AC019257.1	-0.621299894	0.053751807	-0.138738206	0.008630094	-0.621299894	0.032651666	-0.482561688	0.007058192
AC021224.1	18	32412182..32413236	857	50.4734	ENSG00000262477	lincRNA	/	/	MEP1B-2	-1.404809932	9.73071E-06	-0.986796091	0.003040391	-1.404809932	1.43294E-05	-0.418013841	0.052557239
AC022007.1	3	complement(10006418..10011209)	2533	2.36022	ENSG00000206567	lincRNA	/	/	AC022007.1	-0.911839294	0.036750635	-0.068414596	0.009883449	-0.911839294	0.022686891	-0.843424699	0.049294663
AC022034.2	8	complement(53515171..53523931)	2387	6.04046	ENSG00000237807	lincRNA	/	/	AC022034.2	-0.596375241	0.04074741	0.072600477	0.009427265	-0.523774764	0.03274445	-0.596375241	0.043434971
AC022400.5	10	complement(73703735..73713581)	1192	2.36022	ENSG00000272140	lincRNA	/	/	AC022400.5	1.128539222	0.040299329	-0.371913212	0.007716657	0.75662601	0.041597393	1.128539222	0.043142106
AC022784.3	8	9151742..9168136	1073	1.31099	ENSG00000253426	lincRNA	/	/	AC022784.3	-0.179305839	0.0099096	-0.179305839	0.009677177	-0.084807236	0.00967554	0.094498603	0.009901671
AC026250.1	11	complement(9754770..9759533)	2632	4.00843	ENSG00000245522	lincRNA	/	/	AC026250.1	-1.708252686	0.000148834	0.084380615	0.009099126	-1.623872071	0.000471092	-1.708252686	0.001631797
AC026367.1	12	complement(118375350..118376275)	611	2.30228	ENSG00000270482	lincRNA	/	/	AC026367.1	-4.665866198	0.008973326	-2.560288016	0.017564465	-4.665866198	0.016780396	-2.105578183	0.007384543
AC026471.4	16	complement(31449535..31453493)	449	3.13294	ENSG00000261474	lincRNA	/	/	AC026471.4	1.234516429	0.006767455	0.433236917	0.00824016	1.234516429	0.042782132	0.801279512	0.007384543
AC026785.2	5	17353910..17354899	867	1.21686	ENSG00000248223	lincRNA	/	/	AC026785.2	1.536887237	0.051464941	1.36218501	0.05300434	1.536887237	0.028521149	0.174702228	0.009505329
AC027031.2	8	106270144..106272899	1419	7.43494	ENSG00000254615	lincRNA	/	/	AC027031.2	0.629458686	0.025990974	0.457251414	0.03649741	0.629458686	0.013127627	0.172207272	0.008374019
AC034223.1	5	33008994..33025724	599	1.1742	ENSG00000249102	lincRNA	/	/	AC034223.1	-2.67965472	0.046091719	-2.67965472	0.054907973	-2.616342729	0.054153789	0.063311991	0.009901671
AC040977.1	17	complement(6994642..6995189)	343	6.15171	ENSG00000262089	lincRNA	/	/	AC040977.1	-0.161027862	0.00987893	0.064288887	0.009883449	-0.096738975	0.00967554	-0.161027862	0.009901671
AC048341.2	12	62602752..62622213	8693	1.41591	ENSG00000257354	lincRNA	/	/	AC048341.2	-1.061487476	0.046229482	-0.484897367	0.03884096	-1.061487476	0.019086575	-0.576590109	0.054230892
AC060780.1	17	complement(43148368..43171037)	8246	2.72945	ENSG00000267002	lincRNA	/	/	AC060780.1	-0.738247863	0.012253774	-0.31423723	0.054311748	-0.738247863	0.04913647	-0.424010633	0.052611067
AC068491.2	2	111265283..111279880	617	3.41983	ENSG00000229118	lincRNA	/	/	AC068491.2	-2.327271917	0.032771003	-1.246469407	0.033048836	-2.327271917	0.050984452	-1.08080251	0.007291455
AC073046.1	2	73985132..73986343	390	3.6069	ENSG00000235499	lincRNA	/	/	AC073046.1	0.739677474	0.007983352	0.249301807	0.009059078	0.739677474	0.053961444	0.490375667	0.008320831
AC073365.1	3	191425526..191591097	2535	3.05199	ENSG00000223812	lincRNA	/	/	AC073365.1	0.122285654	0.009495687	-0.122033477	0.008655579	0.000252177	0.009995187	0.122285654	0.009520597
AC073409.1	2	complement(123443266..123444445)	269	1.30733	ENSG00000226708	lincRNA	/	/	AC073409.1	-1.459239119	0.008277337	-1.459239119	0.007716657	-1.395927128	0.007414997	0.063311991	0.009901671
AC073864.1	12	117453012..117456986	562	1.2515	ENSG00000255686	lincRNA	/	/	AC073864.1	-2.616342729	0.006549113	-0.510768842	0.008555416	-2.616342729	0.054153789	-2.105573887	0.007384543
AC074135.1	19	23075201..23100361	967	2.18204	ENSG00000267886	lincRNA	/	/	AC074135.1	-0.57791339	0.007926064	-0.57791339	0.00630758	-0.334940981	0.007414997	0.242972409	0.009403893
AC074183.1	7	complement(84939349..84940245)	782	2.24855	ENSG00000232019	lincRNA	/	/	AC074183.1	1.099500337	0.02315811	-0.059503394	0.009883449	1.039996943	0.017083052	1.099500337	0.037933509
AC078850.1	4	complement(128567972..128570531)	1623	1.95013	ENSG00000248187	lincRNA	/	/	AC078850.1	0.407342471	0.009077348	-0.223848919	0.008903602	0.183493552	0.00891205	0.407342471	0.008438344
AC079922.2	2	complement(112641832..112645690)	2022	1.04354	ENSG00000237753	lincRNA	/	/	AC079922.2	1.724717769	0.00919956	1.724717769	0.003947888	0.650868005	0.045529498	-1.073849764	0.021414643
AC084018.1	12	121797511..121801972	572	7.37775	ENSG00000272849	lincRNA	/	/	AC084018.1	-1.462824132	0.009483294	0.316586607	0.007495548	-1.146237526	0.013307248	-1.462824132	0.010640494
AC084033.3	12	complement(57931528..57936175)	1312	37.526	ENSG00000257698	lincRNA	/	/	GIHCG	-2.050103894	0	-1.635182843	4.22712E-10	-2.050103894	2.77294E-14	-0.414921051	0.050399976
AC087258.1	12	23099368..23191587	1743	2.62292	ENSG00000256321	lincRNA	/	/	AC087258.1	-3.964130989	0.000318329	-0.103184121	0.009574359	-3.964130989	0.009413304	-3.860946868	0.036957115
AC087386.1	15	complement(20128745..20147953)	572	1.22962	ENSG00000258410	lincRNA	/	/	AC087386.1	-0.573248585	0.00923391	-0.573248585	0.008119654	-0.194923573	0.009544478	0.378325012	0.009740613
AC087477.2	15	96354237..96403803	5303	1.26	ENSG00000259275	lincRNA	/	/	AC087477.2	-3.153220274	0.004123044	-1.557476587	0.013582786	-3.153220274	0.012556266	-1.595743687	0.053383038
AC090192.2	8	124271683..124277584	553	1.90781	ENSG00000253227	lincRNA	/	/	AC090192.2	-4.934936186	0.032788595	-0.791191172	0.00655869	-4.934936186	0.014663593	-4.143745013	0.043142106
AC090515.2	15	complement(58768072..58770974)	1396	1.00766	ENSG00000245975	lincRNA	/	/	AC090515.2	-0.616251573	0.008277337	0.156061422	0.009494466	-0.460190151	0.007414997	-0.616251573	0.00751505
AC090825.1	15	99807023..99877148	1056	2.99721	ENSG00000259363	lincRNA	/	/	AC090825.1	0.438355926	0.007761704	0.438355926	0.05475506	0.106515709	0.009217321	-0.331840217	0.00772284
AC091132.1	17	45533963..45534710	547	1.28582	ENSG00000131484	lincRNA	/	/	AC091132.1	-2.201809396	0.048467427	-0.737839553	0.007716657	-2.201809396	0.03321696	-1.463969843	0.007384543
AC091132.5	17	45545804..45563230	2278	1.85253	ENSG00000267198	lincRNA	/	/	AC091132.5	-1.590605448	0.017669588	-0.355495208	0.007716657	-1.590605448	0.054766986	-1.23511024	0.045524529
AC091182.2	8	complement(37405439..37406724)	578	1.21686	ENSG00000253746	lincRNA	/	/	AC091182.2	0.818955775	0.054350499	0.818955775	0.036400832	0.24463173	0.008125666	-0.574324045	0.007384543
AC092167.1	7	complement(110432239..110534754)	495	1.4209	ENSG00000226965	lincRNA	/	/	AC092167.1	2.862979434	0.00630314	-2.67965472	0.055434987	0.183324715	0.009663357	2.862979434	0.007103711
AC092171.2	7	5475804..5479811	3251	20.0121	ENSG00000230733	lincRNA	/	/	FSCN1-2	0.561342857	0.000738184	0.561342857	0.000828455	0.490447431	0.003542767	-0.070895426	0.008656165
AC092279.1	19	24033445..24066909	2191	1.92609	ENSG00000268362	lincRNA	/	/	AC092279.1	0.279711649	0.009187196	0.279711649	0.008145627	0.215252849	0.008336754	-0.0644588	0.009901671
AC092329.1	19	complement(23257255..23274232)	574	1.22534	ENSG00000269107	lincRNA	/	/	AC092329.1	-1.790026106	0.052222765	-1.790026106	0.044373581	-1.095942575	0.054153789	0.694083531	0.008873678
AC092683.1	2	complement(97416165..97433527)	5278	6.26321	ENSG00000230606	lincRNA	/	/	AC092683.1	-1.237595252	0.000390189	-0.713732469	0.045104099	-1.237595252	0.0002013	-0.523862783	0.042283575
AC092691.1	3	complement(117672154..117997592)	554	1.26958	ENSG00000239268	lincRNA	/	/	AC092691.1	-0.203412004	0.009864344	-0.053235809	0.009883449	-0.203412004	0.009316156	-0.150176195	0.009901671
AC092807.3	1	complement(85482281..85578250)	3607	1.07247	ENSG00000282057	lincRNA	/	/	AC092807.3	0.56612583	0.006416647	0.401353375	0.00617262	0.56612583	0.040690327	0.164772455	0.009256848
AC093323.1	4	6673451..6676047	2311	18.5652	ENSG00000170846	lincRNA	/	/	/	0.593366772	0.001566232	0.593366772	0.000595404	0.159894718	0.054153789	-0.433472054	0.054077857
AC093484.5	17	complement(16440479..16440952)	304	1.15682	ENSG00000266651	lincRNA	/	/	AC093484.5	-1.459239119	0.008277337	-1.459239119	0.007716657	-1.395927128	0.007414997	0.063311991	0.009901671
AC096711.2	4	complement(131930031..131975952)	454	2.32383	ENSG00000251555	lincRNA	/	/	AC096711.2	3.754682267	0.036081069	-3.327707061	0.048279676	0.426975206	0.00826946	3.754682267	0.054307351
AC097059.1	1	94247866..94334848	980	2.1531	ENSG00000226835	lincRNA	/	/	AC097059.1	-4.263058072	0.008684433	-4.263058072	0.029956588	-2.206437888	0.029080441	2.056620185	0.007446491
AC098487.1	4	complement(102418602..102450010)	992	1.06353	ENSG00000248161	lincRNA	/	/	AC098487.1	-3.213799812	0.023362018	0.835842561	0.052518606	-2.377957251	0.011003933	-3.213799812	0.04958005
AC100872.1	8	complement(122700269..122703423)	501	1.40388	ENSG00000263443	lincRNA	/	/	AC100872.1	-3.041893763	0.029249269	-3.041893763	0.052518606	-2.978581772	0.046357446	0.063311991	0.009901671
AC103746.1	15	96342953..96345651	1133	2.79352	ENSG00000275322	lincRNA	/	/	AC103746.1	-0.226876981	0.009016416	0.209633868	0.008145627	-0.017243113	0.009787428	-0.226876981	0.008843984
AC104137.1	4	65702202..65705553	385	3.65374	ENSG00000248479	lincRNA	/	/	AC104137.1	-4.937089588	0.005031061	-2.831515701	0.013378043	-4.937089588	0.014053746	-2.105573887	0.007384543
AC104561.3	8	complement(23493009..23494198)	715	1.47555	ENSG00000253986	lincRNA	/	/	AC104561.3	-1.042664984	0.007964805	0.863770152	0.006834901	-0.178894832	0.00967554	-1.042664984	0.007384543
AC104653.1	2	complement(113831049..113843356)	671	1.0482	ENSG00000228857	lincRNA	/	/	AC104653.1	-3.574431976	0.015246654	-3.574431976	0.04210419	-3.511119807	0.036806975	0.063312169	0.009901671
AC105277.1	1	complement(58882868..58903747)	1746	1.81275	ENSG00000232453	lincRNA	/	/	AC105277.1	-0.371875975	0.008994489	-0.371875975	0.007716657	-0.219762587	0.008484541	0.152113388	0.009901671
AC106782.2	16	30355441..30357104	992	3.8996	ENSG00000260219	lincRNA	/	/	AC106782.2	0.748672633	0.00650231	0.748672633	0.042791518	0.520558649	0.054618596	-0.228113984	0.009088004
AC106820.5	16	complement(2456252..2459979)	879	1.20025	ENSG00000260874	lincRNA	/	/	AC106820.5	-2.401587112	0.035560636	0.679767571	0.006986437	-1.721819541	0.045214877	-2.401587112	0.04010366
AC108062.1	4	128292751..128519394	3283	2.99934	ENSG00000251432	lincRNA	/	/	AC108062.1	-1.054702815	0.012885059	-0.246322693	0.007716657	-1.054702815	0.054340619	-0.808380122	0.038756879
AC108463.2	2	111195963..111206494	412	1.70715	ENSG00000230499	lincRNA	/	/	AC108463.2	1.472262435	0.048965568	0.480431716	0.008145627	1.472262435	0.029547665	0.991830719	0.007384543
AC110285.2	17	complement(81388126..81390256)	1565	1.34827	ENSG00000262877	lincRNA	/	/	AC110285.2	0.329934032	0.009170414	-0.174423576	0.009063572	0.155510457	0.008933312	0.329934032	0.008567025
AC112491.1	3	161429112..161429613	248	7.09017	ENSG00000269888	lincRNA	/	/	AC112491.1	1.236394807	0.006449027	-0.823507073	0.00617753	0.412887734	0.007414997	1.236394807	0.05358312
AC113146.2	15	complement(39188438..39194309)	1961	1.97267	ENSG00000259450	lincRNA	/	/	AC113146.2	-1.335213338	0.034258889	-1.335213338	0.027709138	-1.029230893	0.037605813	0.305982445	0.009439426
AC114284.1	5	120781218..120790778	1114	2.52548	ENSG00000248927	lincRNA	/	/	AC114284.1	-1.54558329	0.04293852	-1.177169982	0.022913638	-1.54558329	0.051046922	-0.368413309	0.008826052
AC120049.1	18	complement(44676927..44679717)	2065	1.87332	ENSG00000267414	lincRNA	/	/	AC120049.1	-4.713172321	0.035652956	-4.713172321	0.023683219	-1.337881613	0.046997572	3.375290708	0.006518417
AC124067.3	8	37560366..37565377	847	1.24559	ENSG00000254111	lincRNA	/	/	AC124067.3	-2.671007556	0.050099352	-2.671007556	0.054608343	-2.607694918	0.054153789	0.063312638	0.009901671
AC128709.3	3	197458405..197467105	626	1.68533	ENSG00000237167	lincRNA	/	/	AC128709.3	-2.671007556	0.050069665	-2.671007556	0.054608343	-2.607694918	0.054153789	0.063312638	0.009901671
AC131956.1	4	137807706..137816402	258	1.36307	ENSG00000250034	lincRNA	/	/	AC131956.1	-1.459239119	0.008277337	-1.459239119	0.007716657	-1.395927128	0.007414997	0.063311991	0.009901671
AC138035.1	5	181306502..181324685	1838	2.67868	ENSG00000238035	lincRNA	/	/	AC138035.1	1.386730694	0.0076713	1.386730694	0.009419446	0.020795189	0.009760839	-1.365935505	0.049807576
AC138904.1	16	complement(28284885..28292064)	2481	1.55921	ENSG00000246465	lincRNA	/	/	AC138904.1	-0.416785444	0.008526417	-0.123122823	0.009531326	-0.416785444	0.007204287	-0.293662621	0.008940852
AC141586.2	16	complement(2644084..2645214)	572	4.9185	ENSG00000260176	lincRNA	/	/	AC141586.2	-1.998244938	0.051054938	-1.545532971	0.017747252	-1.998244938	0.051193906	-0.452711967	0.008826052
AC145207.6	17	81878667..81879557	782	5.39651	ENSG00000263859	lincRNA	/	/	AC145207.6	-1.322193989	0.022743408	-0.718245932	0.049518029	-1.322193989	0.013222318	-0.603948057	0.007384543
AC145285.2	16	28802743..28817828	1963	1.0749	ENSG00000251417	lincRNA	/	/	AC145285.2	0.190865803	0.009829947	-0.057956393	0.009883449	0.132909409	0.009570416	0.190865803	0.009901671
AC145343.1	17	complement(68096046..68101474)	650	1.08207	ENSG00000265055	lincRNA	/	/	AC145343.1	2.383042313	0.049132796	2.383042313	0.037209622	1.656633763	0.021640545	-0.72640855	0.007384543
AC145422.1	12	121580792..121593504	544	2.58583	ENSG00000256742	lincRNA	/	/	AC145422.1	-1.396002575	0.006651777	-1.396002575	0.046942496	-0.339957215	0.00826946	1.05604536	0.007384543
AC159540.2	2	97281904..97291780	3067	5.04519	ENSG00000277701	lincRNA	/	/	AC159540.2	-0.983626728	0.029933425	-0.678773482	0.014236335	-0.983626728	0.018284485	-0.304853246	0.007384543
AC242842.1	1	149607765..149612402	447	1.57348	ENSG00000275557	lincRNA	/	/	AC242842.1	-2.194808628	0.00751485	-2.194808628	0.006575333	-0.138228835	0.00967554	2.056579793	0.007384543
AC244021.1	1	121396754..121463129	3662	1.63256	ENSG00000227082	lincRNA	/	/	AC244021.1	-0.947211226	0.028933571	-0.231622561	0.007716657	-0.947211226	0.014832837	-0.715588665	0.053332578
AC245041.1	10	complement(47970043..47973496)	826	5.96055	ENSG00000273760	lincRNA	/	/	AC245041.1	-1.38986177	0.037039609	-1.38986177	0.023128373	-0.589220516	0.054258827	0.800641253	0.007384543
AC245041.2	10	complement(47908064..47991850)	2467	1.28296	ENSG00000276850	lincRNA	/	/	AC245041.2	1.055733518	0.039278427	1.055733518	0.021675038	0.526850142	0.050008617	-0.528883376	0.007384543
AC245297.3	1	149176022..149251013	1331	1.5853	ENSG00000274265	lincRNA	/	/	AC245297.3	1.442679745	0.052218523	1.442679745	0.048468982	1.277036532	0.046018336	-0.165643213	0.009629601
AC245407.1	1	146514471..146525289	2538	1.38563	ENSG00000277420	lincRNA	/	/	AC245407.1	-5.914638884	0.000182074	-0.553135628	0.021675038	-5.914638884	0.053045705	-5.361503257	0.019351734
AC245595.1	1	complement(144227030..144250288)	839	5.44904	ENSG00000232527	lincRNA	/	/	AC245595.1	0.617493755	0.007634237	-0.316263224	0.007758072	0.301230531	0.007447103	0.617493755	0.007384543
AC254562.3	22	42138060..42139726	631	2.78663	ENSG00000281538	lincRNA	/	/	AC254562.3	-2.207032029	0.035152627	-0.357976131	0.008339384	-2.207032029	0.026177572	-1.849055898	0.006144459
AF117829.1	8	complement(89609409..89757727)	4277	1.23336	ENSG00000251136	lincRNA	/	/	AF117829.1	-0.093944023	0.009884577	0.087667624	0.009720182	-0.006276399	0.009929831	-0.093944023	0.009901671
AF127577.4	21	complement(14818843..15014430)	5929	3.14364	ENSG00000235609	lincRNA	/	/	AF127577.4	-0.46555181	0.049566584	-0.46555181	0.031540466	-0.08962667	0.00852847	0.37592514	0.006712646
AL021153.1	22	27204211..27205126	308	1.14179	ENSG00000238195	lincRNA	/	/	AL021153.1	-3.041918273	0.049579367	-3.041918273	0.052518606	-0.98533996	0.006757015	2.056578313	0.007384543
AL033539.1	6	complement(22589137..22593833)	743	1.41994	ENSG00000228772	lincRNA	/	/	AL033539.1	-2.935229126	0.006187954	0.329221491	0.009275839	-2.606007635	0.054153789	-2.935229126	0.006916843
AL035665.1	20	complement(40696499..40698616)	1669	1.05354	ENSG00000229771	lincRNA	/	/	AL035665.1	-1.042135312	0.008061955	0.128350395	0.009883449	-0.913784917	0.00659324	-1.042135312	0.007384543
AL049775.1	14	complement(85524432..85529988)	2448	7.18286	ENSG00000205562	lincRNA	/	/	AL049775.1	0.379155892	0.006947516	-0.208062466	0.007409305	0.171093426	0.007414997	0.379155892	0.006691793
AL109924.2	6	complement(169034197..169035642)	934	4.14175	ENSG00000229720	lincRNA	/	/	AL109924.2	-1.041599745	0.053543326	0.314537209	0.007716657	-0.727062536	0.053968539	-1.041599745	0.052253872
AL118556.1	14	50448807..50456742	502	1.40109	ENSG00000259113	lincRNA	/	/	AL118556.1	-2.194808628	0.006947516	-2.194808628	0.006575333	-2.131496637	0.006000862	0.063311991	0.009901671
AL121718.1	6	complement(78604467..78606036)	387	1.81743	ENSG00000230309	lincRNA	/	/	AL121718.1	1.723930462	0.0063709	1.723930462	0.047114945	1.568493823	0.051016467	-0.155436639	0.009901671
AL132875.2	6	79871873..79874610	325	1.08207	ENSG00000233835	lincRNA	/	/	AL132875.2	-1.459239119	0.008277337	-1.459239119	0.007716657	-1.395927128	0.007414997	0.063311991	0.009901671
AL136295.2	14	24139445..24140444	747	2.82468	ENSG00000259321	lincRNA	/	/	AL136295.2	-0.470071766	0.008713766	0.088051167	0.009883449	-0.382020599	0.00755921	-0.470071766	0.008117204
AL136369.2	10	10960151..10970816	537	1.30977	ENSG00000231496	lincRNA	/	/	AL136369.2	-2.935481951	0.006375558	0.804987017	0.007716657	-2.130494934	0.006117018	-2.935481951	0.006826745
AL139035.1	13	99498524..99501315	707	2.98449	ENSG00000280710	lincRNA	/	/	AL139035.1	-1.009873292	0.006947516	-1.009873292	0.054530059	-0.401352184	0.00766027	0.608521108	0.007977371
AL139042.1	6	complement(88298950..88421033)	305	2.30605	ENSG00000234426	lincRNA	/	/	AL139042.1	-2.194808628	0.006947516	-2.194808628	0.006575333	-2.131496637	0.006000862	0.063311991	0.009901671
AL157373.2	6	12007670..12008856	855	1.64525	ENSG00000229896	lincRNA	/	/	AL157373.2	-1.235132904	0.046091719	1.022754661	0.040190055	-0.212378243	0.009020412	-1.235132904	0.052086
AL157871.1	14	100291117..100294656	693	1.52239	ENSG00000258504	lincRNA	/	/	AL157871.1	-3.331193022	0.019338091	-3.331193022	0.046232973	-3.267881031	0.040303228	0.063311991	0.009901671
AL158152.2	9	94166289..94200627	235	1.49648	ENSG00000269946	lincRNA	/	/	AL158152.2	-2.978620393	0.052154779	-0.873042211	0.007716657	-2.978620393	0.047419009	-2.105578183	0.007384543
AL162411.1	9	6645956..6670635	526	1.33716	ENSG00000236924	lincRNA	/	/	AL162411.1	-1.61483519	0.006947516	-1.61483519	0.054907973	-0.406921282	0.008327395	1.207913908	0.007384543
AL355338.1	13	complement(100086031..100088848)	913	6.54812	ENSG00000274605	lincRNA	/	/	AL355338.1	0.309023303	0.008277337	-0.063027892	0.009813756	0.24599541	0.007327169	0.309023303	0.007384543
AL356056.3	10	46632387..46635472	551	1.91473	ENSG00000272430	lincRNA	/	/	AL356056.3	4.300747589	0.018231606	-2.671258666	0.054807951	1.629488923	0.03847002	4.30074759	0.046699735
AL359232.1	14	complement(66212810..66509394)	1797	1.7613	ENSG00000258561	lincRNA	/	/	AL359232.1	-5.703901072	5.93771E-06	-5.703901072	0.010961507	-5.640589081	0.054880995	0.063311991	0.009901671
AL359397.1	14	50397013..50398345	501	1.40388	ENSG00000258857	lincRNA	/	/	AL359397.1	-3.95889789	0.040379432	-3.95889789	0.034301879	-3.895585899	0.028214233	0.063311991	0.009901671
AL359643.3	6	5029972..5043449	1489	3.77889	ENSG00000272142	lincRNA	/	/	AL359643.3	0.515186053	0.007089794	-0.411355658	0.006373635	0.103830395	0.009084911	0.515186053	0.007106069
AL359715.2	6	80443344..80465927	935	1.50448	ENSG00000233967	lincRNA	/	/	AL359715.2	-0.700486669	0.00835984	0.677532803	0.007716657	-0.022953866	0.009882905	-0.700486669	0.008044588
AL359764.1	1	241424292..241433492	668	2.10582	ENSG00000225554	lincRNA	/	/	AL359764.1	1.620877266	0.0138792	1.620877266	0.049487949	0.394893935	0.007583352	-1.225983332	0.041953087
AL390729.1	1	112850028..112877871	587	2.39641	ENSG00000224167	lincRNA	/	/	AL390729.1	1.976025995	0.027247847	1.826507515	0.024901507	1.976025995	0.017463109	0.14951848	0.009901671
AL392172.1	1	222815022..222837384	1069	2.96076	ENSG00000228106	lincRNA	/	/	AL392172.1	-0.791825181	0.051375045	-0.791825181	0.036130069	-0.546650105	0.054153789	0.245175076	0.008984063
AL445472.1	X	55908123..56015173	1007	1.39691	ENSG00000227486	lincRNA	/	/	AL445472.1	-3.026408245	0.038503021	-3.026408245	0.055055612	-2.963095047	0.049341014	0.063313198	0.009901671
AL450326.1	10	43420738..43422100	760	1.38818	ENSG00000230555	lincRNA	/	/	AL450326.1	1.230428328	0.507118016	0.892755529	0.055107973	1.230428328	0.031143711	0.337672799	0.008963633
AL512625.1	9	62897449..62900104	2541	3.18318	ENSG00000170161	lincRNA	/	/	AL512625.1	-1.512495087	0.015238538	0.181228473	0.008782156	-1.331266614	0.013558913	-1.512495087	0.018136884
AL513314.1	1	complement(222452738..222454705)	318	1.10589	ENSG00000226643	lincRNA	/	/	AL513314.1	-1.459239119	0.008277337	-1.459239119	0.007716657	-1.395927128	0.007414997	0.063311991	0.009901671
AL513329.1	1	complement(175904762..175920513)	657	1.07054	ENSG00000227740	lincRNA	/	/	AL513329.1	1.58657308	0.006947516	-1.162299136	0.006624265	0.424273944	0.008179734	1.58657308	0.007058192
AL583722.1	14	104681146..104684932	1307	3.49789	ENSG00000256050	lincRNA	/	/	AL583722.1	-1.554805558	0.049686976	0.925538693	0.016419275	-0.629266865	0.051701714	-1.554805558	0.054088064
AL589684.1	6	complement(113357003..113367944)	507	6.24271	ENSG00000223811	lincRNA	/	/	AL589684.1	-0.407491429	0.009304809	-0.407491429	0.008255481	-0.313898554	0.008524442	0.093592875	0.009901671
AL589843.1	9	96687056..96721121	425	2.4824	ENSG00000224848	lincRNA	/	/	AL589843.1	4.302725524	0.012539109	-3.778397854	0.037153467	0.524327669	0.007414997	4.302725524	0.044016642
AL590399.1	9	complement(62374128..62376836)	2709	2.72614	ENSG00000204802	lincRNA	/	/	AL590399.1	0.736503821	0.037985367	0.736503821	0.020967571	0.472529368	0.04903046	-0.263974453	0.007848889
AL590542.1	6	116280199..116370273	1596	1.10173	ENSG00000240050	lincRNA	/	/	AL590542.1	-3.958866739	0.054345468	-3.958866739	0.03508917	-3.895554748	0.029109579	0.063311991	0.009901671
AL590644.1	1	17189783..17197617	4676	22.412	ENSG00000204362	lincRNA	/	/	LINC02783	-0.371985728	0.000965867	-0.371985728	0.004025844	-0.366399925	0.003159665	0.005585803	0.009901671
AL590705.1	9	complement(97200475..97238700)	806	3.05423	ENSG00000203279	lincRNA	/	/	AL590705.1	-0.436757291	0.008277337	0.265127644	0.007906622	-0.171629648	0.00865315	-0.436757291	0.007384543
AL591368.1	9	81689713..81776900	1885	1.11938	ENSG00000233926	lincRNA	/	/	AL591368.1	-3.549712233	0.023208392	-3.549712233	0.04505472	-3.486398386	0.039522712	0.063313847	0.009901671
AL645608.1	1	complement(916865..921016)	1813	2.1337	ENSG00000223764	lincRNA	/	/	AL645608.1	-2.591950984	0.004901428	0.545712983	0.0545353	-2.046238001	0.034870418	-2.591950984	0.017111198
AL645608.5	1	914171..914971	443	1.58769	ENSG00000241180	lincRNA	/	/	AL645608.5	-3.267891425	0.034288057	-1.162320532	0.006431186	-3.267891425	0.039710271	-2.105570893	0.007384543
AL645940.1	6	complement(33246075..33246856)	594	1.18408	ENSG00000272217	lincRNA	/	/	AL645940.1	-4.793387316	0.035900485	0.897773229	0.054388651	-3.895614086	0.028724191	-4.793387316	0.028600563
AL683813.1	X	complement(136840931..136847797)	3018	1.8644	ENSG00000232611	lincRNA	/	/	AL683813.1	-1.8324598	0.036233155	-1.044137343	0.023343402	-1.8324598	0.026912438	-0.788322457	0.007071196
AL713851.2	10	2499721..2500570	332	1.05925	ENSG00000237500	lincRNA	/	/	AL713851.2	-1.459239119	0.008277337	-1.459239119	0.007716657	-1.395927128	0.007414997	0.063311991	0.009901671
AL731684.2	6	170735751..170736545	333	1.05607	ENSG00000230423	lincRNA	/	/	AL731684.2	-2.679679238	0.046091719	-2.679679238	0.054907973	-2.616367247	0.054153789	0.063311991	0.009901671
AL928921.2	1	complement(9425094..9440564)	2623	2.01109	ENSG00000284693	lincRNA	/	/	AL928921.2	-1.049926058	0.029171252	0.217826461	0.008036067	-0.832099597	0.028074506	-1.049926058	0.029475966
AP000251.1	21	31559245..31560487	822	1.28348	ENSG00000237594	lincRNA	/	/	AP000251.1	-1.643917866	0.041109043	0.757432899	0.054907973	-0.886484967	0.054175169	-1.643917866	0.040993368
AP000439.1	11	complement(69438365..69444743)	581	1.21058	ENSG00000255606	lincRNA	/	/	AP000439.1	-2.194808628	0.006947516	-2.194808628	0.006575333	-2.131496637	0.006000862	0.063311991	0.009901671
AP000904.1	11	128180427..128183554	951	1.10938	ENSG00000273415	lincRNA	/	/	AP000904.1	-2.094754707	0.038118693	-2.094754707	0.032114453	-0.886484967	0.054971061	1.20826974	0.007384543
AP001029.1	18	12432897..12437635	168	2.09329	ENSG00000267108	lincRNA	/	/	AP001029.1	2.063810706	0.054793219	2.063810706	0.039460672	1.403962431	0.054615535	-0.659848274	0.008625613
AP001453.3	11	complement(64246939..64249494)	853	12.7806	ENSG00000257086	lincRNA	hsa-miR-30b-3p, hsa-miR-30c-1-3p, hsa-miR-30c-2-3p	/	PPP1R14B-1	-0.707223953	0.053698331	0.233321884	0.007716657	-0.473902069	0.054153789	-0.707223953	0.049946023
AP001528.1	11	86955619..87000959	1393	2.27211	ENSG00000246523	lincRNA	/	/	AP001528.1	-0.878150206	0.006947516	0.511546014	0.00670322	-0.366604192	0.007495245	-0.878150206	0.006607695
AP001631.1	21	complement(43159066..43162277)	1052	4.01147	ENSG00000228120	lincRNA	/	/	AP001631.1	0.793941872	0.046501053	0.793941872	0.02889341	0.204268733	0.00822957	-0.589673139	0.006769748
AP002360.2	11	complement(76441338..76444656)	754	9.7946	ENSG00000255135	lincRNA	/	/	THAP12-1	0.855062357	0.033032069	0.855062357	0.032680393	0.812251746	0.038459187	-0.042810611	0.009901671
AP002884.3	11	112270749..112362534	5018	4.69551	ENSG00000250303	lincRNA	/	/	AP002884.3	0.312158777	0.043241073	0.312158777	0.031329675	0.265057427	0.039139415	-0.04710135	0.009901671
AP002957.1	11	79092848..79098003	2399	3.3716	ENSG00000255345	lincRNA	/	/	AP002957.1	-2.067103889	0.007377243	-0.418242609	0.006369255	-2.067103889	0.004755076	-1.648861281	0.010446361
AP003059.1	11	86703099..86714092	432	1.62811	ENSG00000254731	lincRNA	/	/	AP003059.1	1.22599756	0.006947516	1.22599756	0.054907973	1.075805576	0.054592742	-0.150191984	0.009901671
AP003059.2	11	86727355..86765265	503	2.09745	ENSG00000255250	lincRNA	/	/	AP003059.2	-3.041869254	0.052884199	-3.041869254	0.053166499	-0.985284446	0.006951936	2.056584808	0.007420235
AP003392.4	11	complement(118994824..118998004)	1506	4.9038	ENSG00000255121	lincRNA	/	/	AP003392.4	-0.7058666	0.047580987	-0.11498148	0.009093829	-0.7058666	0.0290784	-0.59088512	0.006518417
AP003419.2	11	67353629..67354348	527	1.33462	ENSG00000274251	lincRNA	/	/	AP003419.2	-2.616328613	0.006549113	-0.510754726	0.008555416	-2.616328613	0.054153789	-2.105573887	0.007384543
AP005233.2	11	69371463..69372512	372	2.83607	ENSG00000260877	lincRNA	/	/	AP005233.2	1.966921343	0.027954142	0.863750059	0.0067534	1.966921343	0.01474426	1.103171284	0.006969568
AP006621.2	11	781645..782105	284	1.23828	ENSG00000255142	lincRNA	/	/	AP006621.2	0.319165449	0.009783636	0.319165449	0.009205992	0.183301328	0.009668914	-0.135864121	0.009901671
AP006621.3	11	777578..784297	1059	3.65288	ENSG00000255284	lincRNA	/	/	AP006621.3	1.885863378	1.04222E-07	1.885863378	2.15358E-07	1.522995879	4.93495E-05	-0.362867499	0.006382928
APTR	7	complement(77657660..77696265)	3100	3.85705	ENSG00000214293	lincRNA	/	/	APTR	-0.607166835	0.046561416	-0.131801534	0.008532325	-0.607166835	0.027212761	-0.475365301	0.006712646
BAIAP2-AS1	17	complement(81029130..81034881)	4773	19.0093	ENSG00000226137	lincRNA	/	/	BAIAP2-AS1	-0.250974079	0.01517956	-0.098808283	0.054789035	-0.250974079	0.052478565	-0.152165796	0.053754061
BX005266.2	9	62532337..62534724	2274	2.01044	ENSG00000226007	lincRNA	/	/	BX005266.2	-1.61604753	0.033556397	0.630539817	0.006306457	-0.985507713	0.048207246	-1.61604753	0.030625922
BX255923.1	9	41073710..41076392	681	16.0086	ENSG00000225655	lincRNA	/	/	ANKRD20A2-1	-1.129209819	0.05074585	-0.71744698	0.027709138	-1.129209819	0.049947788	-0.41176284	0.007384543
BX537318.1	22	46013606..46015498	1207	1.74817	ENSG00000273145	lincRNA	/	/	BX537318.1	-0.225382074	0.009421728	-0.062969385	0.009883449	-0.225382074	0.008246541	-0.162412689	0.009822108
BX890604.1	X	complement(3817528..3843857)	3054	11.9758	ENSG00000205664	lincRNA	/	/	BX890604.1	0.714921798	0.000372891	0.294620261	0.024314974	0.714921798	9.23852E-05	0.420301537	0.011966466
C12orf80	12	complement(52205556..52213583)	1940	3.08167	ENSG00000257137	lincRNA	/	/	C12orf80	-1.100645993	0.031287503	-1.100645993	0.01858866	-0.620843751	0.049496016	0.479802242	0.007384543
C1orf132	1	complement(207801518..207879096)	16425	1.37029	ENSG00000203709	lincRNA	/	/	C1orf132	-1.379602427	0.000110346	-0.676782716	0.053683336	-1.379602427	6.2653E-05	-0.702819711	0.022171344
C1orf143	1	218510096..218525978	1003	2.80497	ENSG00000228208	lincRNA	/	/	C1orf143	-1.009835026	0.006947516	-1.009835026	0.054088982	-0.401326469	0.007566099	0.608508557	0.007923266
C6orf99	6	158869939..158910353	859	24.1545	ENSG00000203711	lincRNA	/	/	C6orf99	-1.554046749	7.03064E-06	-1.554046749	7.08126E-06	-0.439452349	0.020703632	1.1145944	0.011901952
CDC37L1-AS1	9	complement(4676600..4679502)	613	3.44215	ENSG00000273061	lincRNA	/	/	CDC37L1-AS1	-1.137894289	0.006947516	-0.609403184	0.077166569	-1.137894289	0.053773321	-0.528491105	0.008826052
CH17-340M24.3	X	complement(154424380..154428479)	598	9.99738	ENSG00000197180	lincRNA	/	/	CH17-340M24.3	-0.424846709	0.007768653	-0.192210025	0.081456266	-0.424846709	0.05368803	-0.232636684	0.008789641
CR381653.1	21	9325013..9368775	1880	1.49648	ENSG00000278932	lincRNA	/	/	CR381653.1	0.820766704	0.054738901	0.468420898	0.006739524	0.820766704	0.03575704	0.352345804	0.008086214
CRNDE	16	complement(54845189..54929189)	5846	5.71483	ENSG00000245694	lincRNA	/	/	CRNDE	-0.874721363	0.000505348	-0.874721363	0.00224485	-0.824228942	0.002831724	0.050492422	0.009901671
CU633904.1	21	7430659..7469007	3387	11.1098	ENSG00000276077	lincRNA	/	/	LOC102724951	-0.33652456	0.006079742	0.146998347	0.007616479	-0.189526213	0.006084837	-0.33652456	0.054203129
CU633906.1	21	complement(6228966..6267317)	2878	16.4961	ENSG00000275496	lincRNA	/	/	LOC102724701	-0.382430273	0.025209035	0.100294513	0.007716657	-0.28213576	0.027977799	-0.382430273	0.024809745
CU633967.1	21	5553637..5614880	8756	10.6434	ENSG00000274333	lincRNA	/	/	LOC102724219	-0.436728849	0.035931352	-0.436728849	0.026297929	-0.383247762	0.03321696	0.053481087	0.009901671
CU634019.1	21	7048891..7087229	3058	15.9851	ENSG00000277067	lincRNA	/	/	LOC102724951	0.211702867	0.008061955	0.211702867	0.006293396	0.131878908	0.007414997	-0.07982396	0.009500531
CU634019.2	21	7020599..7025166	593	1.77912	ENSG00000278884	lincRNA	/	/	CU634019.2	-1.274614709	0.007762399	-0.332365444	0.009059832	-1.274614709	0.054263747	-0.942249265	0.008044588
CU634019.4	21	complement(6994374..6997737)	897	2.74438	ENSG00000279313	lincRNA	/	/	CU634019.4	-4.439141295	0.011600199	-0.599445515	0.007716657	-4.439141295	0.021805685	-3.839695779	0.050857268
CU634019.6	21	complement(6986450..6997765)	1788	3.54033	ENSG00000280018	lincRNA	/	/	CU634019.6	0.543105284	0.006947516	-0.467415835	0.054335555	0.075689449	0.009582538	0.543105284	0.007058192
CU638689.1	21	complement(6667304..6670667)	1097	4.80865	ENSG00000278878	lincRNA	/	/	CU638689.1	-2.418124201	0.053179198	-1.33982299	0.028879757	-2.418124201	0.052385476	-1.07830121	0.007371293
CU638689.4	21	complement(6630182..6670695)	7492	1.45513	ENSG00000280145	lincRNA	/	/	CU638689.4	-0.580896068	0.006115045	-0.580896068	0.048493054	-0.523237077	0.05147818	0.057658991	0.009901671
CYTOR	2	87455368..87606805	3456	29.5096	ENSG00000222041	lincRNA	/	/	CYTOR	1.940480762	0	1.747692358	0	1.940480762	0	0.192788404	0.012474127
DIRC3-AS1	2	217282739..217336120	557	1.26274	ENSG00000233143	lincRNA	/	/	DIRC3-AS1	-3.33118931	0.01726481	-3.33118931	0.045746436	-3.267877318	0.039690089	0.063311991	0.009901671
DNAJC3-AS1	13	complement(95648733..95676925)	3010	2.3367	ENSG00000247400	lincRNA	/	/	DNAJC3-AS1	-1.233586026	0.026556736	-0.020843313	0.009883449	-1.233586026	0.01720167	-1.212742713	0.036490151
DUBR	3	107240692..107326964	4206	7.69232	ENSG00000243701	lincRNA	/	/	DUBR	-1.258993244	7.84204E-05	-0.420194496	0.024258004	-1.258993244	2.62003E-05	-0.838798748	0.040882264
EBLN3P	9	37079857..37090507	4805	48.5974	ENSG00000281649	lincRNA	/	/	EBLN3P	-0.685627788	4.1288E-14	-0.685627788	2.83815E-12	-0.517512408	5.37241E-08	0.168115379	0.037914089
EIF3J-AS1	15	complement(44527257..44536923)	3330	14.3626	ENSG00000179523	lincRNA	/	/	EIF3J-AS1	-1.049502939	6.65665E-08	-0.818828565	0.000151095	-1.049502939	6.89246E-07	-0.230674374	0.007058192
ELFN1-AS1	7	complement(1738630..1742291)	989	6.04493	ENSG00000236081	lincRNA	/	/	ELFN1-AS1	1.436901994	0.053356201	-0.30593927	0.00772761	1.130962724	0.047556664	1.436901994	0.011441931
EPB41L4A-AS1	5	112160526..112164276	3344	30.4979	ENSG00000224032	lincRNA	/	/	EPB41L4A-AS1	0.446548746	0.005963735	0.446548746	0.001848897	0.201331636	0.025724528	-0.24521711	0.028090553
EPHA5-AS1	4	65669961..65698029	1258	2.51594	ENSG00000250846	lincRNA	/	/	EPHA5-AS1	-0.794874462	0.007974253	0.080188965	0.009883449	-0.714685498	0.006351354	-0.794874462	0.007384543
ERVH-1	4	complement(23723262..23733579)	639	1.1007	ENSG00000251292	lincRNA	/	/	ERVH-1	-2.97856766	0.04998739	-0.043055067	0.009883449	-2.97856766	0.047586851	-2.935512593	0.006814518
FAM111A-DT	11	complement(59130133..59143015)	2645	7.17971	ENSG00000245571	lincRNA	/	/	FAM111A-DT	-0.989879575	0.011146066	0.228161253	0.006120829	-0.761718323	0.031171632	-0.989879575	0.015857299
FAM215B	17	complement(46558830..46562795)	2183	1.77206	ENSG00000232300	lincRNA	/	/	FAM215B	0.604964826	0.007183495	0.604964826	0.054907973	0.211520836	0.008274457	-0.39344399	0.00773757
FAM239A	X	complement(3853010..3882317)	4381	10.2748	ENSG00000234449	lincRNA	/	/	FAM239A	0.329655193	0.018840057	0.198064687	0.042749588	0.329655193	0.052886851	0.131590507	0.007384543
FAM27C	9	61854162..61855331	616	9.13435	ENSG00000154537	lincRNA	/	/	FAM27C	0.681021821	0.006194424	-0.010526594	0.009892622	0.670495227	0.045401807	0.681021821	0.00674139
FAM66B	8	complement(7301611..7355354)	3339	1.3692	ENSG00000215374	lincRNA	/	/	FAM66B	-0.572270935	0.007791515	-0.572270935	0.006218736	-0.403408818	0.007274472	0.168862117	0.009901671
FLJ20021	4	101347780..101348883	790	43.1801	ENSG00000254531	lincRNA	/	/	FLJ20021	0.517721206	0.046287184	0.517721206	0.054596039	0.021482287	0.00967554	-0.496238919	0.017641283
FLJ22447	14	61570540..61658696	2653	10.472	ENSG00000232774	lincRNA	/	/	FLJ22447	-0.505618146	0.015193707	-0.505618146	0.012663332	-0.440994877	0.017762389	0.064623269	0.009901671
FLJ42969	8	101052054..101076251	1948	2.16636	ENSG00000248599	lincRNA	/	/	FLJ42969	-0.577825131	0.007571076	-0.577825131	0.006063962	-0.02079855	0.009782738	0.55702658	0.007384543
FLVCR1-AS1	1	complement(212852108..212858088)	3094	2.84157	ENSG00000198468	lincRNA	/	/	FLVCR1-AS1	-0.521051848	0.048004063	0.468346987	0.03829219	-0.052704861	0.009650023	-0.521051848	0.054186906
FO680682.1	6	57493855..57497691	345	1.01934	ENSG00000266579	lincRNA	/	/	FO680682.1	-1.459239119	0.008277337	-1.459239119	0.007716657	-1.395927128	0.007414997	0.063311991	0.009901671
FOXD1-AS1	5	73446357..73446984	424	41.4708	ENSG00000247993	lincRNA	/	/	FOXD1-AS1	-0.680567057	0.013451875	-0.680567057	0.04738642	-0.491078594	0.023480931	0.189488464	0.008086337
FP236240.2	21	complement(6550749..6553955)	1052	4.68005	ENSG00000278927	lincRNA	/	/	FP236240.2	-1.100079384	0.022008621	0.69868564	0.03277196	-0.401393745	0.00641088	-1.100079384	0.022783882
FP236241.1	21	complement(7669397..7681742)	7778	6.46557	ENSG00000277991	lincRNA	/	/	FP236241.1	-2.280727968	4.34809E-05	-2.280727968	0.000111212	-1.841906564	0.001627941	0.438821404	0.007384543
FP236315.1	21	complement(5707004..5709456)	457	8.46477	ENSG00000279064	lincRNA	/	/	FP236315.1	-1.128533555	0.05037217	0.157804114	0.009239314	-0.970729441	0.040278408	-1.128533555	0.052094693
FP236383.1	21	8380665..8410645	2498	1.83016	ENSG00000280441	lincRNA	/	/	FP236383.1	-1.93823675	0.009137581	0.568322552	0.043184431	-1.369914198	0.05381186	-1.93823675	0.014106928
FP671120.1	21	8197620..8227646	2498	2.67485	ENSG00000278996	lincRNA	/	/	FP671120.1	-0.853010927	0.045969902	0.241998615	0.007716657	-0.611012312	0.045227052	-0.853010927	0.04339279
FTX	X	complement(73946555..74293574)	28487	2.01224	ENSG00000230590	lincRNA	/	/	FTX	-0.755092699	4.98003E-05	-0.308159005	0.01313948	-0.755092699	1.62333E-05	-0.446933694	0.045744016
GAS6-AS2	13	113864168..113866833	1952	15.8541	ENSG00000272695	lincRNA	/	/	GAS6-AS2	-0.507926705	0.03810749	-0.507926705	0.003196461	-0.488357036	0.031704088	0.019569669	0.009901671
GASAL1	8	102805517..102809971	2829	1.49172	ENSG00000253669	lincRNA	/	/	GASAL1	0.664592271	0.053457939	0.664592271	0.039568403	0.556497783	0.049105434	-0.108094488	0.009901671
GATA6-AS1	18	complement(22166898..22168968)	1823	4.4369	ENSG00000266010	lincRNA	/	/	GATA6-AS1	-1.011713395	0.027710757	0.275728599	0.007716657	-0.735984796	0.0317514	-1.011713395	0.026060583
GLIDR	9	complement(39748514..39810097)	4232	3.32394	ENSG00000278175	lincRNA	/	/	GLIDR	-0.398374308	0.050485087	0.38788987	0.037857346	-0.010484438	0.009780684	-0.398374308	0.053640998
GMDS-AS1	6	2245748..2482022	13177	1.17429	ENSG00000250903	lincRNA	/	/	GMDS-AS1	0.181602458	0.008277337	0.181602458	0.007331953	0.015914704	0.00967554	-0.165687754	0.00809409
GS1-124K5.4	7	66493706..66495474	540	2.60498	ENSG00000237310	lincRNA	/	/	GS1-124K5.4	0.745160801	0.007532107	0.59303834	0.007094323	0.745160801	0.05360876	0.152122461	0.009901671
HCG17	6	complement(30234039..30326134)	759	2.78002	ENSG00000270604	lincRNA	/	/	HCG17	0.59666619	0.008282041	0.59666619	0.007524083	0.043159347	0.00974399	-0.553506843	0.008161067
HCG20	6	30766825..30792250	1371	1.28254	ENSG00000228022	lincRNA	/	/	HCG20	-1.608323407	0.006947516	-1.608323407	0.054875141	-0.40018625	0.008285879	1.208137158	0.007384543
HRAT17	7	complement(112954646..112995634)	1001	1.05396	ENSG00000234520	lincRNA	/	/	HRAT17	1.377672602	0.04222398	1.377672602	0.024084096	0.878789484	0.054318673	-0.498883118	0.007888782
IGFL2-AS1	19	complement(46189166..46203083)	1751	18.2765	ENSG00000268621	lincRNA	/	/	IGFL2-AS1	-1.625023897	1.40121E-10	0.209031822	0.054055612	-1.415992075	4.63517E-08	-1.625023897	7.68143E-09
IQCH-AS1	15	complement(67403619..67521844)	6732	1.04478	ENSG00000259673	lincRNA	/	/	IQCH-AS1	0.197593816	0.009126275	0.197593816	0.008049576	0.157375126	0.00826946	-0.04021869	0.009901671
ITGB1-DT	10	32958845..33082102	1193	5.8956	ENSG00000229656	lincRNA	/	/	ITGB1-DT	-0.468572741	0.007279865	0.459994265	0.053759551	-0.008578477	0.009900594	-0.468572741	0.007384543
JPX	X	73944184..74070408	13557	4.66925	ENSG00000225470	lincRNA	/	/	JPX	-0.463876871	0.004414827	-0.463876871	0.010515799	-0.449550763	0.010094077	0.014326108	0.009901671
KLHL7-AS1	7	complement(23101228..23105703)	2564	1.78305	ENSG00000230658	lincRNA	/	/	KLHL7-AS1	-1.082432108	0.049637675	-1.082432108	0.033823747	-0.611523646	0.053664173	0.470908462	0.008022741
LINC00106	X	1396427..1399402	592	4.15829	ENSG00000236871	lincRNA	/	/	LINC00106	-1.250848887	0.501193614	-1.250848887	0.035774887	-0.642314991	0.054721111	0.608533895	0.007805326
LINC00205	21	45293285..45297354	1391	14.4107	ENSG00000223768	lincRNA	/	/	LINC00205	-0.07495884	0.009685759	-0.010524096	0.009883449	-0.07495884	0.008768892	-0.064434744	0.009901671
LINC00242	6	complement(169788790..169798825)	2418	1.01808	ENSG00000229214	lincRNA	/	/	LINC00242	-0.341842902	0.00912178	-0.341842902	0.007793551	-0.098878175	0.009633441	0.242964727	0.009429377
LINC00265	7	39733632..39793092	3115	4.51586	ENSG00000188185	lincRNA	/	/	LINC00265	-0.745945997	0.015535961	-0.458692978	0.036919373	-0.745945997	0.049480843	-0.287253019	0.007384543
LINC00313	21	complement(43462094..43479534)	2303	1.22162	ENSG00000185186	lincRNA	/	/	LINC00313	-1.77278124	0.013494381	0.846906063	0.037945198	-0.925875177	0.044974902	-1.77278124	0.014454991
LINC00324	17	complement(8220642..8224043)	2082	4.05386	ENSG00000178977	lincRNA	/	/	LINC00324	-0.892554763	0.032323765	0.281788389	0.007271627	-0.610766375	0.037545529	-0.892554763	0.029668114
LINC00327	13	23466571..23487464	3266	4.1994	ENSG00000232977	lincRNA	/	/	LINC00327	-1.069200619	0.026498614	-1.069200619	0.030257157	-0.885652245	0.045498886	0.183548374	0.008923967
LINC00342	2	complement(95807118..95816215)	2618	3.89553	ENSG00000232931	lincRNA	/	/	LINC00342	-0.992361322	0.010205637	-0.063033257	0.009700562	-0.992361322	0.053501538	-0.929328065	0.021319715
LINC00467	1	211382803..211435333	4448	3.47878	ENSG00000153363	lincRNA	/	/	LINC00467	-0.846627337	0.019204029	-0.681732712	0.027104059	-0.846627337	0.012752655	-0.164894625	0.009233795
LINC00471	2	complement(231508426..231514339)	1282	1.09726	ENSG00000181798	lincRNA	/	/	LINC00471	-1.993733638	0.035707373	0.737416116	0.006168496	-1.256317522	0.051366458	-1.993733638	0.037010827
LINC00472	6	complement(71344344..71420769)	3443	3.16638	ENSG00000233237	lincRNA	/	/	LINC00472	-1.299944527	0.025935634	-1.299944527	0.01816103	-0.794067615	0.015025998	0.505876912	0.007086672
LINC00511	17	complement(72323123..72640472)	8615	3.63307	ENSG00000227036	lincRNA	/	/	LINC00511	-0.825412155	0.009298021	-0.825412155	0.004041281	-0.408303919	0.018879687	0.417108236	0.043988973
LINC00519	14	complement(51304416..51328386)	682	2.57825	ENSG00000258955	lincRNA	/	/	LINC00519	-4.665855836	0.023127202	-1.206825244	0.043366451	-4.665855836	0.016676719	-3.459030591	0.054116457
LINC00545	13	30882551..30883395	411	1.7113	ENSG00000236094	lincRNA	/	/	LINC00545	-3.041907875	0.029249269	-3.041907875	0.052518606	-2.978595883	0.046357446	0.063311991	0.009901671
LINC00592	12	52164115..52223804	1457	2.17231	ENSG00000258279	lincRNA	/	/	LINC00592	-1.193639177	0.050417708	1.061141358	0.052473418	-0.132497819	0.009022282	-1.193639177	0.016695166
LINC00630	X	102769161..102885406	4077	1.38012	ENSG00000223546	lincRNA	/	/	LINC00630	-1.418621334	0.053911084	0.702705033	0.027590397	-0.715916301	0.035202681	-1.418621334	0.054566554
LINC00662	19	complement(27684580..27793940)	7958	1.36992	ENSG00000261824	lincRNA	/	/	LINC00662	0.458925079	0.048975345	0.16905028	0.007716657	0.458925079	0.027710639	0.2898748	0.007384543
LINC00663	19	complement(19757366..19776423)	1879	2.43307	ENSG00000266904	lincRNA	/	/	LINC00663	-1.294866258	0.042655238	-0.740664799	0.054093384	-1.294866258	0.026466565	-0.554201459	0.007901759
LINC00665	19	complement(36313067..36331718)	5707	13.0637	ENSG00000232677	lincRNA	/	/	LINC00665	-0.325264864	0.05446319	-0.325264864	0.029818354	-0.202069738	0.020850787	0.123195126	0.007384543
LINC00667	18	5237826..5246508	5584	6.80169	ENSG00000263753	lincRNA	/	/	LINC00667	0.146437104	0.007773447	0.146437104	0.053895686	0.025642137	0.009588337	-0.120794967	0.00744638
LINC00706	10	complement(6774307..6779180)	699	1.00622	ENSG00000281186	lincRNA	/	/	LINC00706	3.755463254	0.033403102	-2.679640604	0.053608343	1.07582265	0.054153789	3.755463254	0.054332578
LINC00707	10	6779598..6842906	3070	4.0093	ENSG00000238266	lincRNA	/	/	LINC00707	-1.579187829	0.000666055	-0.745536062	0.01147887	-1.579187829	0.000539093	-0.833651768	0.031004059
LINC00839	10	42475543..42495336	2337	21.5187	ENSG00000185904	lincRNA	/	/	LINC00839	-0.280374307	0.044183082	-0.223432669	0.046804243	-0.280374307	0.02886568	-0.056941638	0.009662479
LINC00847	5	180830957..180835726	2453	28.3861	ENSG00000245060	lincRNA	/	/	LINC00847	-1.001066868	3.4758E-10	-0.584417423	0.000404764	-1.001066868	6.69625E-10	-0.416649445	0.010101113
LINC00857	10	80207710..80219657	2171	13.7689	ENSG00000237523	lincRNA	/	/	LINC00857	-0.632052099	0.05409726	0.143062426	0.007386186	-0.488989673	0.05176651	-0.632052099	0.047503582
LINC00863	10	87342736..87357882	3287	5.02848	ENSG00000224914	lincRNA	/	/	LINC00863	0.732869761	0.022697769	0.732869761	0.017209374	0.03956521	0.009650023	-0.693304552	0.049375352
LINC00886	3	complement(156747346..156817062)	3822	1.84025	ENSG00000240875	lincRNA	/	/	LINC00886	-1.508343666	0.046022163	-0.580959371	0.053129071	-1.508343666	0.032012907	-0.927384295	0.048678825
LINC00909	18	complement(74591774..74598508)	3742	7.33043	ENSG00000264247	lincRNA	/	/	LINC00909	-0.159649283	0.008232559	-0.159649283	0.00699829	-0.141409067	0.007130221	0.018240216	0.009901671
LINC00910	17	complement(43369845..43389199)	6895	1.02008	ENSG00000188825	lincRNA	/	/	LINC00910	-1.127403377	0.010527383	-1.127403377	0.013065298	-1.087151088	0.012302071	0.040252289	0.009901671
LINC00920	16	66408524..66412135	2147	1.80177	ENSG00000246898	lincRNA	/	/	LINC00920	-0.512188264	0.007864689	-0.512188264	0.006433117	-0.024647552	0.00974665	0.487540712	0.007384543
LINC00941	12	30795681..30802711	2218	8.87902	ENSG00000235884	lincRNA	/	/	LINC00941	0.706784472	0.012231153	0.102260343	0.008145627	0.706784472	0.006671833	0.604524129	0.047259198
LINC00957	7	44039171..44042306	2703	5.98481	ENSG00000235314	lincRNA	/	/	LINC00957	0.748616409	0.046923117	0.748616409	0.053398125	0.015412698	0.009724592	-0.733203712	0.015905661
LINC00960	3	75672391..75679303	3181	3.20607	ENSG00000242516	lincRNA	/	/	LINC00960	0.800538737	0.053871353	0.401180853	0.041362107	0.800538737	0.020380001	0.399357883	0.053440887
LINC00968	8	complement(56496246..56559823)	2840	11.2684	ENSG00000246430	lincRNA	/	/	LINC00968	-1.128434872	3.70501E-05	-0.921068309	0.002331336	-1.128434872	0.000116627	-0.207366563	0.007441663
LINC00969	3	195658062..195739964	17599	3.59686	ENSG00000242086	lincRNA	/	/	LINC00969	0.150359566	0.006947516	0.130658446	0.006364956	0.150359566	0.054153789	0.01970112	0.009901671
LINC00973	3	98981058..98983096	962	33.6319	ENSG00000240476	lincRNA	/	/	LINC00973	-0.963579858	4.76386E-05	-0.963579858	6.43276E-05	-0.056315489	0.008583669	0.907264369	0.001425256
LINC01001	11	complement(127204..139612)	3823	2.75966	ENSG00000230724	lincRNA	/	/	LINC01001	0.562945814	0.038137537	0.562945814	0.020357211	0.282418724	0.054529581	-0.280527089	0.007384543
LINC01006	7	complement(156472196..156640654)	2246	1.09604	ENSG00000182648	lincRNA	/	/	LINC01006	1.437207852	0.019433751	1.437207852	0.011745128	1.183364371	0.046926816	-0.253843481	0.008164826
LINC01011	6	2987967..2991173	2811	1.87659	ENSG00000244041	lincRNA	/	/	LINC01011	-0.835687173	0.006360909	-0.268156147	0.008114698	-0.835687173	0.038660413	-0.567531026	0.007384543
LINC01089	12	complement(121795267..121803906)	4132	14.8942	ENSG00000212694	lincRNA	/	/	LINC01089	-1.076562666	2.25917E-09	-0.326329685	0.048057523	-1.076562666	1.33288E-09	-0.75023298	0.000828504
LINC01094	4	78645903..78682699	2951	1.07254	ENSG00000251442	lincRNA	/	/	LINC01094	-3.128403389	0.054127475	-3.128403389	0.053782696	-1.242393789	0.035301137	1.886009599	0.006115319
LINC01111	8	76406654..76524356	1663	42.7167	ENSG00000254300	lincRNA	/	/	LINC01111	-1.525300401	0	-1.346760522	4.04736E-13	-1.525300401	0	-0.178539879	0.007384543
LINC01123	2	109987063..109996140	3295	7.47104	ENSG00000204588	lincRNA	/	/	LINC01123	0.37953906	0.006089743	0.298313915	0.053907973	0.37953906	0.039260848	0.081225145	0.009750884
LINC01133	1	159961218..159984750	3155	3.56689	ENSG00000224259	lincRNA	/	/	LINC01133	-1.207793003	0.006802177	-1.207793003	0.004007535	-0.205951835	0.00684833	1.001841168	0.052147161
LINC01151	8	complement(122670385..122694106)	571	1.23178	ENSG00000253819	lincRNA	/	/	LINC01151	-2.978581772	0.04780883	-0.873010879	0.007710401	-2.978581772	0.046357446	-2.105570893	0.007384543
LINC01173	2	234682668..234717764	331	32.9361	ENSG00000280744	lincRNA	/	/	LINC01173	-1.786669678	0.001828525	-1.51278272	0.020763618	-1.786669678	0.005178611	-0.273886958	0.008894806
LINC01184	5	complement(127940426..128083172)	6464	8.81358	ENSG00000245937	lincRNA	/	/	LINC01184	0.210631494	0.535254186	0.210631494	0.034784116	0.114758182	0.006131005	-0.095873311	0.007838973
LINC01204	X	45505388..45630202	5260	1.2703	ENSG00000229563	lincRNA	/	/	LINC01204	-1.695348322	0.020590818	-1.695348322	0.018881882	-0.961480023	0.015700281	0.733868299	0.006767543
LINC01224	19	complement(23399233..23416075)	3296	10.0295	ENSG00000269416	lincRNA	/	/	LINC01224	-0.803555397	0.011349195	0.019742184	0.009883449	-0.783813213	0.009791608	-0.803555397	0.033163497
LINC01239	9	22646200..22824213	2568	7.25804	ENSG00000234840	lincRNA	/	/	LINC01239	-1.717115537	3.35942E-06	-0.937090863	0.012225097	-1.717115537	9.58289E-06	-0.780024674	0.026258146
LINC01270	20	50292720..50314922	3014	1.1668	ENSG00000203999	lincRNA	/	/	LINC01270	0.540682645	0.006455068	0.540682645	0.045178408	0.073900183	0.0095495	-0.466782462	0.007102923
LINC01273	20	50172550..50176671	894	1.18011	ENSG00000231742	lincRNA	/	/	LINC01273	-4.263637591	0.010648443	-4.263637591	0.028786357	-0.508175816	0.007414997	3.755461775	0.053962464
LINC01291	2	74918148..74938418	4176	5.13698	ENSG00000204792	lincRNA	/	/	LINC01291	-0.406273841	0.006727841	-0.094333185	0.008894433	-0.406273841	0.042319738	-0.311940656	0.007384543
LINC01315	22	complement(42364400..42369236)	1267	1.11025	ENSG00000229891	lincRNA	/	/	LINC01315	0.933850089	0.007158828	-0.707350482	0.006575333	0.226499606	0.008671851	0.933850089	0.007102187
LINC01410	9	62801461..62813486	3038	1.27334	ENSG00000238113	lincRNA	/	/	LINC01410	-2.622766212	0.053288933	-0.814599596	0.053907973	-2.622766212	0.053057891	-1.808166616	0.045968049
LINC01411	5	174336295..174532457	3800	1.11055	ENSG00000249306	lincRNA	/	/	LINC01411	1.39576807	0.011978516	-0.63459767	0.053563893	0.7611704	0.02798672	1.39576807	0.013217448
LINC01431	20	complement(23356594..23358116)	841	1.67264	ENSG00000232645	lincRNA	/	/	LINC01431	-2.458513953	0.01486698	-1.516271183	0.037355349	-2.458513953	0.018111747	-0.94224277	0.007980753
LINC01444	18	complement(14969001..14970468)	1336	1.57937	ENSG00000264301	lincRNA	/	/	LINC01444	-0.948310737	0.006947516	-0.948310737	0.052518606	-0.457951055	0.007414997	0.490359682	0.008328206
LINC01503	9	129332300..129359538	1594	4.41245	ENSG00000233901	lincRNA	/	/	LINC01503	1.281349301	0.000453982	0.383760289	0.052817404	1.281349301	0.000188735	0.897589012	0.052951879
LINC01545	X	complement(46887417..46899703)	532	1.32208	ENSG00000204904	lincRNA	/	/	LINC01545	-2.194808628	0.006947516	-2.194808628	0.006575333	-2.131496637	0.006000862	0.063311991	0.009901671
LINC01547	21	complement(44932814..44939913)	2656	2.51573	ENSG00000183250	lincRNA	/	/	LINC01547	0.859413239	0.041763904	-0.227848035	0.008145627	0.631565205	0.040558218	0.859413239	0.04392918
LINC01563	17	21075556..21090615	750	4.22007	ENSG00000236819	lincRNA	/	/	LINC01563	0.440182192	0.008797823	0.197133017	0.009183585	0.440182192	0.007414997	0.243049175	0.009594025
LINC01569	16	complement(4245825..4253789)	2270	2.32383	ENSG00000262468	lincRNA	/	/	LINC01569	-0.937347541	0.039162682	-0.238318785	0.00791425	-0.937347541	0.021804713	-0.699028756	0.006588004
LINC01605	8	complement(37421341..37554183)	1522	18.7158	ENSG00000253161	lincRNA	/	/	LINC01605	0.754540076	0.003134888	0.754540076	0.001231164	0.489505042	0.054774447	-0.265035034	0.006049183
LINC01615	6	complement(169158092..169162924)	1054	1.33462	ENSG00000223485	lincRNA	/	/	LINC01615	-1.345234141	0.006947516	0.429828701	0.008145627	-0.91540544	0.006484699	-1.345234141	0.007057363
LINC01638	22	complement(27221349..27224727)	975	52.6607	ENSG00000233521	lincRNA	/	/	LINC01638	0.74018235	2.39009E-06	0.74018235	1.7172E-06	0.157499823	0.052687575	-0.582682528	0.002016681
LINC01641	1	227393591..227431035	2273	1.39246	ENSG00000234277	lincRNA	/	/	LINC01641	0.538561924	0.007277286	0.534297	0.006280466	0.538561924	0.054849938	0.004264925	0.009962163
LINC01670	21	complement(5499151..5502542)	1125	3.43858	ENSG00000279094	lincRNA	/	/	LINC01670	-0.741402027	0.054062636	0.347759045	0.006714587	-0.393642983	0.006110656	-0.741402027	0.051157545
LINC01715	1	28643228..28648581	978	2.1575	ENSG00000229388	lincRNA	/	/	LINC01715	-1.344924026	0.006947516	0.089948954	0.009883449	-1.254975072	0.053956863	-1.344924026	0.007058192
LINC01730	20	3808357..3812434	843	1.2515	ENSG00000275491	lincRNA	/	/	LINC01730	-1.84447906	0.006947516	1.235541118	0.050089768	-0.608937942	0.00826946	-1.84447906	0.006822163
LINC01759	1	9182004..9196284	1662	14.3885	ENSG00000234546	lincRNA	/	/	LINC01759	0.5305554	0.014083876	0.5305554	0.010923369	0.000375121	0.009994262	-0.530180279	0.024388836
LINC01778	1	30824228..30834431	1646	1.06826	ENSG00000223382	lincRNA	/	/	LINC01778	-2.486954509	0.047596426	-2.486954509	0.045879073	-0.971608249	0.04124187	1.515346259	0.05412467
LINC01786	1	1275223..1280420	513	2.05657	ENSG00000230415	lincRNA	/	/	LINC01786	-0.489239561	0.008909271	-0.489239561	0.007716657	-0.339982776	0.00826946	0.149256785	0.009901671
LINC01833	2	complement(44921077..44939199)	3872	25.1584	ENSG00000259439	lincRNA	/	/	LINC01833	-0.398724671	0.023900399	0.062207026	0.007815265	-0.336517645	0.03428961	-0.398724671	0.039297145
LINC01836	19	782755..785080	870	6.06332	ENSG00000267530	lincRNA	/	/	LINC01836	-0.380697628	0.008019104	-0.380697628	0.006562388	-0.015269278	0.009784578	0.36542835	0.007384543
LINC01909	18	70335439..70352459	1040	2.70517	ENSG00000266258	lincRNA	/	/	LINC01909	-2.328884081	0.022295115	-2.217553203	0.033326151	-2.328884081	0.00271304	-0.111330877	0.009901671
LINC01936	2	30346659..30352431	2952	2.02522	ENSG00000235997	lincRNA	/	/	LINC01936	-1.401228389	0.053842178	-0.001990324	0.009969728	-1.401228389	0.045276766	-1.399238065	0.013388366
LINC01943	2	complement(87439523..87459044)	1475	2.1458	ENSG00000280721	lincRNA	/	/	LINC01943	-0.853022783	0.047367216	0.5426798	0.053115683	-0.310342983	0.007414997	-0.853022783	0.0457508
LINC01978	17	79919357..79925462	1877	1.87359	ENSG00000262188	lincRNA	/	/	LINC01978	-2.047819353	0.017506261	0.26851771	0.00840762	-1.779301642	0.018081798	-2.047819353	0.022933025
LINC02001	17	35568109..35574843	1504	6.07945	ENSG00000267321	lincRNA	/	/	LINC02001	-1.220360801	0.041267246	0.204281398	0.007716657	-1.016079402	0.054165688	-1.220360801	0.053720209
LINC02009	3	complement(46416524..46423591)	2951	27.4093	ENSG00000283646	lincRNA	/	/	LINC02009	-1.925680019	0	-0.417313333	0.015319168	-1.925680019	0	-1.508366686	1.88995E-12
LINC02021	3	130112550..130120579	1974	2.13783	ENSG00000249846	lincRNA	/	/	LINC02021	-1.363998393	0.014001912	0.648517464	0.040288345	-0.715480928	0.042584481	-1.363998393	0.01347705
LINC02104	5	39520431..39524708	599	1.1742	ENSG00000271334	lincRNA	/	/	LINC02104	-2.67965472	0.006770211	-2.67965472	0.053907973	-0.623076407	0.007947814	2.056578313	0.007384543
LINC02154	X	complement(13266048..13303452)	1557	3.16212	ENSG00000235385	lincRNA	/	/	LINC02154	-0.986230921	0.04616028	-0.108067833	0.00957325	-0.986230921	0.029343187	-0.878163088	0.006104758
LINC02159	5	complement(160931778..160938626)	2323	64.0368	ENSG00000253417	lincRNA	/	/	LINC02159	-2.941421163	0	-0.944221636	0	-2.941421163	0	-1.997199526	0
LINC02166	16	complement(89682620..89686569)	721	1.46327	ENSG00000260259	lincRNA	/	/	LINC02166	-1.595194717	0.05443182	1.126971103	0.052411211	-0.468223613	0.00826946	-1.595194717	0.053611067
LINC02211	5	25187800..25324386	4807	9.29112	ENSG00000245662	lincRNA	/	/	LINC02211	0.524793529	0.034274955	0.524793529	0.0147744	0.358587557	0.012862143	-0.166205971	0.007384543
LINC02259	15	complement(72608481..72636919)	594	1.18408	ENSG00000259783	lincRNA	/	/	LINC02259	-2.194808628	0.006947516	-2.194808628	0.006575333	-2.131496637	0.050008617	0.063311991	0.009901671
LINC02323	14	102545254..102555826	1603	1.09692	ENSG00000259230	lincRNA	/	/	LINC02323	2.840514528	0.000141249	2.840514528	8.35195E-05	1.792615489	0.028833029	-1.047899038	0.030045711
LINC02361	12	complement(132186735..132189695)	1484	1.42186	ENSG00000256576	lincRNA	/	/	LINC02361	1.291510201	0.012057812	1.291510201	0.050906881	0.806772912	0.030651958	-0.484737288	0.007384543
LINC02407	12	76259839..76305131	1201	23.7181	ENSG00000257219	lincRNA	/	/	LINC02407	1.58268069	0	0.377274199	0.01005017	1.58268069	0	1.205406491	4.90812E-11
LINC02449	12	8235415..8242564	1397	2.26561	ENSG00000215241	lincRNA	/	/	LINC02449	-0.359056991	0.00828057	-0.294621292	0.007716657	-0.359056991	0.007316481	-0.064435699	0.009901671
LINC02454	12	65602869..65612997	895	3.53637	ENSG00000256268	lincRNA	/	/	LINC02454	0.905717426	0.029344226	0.329015622	0.007418233	0.905717426	0.014374131	0.576701804	0.006608146
LINC02482	4	complement(6670725..6673830)	422	5.83343	ENSG00000251580	lincRNA	/	/	LINC02482	1.495510293	0.033991392	1.495510293	0.021877892	1.277645202	0.05393303	-0.217865092	0.00884156
LINC02503	4	103961616..104036923	812	1.29928	ENSG00000249614	lincRNA	/	/	LINC02503	-3.572054662	0.009987047	-3.572054662	0.040482784	-3.508742671	0.035500407	0.063311991	0.009901671
LINC02551	11	complement(130844191..130865561)	2255	1.40357	ENSG00000254842	lincRNA	/	/	LINC02551	0.974580235	0.014444065	-0.101149458	0.00945879	0.873430777	0.01208303	0.974580235	0.024789702
LINP1	10	6737382..6739026	917	3.45153	ENSG00000223784	lincRNA	/	/	LINP1	-0.968536236	0.006740922	-0.314722022	0.008145627	-0.968536236	0.042194433	-0.653814214	0.007384543
LUCAT1	5	complement(91303029..91314402)	2904	1.33209	ENSG00000248323	lincRNA	/	/	LUCAT1	3.500322221	0.009104889	-3.374526385	0.046386481	0.125795836	0.00932821	3.500322221	0.054803631
MALAT1_1	11	65497762..65506516	4683	168.815	ENSG00000251562	lincRNA	/	/	MALAT1_1	-1.01622938	0	-1.01622938	0	-0.975143828	0	0.041085552	0.008412244
MAPKAPK5-AS1	12	complement(111839764..111842902)	2290	14.1283	ENSG00000234608	lincRNA	/	/	MAPKAPK5-AS1	-0.416034331	0.031547163	0.043842475	0.009490221	-0.372191855	0.024319809	-0.416034331	0.035961428
MIATNB	22	26672767..26780207	2847	3.58219	ENSG00000244625	lincRNA	/	/	MIATNB	-0.113239248	0.009549002	0.03209598	0.009883449	-0.081143268	0.00891205	-0.113239248	0.009380534
MIR137HG	1	complement(97986740..98049863)	4909	3.00881	ENSG00000225206	lincRNA	/	/	MIR137HG	-0.390157726	0.006080943	-0.390157726	0.041295971	-0.043824258	0.009594544	0.346333467	0.006870935
MIR155HG	21	25561909..25575168	1600	2.63754	ENSG00000234883	lincRNA	/	/	MIR155HG	-0.631007122	0.006947516	-0.591644008	0.006133221	-0.631007122	0.054153789	-0.039363112	0.009901671
MIR193BHG	16	14301389..14331067	6049	2.73245	ENSG00000262454	lincRNA	/	/	MIR193BHG	-1.232155075	0.013139257	-1.232155075	0.023689431	-1.127206524	0.031599883	0.104948551	0.009901671
MIR210HG	11	complement(565660..568457)	2321	52.2736	ENSG00000247095	lincRNA	/	/	MIR210HG	1.092437567	0	0.473151514	8.57247E-06	1.092437567	0	0.619286053	5.2975E-09
MIR222HG	X	complement(45745211..45770274)	2785	4.29331	ENSG00000270069	lincRNA	/	/	MIR222HG	-1.879924703	0.000185704	-1.879924703	0.000419069	-0.124969937	0.00826946	1.754954767	0.005567066
MIR22HG	17	complement(1711493..1717174)	2986	66.1889	ENSG00000186594	lincRNA	/	/	MIR22HG	-0.721981163	6.23688E-15	-0.570664118	2.865E-08	-0.721981163	6.80813E-13	-0.151317044	0.051844123
MIR34AHG	1	complement(9148011..9196983)	4571	10.9249	ENSG00000228526	lincRNA	/	/	MIR34AHG	-0.710648431	0.001301331	-0.29755718	0.022659791	-0.710648431	0.000413556	-0.413091251	0.020632511
MIR4435-2HG	2	complement(111196350..111495100)	5041	63.6234	ENSG00000172965	lincRNA	/	/	MIR4435-2HG	0.206566806	0.053626149	0.157156635	0.013754661	0.206566806	0.027477797	0.049410171	0.007895591
MIR4458HG	5	8450743..8463095	4339	3.40407	ENSG00000247516	lincRNA	/	/	MIR4458HG	0.681618712	0.028037023	-0.390663395	0.048657654	0.290955317	0.054153789	0.681618712	0.024742278
MIRLET7BHG	22	46053869..46113928	5728	1.16651	ENSG00000197182	lincRNA	/	/	MIRLET7BHG	0.638733182	0.049483097	-0.290936436	0.007004604	0.347796747	0.054155333	0.638733182	0.0457508
MIRLET7DHG	9	complement(94176602..94204568)	1319	2.13297	ENSG00000230262	lincRNA	/	/	MIRLET7DHG	-0.70729432	0.007695889	-0.70729432	0.006575333	-0.612749239	0.006627066	0.094545082	0.009901671
MNX1-AS1	7	157010805..157016426	1041	1.68911	ENSG00000243479	lincRNA	/	/	MNX1-AS1	0.70645354	0.007942503	-0.637603044	0.006658566	0.068850496	0.00967554	0.70645354	0.007384543
MYOSLID	2	207239650..207245887	1204	6.42591	ENSG00000229647	lincRNA	/	/	MYOSLID	-0.299413957	0.008277337	-0.299413957	0.007174448	-0.024786637	0.00967554	0.274627319	0.007949964
NEAT1	11	65422774..65445540	2294	418.052	ENSG00000245532	lincRNA	/	/	NEAT1	0.141479114	0.026730817	0.141479114	0.013061481	0.065954175	0.054153789	-0.075524939	0.007010506
NUP50-AS1	22	complement(45133020..45163781)	2263	2.02021	ENSG00000226328	lincRNA	/	/	NUP50-AS1	0.845303417	0.032666649	0.280834223	0.007716657	0.845303417	0.016620927	0.564469194	0.006688837
OLMALINC	10	100373513..100454043	7763	1.72144	ENSG00000235823	lincRNA	/	/	OLMALINC	1.040756573	0.002946949	1.040756573	0.001810566	0.199658705	0.007177373	-0.841097868	0.053534358
OSER1-AS1	20	44210960..44226027	2186	8.3655	ENSG00000223891	lincRNA	/	/	OSER1-AS1	-1.262567159	0.000863616	-0.206882285	0.006837888	-1.262567159	0.000483997	-1.055684875	0.026014119
OTX2-AS1	14	56813183..57152177	3118	1.46624	ENSG00000248550	lincRNA	/	/	OTX2-AS1	-1.337940729	0.011825932	-1.044283147	0.02324296	-1.337940729	0.054766986	-0.293657581	0.008953745
PGM5P3-AS1	9	72674..88826	2003	2.45802	ENSG00000277631	lincRNA	/	/	PGM5P3-AS1	-1.228539661	0.027158785	-1.228539661	0.022406003	-1.045226447	0.028948844	0.183313214	0.009901671
PGM5P4-AS1	2	complement(113527568..113542672)	1435	6.61684	ENSG00000231943	lincRNA	/	/	PGM5P4-AS1	-0.576482313	0.006042789	0.204274566	0.007716657	-0.372207747	0.054153789	-0.576482313	0.053457742
PSMB8-AS1	6	32844086..32846495	1951	5.94833	ENSG00000204261	lincRNA	/	/	PSMB8-AS1	-1.934804173	0.002169562	-0.787545323	0.022351616	-1.934804173	0.001179973	-1.14725885	0.023613105
PSMG3-AS1	7	1570073..1589626	6355	4.8144	ENSG00000230487	lincRNA	/	/	PSMG3-AS1	-0.386944079	0.027281494	0.270475811	0.033844205	-0.116468268	0.007372397	-0.386944079	0.026264687
RAB30-AS1	11	83072066..83106719	2429	5.06733	ENSG00000246067	lincRNA	/	/	RAB30-AS1	0.638062009	0.017224936	-0.131308295	0.008145627	0.506753714	0.017740543	0.638062009	0.022149402
RALY-AS1	20	complement(33983052..33994357)	1207	1.4568	ENSG00000228265	lincRNA	/	/	RALY-AS1	0.19592041	0.009690048	0.19592041	0.009194747	0.18379545	0.009078358	-0.012124956	0.00991312
SAMD12-AS1	8	118621001..118858218	880	1.19888	ENSG00000281641	lincRNA	/	/	SAMD12-AS1	-2.458552474	0.027766728	-0.306961341	0.00870558	-2.458552474	0.021253091	-2.151591132	0.051393428
SCAMP1-AS1	5	complement(78342365..78360507)	1792	11.7748	ENSG00000245556	lincRNA	/	/	SCAMP1-AS1	-0.709385276	0.009629003	-0.118314316	0.008145627	-0.709385276	0.04443612	-0.591070961	0.027518061
SCGB1B2P	19	complement(34576733..34577701)	616	1.14179	ENSG00000268751	lincRNA	/	/	SCGB1B2P	-0.942247784	0.008375744	0.80401895	0.007716657	-0.138228835	0.00967554	-0.942247784	0.007977371
SERPINB9P1	6	complement(2854657..2881407)	1460	3.85395	ENSG00000230438	lincRNA	/	/	SERPINB9P1	-0.782311433	0.039104517	0.414133596	0.053907973	-0.368177837	0.051301182	-0.782311433	0.035307921
SFTA1P	10	complement(10784437..10794980)	824	8.53574	ENSG00000225383	lincRNA	/	/	SFTA1P	0.712009009	0.035302561	-0.194387932	0.00790343	0.517621077	0.036013418	0.712009009	0.036852035
SIX3-AS1	2	complement(44940154..44941873)	1151	9.47163	ENSG00000236502	lincRNA	/	/	SIX3-AS1	0.795592107	0.03933618	0.795592107	0.017401189	0.22618836	0.051716068	-0.569403747	0.025169153
SLC2A1-AS1	1	42959049..42983358	3364	2.40442	ENSG00000227533	lincRNA	/	/	SLC2A1-AS1	-0.613982094	0.043992466	-0.367532997	0.054098719	-0.613982094	0.02624956	-0.246449097	0.008040126
SNHG15	7	complement(44983023..44986961)	3647	6.74995	ENSG00000232956	lincRNA	/	/	SNHG15	0.823715342	2.94891E-05	0.00167262	0.009943749	0.823715342	7.76762E-05	0.822042722	0.001400991
SNHG18	5	9546200..9550609	1951	22.1711	ENSG00000250786	lincRNA	/	/	SNHG18	-0.669359692	0.000565444	-0.558794688	0.008975894	-0.669359692	0.000960771	-0.110565004	0.008271859
SNHG19	16	complement(2154797..2155358)	342	500.774	ENSG00000260260	lincRNA	/	/	SNHG19	-0.434830432	3.0822E-05	-0.434830432	5.48379E-05	-0.330126126	0.001929757	0.104704307	0.007123868
SNHG25	17	64145970..64146476	278	7.59006	ENSG00000266402	lincRNA	/	/	SNHG25	1.539396005	0.010601848	0.653569574	0.053698809	1.539396005	0.045337379	0.885826431	0.053962464
SNHG8	4	118278709..118279823	923	81.1552	ENSG00000269893	lincRNA	/	/	SNHG8	1.813722657	0	1.550944422	0	1.813722657	0	0.262778235	0.034824089
SNHG9	16	1964959..1965509	275	6.39405	ENSG00000255198	lincRNA	/	/	SNHG9	2.514563314	0.00035769	2.514563314	0.000533362	2.421919834	0.000770949	-0.092643481	0.009901671
SRP14-AS1	15	40039311..40067290	2992	2.11568	ENSG00000248508	lincRNA	/	/	SRP14-AS1	-0.72196617	0.006947516	-0.266702865	0.008054662	-0.72196617	0.046051513	-0.455263306	0.007466429
SUCLG2-AS1	3	67654697..67947713	3032	3.94356	ENSG00000241316	lincRNA	/	/	SUCLG2-AS1	-0.402891084	0.007736593	-0.102384275	0.009241281	-0.402891084	0.053372789	-0.300506809	0.007745863
TP53TG1	7	complement(87325225..87345515)	1023	27.845	ENSG00000182165	lincRNA	/	/	TP53TG1	-0.448249395	0.015049521	0.394827855	0.014012077	-0.05342154	0.008895121	-0.448249395	0.020583478
TPRG1-AS1	3	complement(188941715..188947639)	697	1.51366	ENSG00000234076	lincRNA	/	/	TPRG1-AS1	1.05344124	0.008129687	-0.328084944	0.009216717	0.725356296	0.007286226	1.05344124	0.007384543
TRAM2-AS1	6	52577307..52583993	2546	18.371	ENSG00000225791	lincRNA	/	/	TRAM2-AS1	-0.904642612	0.001605037	-0.739677265	0.015507072	-0.904642612	0.001862935	-0.164965347	0.007995501
TTTY15	Y	12662334..12692233	5284	2.3294	ENSG00000233864	lincRNA	/	/	TTTY15	0.385535416	0.054293689	-0.075709633	0.009050312	0.309825782	0.045335236	0.385535416	0.054004351
U91328.2	6	25992662..26001775	4130	1.78817	ENSG00000272462	lincRNA	/	/	U91328.2	-1.293866397	0.006862362	-1.255280414	0.011382053	-1.293866397	0.053148428	-0.038585982	0.009901671
UBAC2-AS1	13	complement(99196377..99200710)	1771	2.38288	ENSG00000228889	lincRNA	/	/	UBAC2-AS1	-0.52884321	0.008277337	0.053295637	0.009883449	-0.475547573	0.006931555	-0.52884321	0.007384543
USP27X-AS1	X	complement(49876724..49879241)	2175	2.26364	ENSG00000234390	lincRNA	/	/	USP27X-AS1	-1.002317035	0.03555511	-0.230386894	0.008100367	-1.002317035	0.019372094	-0.77193014	0.006059601
USP46-AS1	4	52659406..52661668	1048	2.01339	ENSG00000248866	lincRNA	/	/	USP46-AS1	-0.768833235	0.006947516	-0.768833235	0.048412582	-0.268273929	0.00782032	0.500559306	0.007384543
Z68871.1	X	102884414..102906158	1133	3.4143	ENSG00000239407	lincRNA	/	/	Z68871.1	1.184072529	0.01523035	-0.376760599	0.007318985	0.80731193	0.020565394	1.184072529	0.019558338
Z83851.1	22	42276355..42277052	545	1.29054	ENSG00000233903	lincRNA	/	/	Z83851.1	1.653881148	0.049743861	1.653881148	0.038957085	1.491282643	0.045721336	-0.162598505	0.009697787
ZBTB20-AS4	3	115100423..115103061	675	1.04199	ENSG00000242767	lincRNA	/	/	ZBTB20-AS4	-3.331203416	0.039260763	-3.331203416	0.04576823	-0.468228995	0.050184377	2.862974422	0.007058545
ZNF667-AS1	19	56477250..56500666	2765	16.6615	ENSG00000166770	lincRNA	/	/	ZNF667-AS1	-0.333591093	0.028512814	0.12134133	0.006578742	-0.212249764	0.037398253	-0.333591093	0.025691791
ZNF674-AS1	X	46545493..46548408	2078	5.92326	ENSG00000230844	lincRNA	/	/	ZNF674-AS1	-1.119899557	0.026369295	-0.048974593	0.00987613	-1.119899557	0.016917046	-1.070924963	0.053719912
AC006001.2	7	66654538..66669855	938	1.12475	ENSG00000226824	sense_intronic	/	/	AC006001.2	2.246905893	0.053695452	1.525513119	0.023973289	2.246905893	0.026783905	0.721392774	0.007384543
AC008743.1	19	complement(50555370..50557969)	813	1.29769	ENSG00000268231	sense_intronic	/	LRRC4B	/	-2.671007556	0.050185483	-2.671007556	0.053608343	-2.607694918	0.053153789	0.063312638	0.009901671
AC009054.2	16	complement(75379818..75381260)	374	3.7612	ENSG00000261783	sense_intronic	/	CFDP1	/	0.854699778	0.053325249	0.798848978	0.050876582	0.854699778	0.042120161	0.0558508	0.009901671
AC010326.3	19	complement(57867038..57868172)	679	13.984	ENSG00000269867	sense_intronic	/	ZNF814	/	-1.34816471	0.016741721	-1.34816471	0.054850787	-0.270297149	0.00749302	1.07786756	0.036656672
AC020915.3	19	58266635..58267685	550	1.27881	ENSG00000268201	sense_intronic	/	ZNF544	/	-1.465765781	0.007384391	0.480465923	0.008145627	-0.985299858	0.007029225	-1.465765781	0.007384543
AC024075.1	19	complement(16639967..16640668)	546	8.37316	ENSG00000267904	sense_intronic	/	C19orf42	/	0.209131765	0.009473719	0.128263028	0.009385627	0.209131765	0.00826946	0.080868736	0.009901671
AC084117.1	11	18405609..18406731	270	2.60498	ENSG00000256006	sense_intronic	/	/	LDHC-1	-2.194808628	0.006947516	-2.194808628	0.006575333	-2.131496637	0.006000862	0.063311991	0.009901671
AC087752.3	8	94950037..94951396	709	1.98405	ENSG00000253878	sense_intronic	hsa-miR-484	/	INTS8-1	-1.478068756	0.033929808	-1.478068756	0.032221483	-1.244948847	0.036790133	0.233119909	0.009901671
AC090589.3	11	complement(47168281..47169563)	574	2.45068	ENSG00000270060	sense_intronic	/	/	PACSIN3-4	-4.515126911	0.032314052	-4.515126911	0.02540613	-2.458542103	0.020065215	2.056584808	0.007436709
AC093525.5	16	2554975..2556105	572	3.07406	ENSG00000261288	sense_intronic	/	PDPK1	/	-1.920237203	0.011184172	-1.775062499	0.020366682	-1.920237203	0.014381635	-0.145174704	0.009901671
AC104564.4	17	29569580..29570519	465	2.26886	ENSG00000264290	sense_intronic	/	/	TAOK1-1	-1.274608214	0.006947516	-1.162310138	0.006575333	-1.274608214	0.054086052	-0.112298076	0.009901671
AC108449.2	8	29055935..29056685	552	2.54835	ENSG00000259366	sense_intronic	hsa-miR-204-5p	HMBOX1	/	-1.39470816	0.006240885	-1.258265723	0.054907973	-1.39470816	0.050124466	-0.136442436	0.009901671
AC135050.6	16	31122235..31124064	528	21.3135	ENSG00000278133	sense_intronic	hsa-let-7a-5p,hsa-let-7e-5p,hsa-let-7f-5p,hsa-miR-19b-3p,hsa-miR-29b-1-5p,hsa-miR-29b-2-5p,hsa-miR-374a-5p,hsa-miR-550a-3p,hsa-miR-5581-3p,hsa-miR-93-5p	KAT8	/	-2.746579787	2.10453E-07	-2.746579787	0.000110492	-2.275664317	0.000216728	0.47091547	0.007789409
AGAP1-IT1	2	235505751..235507566	664	1.05925	ENSG00000235529	sense_intronic	/	/	AGAP1-IT1	2.862969409	0.00629611	-2.67965472	0.05440823	0.183314689	0.009662048	2.862969409	0.007103711
AL139287.1	1	complement(1317581..1318689)	386	8.19962	ENSG00000240731	sense_intronic	hsa-miR-17-5p,hsa-miR-20b-5p,hsa-miR-29a-3p,hsa-miR-29b-3p,hsa-miR-29c-3p,hsa-miR-3615,hsa-miR-760,hsa-miR-93-5p	/	ACAP3-1	0.551432941	0.008277337	0.196039191	0.009131183	0.551432941	0.006307831	0.35539375	0.008745798
AL158166.1	10	127934698..127936167	371	1.89581	ENSG00000227076	sense_intronic	/	/	FOXI2-1	5.009927831	0.025805844	-2.677833897	0.054250341	2.332093934	0.011292256	5.009927831	0.032410824
AL353150.1	9	complement(89088604..89109934)	1038	2.03279	ENSG00000224945	sense_intronic	/	/	SEMA4D-2	-0.159675706	0.009847009	0.017825464	0.009892622	-0.141850242	0.009456751	-0.159675706	0.009901671
AL392089.1	9	547317..549531	450	1.56299	ENSG00000226403	sense_intronic	hsa-miR-582-5p,hsa-miR-671-5p,hsa-miR-873-5p	/	DOCK8-2	1.58658037	0.006947516	-1.162306425	0.006624141	0.424273944	0.008179085	1.58658037	0.007058192
AL442125.2	13	113511747..113514473	418	2.52397	ENSG00000276916	sense_intronic	/	/	TFDP1-4	-2.609542688	0.006947516	-0.503063659	0.008726992	-2.609542688	0.054153789	-2.106479029	0.007384543
AL596325.2	1	162593103..162593754	505	1.39276	ENSG00000272574	sense_intronic	hsa-miR-143-3p,hsa-miR-501-3p	UAP1	/	0.804026237	0.008525302	0.804026237	0.007716657	0.668165794	0.007547589	-0.135860443	0.009901671
AL603962.1	1	9983141..9984568	436	6.45271	ENSG00000241326	sense_intronic	/	/	RBP7-1	-4.854301382	0.044034639	-1.919155363	0.033047757	-4.854301382	0.016589153	-2.935146019	0.006968423
AL604028.1	1	complement(45694684..45697075)	598	4.11657	ENSG00000230896	sense_intronic	hsa-miR-138-5p,hsa-miR-146a-5p,hsa-miR-146b-5p,hsa-miR-29b-1-5p,hsa-miR-589-5p,hsa-miR-6131	/	GPBP1L1-3	-1.300135048	0.030507257	0.635739998	0.052487638	-0.66439505	0.053153789	-1.300135048	0.028736219
AL645608.6	1	1055033..1056116	402	1.74962	ENSG00000242590	sense_intronic	hsa-let-7d-5p,hsa-miR-141-3p,hsa-miR-200a-3p,hsa-miR-27a-3p,hsa-miR-27b-3p,hsa-miR-28-3p,hsa-miR-32-5p,hsa-miR-346	/	ISG15-5	-2.194808628	0.006947516	-2.194808628	0.006575333	-2.131496637	0.006000862	0.063311991	0.009901671
ANKRD10-IT1	13	complement(110894639..110899172)	800	3.95632	ENSG00000229152	sense_intronic	hsa-miR-19a-3p,hsa-miR-19b-3p,hsa-miR-29a-3p,hsa-miR-29b-3p,hsa-miR-29c-3p,hsa-miR-548an,hsa-miR-769-5p	/	ANKRD10	-1.488533369	0.024349062	-0.240950333	0.008333336	-1.488533369	0.014517955	-1.247583036	0.047955393
DHRSX-IT1	X	complement(2334295..2336410)	651	1.08041	ENSG00000223571	sense_intronic	/	/	DHRSX-IT1	-3.778408242	0.053871071	-3.778408242	0.036437433	-3.715096251	0.031065045	0.063311991	0.009901671
FMR1-IT1	X	147946941..147947583	343	2.05057	ENSG00000236337	sense_intronic	/	/	FMR1-IT1	-2.131496637	0.007277286	-0.02592275	0.009892622	-2.131496637	0.006000862	-2.105573887	0.007384543
SNHG3	1	28505980..28510892	4088	24.2592	ENSG00000242125	sense_intronic	/	/	SNHG3	-0.124767259	0.007954871	-0.124767259	0.006103179	-0.037445364	0.00882289	0.087321894	0.007982185
SOS1-IT1	2	complement(38992279..38993857)	1254	2.52397	ENSG00000229692	sense_intronic	/	/	SOS1-IT1	-4.851638738	0.023495333	-1.392558553	0.038727516	-4.851638738	0.015147465	-3.459080185	0.05385653
ZBTB40-IT1	1	22517474..22519708	273	1.28818	ENSG00000237200	sense_intronic	/	/	ZBTB40-IT1	-2.194833154	0.006947516	-2.194833154	0.006575333	-2.131521163	0.006000862	0.063311991	0.009901671
ZDHHC20-IT1	13	complement(21376977..21377874)	440	1.59851	ENSG00000236953	sense_intronic	/	/	ZDHHC20-IT1	-2.679640604	0.046091719	-2.679640604	0.054907973	-2.616328613	0.052153789	0.063311991	0.009901671
AC007036.3	7	30157531..30159534	614	10.3096	ENSG00000251660	sense_overlapping	hsa-miR-103a-3p,hsa-miR-106a-5p,hsa-miR-106b-5p,hsa-miR-107,hsa-miR-1207-5p,hsa-miR-1225-5p,hsa-miR-1254,hsa-miR-127-5p,hsa-miR-129-5p,hsa-miR-154-5p,hsa-miR-15a-5p,hsa-miR-15b-5p,hsa-miR-16-5p,hsa-miR-17-3p,hsa-miR-17-5p,hsa-miR-1914-3p,hsa-miR-195-5p,hsa-miR-20a-3p,hsa-miR-20a-5p,hsa-miR-20b-5p,hsa-miR-2115-5p,hsa-miR-214-3p,hsa-miR-217-5p,hsa-miR-224-5p,hsa-miR-25-3p,hsa-miR-27a-3p,hsa-miR-27b…	/	AC007036.3	-1.347337893	0.026550746	-0.469933123	0.006693247	-1.347337893	0.013245585	-0.877404766	0.006449323
AC073896.4	12	complement(56162359..56190284)	403	4.36318	ENSG00000258199	sense_overlapping	hsa-miR-139-3p,hsa-miR-185-5p,hsa-miR-5008-5p,hsa-miR-769-5p,hsa-miR-873-3p	SMARCC2	/	1.006199154	0.052701789	1.006199154	0.031897868	0.551074657	0.006099483	-0.455124498	0.007569246
AC105052.4	7	complement(102579104..102679295)	1241	5.66757	ENSG00000279168	sense_overlapping	/	POLR2J2, UPK3BL and RASA4	/	-6.104367195	2.7716E-06	-3.998832741	0.015319168	-6.104367195	0.049535686	-2.105534454	0.007384543
AL731577.2	10	124917143..124942881	555	13.9402	ENSG00000249456	sense_overlapping	hsa-let-7d-3p,hsa-miR-145-5p,hsa-miR-25-3p,hsa-miR-26a-5p,hsa-miR-338-3p,hsa-miR-363-3p,hsa-miR-92a-3p,hsa-miR-92b-3p,hsa-miR-935	ZRANB1	/	0.360119913	0.008189569	0.016376325	0.009883449	0.360119913	0.006393448	0.343743588	0.007516104
HCP5	6	31400702..31477506	3138	18.0431	ENSG00000206337	sense_overlapping	/	/	HCP5	-1.366210788	2.69124E-14	0.084080206	0.007716657	-1.282130582	1.33693E-11	-1.366210788	5.83377E-11
MIR31HG	9	complement(21455642..21559669)	745	44.8442	ENSG00000171889	sense_overlapping	/	/	MIR31HG	0.489655114	0.026168217	-0.215314536	0.054215176	0.274340578	0.043217795	0.489655114	0.023589488
CRNDE	16	complement(54845189..54929189)	2601	3.81939	ENSG00000245694	sense_overlapping	/	/	IRX3	-0.874721363	0.000505348	-0.874721363	0.00224485	-0.824228942	0.002831724	0.050492422	0.009901671

## Sheet: Caption
Table S2. RNA-Seq differential expression analysis of the most dysregulated lncRNAs. Summary of differential expression data relative to most dysregulated lncRNAs in analyzed samples. Name: the name of the gene. Chromosome and region: the position of the gene on the genome. Length: the length of lncRNA. ENSEMBL: Ensembl Gene ID. Biotype: type of lncRNA. Targeting mirRNAs (LncBase): miRNAs sponged…
