# Supplementary material for: Transcriptome Analyses of lncRNAs in A2E-Stressed Retinal Epithelial Cells Unveil Advanced Links between Metabolic Impairments Related to Oxidative Stress and Retinitis Pigmentosa
Source: Antioxidants (Basel). 2020 Apr 15;9(4):318. doi: 10.3390/antiox9040318 (PMC7222347; doi:10.3390/antiox9040318)
Supplement: Supplementary file 1 [file antioxidants-09-00318-s001.zip › Table S3.xlsx]

## Sheet: allncRNAs - disease informatiom
ncRNA Symbol	ncRNA Category	Species	Disease Name	Sample	Dysfunction Pattern	Validated Method/Prediction Method	Description	PubMed ID
A1BG-AS1	lncRNA	Homo sapiens	Alzheimer's disease	N/A	N/A	LDAP	N/A	N/A
A1BG-AS1	lncRNA	Homo sapiens	breast cancer	N/A	N/A	LDAP	N/A	N/A
A1BG-AS1	lncRNA	Homo sapiens	cancer	N/A	N/A	LDAP	N/A	N/A
A1BG-AS1	lncRNA	Homo sapiens	cervical cancer	N/A	N/A	TAM	N/A	N/A
A1BG-AS1	lncRNA	Homo sapiens	colorectal cancer	N/A	N/A	LDAP	N/A	N/A
A1BG-AS1	lncRNA	Homo sapiens	hepatocellular carcinoma	N/A	N/A	LDAP	N/A	N/A
A1BG-AS1	lncRNA	Homo sapiens	Huntington's disease	N/A	N/A	LDAP	N/A	N/A
A1BG-AS1	lncRNA	Homo sapiens	lung cancer	N/A	N/A	LDAP	N/A	N/A
A1BG-AS1	lncRNA	Homo sapiens	lymphoma	N/A	N/A	LDAP	N/A	N/A
A1BG-AS1	lncRNA	Homo sapiens	lymphoma	N/A	N/A	TAM	N/A	N/A
A1BG-AS1	lncRNA	Homo sapiens	malignant glioma	N/A	N/A	TAM	N/A	N/A
A1BG-AS1	lncRNA	Homo sapiens	melanoma	N/A	N/A	LDAP	N/A	N/A
A1BG-AS1	lncRNA	Homo sapiens	neuroblastoma	N/A	N/A	LDAP	N/A	N/A
A1BG-AS1	lncRNA	Homo sapiens	non-small cell lung carcinoma	N/A	N/A	TAM	N/A	N/A
A1BG-AS1	lncRNA	Homo sapiens	osteosarcoma	N/A	N/A	LDAP	N/A	N/A
A1BG-AS1	lncRNA	Homo sapiens	ovarian cancer	N/A	N/A	LDAP	N/A	N/A
A1BG-AS1	lncRNA	Homo sapiens	prostate cancer	N/A	N/A	LDAP	N/A	N/A
A1BG-AS1	lncRNA	Homo sapiens	schizophrenia	N/A	N/A	LDAP	N/A	N/A
A1BG-AS1	lncRNA	Homo sapiens	stomach cancer	N/A	N/A	TAM	N/A	N/A
A1BG-AS1	lncRNA	Homo sapiens	thyroid cancer	N/A	N/A	TAM	N/A	N/A
A1BG-AS1	lncRNA	Homo sapiens	urinary bladder cancer	N/A	N/A	TAM	N/A	N/A
AC002454.1	lncRNA	Homo sapiens	acquired immunodeficiency syndrome	N/A	N/A	LDAP	N/A	N/A
AC002454.1	lncRNA	Homo sapiens	Alzheimer's disease	N/A	N/A	LDAP	N/A	N/A
AC002454.1	lncRNA	Homo sapiens	astrocytoma	brain	Regulation [up-regulated]	Microarray	Among the lncRNAs detected,3806 lncRNAs with a fold change>2 or <0.5 and a q value<0.05 were found to have significantly different expression levels in astrocytoma samples compared to NAT samples. Of those,1196 were downregulated and 2610 were upregulated.	26252651
AC002454.1	lncRNA	Homo sapiens	breast cancer	N/A	N/A	LDAP	N/A	N/A
AC002454.1	lncRNA	Homo sapiens	cancer	N/A	N/A	LDAP	N/A	N/A
AC002454.1	lncRNA	Homo sapiens	cervical cancer	N/A	N/A	TAM	N/A	N/A
AC002454.1	lncRNA	Homo sapiens	colorectal cancer	N/A	N/A	LDAP	N/A	N/A
AC002454.1	lncRNA	Homo sapiens	earlobe keloid	skin tissue	Regulation [up-regulated]	qRT-PCR//Microarray	We characterized the expression profiles of lncRNA and mRNA in earlobe keloids and suggest that lncRNAs may serve as diagnostic biomarkers for the therapy of earlobe keloid.	28101509
AC002454.1	lncRNA	Homo sapiens	hepatocellular carcinoma	N/A	N/A	LDAP	N/A	N/A
AC002454.1	lncRNA	Homo sapiens	Huntington's disease	N/A	N/A	LDAP	N/A	N/A
AC002454.1	lncRNA	Homo sapiens	lung cancer	N/A	N/A	LDAP	N/A	N/A
AC002454.1	lncRNA	Homo sapiens	lymphoma	N/A	N/A	LDAP	N/A	N/A
AC002454.1	lncRNA	Homo sapiens	lymphoma	N/A	N/A	TAM	N/A	N/A
AC002454.1	lncRNA	Homo sapiens	malignant glioma	N/A	N/A	TAM	N/A	N/A
AC002454.1	lncRNA	Homo sapiens	melanoma	N/A	N/A	LDAP	N/A	N/A
AC002454.1	lncRNA	Homo sapiens	non-small cell lung carcinoma	N/A	N/A	TAM	N/A	N/A
AC002454.1	lncRNA	Homo sapiens	osteosarcoma	N/A	N/A	LDAP	N/A	N/A
AC002454.1	lncRNA	Homo sapiens	ovarian cancer	N/A	N/A	LDAP	N/A	N/A
AC002454.1	lncRNA	Homo sapiens	prostate cancer	N/A	N/A	LDAP	N/A	N/A
AC002454.1	lncRNA	Homo sapiens	stomach cancer	N/A	N/A	TAM	N/A	N/A
AC002454.1	lncRNA	Homo sapiens	thyroid cancer	N/A	N/A	TAM	N/A	N/A
AC002454.1	lncRNA	Homo sapiens	urinary bladder cancer	N/A	N/A	TAM	N/A	N/A
AC003965.1	lncRNA	Homo sapiens	cervical cancer	N/A	N/A	TAM	N/A	N/A
AC003965.1	lncRNA	Homo sapiens	lymphoma	N/A	N/A	TAM	N/A	N/A
AC003965.1	lncRNA	Homo sapiens	malignant glioma	N/A	N/A	TAM	N/A	N/A
AC003965.1	lncRNA	Homo sapiens	non-small cell lung carcinoma	N/A	N/A	TAM	N/A	N/A
AC003965.1	lncRNA	Homo sapiens	stomach cancer	N/A	N/A	TAM	N/A	N/A
AC003965.1	lncRNA	Homo sapiens	thyroid cancer	N/A	N/A	TAM	N/A	N/A
AC003965.1	lncRNA	Homo sapiens	urinary bladder cancer	N/A	N/A	TAM	N/A	N/A
AC004069.1	lncRNA	Homo sapiens	cervical cancer	N/A	N/A	TAM	N/A	N/A
AC004069.1	lncRNA	Homo sapiens	lymphoma	N/A	N/A	TAM	N/A	N/A
AC004069.1	lncRNA	Homo sapiens	malignant glioma	N/A	N/A	TAM	N/A	N/A
AC004069.1	lncRNA	Homo sapiens	non-small cell lung carcinoma	N/A	N/A	TAM	N/A	N/A
AC004069.1	lncRNA	Homo sapiens	stomach cancer	N/A	N/A	TAM	N/A	N/A
AC004069.1	lncRNA	Homo sapiens	thyroid cancer	N/A	N/A	TAM	N/A	N/A
AC004069.1	lncRNA	Homo sapiens	urinary bladder cancer	N/A	N/A	TAM	N/A	N/A
AC004148.2	lncRNA	Homo sapiens	cervical cancer	N/A	N/A	TAM	N/A	N/A
AC004148.2	lncRNA	Homo sapiens	lymphoma	N/A	N/A	TAM	N/A	N/A
AC004148.2	lncRNA	Homo sapiens	malignant glioma	N/A	N/A	TAM	N/A	N/A
AC004148.2	lncRNA	Homo sapiens	non-small cell lung carcinoma	N/A	N/A	TAM	N/A	N/A
AC004148.2	lncRNA	Homo sapiens	stomach cancer	N/A	N/A	TAM	N/A	N/A
AC004148.2	lncRNA	Homo sapiens	thyroid cancer	N/A	N/A	TAM	N/A	N/A
AC004148.2	lncRNA	Homo sapiens	urinary bladder cancer	N/A	N/A	TAM	N/A	N/A
AC004771.2	lncRNA	Homo sapiens	cervical cancer	N/A	N/A	TAM	N/A	N/A
AC004771.2	lncRNA	Homo sapiens	lymphoma	N/A	N/A	TAM	N/A	N/A
AC004771.2	lncRNA	Homo sapiens	malignant glioma	N/A	N/A	TAM	N/A	N/A
AC004771.2	lncRNA	Homo sapiens	non-small cell lung carcinoma	N/A	N/A	TAM	N/A	N/A
AC004771.2	lncRNA	Homo sapiens	stomach cancer	N/A	N/A	TAM	N/A	N/A
AC004771.2	lncRNA	Homo sapiens	thyroid cancer	N/A	N/A	TAM	N/A	N/A
AC004771.2	lncRNA	Homo sapiens	urinary bladder cancer	N/A	N/A	TAM	N/A	N/A
AC004816.1	lncRNA	Homo sapiens	cervical cancer	N/A	N/A	TAM	N/A	N/A
AC004816.1	lncRNA	Homo sapiens	lymphoma	N/A	N/A	TAM	N/A	N/A
AC004816.1	lncRNA	Homo sapiens	malignant glioma	N/A	N/A	TAM	N/A	N/A
AC004816.1	lncRNA	Homo sapiens	non-small cell lung carcinoma	N/A	N/A	TAM	N/A	N/A
AC004816.1	lncRNA	Homo sapiens	stomach cancer	N/A	N/A	TAM	N/A	N/A
AC004816.1	lncRNA	Homo sapiens	thyroid cancer	N/A	N/A	TAM	N/A	N/A
AC004816.1	lncRNA	Homo sapiens	urinary bladder cancer	N/A	N/A	TAM	N/A	N/A
AC004846.1	lncRNA	Homo sapiens	cervical cancer	N/A	N/A	TAM	N/A	N/A
AC004846.1	lncRNA	Homo sapiens	lymphoma	N/A	N/A	TAM	N/A	N/A
AC004846.1	lncRNA	Homo sapiens	malignant glioma	N/A	N/A	TAM	N/A	N/A
AC004846.1	lncRNA	Homo sapiens	non-small cell lung carcinoma	N/A	N/A	TAM	N/A	N/A
AC004846.1	lncRNA	Homo sapiens	stomach cancer	N/A	N/A	TAM	N/A	N/A
AC004846.1	lncRNA	Homo sapiens	thyroid cancer	N/A	N/A	TAM	N/A	N/A
AC004846.1	lncRNA	Homo sapiens	urinary bladder cancer	N/A	N/A	TAM	N/A	N/A
AC004918.1	lncRNA	Homo sapiens	cervical cancer	N/A	N/A	TAM	N/A	N/A
AC004918.1	lncRNA	Homo sapiens	lymphoma	N/A	N/A	TAM	N/A	N/A
AC004918.1	lncRNA	Homo sapiens	malignant glioma	N/A	N/A	TAM	N/A	N/A
AC004918.1	lncRNA	Homo sapiens	non-small cell lung carcinoma	N/A	N/A	TAM	N/A	N/A
AC004918.1	lncRNA	Homo sapiens	stomach cancer	N/A	N/A	TAM	N/A	N/A
AC004918.1	lncRNA	Homo sapiens	thyroid cancer	N/A	N/A	TAM	N/A	N/A
AC004918.1	lncRNA	Homo sapiens	urinary bladder cancer	N/A	N/A	TAM	N/A	N/A
AC004943.2	lncRNA	Homo sapiens	cervical cancer	N/A	N/A	TAM	N/A	N/A
AC004943.2	lncRNA	Homo sapiens	lymphoma	N/A	N/A	TAM	N/A	N/A
AC004943.2	lncRNA	Homo sapiens	malignant glioma	N/A	N/A	TAM	N/A	N/A
AC004943.2	lncRNA	Homo sapiens	non-small cell lung carcinoma	N/A	N/A	TAM	N/A	N/A
AC004943.2	lncRNA	Homo sapiens	stomach cancer	N/A	N/A	TAM	N/A	N/A
AC004943.2	lncRNA	Homo sapiens	thyroid cancer	N/A	N/A	TAM	N/A	N/A
AC004943.2	lncRNA	Homo sapiens	urinary bladder cancer	N/A	N/A	TAM	N/A	N/A
AC004951.1	lncRNA	Homo sapiens	cervical cancer	N/A	N/A	TAM	N/A	N/A
AC004951.1	lncRNA	Homo sapiens	lymphoma	N/A	N/A	TAM	N/A	N/A
AC004951.1	lncRNA	Homo sapiens	malignant glioma	N/A	N/A	TAM	N/A	N/A
AC004951.1	lncRNA	Homo sapiens	non-small cell lung carcinoma	N/A	N/A	TAM	N/A	N/A
AC004951.1	lncRNA	Homo sapiens	stomach cancer	N/A	N/A	TAM	N/A	N/A
AC004951.1	lncRNA	Homo sapiens	thyroid cancer	N/A	N/A	TAM	N/A	N/A
AC004951.1	lncRNA	Homo sapiens	urinary bladder cancer	N/A	N/A	TAM	N/A	N/A
AC004982.2	lncRNA	Homo sapiens	acquired immunodeficiency syndrome	N/A	N/A	LDAP	N/A	N/A
AC004982.2	lncRNA	Homo sapiens	Alzheimer's disease	N/A	N/A	LDAP	N/A	N/A
AC004982.2	lncRNA	Homo sapiens	breast cancer	N/A	N/A	LDAP	N/A	N/A
AC004982.2	lncRNA	Homo sapiens	cancer	N/A	N/A	LDAP	N/A	N/A
AC004982.2	lncRNA	Homo sapiens	cervical cancer	N/A	N/A	TAM	N/A	N/A
AC004982.2	lncRNA	Homo sapiens	colorectal cancer	N/A	N/A	LDAP	N/A	N/A
AC004982.2	lncRNA	Homo sapiens	hepatocellular carcinoma	N/A	N/A	LDAP	N/A	N/A
AC004982.2	lncRNA	Homo sapiens	Huntington's disease	N/A	N/A	LDAP	N/A	N/A
AC004982.2	lncRNA	Homo sapiens	lung cancer	N/A	N/A	LDAP	N/A	N/A
AC004982.2	lncRNA	Homo sapiens	lymphoma	N/A	N/A	LDAP	N/A	N/A
AC004982.2	lncRNA	Homo sapiens	lymphoma	N/A	N/A	TAM	N/A	N/A
AC004982.2	lncRNA	Homo sapiens	malignant glioma	N/A	N/A	TAM	N/A	N/A
AC004982.2	lncRNA	Homo sapiens	non-small cell lung carcinoma	N/A	N/A	TAM	N/A	N/A
AC004982.2	lncRNA	Homo sapiens	ovarian cancer	N/A	N/A	LDAP	N/A	N/A
AC004982.2	lncRNA	Homo sapiens	prostate cancer	N/A	N/A	LDAP	N/A	N/A
AC004982.2	lncRNA	Homo sapiens	stomach cancer	N/A	N/A	TAM	N/A	N/A
AC004982.2	lncRNA	Homo sapiens	thyroid cancer	N/A	N/A	TAM	N/A	N/A
AC004982.2	lncRNA	Homo sapiens	urinary bladder cancer	N/A	N/A	LDAP	N/A	N/A
AC004982.2	lncRNA	Homo sapiens	urinary bladder cancer	N/A	N/A	TAM	N/A	N/A
AC005224.1	lncRNA	Homo sapiens	cervical cancer	N/A	N/A	TAM	N/A	N/A
AC005224.1	lncRNA	Homo sapiens	lymphoma	N/A	N/A	TAM	N/A	N/A
AC005224.1	lncRNA	Homo sapiens	malignant glioma	N/A	N/A	TAM	N/A	N/A
AC005224.1	lncRNA	Homo sapiens	non-small cell lung carcinoma	N/A	N/A	TAM	N/A	N/A
AC005224.1	lncRNA	Homo sapiens	stomach cancer	N/A	N/A	TAM	N/A	N/A
AC005224.1	lncRNA	Homo sapiens	thyroid cancer	N/A	N/A	TAM	N/A	N/A
AC005224.1	lncRNA	Homo sapiens	urinary bladder cancer	N/A	N/A	TAM	N/A	N/A
AC005288.1	lncRNA	Homo sapiens	Alzheimer's disease	N/A	N/A	LDAP	N/A	N/A
AC005288.1	lncRNA	Homo sapiens	breast cancer	N/A	N/A	LDAP	N/A	N/A
AC005288.1	lncRNA	Homo sapiens	cancer	N/A	N/A	LDAP	N/A	N/A
AC005288.1	lncRNA	Homo sapiens	colorectal cancer	N/A	N/A	LDAP	N/A	N/A
AC005288.1	lncRNA	Homo sapiens	hepatocellular carcinoma	N/A	N/A	LDAP	N/A	N/A
AC005288.1	lncRNA	Homo sapiens	Huntington's disease	N/A	N/A	LDAP	N/A	N/A
AC005288.1	lncRNA	Homo sapiens	lung cancer	N/A	N/A	LDAP	N/A	N/A
AC005288.1	lncRNA	Homo sapiens	lymphoma	N/A	N/A	LDAP	N/A	N/A
AC005288.1	lncRNA	Homo sapiens	melanoma	N/A	N/A	LDAP	N/A	N/A
AC005288.1	lncRNA	Homo sapiens	neuroblastoma	N/A	N/A	LDAP	N/A	N/A
AC005288.1	lncRNA	Homo sapiens	ovarian cancer	N/A	N/A	LDAP	N/A	N/A
AC005288.1	lncRNA	Homo sapiens	prostate cancer	N/A	N/A	LDAP	N/A	N/A
AC005288.1	lncRNA	Homo sapiens	schizophrenia	N/A	N/A	LDAP	N/A	N/A
AC005498.2	lncRNA	Homo sapiens	acquired immunodeficiency syndrome	N/A	N/A	LDAP	N/A	N/A
AC005498.2	lncRNA	Homo sapiens	Alzheimer's disease	N/A	N/A	LDAP	N/A	N/A
AC005498.2	lncRNA	Homo sapiens	breast cancer	N/A	N/A	LDAP	N/A	N/A
AC005498.2	lncRNA	Homo sapiens	cancer	N/A	N/A	LDAP	N/A	N/A
AC005498.2	lncRNA	Homo sapiens	cervical cancer	N/A	N/A	TAM	N/A	N/A
AC005498.2	lncRNA	Homo sapiens	colorectal cancer	N/A	N/A	LDAP	N/A	N/A
AC005498.2	lncRNA	Homo sapiens	hepatocellular carcinoma	N/A	N/A	LDAP	N/A	N/A
AC005498.2	lncRNA	Homo sapiens	Huntington's disease	N/A	N/A	LDAP	N/A	N/A
AC005498.2	lncRNA	Homo sapiens	lung cancer	N/A	N/A	LDAP	N/A	N/A
AC005498.2	lncRNA	Homo sapiens	lymphoma	N/A	N/A	LDAP	N/A	N/A
AC005498.2	lncRNA	Homo sapiens	lymphoma	N/A	N/A	TAM	N/A	N/A
AC005498.2	lncRNA	Homo sapiens	malignant glioma	N/A	N/A	TAM	N/A	N/A
AC005498.2	lncRNA	Homo sapiens	non-small cell lung carcinoma	N/A	N/A	TAM	N/A	N/A
AC005498.2	lncRNA	Homo sapiens	osteosarcoma	N/A	N/A	LDAP	N/A	N/A
AC005498.2	lncRNA	Homo sapiens	ovarian cancer	N/A	N/A	LDAP	N/A	N/A
AC005498.2	lncRNA	Homo sapiens	prostate cancer	N/A	N/A	LDAP	N/A	N/A
AC005498.2	lncRNA	Homo sapiens	stomach cancer	N/A	N/A	TAM	N/A	N/A
AC005498.2	lncRNA	Homo sapiens	thyroid cancer	N/A	N/A	TAM	N/A	N/A
AC005498.2	lncRNA	Homo sapiens	urinary bladder cancer	N/A	N/A	TAM	N/A	N/A
AC005520.2	lncRNA	Homo sapiens	cervical cancer	N/A	N/A	TAM	N/A	N/A
AC005520.2	lncRNA	Homo sapiens	lymphoma	N/A	N/A	TAM	N/A	N/A
AC005520.2	lncRNA	Homo sapiens	malignant glioma	N/A	N/A	TAM	N/A	N/A
AC005520.2	lncRNA	Homo sapiens	non-small cell lung carcinoma	N/A	N/A	TAM	N/A	N/A
AC005520.2	lncRNA	Homo sapiens	stomach cancer	N/A	N/A	TAM	N/A	N/A
AC005520.2	lncRNA	Homo sapiens	thyroid cancer	N/A	N/A	TAM	N/A	N/A
AC005520.2	lncRNA	Homo sapiens	urinary bladder cancer	N/A	N/A	TAM	N/A	N/A
AC005523.2	lncRNA	Homo sapiens	melanoma	N/A	Expression [differentially expressed]	Two-way hierarchical clustering analysis//ROC//Kaplan-Meier survival analysis	A total of 48 differentially expressed lncRNAs were identified, from which 6 signature lncRNAs (AL050303 and LINC00707, LINC01324, RP11-85G21, RP4-794I6.4 and RP5-855F16) were identified. Two-way hierarchical clustering analysis revealed that the accuracy of the six-lncRNA signature in risk-stratifying samples was 84.84%, and the accuracy of the SVM classifier was 85.9%. This predictive signature…	29436619
AC005618.1	lncRNA	Homo sapiens	cervical cancer	N/A	N/A	TAM	N/A	N/A
AC005618.1	lncRNA	Homo sapiens	lymphoma	N/A	N/A	TAM	N/A	N/A
AC005618.1	lncRNA	Homo sapiens	malignant glioma	N/A	N/A	TAM	N/A	N/A
AC005618.1	lncRNA	Homo sapiens	non-small cell lung carcinoma	N/A	N/A	TAM	N/A	N/A
AC005618.1	lncRNA	Homo sapiens	stomach cancer	N/A	N/A	TAM	N/A	N/A
AC005618.1	lncRNA	Homo sapiens	thyroid cancer	N/A	N/A	TAM	N/A	N/A
AC005618.1	lncRNA	Homo sapiens	urinary bladder cancer	N/A	N/A	TAM	N/A	N/A
AC005884.1	lncRNA	Homo sapiens	acquired immunodeficiency syndrome	N/A	N/A	LDAP	N/A	N/A
AC005884.1	lncRNA	Homo sapiens	Alzheimer's disease	N/A	N/A	LDAP	N/A	N/A
AC005884.1	lncRNA	Homo sapiens	breast cancer	N/A	N/A	LDAP	N/A	N/A
AC005884.1	lncRNA	Homo sapiens	cancer	N/A	N/A	LDAP	N/A	N/A
AC005884.1	lncRNA	Homo sapiens	colorectal cancer	N/A	N/A	LDAP	N/A	N/A
AC005884.1	lncRNA	Homo sapiens	hepatocellular carcinoma	N/A	N/A	LDAP	N/A	N/A
AC005884.1	lncRNA	Homo sapiens	Huntington's disease	N/A	N/A	LDAP	N/A	N/A
AC005884.1	lncRNA	Homo sapiens	lung cancer	N/A	N/A	LDAP	N/A	N/A
AC005884.1	lncRNA	Homo sapiens	lymphoma	N/A	N/A	LDAP	N/A	N/A
AC005884.1	lncRNA	Homo sapiens	osteosarcoma	N/A	N/A	LDAP	N/A	N/A
AC005884.1	lncRNA	Homo sapiens	ovarian cancer	N/A	N/A	LDAP	N/A	N/A
AC005884.1	lncRNA	Homo sapiens	prostate cancer	N/A	N/A	LDAP	N/A	N/A
AC006504.5	lncRNA	Homo sapiens	acquired immunodeficiency syndrome	N/A	N/A	LDAP	N/A	N/A
AC006504.5	lncRNA	Homo sapiens	Alzheimer's disease	N/A	N/A	LDAP	N/A	N/A
AC006504.5	lncRNA	Homo sapiens	astrocytoma	brain	Regulation [down-regulated]	Microarray	Among the lncRNAs detected,3806 lncRNAs with a fold change>2 or <0.5 and a q value<0.05 were found to have significantly different expression levels in astrocytoma samples compared to NAT samples. Of those,1196 were downregulated and 2610 were upregulated.	26252651
AC006504.5	lncRNA	Homo sapiens	breast cancer	N/A	N/A	LDAP	N/A	N/A
AC006504.5	lncRNA	Homo sapiens	cancer	N/A	N/A	LDAP	N/A	N/A
AC006504.5	lncRNA	Homo sapiens	colorectal cancer	N/A	N/A	LDAP	N/A	N/A
AC006504.5	lncRNA	Homo sapiens	hepatocellular carcinoma	N/A	N/A	LDAP	N/A	N/A
AC006504.5	lncRNA	Homo sapiens	Huntington's disease	N/A	N/A	LDAP	N/A	N/A
AC006504.5	lncRNA	Homo sapiens	lung cancer	N/A	N/A	LDAP	N/A	N/A
AC006504.5	lncRNA	Homo sapiens	lymphoma	N/A	N/A	LDAP	N/A	N/A
AC006504.5	lncRNA	Homo sapiens	neuroblastoma	N/A	N/A	LDAP	N/A	N/A
AC006504.5	lncRNA	Homo sapiens	osteosarcoma	N/A	N/A	LDAP	N/A	N/A
AC006504.5	lncRNA	Homo sapiens	ovarian cancer	N/A	N/A	LDAP	N/A	N/A
AC006504.5	lncRNA	Homo sapiens	prostate cancer	N/A	N/A	LDAP	N/A	N/A
AC006504.5	lncRNA	Homo sapiens	schizophrenia	N/A	N/A	LDAP	N/A	N/A
AC007383.2	lncRNA	Homo sapiens	acquired immunodeficiency syndrome	N/A	N/A	LDAP	N/A	N/A
AC007383.2	lncRNA	Homo sapiens	Alzheimer's disease	N/A	N/A	LDAP	N/A	N/A
AC007383.2	lncRNA	Homo sapiens	breast cancer	N/A	N/A	LDAP	N/A	N/A
AC007383.2	lncRNA	Homo sapiens	cancer	N/A	N/A	LDAP	N/A	N/A
AC007383.2	lncRNA	Homo sapiens	cervical cancer	N/A	N/A	TAM	N/A	N/A
AC007383.2	lncRNA	Homo sapiens	colorectal cancer	N/A	N/A	LDAP	N/A	N/A
AC007383.2	lncRNA	Homo sapiens	hepatocellular carcinoma	N/A	N/A	LDAP	N/A	N/A
AC007383.2	lncRNA	Homo sapiens	Huntington's disease	N/A	N/A	LDAP	N/A	N/A
AC007383.2	lncRNA	Homo sapiens	lung cancer	N/A	N/A	LDAP	N/A	N/A
AC007383.2	lncRNA	Homo sapiens	lymphoma	N/A	N/A	LDAP	N/A	N/A
AC007383.2	lncRNA	Homo sapiens	lymphoma	N/A	N/A	TAM	N/A	N/A
AC007383.2	lncRNA	Homo sapiens	malignant glioma	N/A	N/A	TAM	N/A	N/A
AC007383.2	lncRNA	Homo sapiens	non-small cell lung carcinoma	N/A	N/A	TAM	N/A	N/A
AC007383.2	lncRNA	Homo sapiens	osteosarcoma	N/A	N/A	LDAP	N/A	N/A
AC007383.2	lncRNA	Homo sapiens	ovarian cancer	N/A	N/A	LDAP	N/A	N/A
AC007383.2	lncRNA	Homo sapiens	prostate cancer	N/A	N/A	LDAP	N/A	N/A
AC007383.2	lncRNA	Homo sapiens	stomach cancer	N/A	N/A	TAM	N/A	N/A
AC007383.2	lncRNA	Homo sapiens	thyroid cancer	N/A	N/A	TAM	N/A	N/A
AC007383.2	lncRNA	Homo sapiens	urinary bladder cancer	N/A	N/A	TAM	N/A	N/A
AC007405.3	lncRNA	Homo sapiens	Alzheimer's disease	N/A	N/A	LDAP	N/A	N/A
AC007405.3	lncRNA	Homo sapiens	breast cancer	N/A	N/A	LDAP	N/A	N/A
AC007405.3	lncRNA	Homo sapiens	cancer	N/A	N/A	LDAP	N/A	N/A
AC007405.3	lncRNA	Homo sapiens	cervical cancer	N/A	N/A	TAM	N/A	N/A
AC007405.3	lncRNA	Homo sapiens	colorectal cancer	N/A	N/A	LDAP	N/A	N/A
AC007405.3	lncRNA	Homo sapiens	hepatocellular carcinoma	N/A	N/A	LDAP	N/A	N/A
AC007405.3	lncRNA	Homo sapiens	Huntington's disease	N/A	N/A	LDAP	N/A	N/A
AC007405.3	lncRNA	Homo sapiens	lung cancer	N/A	N/A	LDAP	N/A	N/A
AC007405.3	lncRNA	Homo sapiens	lymphoma	N/A	N/A	LDAP	N/A	N/A
AC007405.3	lncRNA	Homo sapiens	lymphoma	N/A	N/A	TAM	N/A	N/A
AC007405.3	lncRNA	Homo sapiens	malignant glioma	N/A	N/A	TAM	N/A	N/A
AC007405.3	lncRNA	Homo sapiens	neuroblastoma	N/A	N/A	LDAP	N/A	N/A
AC007405.3	lncRNA	Homo sapiens	non-small cell lung carcinoma	N/A	N/A	TAM	N/A	N/A
AC007405.3	lncRNA	Homo sapiens	osteosarcoma	N/A	N/A	LDAP	N/A	N/A
AC007405.3	lncRNA	Homo sapiens	ovarian cancer	N/A	N/A	LDAP	N/A	N/A
AC007405.3	lncRNA	Homo sapiens	prostate cancer	N/A	N/A	LDAP	N/A	N/A
AC007405.3	lncRNA	Homo sapiens	schizophrenia	N/A	N/A	LDAP	N/A	N/A
AC007405.3	lncRNA	Homo sapiens	stomach cancer	N/A	N/A	TAM	N/A	N/A
AC007405.3	lncRNA	Homo sapiens	thyroid cancer	N/A	N/A	TAM	N/A	N/A
AC007405.3	lncRNA	Homo sapiens	urinary bladder cancer	N/A	N/A	TAM	N/A	N/A
AC007743.1	lncRNA	Homo sapiens	astrocytoma	brain	Regulation [down-regulated]	Microarray	Among the lncRNAs detected,3806 lncRNAs with a fold change>2 or <0.5 and a q value<0.05 were found to have significantly different expression levels in astrocytoma samples compared to NAT samples. Of those,1196 were downregulated and 2610 were upregulated.	26252651
AC007743.1	lncRNA	Homo sapiens	cervical cancer	N/A	N/A	TAM	N/A	N/A
AC007743.1	lncRNA	Homo sapiens	hereditary hemorrhagic telangiectasia	N/A	Expression [differentially expressed]	Microarray	Top 42 long non-coding RNAs (q<0.001) differentially expressed in HHT telangiectasia.	24603890
AC007743.1	lncRNA	Homo sapiens	lymphoma	N/A	N/A	TAM	N/A	N/A
AC007743.1	lncRNA	Homo sapiens	malignant glioma	N/A	N/A	TAM	N/A	N/A
AC007743.1	lncRNA	Homo sapiens	non-small cell lung carcinoma	N/A	N/A	TAM	N/A	N/A
AC007743.1	lncRNA	Homo sapiens	stomach cancer	N/A	N/A	TAM	N/A	N/A
AC007743.1	lncRNA	Homo sapiens	thyroid cancer	N/A	N/A	TAM	N/A	N/A
AC007743.1	lncRNA	Homo sapiens	urinary bladder cancer	N/A	N/A	TAM	N/A	N/A
AC008014.1	lncRNA	Homo sapiens	Alzheimer's disease	N/A	N/A	LDAP	N/A	N/A
AC008014.1	lncRNA	Homo sapiens	breast cancer	N/A	N/A	LDAP	N/A	N/A
AC008014.1	lncRNA	Homo sapiens	cancer	N/A	N/A	LDAP	N/A	N/A
AC008014.1	lncRNA	Homo sapiens	cervical cancer	N/A	N/A	TAM	N/A	N/A
AC008014.1	lncRNA	Homo sapiens	colorectal cancer	N/A	N/A	LDAP	N/A	N/A
AC008014.1	lncRNA	Homo sapiens	hepatocellular carcinoma	N/A	N/A	LDAP	N/A	N/A
AC008014.1	lncRNA	Homo sapiens	Huntington's disease	N/A	N/A	LDAP	N/A	N/A
AC008014.1	lncRNA	Homo sapiens	lymphoma	N/A	N/A	LDAP	N/A	N/A
AC008014.1	lncRNA	Homo sapiens	lymphoma	N/A	N/A	TAM	N/A	N/A
AC008014.1	lncRNA	Homo sapiens	malignant glioma	N/A	N/A	TAM	N/A	N/A
AC008014.1	lncRNA	Homo sapiens	melanoma	N/A	N/A	LDAP	N/A	N/A
AC008014.1	lncRNA	Homo sapiens	neuroblastoma	N/A	N/A	LDAP	N/A	N/A
AC008014.1	lncRNA	Homo sapiens	non-small cell lung carcinoma	N/A	N/A	TAM	N/A	N/A
AC008014.1	lncRNA	Homo sapiens	ovarian cancer	N/A	N/A	LDAP	N/A	N/A
AC008014.1	lncRNA	Homo sapiens	prostate cancer	N/A	N/A	LDAP	N/A	N/A
AC008014.1	lncRNA	Homo sapiens	schizophrenia	N/A	N/A	LDAP	N/A	N/A
AC008014.1	lncRNA	Homo sapiens	stomach cancer	N/A	N/A	TAM	N/A	N/A
AC008014.1	lncRNA	Homo sapiens	thyroid cancer	N/A	N/A	TAM	N/A	N/A
AC008014.1	lncRNA	Homo sapiens	urinary bladder cancer	N/A	N/A	TAM	N/A	N/A
AC008035.1	lncRNA	Homo sapiens	cervical cancer	N/A	N/A	TAM	N/A	N/A
AC008035.1	lncRNA	Homo sapiens	lymphoma	N/A	N/A	TAM	N/A	N/A
AC008035.1	lncRNA	Homo sapiens	malignant glioma	N/A	N/A	TAM	N/A	N/A
AC008035.1	lncRNA	Homo sapiens	non-small cell lung carcinoma	N/A	N/A	TAM	N/A	N/A
AC008035.1	lncRNA	Homo sapiens	stomach cancer	N/A	N/A	TAM	N/A	N/A
AC008035.1	lncRNA	Homo sapiens	thyroid cancer	N/A	N/A	TAM	N/A	N/A
AC008035.1	lncRNA	Homo sapiens	urinary bladder cancer	N/A	N/A	TAM	N/A	N/A
AC008393.1	lncRNA	Homo sapiens	cervical cancer	N/A	N/A	TAM	N/A	N/A
AC008393.1	lncRNA	Homo sapiens	lymphoma	N/A	N/A	TAM	N/A	N/A
AC008393.1	lncRNA	Homo sapiens	malignant glioma	N/A	N/A	TAM	N/A	N/A
AC008393.1	lncRNA	Homo sapiens	non-small cell lung carcinoma	N/A	N/A	TAM	N/A	N/A
AC008393.1	lncRNA	Homo sapiens	stomach cancer	N/A	N/A	TAM	N/A	N/A
AC008393.1	lncRNA	Homo sapiens	thyroid cancer	N/A	N/A	TAM	N/A	N/A
AC008393.1	lncRNA	Homo sapiens	urinary bladder cancer	N/A	N/A	TAM	N/A	N/A
AC008581.1	lncRNA	Homo sapiens	cervical cancer	N/A	N/A	TAM	N/A	N/A
AC008581.1	lncRNA	Homo sapiens	lymphoma	N/A	N/A	TAM	N/A	N/A
AC008581.1	lncRNA	Homo sapiens	malignant glioma	N/A	N/A	TAM	N/A	N/A
AC008581.1	lncRNA	Homo sapiens	non-small cell lung carcinoma	N/A	N/A	TAM	N/A	N/A
AC008581.1	lncRNA	Homo sapiens	stomach cancer	N/A	N/A	TAM	N/A	N/A
AC008581.1	lncRNA	Homo sapiens	thyroid cancer	N/A	N/A	TAM	N/A	N/A
AC008581.1	lncRNA	Homo sapiens	urinary bladder cancer	N/A	N/A	TAM	N/A	N/A
AC008750.4	lncRNA	Homo sapiens	cervical cancer	N/A	N/A	TAM	N/A	N/A
AC008750.4	lncRNA	Homo sapiens	lymphoma	N/A	N/A	TAM	N/A	N/A
AC008750.4	lncRNA	Homo sapiens	malignant glioma	N/A	N/A	TAM	N/A	N/A
AC008750.4	lncRNA	Homo sapiens	non-small cell lung carcinoma	N/A	N/A	TAM	N/A	N/A
AC008750.4	lncRNA	Homo sapiens	stomach cancer	N/A	N/A	TAM	N/A	N/A
AC008750.4	lncRNA	Homo sapiens	thyroid cancer	N/A	N/A	TAM	N/A	N/A
AC008750.4	lncRNA	Homo sapiens	urinary bladder cancer	N/A	N/A	TAM	N/A	N/A
AC008764.2	lncRNA	Homo sapiens	acquired immunodeficiency syndrome	N/A	N/A	LDAP	N/A	N/A
AC008764.2	lncRNA	Homo sapiens	Alzheimer's disease	N/A	N/A	LDAP	N/A	N/A
AC008764.2	lncRNA	Homo sapiens	breast cancer	N/A	N/A	LDAP	N/A	N/A
AC008764.2	lncRNA	Homo sapiens	cancer	N/A	N/A	LDAP	N/A	N/A
AC008764.2	lncRNA	Homo sapiens	colorectal cancer	N/A	N/A	LDAP	N/A	N/A
AC008764.2	lncRNA	Homo sapiens	hepatocellular carcinoma	N/A	N/A	LDAP	N/A	N/A
AC008764.2	lncRNA	Homo sapiens	Huntington's disease	N/A	N/A	LDAP	N/A	N/A
AC008764.2	lncRNA	Homo sapiens	lung cancer	N/A	N/A	LDAP	N/A	N/A
AC008764.2	lncRNA	Homo sapiens	lymphoma	N/A	N/A	LDAP	N/A	N/A
AC008764.2	lncRNA	Homo sapiens	osteosarcoma	N/A	N/A	LDAP	N/A	N/A
AC008764.2	lncRNA	Homo sapiens	ovarian cancer	N/A	N/A	LDAP	N/A	N/A
AC008764.2	lncRNA	Homo sapiens	prostate cancer	N/A	N/A	LDAP	N/A	N/A
AC008771.1	lncRNA	Homo sapiens	Alzheimer's disease	N/A	N/A	LDAP	N/A	N/A
AC008771.1	lncRNA	Homo sapiens	breast cancer	N/A	N/A	LDAP	N/A	N/A
AC008771.1	lncRNA	Homo sapiens	cancer	N/A	N/A	LDAP	N/A	N/A
AC008771.1	lncRNA	Homo sapiens	cervical cancer	N/A	N/A	TAM	N/A	N/A
AC008771.1	lncRNA	Homo sapiens	colorectal cancer	N/A	N/A	LDAP	N/A	N/A
AC008771.1	lncRNA	Homo sapiens	hepatocellular carcinoma	N/A	N/A	LDAP	N/A	N/A
AC008771.1	lncRNA	Homo sapiens	Huntington's disease	N/A	N/A	LDAP	N/A	N/A
AC008771.1	lncRNA	Homo sapiens	lung cancer	N/A	N/A	LDAP	N/A	N/A
AC008771.1	lncRNA	Homo sapiens	lymphoma	N/A	N/A	LDAP	N/A	N/A
AC008771.1	lncRNA	Homo sapiens	lymphoma	N/A	N/A	TAM	N/A	N/A
AC008771.1	lncRNA	Homo sapiens	malignant glioma	N/A	N/A	TAM	N/A	N/A
AC008771.1	lncRNA	Homo sapiens	neuroblastoma	N/A	N/A	LDAP	N/A	N/A
AC008771.1	lncRNA	Homo sapiens	non-small cell lung carcinoma	N/A	N/A	TAM	N/A	N/A
AC008771.1	lncRNA	Homo sapiens	ovarian cancer	N/A	N/A	LDAP	N/A	N/A
AC008771.1	lncRNA	Homo sapiens	prostate cancer	N/A	N/A	LDAP	N/A	N/A
AC008771.1	lncRNA	Homo sapiens	schizophrenia	N/A	N/A	LDAP	N/A	N/A
AC008771.1	lncRNA	Homo sapiens	stomach cancer	N/A	N/A	TAM	N/A	N/A
AC008771.1	lncRNA	Homo sapiens	thyroid cancer	N/A	N/A	TAM	N/A	N/A
AC008771.1	lncRNA	Homo sapiens	urinary bladder cancer	N/A	N/A	TAM	N/A	N/A
AC008915.2	lncRNA	Homo sapiens	cervical cancer	N/A	N/A	TAM	N/A	N/A
AC008915.2	lncRNA	Homo sapiens	lymphoma	N/A	N/A	TAM	N/A	N/A
AC008915.2	lncRNA	Homo sapiens	malignant glioma	N/A	N/A	TAM	N/A	N/A
AC008915.2	lncRNA	Homo sapiens	non-small cell lung carcinoma	N/A	N/A	TAM	N/A	N/A
AC008915.2	lncRNA	Homo sapiens	stomach cancer	N/A	N/A	TAM	N/A	N/A
AC008915.2	lncRNA	Homo sapiens	thyroid cancer	N/A	N/A	TAM	N/A	N/A
AC008915.2	lncRNA	Homo sapiens	urinary bladder cancer	N/A	N/A	TAM	N/A	N/A
AC008966.1	lncRNA	Homo sapiens	cervical cancer	N/A	N/A	TAM	N/A	N/A
AC008966.1	lncRNA	Homo sapiens	lymphoma	N/A	N/A	TAM	N/A	N/A
AC008966.1	lncRNA	Homo sapiens	malignant glioma	N/A	N/A	TAM	N/A	N/A
AC008966.1	lncRNA	Homo sapiens	non-small cell lung carcinoma	N/A	N/A	TAM	N/A	N/A
AC008966.1	lncRNA	Homo sapiens	stomach cancer	N/A	N/A	TAM	N/A	N/A
AC008966.1	lncRNA	Homo sapiens	thyroid cancer	N/A	N/A	TAM	N/A	N/A
AC008966.1	lncRNA	Homo sapiens	urinary bladder cancer	N/A	N/A	TAM	N/A	N/A
AC009034.1	lncRNA	Homo sapiens	cervical cancer	N/A	N/A	TAM	N/A	N/A
AC009034.1	lncRNA	Homo sapiens	lymphoma	N/A	N/A	TAM	N/A	N/A
AC009034.1	lncRNA	Homo sapiens	malignant glioma	N/A	N/A	TAM	N/A	N/A
AC009034.1	lncRNA	Homo sapiens	non-small cell lung carcinoma	N/A	N/A	TAM	N/A	N/A
AC009034.1	lncRNA	Homo sapiens	stomach cancer	N/A	N/A	TAM	N/A	N/A
AC009034.1	lncRNA	Homo sapiens	thyroid cancer	N/A	N/A	TAM	N/A	N/A
AC009034.1	lncRNA	Homo sapiens	urinary bladder cancer	N/A	N/A	TAM	N/A	N/A
AC009041.2	lncRNA	Homo sapiens	Alzheimer's disease	N/A	N/A	LDAP	N/A	N/A
AC009041.2	lncRNA	Homo sapiens	breast cancer	N/A	N/A	LDAP	N/A	N/A
AC009041.2	lncRNA	Homo sapiens	cancer	N/A	N/A	LDAP	N/A	N/A
AC009041.2	lncRNA	Homo sapiens	cervical cancer	N/A	N/A	TAM	N/A	N/A
AC009041.2	lncRNA	Homo sapiens	colorectal cancer	N/A	N/A	LDAP	N/A	N/A
AC009041.2	lncRNA	Homo sapiens	hepatocellular carcinoma	N/A	N/A	LDAP	N/A	N/A
AC009041.2	lncRNA	Homo sapiens	Huntington's disease	N/A	N/A	LDAP	N/A	N/A
AC009041.2	lncRNA	Homo sapiens	lymphoma	N/A	N/A	LDAP	N/A	N/A
AC009041.2	lncRNA	Homo sapiens	lymphoma	N/A	N/A	TAM	N/A	N/A
AC009041.2	lncRNA	Homo sapiens	malignant glioma	N/A	N/A	TAM	N/A	N/A
AC009041.2	lncRNA	Homo sapiens	melanoma	N/A	N/A	LDAP	N/A	N/A
AC009041.2	lncRNA	Homo sapiens	neuroblastoma	N/A	N/A	LDAP	N/A	N/A
AC009041.2	lncRNA	Homo sapiens	non-small cell lung carcinoma	N/A	N/A	TAM	N/A	N/A
AC009041.2	lncRNA	Homo sapiens	ovarian cancer	N/A	N/A	LDAP	N/A	N/A
AC009041.2	lncRNA	Homo sapiens	prostate cancer	N/A	N/A	LDAP	N/A	N/A
AC009041.2	lncRNA	Homo sapiens	schizophrenia	N/A	N/A	LDAP	N/A	N/A
AC009041.2	lncRNA	Homo sapiens	stomach cancer	N/A	N/A	TAM	N/A	N/A
AC009041.2	lncRNA	Homo sapiens	thyroid cancer	N/A	N/A	TAM	N/A	N/A
AC009041.2	lncRNA	Homo sapiens	urinary bladder cancer	N/A	N/A	TAM	N/A	N/A
AC009120.3	lncRNA	Homo sapiens	cervical cancer	N/A	N/A	TAM	N/A	N/A
AC009120.3	lncRNA	Homo sapiens	lymphoma	N/A	N/A	TAM	N/A	N/A
AC009120.3	lncRNA	Homo sapiens	malignant glioma	N/A	N/A	TAM	N/A	N/A
AC009120.3	lncRNA	Homo sapiens	non-small cell lung carcinoma	N/A	N/A	TAM	N/A	N/A
AC009120.3	lncRNA	Homo sapiens	stomach cancer	N/A	N/A	TAM	N/A	N/A
AC009120.3	lncRNA	Homo sapiens	thyroid cancer	N/A	N/A	TAM	N/A	N/A
AC009120.3	lncRNA	Homo sapiens	urinary bladder cancer	N/A	N/A	TAM	N/A	N/A
AC009171.2	lncRNA	Homo sapiens	cervical cancer	N/A	N/A	TAM	N/A	N/A
AC009171.2	lncRNA	Homo sapiens	lymphoma	N/A	N/A	TAM	N/A	N/A
AC009171.2	lncRNA	Homo sapiens	malignant glioma	N/A	N/A	TAM	N/A	N/A
AC009171.2	lncRNA	Homo sapiens	non-small cell lung carcinoma	N/A	N/A	TAM	N/A	N/A
AC009171.2	lncRNA	Homo sapiens	stomach cancer	N/A	N/A	TAM	N/A	N/A
AC009171.2	lncRNA	Homo sapiens	thyroid cancer	N/A	N/A	TAM	N/A	N/A
AC009171.2	lncRNA	Homo sapiens	urinary bladder cancer	N/A	N/A	TAM	N/A	N/A
AC009404.1	lncRNA	Homo sapiens	cervical cancer	N/A	N/A	TAM	N/A	N/A
AC009404.1	lncRNA	Homo sapiens	lymphoma	N/A	N/A	TAM	N/A	N/A
AC009404.1	lncRNA	Homo sapiens	malignant glioma	N/A	N/A	TAM	N/A	N/A
AC009404.1	lncRNA	Homo sapiens	non-small cell lung carcinoma	N/A	N/A	TAM	N/A	N/A
AC009404.1	lncRNA	Homo sapiens	stomach cancer	N/A	N/A	TAM	N/A	N/A
AC009404.1	lncRNA	Homo sapiens	thyroid cancer	N/A	N/A	TAM	N/A	N/A
AC009404.1	lncRNA	Homo sapiens	urinary bladder cancer	N/A	N/A	TAM	N/A	N/A
AC009506.1	lncRNA	Homo sapiens	Alzheimer's disease	N/A	N/A	LDAP	N/A	N/A
AC009506.1	lncRNA	Homo sapiens	breast cancer	N/A	N/A	LDAP	N/A	N/A
AC009506.1	lncRNA	Homo sapiens	cancer	N/A	N/A	LDAP	N/A	N/A
AC009506.1	lncRNA	Homo sapiens	cervical cancer	N/A	N/A	TAM	N/A	N/A
AC009506.1	lncRNA	Homo sapiens	colorectal cancer	N/A	N/A	LDAP	N/A	N/A
AC009506.1	lncRNA	Homo sapiens	hepatocellular carcinoma	N/A	N/A	LDAP	N/A	N/A
AC009506.1	lncRNA	Homo sapiens	Huntington's disease	N/A	N/A	LDAP	N/A	N/A
AC009506.1	lncRNA	Homo sapiens	lymphoma	N/A	N/A	LDAP	N/A	N/A
AC009506.1	lncRNA	Homo sapiens	lymphoma	N/A	N/A	TAM	N/A	N/A
AC009506.1	lncRNA	Homo sapiens	malignant glioma	N/A	N/A	TAM	N/A	N/A
AC009506.1	lncRNA	Homo sapiens	melanoma	N/A	N/A	LDAP	N/A	N/A
AC009506.1	lncRNA	Homo sapiens	neuroblastoma	N/A	N/A	LDAP	N/A	N/A
AC009506.1	lncRNA	Homo sapiens	non-small cell lung carcinoma	N/A	N/A	TAM	N/A	N/A
AC009506.1	lncRNA	Homo sapiens	ovarian cancer	N/A	N/A	LDAP	N/A	N/A
AC009506.1	lncRNA	Homo sapiens	prostate cancer	N/A	N/A	LDAP	N/A	N/A
AC009506.1	lncRNA	Homo sapiens	schizophrenia	N/A	N/A	LDAP	N/A	N/A
AC009506.1	lncRNA	Homo sapiens	stomach cancer	N/A	N/A	TAM	N/A	N/A
AC009506.1	lncRNA	Homo sapiens	thyroid cancer	N/A	N/A	TAM	N/A	N/A
AC009506.1	lncRNA	Homo sapiens	urinary bladder cancer	N/A	N/A	TAM	N/A	N/A
AC009630.3	lncRNA	Homo sapiens	cervical cancer	N/A	N/A	TAM	N/A	N/A
AC009630.3	lncRNA	Homo sapiens	lymphoma	N/A	N/A	TAM	N/A	N/A
AC009630.3	lncRNA	Homo sapiens	malignant glioma	N/A	N/A	TAM	N/A	N/A
AC009630.3	lncRNA	Homo sapiens	non-small cell lung carcinoma	N/A	N/A	TAM	N/A	N/A
AC009630.3	lncRNA	Homo sapiens	stomach cancer	N/A	N/A	TAM	N/A	N/A
AC009630.3	lncRNA	Homo sapiens	thyroid cancer	N/A	N/A	TAM	N/A	N/A
AC009630.3	lncRNA	Homo sapiens	urinary bladder cancer	N/A	N/A	TAM	N/A	N/A
AC009779.2	lncRNA	Homo sapiens	cervical cancer	N/A	N/A	TAM	N/A	N/A
AC009779.2	lncRNA	Homo sapiens	lymphoma	N/A	N/A	TAM	N/A	N/A
AC009779.2	lncRNA	Homo sapiens	malignant glioma	N/A	N/A	TAM	N/A	N/A
AC009779.2	lncRNA	Homo sapiens	non-small cell lung carcinoma	N/A	N/A	TAM	N/A	N/A
AC009779.2	lncRNA	Homo sapiens	stomach cancer	N/A	N/A	TAM	N/A	N/A
AC009779.2	lncRNA	Homo sapiens	thyroid cancer	N/A	N/A	TAM	N/A	N/A
AC009779.2	lncRNA	Homo sapiens	urinary bladder cancer	N/A	N/A	TAM	N/A	N/A
AC009948.1	lncRNA	Homo sapiens	Alzheimer's disease	N/A	N/A	LDAP	N/A	N/A
AC009948.1	lncRNA	Homo sapiens	astrocytoma	brain	Regulation [up-regulated]	Microarray	Among the lncRNAs detected,3806 lncRNAs with a fold change>2 or <0.5 and a q value<0.05 were found to have significantly different expression levels in astrocytoma samples compared to NAT samples. Of those,1196 were downregulated and 2610 were upregulated.	26252651
AC009948.1	lncRNA	Homo sapiens	astrocytoma	brain	Regulation [up-regulated]	qRT-PCR//Microarray	Our analysis ultimately generated a list of 7 lncRNAs that were differentially expressed in astrocytomas in comparison to the NAT samples. Among these lncRNAs,ENST00000244906,ENST00000545440,NR_002809 and ENST00000436616 were shown to be upregulated by a factor greater than twofold,whereas 3 lncRNAs,XLOC_010967,BC002811 and ASO1937,were shown to be downregulated by a factor greater than twofold.	26252651
AC009948.1	lncRNA	Homo sapiens	breast cancer	N/A	N/A	LDAP	N/A	N/A
AC009948.1	lncRNA	Homo sapiens	cancer	N/A	N/A	LDAP	N/A	N/A
AC009948.1	lncRNA	Homo sapiens	cervical cancer	N/A	N/A	TAM	N/A	N/A
AC009948.1	lncRNA	Homo sapiens	colorectal cancer	N/A	N/A	LDAP	N/A	N/A
AC009948.1	lncRNA	Homo sapiens	hepatocellular carcinoma	N/A	N/A	LDAP	N/A	N/A
AC009948.1	lncRNA	Homo sapiens	Huntington's disease	N/A	N/A	LDAP	N/A	N/A
AC009948.1	lncRNA	Homo sapiens	lung cancer	N/A	N/A	LDAP	N/A	N/A
AC009948.1	lncRNA	Homo sapiens	lymphoma	N/A	N/A	LDAP	N/A	N/A
AC009948.1	lncRNA	Homo sapiens	lymphoma	N/A	N/A	TAM	N/A	N/A
AC009948.1	lncRNA	Homo sapiens	malignant glioma	N/A	N/A	TAM	N/A	N/A
AC009948.1	lncRNA	Homo sapiens	melanoma	N/A	N/A	LDAP	N/A	N/A
AC009948.1	lncRNA	Homo sapiens	neuroblastoma	N/A	N/A	LDAP	N/A	N/A
AC009948.1	lncRNA	Homo sapiens	non-small cell lung carcinoma	N/A	N/A	TAM	N/A	N/A
AC009948.1	lncRNA	Homo sapiens	ovarian cancer	N/A	N/A	LDAP	N/A	N/A
AC009948.1	lncRNA	Homo sapiens	prostate cancer	N/A	N/A	LDAP	N/A	N/A
AC009948.1	lncRNA	Homo sapiens	schizophrenia	N/A	N/A	LDAP	N/A	N/A
AC009948.1	lncRNA	Homo sapiens	stomach cancer	N/A	N/A	TAM	N/A	N/A
AC009948.1	lncRNA	Homo sapiens	thyroid cancer	N/A	N/A	TAM	N/A	N/A
AC009948.1	lncRNA	Homo sapiens	urinary bladder cancer	N/A	N/A	TAM	N/A	N/A
AC010343.3	lncRNA	Homo sapiens	cervical cancer	N/A	N/A	TAM	N/A	N/A
AC010343.3	lncRNA	Homo sapiens	lymphoma	N/A	N/A	TAM	N/A	N/A
AC010343.3	lncRNA	Homo sapiens	malignant glioma	N/A	N/A	TAM	N/A	N/A
AC010343.3	lncRNA	Homo sapiens	non-small cell lung carcinoma	N/A	N/A	TAM	N/A	N/A
AC010343.3	lncRNA	Homo sapiens	stomach cancer	N/A	N/A	TAM	N/A	N/A
AC010343.3	lncRNA	Homo sapiens	thyroid cancer	N/A	N/A	TAM	N/A	N/A
AC010343.3	lncRNA	Homo sapiens	urinary bladder cancer	N/A	N/A	TAM	N/A	N/A
AC010618.3	lncRNA	Homo sapiens	Alzheimer's disease	N/A	N/A	LDAP	N/A	N/A
AC010618.3	lncRNA	Homo sapiens	breast cancer	N/A	N/A	LDAP	N/A	N/A
AC010618.3	lncRNA	Homo sapiens	cancer	N/A	N/A	LDAP	N/A	N/A
AC010618.3	lncRNA	Homo sapiens	colorectal cancer	N/A	N/A	LDAP	N/A	N/A
AC010618.3	lncRNA	Homo sapiens	hepatocellular carcinoma	N/A	N/A	LDAP	N/A	N/A
AC010618.3	lncRNA	Homo sapiens	Huntington's disease	N/A	N/A	LDAP	N/A	N/A
AC010618.3	lncRNA	Homo sapiens	lung cancer	N/A	N/A	LDAP	N/A	N/A
AC010618.3	lncRNA	Homo sapiens	lymphoma	N/A	N/A	LDAP	N/A	N/A
AC010618.3	lncRNA	Homo sapiens	neuroblastoma	N/A	N/A	LDAP	N/A	N/A
AC010618.3	lncRNA	Homo sapiens	ovarian cancer	N/A	N/A	LDAP	N/A	N/A
AC010618.3	lncRNA	Homo sapiens	prostate cancer	N/A	N/A	LDAP	N/A	N/A
AC010618.3	lncRNA	Homo sapiens	schizophrenia	N/A	N/A	LDAP	N/A	N/A
AC010642.2	lncRNA	Homo sapiens	cervical cancer	N/A	N/A	TAM	N/A	N/A
AC010642.2	lncRNA	Homo sapiens	lymphoma	N/A	N/A	TAM	N/A	N/A
AC010642.2	lncRNA	Homo sapiens	malignant glioma	N/A	N/A	TAM	N/A	N/A
AC010642.2	lncRNA	Homo sapiens	non-small cell lung carcinoma	N/A	N/A	TAM	N/A	N/A
AC010642.2	lncRNA	Homo sapiens	stomach cancer	N/A	N/A	TAM	N/A	N/A
AC010642.2	lncRNA	Homo sapiens	thyroid cancer	N/A	N/A	TAM	N/A	N/A
AC010642.2	lncRNA	Homo sapiens	urinary bladder cancer	N/A	N/A	TAM	N/A	N/A
AC010761.4	lncRNA	Homo sapiens	astrocytoma	brain	Regulation [down-regulated]	Microarray	Among the lncRNAs detected,3806 lncRNAs with a fold change>2 or <0.5 and a q value<0.05 were found to have significantly different expression levels in astrocytoma samples compared to NAT samples. Of those,1196 were downregulated and 2610 were upregulated.	26252651
AC010883.1	lncRNA	Homo sapiens	cervical cancer	N/A	N/A	TAM	N/A	N/A
AC010883.1	lncRNA	Homo sapiens	lymphoma	N/A	N/A	TAM	N/A	N/A
AC010883.1	lncRNA	Homo sapiens	malignant glioma	N/A	N/A	TAM	N/A	N/A
AC010883.1	lncRNA	Homo sapiens	non-small cell lung carcinoma	N/A	N/A	TAM	N/A	N/A
AC010883.1	lncRNA	Homo sapiens	stomach cancer	N/A	N/A	TAM	N/A	N/A
AC010883.1	lncRNA	Homo sapiens	thyroid cancer	N/A	N/A	TAM	N/A	N/A
AC010883.1	lncRNA	Homo sapiens	urinary bladder cancer	N/A	N/A	TAM	N/A	N/A
AC010997.4	lncRNA	Homo sapiens	cervical cancer	N/A	N/A	TAM	N/A	N/A
AC010997.4	lncRNA	Homo sapiens	lymphoma	N/A	N/A	TAM	N/A	N/A
AC010997.4	lncRNA	Homo sapiens	malignant glioma	N/A	N/A	TAM	N/A	N/A
AC010997.4	lncRNA	Homo sapiens	non-small cell lung carcinoma	N/A	N/A	TAM	N/A	N/A
AC010997.4	lncRNA	Homo sapiens	stomach cancer	N/A	N/A	TAM	N/A	N/A
AC010997.4	lncRNA	Homo sapiens	thyroid cancer	N/A	N/A	TAM	N/A	N/A
AC010997.4	lncRNA	Homo sapiens	urinary bladder cancer	N/A	N/A	TAM	N/A	N/A
AC011603.2	lncRNA	Homo sapiens	Alzheimer's disease	N/A	N/A	LDAP	N/A	N/A
AC011603.2	lncRNA	Homo sapiens	breast cancer	N/A	N/A	LDAP	N/A	N/A
AC011603.2	lncRNA	Homo sapiens	cancer	N/A	N/A	LDAP	N/A	N/A
AC011603.2	lncRNA	Homo sapiens	cervical cancer	N/A	N/A	TAM	N/A	N/A
AC011603.2	lncRNA	Homo sapiens	colorectal cancer	N/A	N/A	LDAP	N/A	N/A
AC011603.2	lncRNA	Homo sapiens	hepatocellular carcinoma	N/A	N/A	LDAP	N/A	N/A
AC011603.2	lncRNA	Homo sapiens	Huntington's disease	N/A	N/A	LDAP	N/A	N/A
AC011603.2	lncRNA	Homo sapiens	lung cancer	N/A	N/A	LDAP	N/A	N/A
AC011603.2	lncRNA	Homo sapiens	lymphoma	N/A	N/A	LDAP	N/A	N/A
AC011603.2	lncRNA	Homo sapiens	lymphoma	N/A	N/A	TAM	N/A	N/A
AC011603.2	lncRNA	Homo sapiens	malignant glioma	N/A	N/A	TAM	N/A	N/A
AC011603.2	lncRNA	Homo sapiens	neuroblastoma	N/A	N/A	LDAP	N/A	N/A
AC011603.2	lncRNA	Homo sapiens	non-small cell lung carcinoma	N/A	N/A	TAM	N/A	N/A
AC011603.2	lncRNA	Homo sapiens	ovarian cancer	N/A	N/A	LDAP	N/A	N/A
AC011603.2	lncRNA	Homo sapiens	prostate cancer	N/A	N/A	LDAP	N/A	N/A
AC011603.2	lncRNA	Homo sapiens	schizophrenia	N/A	N/A	LDAP	N/A	N/A
AC011603.2	lncRNA	Homo sapiens	stomach cancer	N/A	N/A	TAM	N/A	N/A
AC011603.2	lncRNA	Homo sapiens	thyroid cancer	N/A	N/A	TAM	N/A	N/A
AC011603.2	lncRNA	Homo sapiens	urinary bladder cancer	N/A	N/A	TAM	N/A	N/A
AC011611.3	lncRNA	Homo sapiens	cervical cancer	N/A	N/A	TAM	N/A	N/A
AC011611.3	lncRNA	Homo sapiens	lymphoma	N/A	N/A	TAM	N/A	N/A
AC011611.3	lncRNA	Homo sapiens	malignant glioma	N/A	N/A	TAM	N/A	N/A
AC011611.3	lncRNA	Homo sapiens	non-small cell lung carcinoma	N/A	N/A	TAM	N/A	N/A
AC011611.3	lncRNA	Homo sapiens	stomach cancer	N/A	N/A	TAM	N/A	N/A
AC011611.3	lncRNA	Homo sapiens	thyroid cancer	N/A	N/A	TAM	N/A	N/A
AC011611.3	lncRNA	Homo sapiens	urinary bladder cancer	N/A	N/A	TAM	N/A	N/A
AC012313.1	lncRNA	Homo sapiens	acquired immunodeficiency syndrome	N/A	N/A	LDAP	N/A	N/A
AC012313.1	lncRNA	Homo sapiens	Alzheimer's disease	N/A	N/A	LDAP	N/A	N/A
AC012313.1	lncRNA	Homo sapiens	breast cancer	N/A	N/A	LDAP	N/A	N/A
AC012313.1	lncRNA	Homo sapiens	cancer	N/A	N/A	LDAP	N/A	N/A
AC012313.1	lncRNA	Homo sapiens	cervical cancer	N/A	N/A	TAM	N/A	N/A
AC012313.1	lncRNA	Homo sapiens	colorectal cancer	N/A	N/A	LDAP	N/A	N/A
AC012313.1	lncRNA	Homo sapiens	hepatocellular carcinoma	N/A	N/A	LDAP	N/A	N/A
AC012313.1	lncRNA	Homo sapiens	Huntington's disease	N/A	N/A	LDAP	N/A	N/A
AC012313.1	lncRNA	Homo sapiens	lung cancer	N/A	N/A	LDAP	N/A	N/A
AC012313.1	lncRNA	Homo sapiens	lymphoma	N/A	N/A	LDAP	N/A	N/A
AC012313.1	lncRNA	Homo sapiens	lymphoma	N/A	N/A	TAM	N/A	N/A
AC012313.1	lncRNA	Homo sapiens	malignant glioma	N/A	N/A	TAM	N/A	N/A
AC012313.1	lncRNA	Homo sapiens	neuroblastoma	N/A	N/A	LDAP	N/A	N/A
AC012313.1	lncRNA	Homo sapiens	non-small cell lung carcinoma	N/A	N/A	TAM	N/A	N/A
AC012313.1	lncRNA	Homo sapiens	osteosarcoma	N/A	N/A	LDAP	N/A	N/A
AC012313.1	lncRNA	Homo sapiens	ovarian cancer	N/A	N/A	LDAP	N/A	N/A
AC012313.1	lncRNA	Homo sapiens	prostate cancer	N/A	N/A	LDAP	N/A	N/A
AC012313.1	lncRNA	Homo sapiens	stomach cancer	N/A	N/A	TAM	N/A	N/A
AC012313.1	lncRNA	Homo sapiens	thyroid cancer	N/A	N/A	TAM	N/A	N/A
AC012313.1	lncRNA	Homo sapiens	urinary bladder cancer	N/A	N/A	TAM	N/A	N/A
AC012354.1	lncRNA	Homo sapiens	cervical cancer	N/A	N/A	TAM	N/A	N/A
AC012354.1	lncRNA	Homo sapiens	lymphoma	N/A	N/A	TAM	N/A	N/A
AC012354.1	lncRNA	Homo sapiens	malignant glioma	N/A	N/A	TAM	N/A	N/A
AC012354.1	lncRNA	Homo sapiens	non-small cell lung carcinoma	N/A	N/A	TAM	N/A	N/A
AC012354.1	lncRNA	Homo sapiens	stomach cancer	N/A	N/A	TAM	N/A	N/A
AC012354.1	lncRNA	Homo sapiens	thyroid cancer	N/A	N/A	TAM	N/A	N/A
AC012354.1	lncRNA	Homo sapiens	urinary bladder cancer	N/A	N/A	TAM	N/A	N/A
AC012555.1	lncRNA	Homo sapiens	astrocytoma	brain	Regulation [up-regulated]	Microarray	Among the lncRNAs detected,3806 lncRNAs with a fold change>2 or <0.5 and a q value<0.05 were found to have significantly different expression levels in astrocytoma samples compared to NAT samples. Of those,1196 were downregulated and 2610 were upregulated.	26252651
AC012555.1	lncRNA	Homo sapiens	cervical cancer	N/A	N/A	TAM	N/A	N/A
AC012555.1	lncRNA	Homo sapiens	lymphoma	N/A	N/A	TAM	N/A	N/A
AC012555.1	lncRNA	Homo sapiens	malignant glioma	N/A	N/A	TAM	N/A	N/A
AC012555.1	lncRNA	Homo sapiens	non-small cell lung carcinoma	N/A	N/A	TAM	N/A	N/A
AC012555.1	lncRNA	Homo sapiens	stomach cancer	N/A	N/A	TAM	N/A	N/A
AC012555.1	lncRNA	Homo sapiens	thyroid cancer	N/A	N/A	TAM	N/A	N/A
AC012555.1	lncRNA	Homo sapiens	urinary bladder cancer	N/A	N/A	TAM	N/A	N/A
AC013451.2	lncRNA	Homo sapiens	Alzheimer's disease	N/A	N/A	LDAP	N/A	N/A
AC013451.2	lncRNA	Homo sapiens	breast cancer	N/A	N/A	LDAP	N/A	N/A
AC013451.2	lncRNA	Homo sapiens	cancer	N/A	N/A	LDAP	N/A	N/A
AC013451.2	lncRNA	Homo sapiens	cervical cancer	N/A	N/A	TAM	N/A	N/A
AC013451.2	lncRNA	Homo sapiens	colorectal cancer	N/A	N/A	LDAP	N/A	N/A
AC013451.2	lncRNA	Homo sapiens	hepatocellular carcinoma	N/A	N/A	LDAP	N/A	N/A
AC013451.2	lncRNA	Homo sapiens	Huntington's disease	N/A	N/A	LDAP	N/A	N/A
AC013451.2	lncRNA	Homo sapiens	lung cancer	N/A	N/A	LDAP	N/A	N/A
AC013451.2	lncRNA	Homo sapiens	lymphoma	N/A	N/A	LDAP	N/A	N/A
AC013451.2	lncRNA	Homo sapiens	lymphoma	N/A	N/A	TAM	N/A	N/A
AC013451.2	lncRNA	Homo sapiens	malignant glioma	N/A	N/A	TAM	N/A	N/A
AC013451.2	lncRNA	Homo sapiens	neuroblastoma	N/A	N/A	LDAP	N/A	N/A
AC013451.2	lncRNA	Homo sapiens	non-small cell lung carcinoma	N/A	N/A	TAM	N/A	N/A
AC013451.2	lncRNA	Homo sapiens	ovarian cancer	N/A	N/A	LDAP	N/A	N/A
AC013451.2	lncRNA	Homo sapiens	prostate cancer	N/A	N/A	LDAP	N/A	N/A
AC013451.2	lncRNA	Homo sapiens	stomach cancer	N/A	N/A	TAM	N/A	N/A
AC013451.2	lncRNA	Homo sapiens	thyroid cancer	N/A	N/A	TAM	N/A	N/A
AC013451.2	lncRNA	Homo sapiens	urinary bladder cancer	N/A	N/A	TAM	N/A	N/A
AC015712.1	lncRNA	Homo sapiens	Alzheimer's disease	N/A	N/A	LDAP	N/A	N/A
AC015712.1	lncRNA	Homo sapiens	breast cancer	N/A	N/A	LDAP	N/A	N/A
AC015712.1	lncRNA	Homo sapiens	cancer	N/A	N/A	LDAP	N/A	N/A
AC015712.1	lncRNA	Homo sapiens	cervical cancer	N/A	N/A	TAM	N/A	N/A
AC015712.1	lncRNA	Homo sapiens	colorectal cancer	N/A	N/A	LDAP	N/A	N/A
AC015712.1	lncRNA	Homo sapiens	hepatocellular carcinoma	N/A	N/A	LDAP	N/A	N/A
AC015712.1	lncRNA	Homo sapiens	Huntington's disease	N/A	N/A	LDAP	N/A	N/A
AC015712.1	lncRNA	Homo sapiens	lung cancer	N/A	N/A	LDAP	N/A	N/A
AC015712.1	lncRNA	Homo sapiens	lymphoma	N/A	N/A	LDAP	N/A	N/A
AC015712.1	lncRNA	Homo sapiens	lymphoma	N/A	N/A	TAM	N/A	N/A
AC015712.1	lncRNA	Homo sapiens	malignant glioma	N/A	N/A	TAM	N/A	N/A
AC015712.1	lncRNA	Homo sapiens	neuroblastoma	N/A	N/A	LDAP	N/A	N/A
AC015712.1	lncRNA	Homo sapiens	non-small cell lung carcinoma	N/A	N/A	TAM	N/A	N/A
AC015712.1	lncRNA	Homo sapiens	osteosarcoma	N/A	N/A	LDAP	N/A	N/A
AC015712.1	lncRNA	Homo sapiens	ovarian cancer	N/A	N/A	LDAP	N/A	N/A
AC015712.1	lncRNA	Homo sapiens	prostate cancer	N/A	N/A	LDAP	N/A	N/A
AC015712.1	lncRNA	Homo sapiens	stomach cancer	N/A	N/A	TAM	N/A	N/A
AC015712.1	lncRNA	Homo sapiens	thyroid cancer	N/A	N/A	TAM	N/A	N/A
AC015712.1	lncRNA	Homo sapiens	urinary bladder cancer	N/A	N/A	TAM	N/A	N/A
AC015712.2	lncRNA	Homo sapiens	cervical cancer	N/A	N/A	TAM	N/A	N/A
AC015712.2	lncRNA	Homo sapiens	lymphoma	N/A	N/A	TAM	N/A	N/A
AC015712.2	lncRNA	Homo sapiens	malignant glioma	N/A	N/A	TAM	N/A	N/A
AC015712.2	lncRNA	Homo sapiens	non-small cell lung carcinoma	N/A	N/A	TAM	N/A	N/A
AC015712.2	lncRNA	Homo sapiens	stomach cancer	N/A	N/A	TAM	N/A	N/A
AC015712.2	lncRNA	Homo sapiens	thyroid cancer	N/A	N/A	TAM	N/A	N/A
AC015712.2	lncRNA	Homo sapiens	urinary bladder cancer	N/A	N/A	TAM	N/A	N/A
AC015922.3	lncRNA	Homo sapiens	cervical cancer	N/A	N/A	TAM	N/A	N/A
AC015922.3	lncRNA	Homo sapiens	lymphoma	N/A	N/A	TAM	N/A	N/A
AC015922.3	lncRNA	Homo sapiens	malignant glioma	N/A	N/A	TAM	N/A	N/A
AC015922.3	lncRNA	Homo sapiens	non-small cell lung carcinoma	N/A	N/A	TAM	N/A	N/A
AC015922.3	lncRNA	Homo sapiens	stomach cancer	N/A	N/A	TAM	N/A	N/A
AC015922.3	lncRNA	Homo sapiens	thyroid cancer	N/A	N/A	TAM	N/A	N/A
AC015922.3	lncRNA	Homo sapiens	urinary bladder cancer	N/A	N/A	TAM	N/A	N/A
AC016065.1	lncRNA	Homo sapiens	cervical cancer	N/A	N/A	TAM	N/A	N/A
AC016065.1	lncRNA	Homo sapiens	lymphoma	N/A	N/A	TAM	N/A	N/A
AC016065.1	lncRNA	Homo sapiens	malignant glioma	N/A	N/A	TAM	N/A	N/A
AC016065.1	lncRNA	Homo sapiens	non-small cell lung carcinoma	N/A	N/A	TAM	N/A	N/A
AC016065.1	lncRNA	Homo sapiens	stomach cancer	N/A	N/A	TAM	N/A	N/A
AC016065.1	lncRNA	Homo sapiens	thyroid cancer	N/A	N/A	TAM	N/A	N/A
AC016065.1	lncRNA	Homo sapiens	urinary bladder cancer	N/A	N/A	TAM	N/A	N/A
AC016705.2	lncRNA	Homo sapiens	Alzheimer's disease	N/A	N/A	LDAP	N/A	N/A
AC016705.2	lncRNA	Homo sapiens	astrocytoma	brain	Regulation [up-regulated]	Microarray	Among the lncRNAs detected,3806 lncRNAs with a fold change>2 or <0.5 and a q value<0.05 were found to have significantly different expression levels in astrocytoma samples compared to NAT samples. Of those,1196 were downregulated and 2610 were upregulated.	26252651
AC016705.2	lncRNA	Homo sapiens	breast cancer	N/A	N/A	LDAP	N/A	N/A
AC016705.2	lncRNA	Homo sapiens	cancer	N/A	N/A	LDAP	N/A	N/A
AC016705.2	lncRNA	Homo sapiens	cervical cancer	N/A	N/A	TAM	N/A	N/A
AC016705.2	lncRNA	Homo sapiens	colorectal cancer	N/A	N/A	LDAP	N/A	N/A
AC016705.2	lncRNA	Homo sapiens	hepatocellular carcinoma	N/A	N/A	LDAP	N/A	N/A
AC016705.2	lncRNA	Homo sapiens	Huntington's disease	N/A	N/A	LDAP	N/A	N/A
AC016705.2	lncRNA	Homo sapiens	lymphoma	N/A	N/A	LDAP	N/A	N/A
AC016705.2	lncRNA	Homo sapiens	lymphoma	N/A	N/A	TAM	N/A	N/A
AC016705.2	lncRNA	Homo sapiens	malignant glioma	N/A	N/A	TAM	N/A	N/A
AC016705.2	lncRNA	Homo sapiens	melanoma	N/A	N/A	LDAP	N/A	N/A
AC016705.2	lncRNA	Homo sapiens	nephroblastoma	N/A	N/A	LDAP	N/A	N/A
AC016705.2	lncRNA	Homo sapiens	neuroblastoma	N/A	N/A	LDAP	N/A	N/A
AC016705.2	lncRNA	Homo sapiens	non-small cell lung carcinoma	N/A	N/A	TAM	N/A	N/A
AC016705.2	lncRNA	Homo sapiens	ovarian cancer	N/A	N/A	LDAP	N/A	N/A
AC016705.2	lncRNA	Homo sapiens	pancreatic ductal adenocarcinoma	N/A	N/A	LDAP	N/A	N/A
AC016705.2	lncRNA	Homo sapiens	prostate cancer	N/A	N/A	LDAP	N/A	N/A
AC016705.2	lncRNA	Homo sapiens	schizophrenia	N/A	N/A	LDAP	N/A	N/A
AC016705.2	lncRNA	Homo sapiens	stomach cancer	N/A	N/A	TAM	N/A	N/A
AC016705.2	lncRNA	Homo sapiens	thyroid cancer	N/A	N/A	TAM	N/A	N/A
AC016705.2	lncRNA	Homo sapiens	type 2 diabetes mellitus	N/A	N/A	LDAP	N/A	N/A
AC016705.2	lncRNA	Homo sapiens	urinary bladder cancer	N/A	N/A	TAM	N/A	N/A
AC016831.1	lncRNA	Homo sapiens	cervical cancer	N/A	N/A	TAM	N/A	N/A
AC016831.1	lncRNA	Homo sapiens	lymphoma	N/A	N/A	TAM	N/A	N/A
AC016831.1	lncRNA	Homo sapiens	malignant glioma	N/A	N/A	TAM	N/A	N/A
AC016831.1	lncRNA	Homo sapiens	non-small cell lung carcinoma	N/A	N/A	TAM	N/A	N/A
AC016831.1	lncRNA	Homo sapiens	stomach cancer	N/A	N/A	TAM	N/A	N/A
AC016831.1	lncRNA	Homo sapiens	thyroid cancer	N/A	N/A	TAM	N/A	N/A
AC016831.1	lncRNA	Homo sapiens	urinary bladder cancer	N/A	N/A	TAM	N/A	N/A
AC016876.1	lncRNA	Homo sapiens	acquired immunodeficiency syndrome	N/A	N/A	LDAP	N/A	N/A
AC016876.1	lncRNA	Homo sapiens	Alzheimer's disease	N/A	N/A	LDAP	N/A	N/A
AC016876.1	lncRNA	Homo sapiens	breast cancer	N/A	N/A	LDAP	N/A	N/A
AC016876.1	lncRNA	Homo sapiens	cancer	N/A	N/A	LDAP	N/A	N/A
AC016876.1	lncRNA	Homo sapiens	cervical cancer	N/A	N/A	TAM	N/A	N/A
AC016876.1	lncRNA	Homo sapiens	colorectal cancer	N/A	N/A	LDAP	N/A	N/A
AC016876.1	lncRNA	Homo sapiens	hepatocellular carcinoma	N/A	N/A	LDAP	N/A	N/A
AC016876.1	lncRNA	Homo sapiens	Huntington's disease	N/A	N/A	LDAP	N/A	N/A
AC016876.1	lncRNA	Homo sapiens	lung cancer	N/A	N/A	LDAP	N/A	N/A
AC016876.1	lncRNA	Homo sapiens	lymphoma	N/A	N/A	LDAP	N/A	N/A
AC016876.1	lncRNA	Homo sapiens	lymphoma	N/A	N/A	TAM	N/A	N/A
AC016876.1	lncRNA	Homo sapiens	malignant glioma	N/A	N/A	TAM	N/A	N/A
AC016876.1	lncRNA	Homo sapiens	non-small cell lung carcinoma	N/A	N/A	TAM	N/A	N/A
AC016876.1	lncRNA	Homo sapiens	osteosarcoma	N/A	N/A	LDAP	N/A	N/A
AC016876.1	lncRNA	Homo sapiens	ovarian cancer	N/A	N/A	LDAP	N/A	N/A
AC016876.1	lncRNA	Homo sapiens	prostate cancer	N/A	N/A	LDAP	N/A	N/A
AC016876.1	lncRNA	Homo sapiens	stomach cancer	N/A	N/A	TAM	N/A	N/A
AC016876.1	lncRNA	Homo sapiens	thyroid cancer	N/A	N/A	TAM	N/A	N/A
AC016876.1	lncRNA	Homo sapiens	urinary bladder cancer	N/A	N/A	TAM	N/A	N/A
AC017002.1	lncRNA	Homo sapiens	astrocytoma	brain	Regulation [up-regulated]	Microarray	Among the lncRNAs detected,3806 lncRNAs with a fold change>2 or <0.5 and a q value<0.05 were found to have significantly different expression levels in astrocytoma samples compared to NAT samples. Of those,1196 were downregulated and 2610 were upregulated.	26252651
AC017002.1	lncRNA	Homo sapiens	cervical cancer	N/A	N/A	TAM	N/A	N/A
AC017002.1	lncRNA	Homo sapiens	lymphoma	N/A	N/A	TAM	N/A	N/A
AC017002.1	lncRNA	Homo sapiens	malignant glioma	N/A	N/A	TAM	N/A	N/A
AC017002.1	lncRNA	Homo sapiens	non-small cell lung carcinoma	N/A	N/A	TAM	N/A	N/A
AC017002.1	lncRNA	Homo sapiens	stomach cancer	N/A	N/A	TAM	N/A	N/A
AC017002.1	lncRNA	Homo sapiens	thyroid cancer	N/A	N/A	TAM	N/A	N/A
AC017002.1	lncRNA	Homo sapiens	urinary bladder cancer	N/A	N/A	TAM	N/A	N/A
AC017002.3	lncRNA	Homo sapiens	acquired immunodeficiency syndrome	N/A	N/A	LDAP	N/A	N/A
AC017002.3	lncRNA	Homo sapiens	Alzheimer's disease	N/A	N/A	LDAP	N/A	N/A
AC017002.3	lncRNA	Homo sapiens	breast cancer	N/A	N/A	LDAP	N/A	N/A
AC017002.3	lncRNA	Homo sapiens	cancer	N/A	N/A	LDAP	N/A	N/A
AC017002.3	lncRNA	Homo sapiens	cervical cancer	N/A	N/A	TAM	N/A	N/A
AC017002.3	lncRNA	Homo sapiens	colorectal cancer	N/A	N/A	LDAP	N/A	N/A
AC017002.3	lncRNA	Homo sapiens	hepatocellular carcinoma	N/A	N/A	LDAP	N/A	N/A
AC017002.3	lncRNA	Homo sapiens	Huntington's disease	N/A	N/A	LDAP	N/A	N/A
AC017002.3	lncRNA	Homo sapiens	lung cancer	N/A	N/A	LDAP	N/A	N/A
AC017002.3	lncRNA	Homo sapiens	lymphoma	N/A	N/A	LDAP	N/A	N/A
AC017002.3	lncRNA	Homo sapiens	lymphoma	N/A	N/A	TAM	N/A	N/A
AC017002.3	lncRNA	Homo sapiens	malignant glioma	N/A	N/A	TAM	N/A	N/A
AC017002.3	lncRNA	Homo sapiens	non-small cell lung carcinoma	N/A	N/A	TAM	N/A	N/A
AC017002.3	lncRNA	Homo sapiens	ovarian cancer	N/A	N/A	LDAP	N/A	N/A
AC017002.3	lncRNA	Homo sapiens	prostate cancer	N/A	N/A	LDAP	N/A	N/A
AC017002.3	lncRNA	Homo sapiens	Sjogren's syndrome	N/A	Expression	qPCR//Microarray	It was significantly upregulated in pSS	27188286
AC017002.3	lncRNA	Homo sapiens	stomach cancer	N/A	N/A	TAM	N/A	N/A
AC017002.3	lncRNA	Homo sapiens	thyroid cancer	N/A	N/A	TAM	N/A	N/A
AC017002.3	lncRNA	Homo sapiens	urinary bladder cancer	N/A	N/A	LDAP	N/A	N/A
AC017002.3	lncRNA	Homo sapiens	urinary bladder cancer	N/A	N/A	TAM	N/A	N/A
AC018904.1	lncRNA	Homo sapiens	cervical cancer	N/A	N/A	TAM	N/A	N/A
AC018904.1	lncRNA	Homo sapiens	lymphoma	N/A	N/A	TAM	N/A	N/A
AC018904.1	lncRNA	Homo sapiens	malignant glioma	N/A	N/A	TAM	N/A	N/A
AC018904.1	lncRNA	Homo sapiens	non-small cell lung carcinoma	N/A	N/A	TAM	N/A	N/A
AC018904.1	lncRNA	Homo sapiens	stomach cancer	N/A	N/A	TAM	N/A	N/A
AC018904.1	lncRNA	Homo sapiens	thyroid cancer	N/A	N/A	TAM	N/A	N/A
AC018904.1	lncRNA	Homo sapiens	urinary bladder cancer	N/A	N/A	TAM	N/A	N/A
AC019257.1	lncRNA	Homo sapiens	cervical cancer	N/A	N/A	TAM	N/A	N/A
AC019257.1	lncRNA	Homo sapiens	lymphoma	N/A	N/A	TAM	N/A	N/A
AC019257.1	lncRNA	Homo sapiens	malignant glioma	N/A	N/A	TAM	N/A	N/A
AC019257.1	lncRNA	Homo sapiens	non-small cell lung carcinoma	N/A	N/A	TAM	N/A	N/A
AC019257.1	lncRNA	Homo sapiens	stomach cancer	N/A	N/A	TAM	N/A	N/A
AC019257.1	lncRNA	Homo sapiens	thyroid cancer	N/A	N/A	TAM	N/A	N/A
AC019257.1	lncRNA	Homo sapiens	urinary bladder cancer	N/A	N/A	TAM	N/A	N/A
AC020915.3	lncRNA	Homo sapiens	cervical cancer	N/A	N/A	TAM	N/A	N/A
AC020915.3	lncRNA	Homo sapiens	lymphoma	N/A	N/A	TAM	N/A	N/A
AC020915.3	lncRNA	Homo sapiens	malignant glioma	N/A	N/A	TAM	N/A	N/A
AC020915.3	lncRNA	Homo sapiens	non-small cell lung carcinoma	N/A	N/A	TAM	N/A	N/A
AC020915.3	lncRNA	Homo sapiens	stomach cancer	N/A	N/A	TAM	N/A	N/A
AC020915.3	lncRNA	Homo sapiens	thyroid cancer	N/A	N/A	TAM	N/A	N/A
AC020915.3	lncRNA	Homo sapiens	urinary bladder cancer	N/A	N/A	TAM	N/A	N/A
AC021224.1	lncRNA	Homo sapiens	Alzheimer's disease	N/A	N/A	LDAP	N/A	N/A
AC021224.1	lncRNA	Homo sapiens	breast cancer	N/A	N/A	LDAP	N/A	N/A
AC021224.1	lncRNA	Homo sapiens	cancer	N/A	N/A	LDAP	N/A	N/A
AC021224.1	lncRNA	Homo sapiens	colorectal cancer	N/A	N/A	LDAP	N/A	N/A
AC021224.1	lncRNA	Homo sapiens	hepatocellular carcinoma	N/A	N/A	LDAP	N/A	N/A
AC021224.1	lncRNA	Homo sapiens	Huntington's disease	N/A	N/A	LDAP	N/A	N/A
AC021224.1	lncRNA	Homo sapiens	lung cancer	N/A	N/A	LDAP	N/A	N/A
AC021224.1	lncRNA	Homo sapiens	lymphoma	N/A	N/A	LDAP	N/A	N/A
AC021224.1	lncRNA	Homo sapiens	melanoma	N/A	N/A	LDAP	N/A	N/A
AC021224.1	lncRNA	Homo sapiens	neuroblastoma	N/A	N/A	LDAP	N/A	N/A
AC021224.1	lncRNA	Homo sapiens	ovarian cancer	N/A	N/A	LDAP	N/A	N/A
AC021224.1	lncRNA	Homo sapiens	prostate cancer	N/A	N/A	LDAP	N/A	N/A
AC021224.1	lncRNA	Homo sapiens	schizophrenia	N/A	N/A	LDAP	N/A	N/A
AC022007.1	lncRNA	Homo sapiens	Alzheimer's disease	N/A	N/A	LDAP	N/A	N/A
AC022007.1	lncRNA	Homo sapiens	breast cancer	N/A	N/A	LDAP	N/A	N/A
AC022007.1	lncRNA	Homo sapiens	cancer	N/A	N/A	LDAP	N/A	N/A
AC022007.1	lncRNA	Homo sapiens	cervical cancer	N/A	N/A	TAM	N/A	N/A
AC022007.1	lncRNA	Homo sapiens	colorectal cancer	N/A	N/A	LDAP	N/A	N/A
AC022007.1	lncRNA	Homo sapiens	hepatocellular carcinoma	N/A	N/A	LDAP	N/A	N/A
AC022007.1	lncRNA	Homo sapiens	Huntington's disease	N/A	N/A	LDAP	N/A	N/A
AC022007.1	lncRNA	Homo sapiens	lung cancer	N/A	N/A	LDAP	N/A	N/A
AC022007.1	lncRNA	Homo sapiens	lymphoma	N/A	N/A	LDAP	N/A	N/A
AC022007.1	lncRNA	Homo sapiens	lymphoma	N/A	N/A	TAM	N/A	N/A
AC022007.1	lncRNA	Homo sapiens	malignant glioma	N/A	N/A	TAM	N/A	N/A
AC022007.1	lncRNA	Homo sapiens	neuroblastoma	N/A	N/A	LDAP	N/A	N/A
AC022007.1	lncRNA	Homo sapiens	non-small cell lung carcinoma	N/A	N/A	TAM	N/A	N/A
AC022007.1	lncRNA	Homo sapiens	osteosarcoma	N/A	N/A	LDAP	N/A	N/A
AC022007.1	lncRNA	Homo sapiens	ovarian cancer	N/A	N/A	LDAP	N/A	N/A
AC022007.1	lncRNA	Homo sapiens	prostate cancer	N/A	N/A	LDAP	N/A	N/A
AC022007.1	lncRNA	Homo sapiens	schizophrenia	N/A	N/A	LDAP	N/A	N/A
AC022007.1	lncRNA	Homo sapiens	stomach cancer	N/A	N/A	TAM	N/A	N/A
AC022007.1	lncRNA	Homo sapiens	thyroid cancer	N/A	N/A	TAM	N/A	N/A
AC022007.1	lncRNA	Homo sapiens	urinary bladder cancer	N/A	N/A	TAM	N/A	N/A
AC022034.2	lncRNA	Homo sapiens	cervical cancer	N/A	N/A	TAM	N/A	N/A
AC022034.2	lncRNA	Homo sapiens	lymphoma	N/A	N/A	TAM	N/A	N/A
AC022034.2	lncRNA	Homo sapiens	malignant glioma	N/A	N/A	TAM	N/A	N/A
AC022034.2	lncRNA	Homo sapiens	non-small cell lung carcinoma	N/A	N/A	TAM	N/A	N/A
AC022034.2	lncRNA	Homo sapiens	stomach cancer	N/A	N/A	TAM	N/A	N/A
AC022034.2	lncRNA	Homo sapiens	thyroid cancer	N/A	N/A	TAM	N/A	N/A
AC022034.2	lncRNA	Homo sapiens	urinary bladder cancer	N/A	N/A	TAM	N/A	N/A
AC022400.5	lncRNA	Homo sapiens	Alzheimer's disease	N/A	N/A	LDAP	N/A	N/A
AC022400.5	lncRNA	Homo sapiens	breast cancer	N/A	N/A	LDAP	N/A	N/A
AC022400.5	lncRNA	Homo sapiens	cancer	N/A	N/A	LDAP	N/A	N/A
AC022400.5	lncRNA	Homo sapiens	cervical cancer	N/A	N/A	TAM	N/A	N/A
AC022400.5	lncRNA	Homo sapiens	colorectal cancer	N/A	N/A	LDAP	N/A	N/A
AC022400.5	lncRNA	Homo sapiens	hepatocellular carcinoma	N/A	N/A	LDAP	N/A	N/A
AC022400.5	lncRNA	Homo sapiens	Huntington's disease	N/A	N/A	LDAP	N/A	N/A
AC022400.5	lncRNA	Homo sapiens	lung cancer	N/A	N/A	LDAP	N/A	N/A
AC022400.5	lncRNA	Homo sapiens	lymphoma	N/A	N/A	LDAP	N/A	N/A
AC022400.5	lncRNA	Homo sapiens	lymphoma	N/A	N/A	TAM	N/A	N/A
AC022400.5	lncRNA	Homo sapiens	malignant glioma	N/A	N/A	TAM	N/A	N/A
AC022400.5	lncRNA	Homo sapiens	melanoma	N/A	N/A	LDAP	N/A	N/A
AC022400.5	lncRNA	Homo sapiens	neuroblastoma	N/A	N/A	LDAP	N/A	N/A
AC022400.5	lncRNA	Homo sapiens	non-small cell lung carcinoma	N/A	N/A	TAM	N/A	N/A
AC022400.5	lncRNA	Homo sapiens	ovarian cancer	N/A	N/A	LDAP	N/A	N/A
AC022400.5	lncRNA	Homo sapiens	prostate cancer	N/A	N/A	LDAP	N/A	N/A
AC022400.5	lncRNA	Homo sapiens	schizophrenia	N/A	N/A	LDAP	N/A	N/A
AC022400.5	lncRNA	Homo sapiens	stomach cancer	N/A	N/A	TAM	N/A	N/A
AC022400.5	lncRNA	Homo sapiens	thyroid cancer	N/A	N/A	TAM	N/A	N/A
AC022400.5	lncRNA	Homo sapiens	urinary bladder cancer	N/A	N/A	TAM	N/A	N/A
AC022784.3	lncRNA	Homo sapiens	cervical cancer	N/A	N/A	TAM	N/A	N/A
AC022784.3	lncRNA	Homo sapiens	lymphoma	N/A	N/A	TAM	N/A	N/A
AC022784.3	lncRNA	Homo sapiens	malignant glioma	N/A	N/A	TAM	N/A	N/A
AC022784.3	lncRNA	Homo sapiens	non-small cell lung carcinoma	N/A	N/A	TAM	N/A	N/A
AC022784.3	lncRNA	Homo sapiens	stomach cancer	N/A	N/A	TAM	N/A	N/A
AC022784.3	lncRNA	Homo sapiens	thyroid cancer	N/A	N/A	TAM	N/A	N/A
AC022784.3	lncRNA	Homo sapiens	urinary bladder cancer	N/A	N/A	TAM	N/A	N/A
AC024896.1	lncRNA	Homo sapiens	Alzheimer's disease	N/A	N/A	LDAP	N/A	N/A
AC024896.1	lncRNA	Homo sapiens	astrocytoma	brain	Regulation [down-regulated]	Microarray	Among the lncRNAs detected,3806 lncRNAs with a fold change>2 or <0.5 and a q value<0.05 were found to have significantly different expression levels in astrocytoma samples compared to NAT samples. Of those,1196 were downregulated and 2610 were upregulated.	26252651
AC024896.1	lncRNA	Homo sapiens	breast cancer	N/A	N/A	LDAP	N/A	N/A
AC024896.1	lncRNA	Homo sapiens	cancer	N/A	N/A	LDAP	N/A	N/A
AC024896.1	lncRNA	Homo sapiens	cervical cancer	N/A	N/A	TAM	N/A	N/A
AC024896.1	lncRNA	Homo sapiens	colorectal cancer	N/A	N/A	LDAP	N/A	N/A
AC024896.1	lncRNA	Homo sapiens	hepatocellular carcinoma	N/A	N/A	LDAP	N/A	N/A
AC024896.1	lncRNA	Homo sapiens	Huntington's disease	N/A	N/A	LDAP	N/A	N/A
AC024896.1	lncRNA	Homo sapiens	lymphoma	N/A	N/A	LDAP	N/A	N/A
AC024896.1	lncRNA	Homo sapiens	lymphoma	N/A	N/A	TAM	N/A	N/A
AC024896.1	lncRNA	Homo sapiens	malignant glioma	N/A	N/A	TAM	N/A	N/A
AC024896.1	lncRNA	Homo sapiens	melanoma	N/A	N/A	LDAP	N/A	N/A
AC024896.1	lncRNA	Homo sapiens	neuroblastoma	N/A	N/A	LDAP	N/A	N/A
AC024896.1	lncRNA	Homo sapiens	non-small cell lung carcinoma	N/A	N/A	TAM	N/A	N/A
AC024896.1	lncRNA	Homo sapiens	ovarian cancer	N/A	N/A	LDAP	N/A	N/A
AC024896.1	lncRNA	Homo sapiens	prostate cancer	N/A	N/A	LDAP	N/A	N/A
AC024896.1	lncRNA	Homo sapiens	schizophrenia	N/A	N/A	LDAP	N/A	N/A
AC024896.1	lncRNA	Homo sapiens	stomach cancer	N/A	N/A	TAM	N/A	N/A
AC024896.1	lncRNA	Homo sapiens	thyroid cancer	N/A	N/A	TAM	N/A	N/A
AC024896.1	lncRNA	Homo sapiens	urinary bladder cancer	N/A	N/A	TAM	N/A	N/A
AC025257.1	lncRNA	Homo sapiens	cervical cancer	N/A	N/A	TAM	N/A	N/A
AC025257.1	lncRNA	Homo sapiens	lymphoma	N/A	N/A	TAM	N/A	N/A
AC025257.1	lncRNA	Homo sapiens	malignant glioma	N/A	N/A	TAM	N/A	N/A
AC025257.1	lncRNA	Homo sapiens	non-small cell lung carcinoma	N/A	N/A	TAM	N/A	N/A
AC025257.1	lncRNA	Homo sapiens	stomach cancer	N/A	N/A	TAM	N/A	N/A
AC025257.1	lncRNA	Homo sapiens	thyroid cancer	N/A	N/A	TAM	N/A	N/A
AC025257.1	lncRNA	Homo sapiens	urinary bladder cancer	N/A	N/A	TAM	N/A	N/A
AC025259.1	lncRNA	Homo sapiens	cervical cancer	N/A	N/A	TAM	N/A	N/A
AC025259.1	lncRNA	Homo sapiens	lymphoma	N/A	N/A	TAM	N/A	N/A
AC025259.1	lncRNA	Homo sapiens	malignant glioma	N/A	N/A	TAM	N/A	N/A
AC025259.1	lncRNA	Homo sapiens	non-small cell lung carcinoma	N/A	N/A	TAM	N/A	N/A
AC025259.1	lncRNA	Homo sapiens	stomach cancer	N/A	N/A	TAM	N/A	N/A
AC025259.1	lncRNA	Homo sapiens	thyroid cancer	N/A	N/A	TAM	N/A	N/A
AC025259.1	lncRNA	Homo sapiens	urinary bladder cancer	N/A	N/A	TAM	N/A	N/A
AC025423.4	lncRNA	Homo sapiens	cervical cancer	N/A	N/A	TAM	N/A	N/A
AC025423.4	lncRNA	Homo sapiens	lymphoma	N/A	N/A	TAM	N/A	N/A
AC025423.4	lncRNA	Homo sapiens	malignant glioma	N/A	N/A	TAM	N/A	N/A
AC025423.4	lncRNA	Homo sapiens	non-small cell lung carcinoma	N/A	N/A	TAM	N/A	N/A
AC025423.4	lncRNA	Homo sapiens	osteosarcoma	primary osteosarcoma tissue	Regulation [down-regulated]	qPCR//Microarray	The results demonstrated that ASLNC21868,ASLNC22124,ASLNC23844,ASLNC24587,BE503655 and BC050642 were over-regulated and that ASLNC00339,ASLNC11435,ASLNC13387 and ASLNC18814 were under-regulated in the osteosarcoma samples compared with normal samples. The qPCR results and microarray data are consistent.	23466354
AC025423.4	lncRNA	Homo sapiens	stomach cancer	N/A	N/A	TAM	N/A	N/A
AC025423.4	lncRNA	Homo sapiens	thyroid cancer	N/A	N/A	TAM	N/A	N/A
AC025423.4	lncRNA	Homo sapiens	urinary bladder cancer	N/A	N/A	TAM	N/A	N/A
AC025576.1	lncRNA	Homo sapiens	acquired immunodeficiency syndrome	N/A	N/A	LDAP	N/A	N/A
AC025576.1	lncRNA	Homo sapiens	Alzheimer's disease	N/A	N/A	LDAP	N/A	N/A
AC025576.1	lncRNA	Homo sapiens	breast cancer	N/A	N/A	LDAP	N/A	N/A
AC025576.1	lncRNA	Homo sapiens	cancer	N/A	N/A	LDAP	N/A	N/A
AC025576.1	lncRNA	Homo sapiens	cervical cancer	N/A	N/A	TAM	N/A	N/A
AC025576.1	lncRNA	Homo sapiens	colorectal cancer	N/A	N/A	LDAP	N/A	N/A
AC025576.1	lncRNA	Homo sapiens	hepatocellular carcinoma	N/A	N/A	LDAP	N/A	N/A
AC025576.1	lncRNA	Homo sapiens	Huntington's disease	N/A	N/A	LDAP	N/A	N/A
AC025576.1	lncRNA	Homo sapiens	lung cancer	N/A	N/A	LDAP	N/A	N/A
AC025576.1	lncRNA	Homo sapiens	lymphoma	N/A	N/A	LDAP	N/A	N/A
AC025576.1	lncRNA	Homo sapiens	lymphoma	N/A	N/A	TAM	N/A	N/A
AC025576.1	lncRNA	Homo sapiens	malignant glioma	N/A	N/A	TAM	N/A	N/A
AC025576.1	lncRNA	Homo sapiens	melanoma	N/A	N/A	LDAP	N/A	N/A
AC025576.1	lncRNA	Homo sapiens	non-small cell lung carcinoma	N/A	N/A	TAM	N/A	N/A
AC025576.1	lncRNA	Homo sapiens	osteosarcoma	N/A	N/A	LDAP	N/A	N/A
AC025576.1	lncRNA	Homo sapiens	ovarian cancer	N/A	N/A	LDAP	N/A	N/A
AC025576.1	lncRNA	Homo sapiens	prostate cancer	N/A	N/A	LDAP	N/A	N/A
AC025576.1	lncRNA	Homo sapiens	stomach cancer	N/A	N/A	TAM	N/A	N/A
AC025576.1	lncRNA	Homo sapiens	thyroid cancer	N/A	N/A	TAM	N/A	N/A
AC025576.1	lncRNA	Homo sapiens	urinary bladder cancer	N/A	N/A	TAM	N/A	N/A
AC026250.1	lncRNA	Homo sapiens	Alzheimer's disease	N/A	N/A	LDAP	N/A	N/A
AC026250.1	lncRNA	Homo sapiens	astrocytoma	brain	Regulation [up-regulated]	Microarray	Among the lncRNAs detected,3806 lncRNAs with a fold change>2 or <0.5 and a q value<0.05 were found to have significantly different expression levels in astrocytoma samples compared to NAT samples. Of those,1196 were downregulated and 2610 were upregulated.	26252651
AC026250.1	lncRNA	Homo sapiens	breast cancer	N/A	N/A	LDAP	N/A	N/A
AC026250.1	lncRNA	Homo sapiens	cancer	N/A	N/A	LDAP	N/A	N/A
AC026250.1	lncRNA	Homo sapiens	cervical cancer	N/A	N/A	TAM	N/A	N/A
AC026250.1	lncRNA	Homo sapiens	colorectal cancer	N/A	N/A	LDAP	N/A	N/A
AC026250.1	lncRNA	Homo sapiens	hepatocellular carcinoma	N/A	N/A	LDAP	N/A	N/A
AC026250.1	lncRNA	Homo sapiens	Huntington's disease	N/A	N/A	LDAP	N/A	N/A
AC026250.1	lncRNA	Homo sapiens	lymphoma	N/A	N/A	LDAP	N/A	N/A
AC026250.1	lncRNA	Homo sapiens	lymphoma	N/A	N/A	TAM	N/A	N/A
AC026250.1	lncRNA	Homo sapiens	malignant glioma	N/A	N/A	TAM	N/A	N/A
AC026250.1	lncRNA	Homo sapiens	melanoma	N/A	N/A	LDAP	N/A	N/A
AC026250.1	lncRNA	Homo sapiens	neuroblastoma	N/A	N/A	LDAP	N/A	N/A
AC026250.1	lncRNA	Homo sapiens	non-small cell lung carcinoma	N/A	N/A	TAM	N/A	N/A
AC026250.1	lncRNA	Homo sapiens	ovarian cancer	N/A	N/A	LDAP	N/A	N/A
AC026250.1	lncRNA	Homo sapiens	prostate cancer	N/A	N/A	LDAP	N/A	N/A
AC026250.1	lncRNA	Homo sapiens	schizophrenia	N/A	N/A	LDAP	N/A	N/A
AC026250.1	lncRNA	Homo sapiens	stomach cancer	N/A	N/A	TAM	N/A	N/A
AC026250.1	lncRNA	Homo sapiens	thyroid cancer	N/A	N/A	TAM	N/A	N/A
AC026250.1	lncRNA	Homo sapiens	urinary bladder cancer	N/A	N/A	TAM	N/A	N/A
AC026367.1	lncRNA	Homo sapiens	cervical cancer	N/A	N/A	TAM	N/A	N/A
AC026367.1	lncRNA	Homo sapiens	lymphoma	N/A	N/A	TAM	N/A	N/A
AC026367.1	lncRNA	Homo sapiens	malignant glioma	N/A	N/A	TAM	N/A	N/A
AC026367.1	lncRNA	Homo sapiens	non-small cell lung carcinoma	N/A	N/A	TAM	N/A	N/A
AC026367.1	lncRNA	Homo sapiens	stomach cancer	N/A	N/A	TAM	N/A	N/A
AC026367.1	lncRNA	Homo sapiens	thyroid cancer	N/A	N/A	TAM	N/A	N/A
AC026367.1	lncRNA	Homo sapiens	urinary bladder cancer	N/A	N/A	TAM	N/A	N/A
AC026471.4	lncRNA	Homo sapiens	cervical cancer	N/A	N/A	TAM	N/A	N/A
AC026471.4	lncRNA	Homo sapiens	lymphoma	N/A	N/A	TAM	N/A	N/A
AC026471.4	lncRNA	Homo sapiens	malignant glioma	N/A	N/A	TAM	N/A	N/A
AC026471.4	lncRNA	Homo sapiens	non-small cell lung carcinoma	N/A	N/A	TAM	N/A	N/A
AC026471.4	lncRNA	Homo sapiens	stomach cancer	N/A	N/A	TAM	N/A	N/A
AC026471.4	lncRNA	Homo sapiens	thyroid cancer	N/A	N/A	TAM	N/A	N/A
AC026471.4	lncRNA	Homo sapiens	urinary bladder cancer	N/A	N/A	TAM	N/A	N/A
AC026785.2	lncRNA	Homo sapiens	Alzheimer's disease	N/A	N/A	LDAP	N/A	N/A
AC026785.2	lncRNA	Homo sapiens	breast cancer	N/A	N/A	LDAP	N/A	N/A
AC026785.2	lncRNA	Homo sapiens	cancer	N/A	N/A	LDAP	N/A	N/A
AC026785.2	lncRNA	Homo sapiens	cervical cancer	N/A	N/A	TAM	N/A	N/A
AC026785.2	lncRNA	Homo sapiens	colorectal cancer	N/A	N/A	LDAP	N/A	N/A
AC026785.2	lncRNA	Homo sapiens	hepatocellular carcinoma	N/A	N/A	LDAP	N/A	N/A
AC026785.2	lncRNA	Homo sapiens	Huntington's disease	N/A	N/A	LDAP	N/A	N/A
AC026785.2	lncRNA	Homo sapiens	lung cancer	N/A	N/A	LDAP	N/A	N/A
AC026785.2	lncRNA	Homo sapiens	lymphoma	N/A	N/A	LDAP	N/A	N/A
AC026785.2	lncRNA	Homo sapiens	lymphoma	N/A	N/A	TAM	N/A	N/A
AC026785.2	lncRNA	Homo sapiens	malignant glioma	N/A	N/A	TAM	N/A	N/A
AC026785.2	lncRNA	Homo sapiens	melanoma	N/A	N/A	LDAP	N/A	N/A
AC026785.2	lncRNA	Homo sapiens	neuroblastoma	N/A	N/A	LDAP	N/A	N/A
AC026785.2	lncRNA	Homo sapiens	non-small cell lung carcinoma	N/A	N/A	TAM	N/A	N/A
AC026785.2	lncRNA	Homo sapiens	ovarian cancer	N/A	N/A	LDAP	N/A	N/A
AC026785.2	lncRNA	Homo sapiens	prostate cancer	N/A	N/A	LDAP	N/A	N/A
AC026785.2	lncRNA	Homo sapiens	schizophrenia	N/A	N/A	LDAP	N/A	N/A
AC026785.2	lncRNA	Homo sapiens	stomach cancer	N/A	N/A	TAM	N/A	N/A
AC026785.2	lncRNA	Homo sapiens	thyroid cancer	N/A	N/A	TAM	N/A	N/A
AC026785.2	lncRNA	Homo sapiens	urinary bladder cancer	N/A	N/A	TAM	N/A	N/A
AC027031.2	lncRNA	Homo sapiens	Alzheimer's disease	N/A	N/A	LDAP	N/A	N/A
AC027031.2	lncRNA	Homo sapiens	breast cancer	N/A	N/A	LDAP	N/A	N/A
AC027031.2	lncRNA	Homo sapiens	cancer	N/A	N/A	LDAP	N/A	N/A
AC027031.2	lncRNA	Homo sapiens	cervical cancer	N/A	N/A	TAM	N/A	N/A
AC027031.2	lncRNA	Homo sapiens	colorectal cancer	N/A	N/A	LDAP	N/A	N/A
AC027031.2	lncRNA	Homo sapiens	hepatocellular carcinoma	N/A	N/A	LDAP	N/A	N/A
AC027031.2	lncRNA	Homo sapiens	Huntington's disease	N/A	N/A	LDAP	N/A	N/A
AC027031.2	lncRNA	Homo sapiens	lung cancer	N/A	N/A	LDAP	N/A	N/A
AC027031.2	lncRNA	Homo sapiens	lymphoma	N/A	N/A	LDAP	N/A	N/A
AC027031.2	lncRNA	Homo sapiens	lymphoma	N/A	N/A	TAM	N/A	N/A
AC027031.2	lncRNA	Homo sapiens	malignant glioma	N/A	N/A	TAM	N/A	N/A
AC027031.2	lncRNA	Homo sapiens	neuroblastoma	N/A	N/A	LDAP	N/A	N/A
AC027031.2	lncRNA	Homo sapiens	non-small cell lung carcinoma	N/A	N/A	TAM	N/A	N/A
AC027031.2	lncRNA	Homo sapiens	osteosarcoma	N/A	N/A	LDAP	N/A	N/A
AC027031.2	lncRNA	Homo sapiens	ovarian cancer	N/A	N/A	LDAP	N/A	N/A
AC027031.2	lncRNA	Homo sapiens	prostate cancer	N/A	N/A	LDAP	N/A	N/A
AC027031.2	lncRNA	Homo sapiens	schizophrenia	N/A	N/A	LDAP	N/A	N/A
AC027031.2	lncRNA	Homo sapiens	stomach cancer	N/A	N/A	TAM	N/A	N/A
AC027031.2	lncRNA	Homo sapiens	thyroid cancer	N/A	N/A	TAM	N/A	N/A
AC027031.2	lncRNA	Homo sapiens	urinary bladder cancer	N/A	N/A	TAM	N/A	N/A
AC027682.6	lncRNA	Homo sapiens	cervical cancer	N/A	N/A	TAM	N/A	N/A
AC027682.6	lncRNA	Homo sapiens	lymphoma	N/A	N/A	TAM	N/A	N/A
AC027682.6	lncRNA	Homo sapiens	malignant glioma	N/A	N/A	TAM	N/A	N/A
AC027682.6	lncRNA	Homo sapiens	non-small cell lung carcinoma	N/A	N/A	TAM	N/A	N/A
AC027682.6	lncRNA	Homo sapiens	stomach cancer	N/A	N/A	TAM	N/A	N/A
AC027682.6	lncRNA	Homo sapiens	thyroid cancer	N/A	N/A	TAM	N/A	N/A
AC027682.6	lncRNA	Homo sapiens	urinary bladder cancer	N/A	N/A	TAM	N/A	N/A
AC027796.4	lncRNA	Homo sapiens	cervical cancer	N/A	N/A	TAM	N/A	N/A
AC027796.4	lncRNA	Homo sapiens	lymphoma	N/A	N/A	TAM	N/A	N/A
AC027796.4	lncRNA	Homo sapiens	malignant glioma	N/A	N/A	TAM	N/A	N/A
AC027796.4	lncRNA	Homo sapiens	non-small cell lung carcinoma	N/A	N/A	TAM	N/A	N/A
AC027796.4	lncRNA	Homo sapiens	stomach cancer	N/A	N/A	TAM	N/A	N/A
AC027796.4	lncRNA	Homo sapiens	thyroid cancer	N/A	N/A	TAM	N/A	N/A
AC027796.4	lncRNA	Homo sapiens	urinary bladder cancer	N/A	N/A	TAM	N/A	N/A
AC034102.4	lncRNA	Homo sapiens	cervical cancer	N/A	N/A	TAM	N/A	N/A
AC034102.4	lncRNA	Homo sapiens	lymphoma	N/A	N/A	TAM	N/A	N/A
AC034102.4	lncRNA	Homo sapiens	malignant glioma	N/A	N/A	TAM	N/A	N/A
AC034102.4	lncRNA	Homo sapiens	non-small cell lung carcinoma	N/A	N/A	TAM	N/A	N/A
AC034102.4	lncRNA	Homo sapiens	stomach cancer	N/A	N/A	TAM	N/A	N/A
AC034102.4	lncRNA	Homo sapiens	thyroid cancer	N/A	N/A	TAM	N/A	N/A
AC034102.4	lncRNA	Homo sapiens	urinary bladder cancer	N/A	N/A	TAM	N/A	N/A
AC034223.1	lncRNA	Homo sapiens	cervical cancer	N/A	N/A	TAM	N/A	N/A
AC034223.1	lncRNA	Homo sapiens	lymphoma	N/A	N/A	TAM	N/A	N/A
AC034223.1	lncRNA	Homo sapiens	malignant glioma	N/A	N/A	TAM	N/A	N/A
AC034223.1	lncRNA	Homo sapiens	non-small cell lung carcinoma	N/A	N/A	TAM	N/A	N/A
AC034223.1	lncRNA	Homo sapiens	stomach cancer	N/A	N/A	TAM	N/A	N/A
AC034223.1	lncRNA	Homo sapiens	thyroid cancer	N/A	N/A	TAM	N/A	N/A
AC034223.1	lncRNA	Homo sapiens	urinary bladder cancer	N/A	N/A	TAM	N/A	N/A
AC040977.1	lncRNA	Homo sapiens	cervical cancer	N/A	N/A	TAM	N/A	N/A
AC040977.1	lncRNA	Homo sapiens	lymphoma	N/A	N/A	TAM	N/A	N/A
AC040977.1	lncRNA	Homo sapiens	malignant glioma	N/A	N/A	TAM	N/A	N/A
AC040977.1	lncRNA	Homo sapiens	non-small cell lung carcinoma	N/A	N/A	TAM	N/A	N/A
AC040977.1	lncRNA	Homo sapiens	stomach cancer	N/A	N/A	TAM	N/A	N/A
AC040977.1	lncRNA	Homo sapiens	thyroid cancer	N/A	N/A	TAM	N/A	N/A
AC040977.1	lncRNA	Homo sapiens	urinary bladder cancer	N/A	N/A	TAM	N/A	N/A
AC048341.2	lncRNA	Homo sapiens	cervical cancer	N/A	N/A	TAM	N/A	N/A
AC048341.2	lncRNA	Homo sapiens	lymphoma	N/A	N/A	TAM	N/A	N/A
AC048341.2	lncRNA	Homo sapiens	malignant glioma	N/A	N/A	TAM	N/A	N/A
AC048341.2	lncRNA	Homo sapiens	non-small cell lung carcinoma	N/A	N/A	TAM	N/A	N/A
AC048341.2	lncRNA	Homo sapiens	stomach cancer	N/A	N/A	TAM	N/A	N/A
AC048341.2	lncRNA	Homo sapiens	thyroid cancer	N/A	N/A	TAM	N/A	N/A
AC048341.2	lncRNA	Homo sapiens	urinary bladder cancer	N/A	N/A	TAM	N/A	N/A
AC062029.1	lncRNA	Homo sapiens	cervical cancer	N/A	N/A	TAM	N/A	N/A
AC062029.1	lncRNA	Homo sapiens	lymphoma	N/A	N/A	TAM	N/A	N/A
AC062029.1	lncRNA	Homo sapiens	malignant glioma	N/A	N/A	TAM	N/A	N/A
AC062029.1	lncRNA	Homo sapiens	non-small cell lung carcinoma	N/A	N/A	TAM	N/A	N/A
AC062029.1	lncRNA	Homo sapiens	stomach cancer	N/A	N/A	TAM	N/A	N/A
AC062029.1	lncRNA	Homo sapiens	thyroid cancer	N/A	N/A	TAM	N/A	N/A
AC062029.1	lncRNA	Homo sapiens	urinary bladder cancer	N/A	N/A	TAM	N/A	N/A
AC068491.2	lncRNA	Homo sapiens	cervical cancer	N/A	N/A	TAM	N/A	N/A
AC068491.2	lncRNA	Homo sapiens	lymphoma	N/A	N/A	TAM	N/A	N/A
AC068491.2	lncRNA	Homo sapiens	malignant glioma	N/A	N/A	TAM	N/A	N/A
AC068491.2	lncRNA	Homo sapiens	non-small cell lung carcinoma	N/A	N/A	TAM	N/A	N/A
AC068491.2	lncRNA	Homo sapiens	stomach cancer	N/A	N/A	TAM	N/A	N/A
AC068491.2	lncRNA	Homo sapiens	thyroid cancer	N/A	N/A	TAM	N/A	N/A
AC068491.2	lncRNA	Homo sapiens	urinary bladder cancer	N/A	N/A	TAM	N/A	N/A
AC073046.1	lncRNA	Homo sapiens	acquired immunodeficiency syndrome	N/A	N/A	LDAP	N/A	N/A
AC073046.1	lncRNA	Homo sapiens	Alzheimer's disease	N/A	N/A	LDAP	N/A	N/A
AC073046.1	lncRNA	Homo sapiens	astrocytoma	brain	Regulation [up-regulated]	Microarray	Among the lncRNAs detected,3806 lncRNAs with a fold change>2 or <0.5 and a q value<0.05 were found to have significantly different expression levels in astrocytoma samples compared to NAT samples. Of those,1196 were downregulated and 2610 were upregulated.	26252651
AC073046.1	lncRNA	Homo sapiens	breast cancer	N/A	N/A	LDAP	N/A	N/A
AC073046.1	lncRNA	Homo sapiens	cancer	N/A	N/A	LDAP	N/A	N/A
AC073046.1	lncRNA	Homo sapiens	cervical cancer	N/A	N/A	TAM	N/A	N/A
AC073046.1	lncRNA	Homo sapiens	colorectal cancer	N/A	N/A	LDAP	N/A	N/A
AC073046.1	lncRNA	Homo sapiens	hepatocellular carcinoma	N/A	N/A	LDAP	N/A	N/A
AC073046.1	lncRNA	Homo sapiens	Huntington's disease	N/A	N/A	LDAP	N/A	N/A
AC073046.1	lncRNA	Homo sapiens	lung cancer	N/A	N/A	LDAP	N/A	N/A
AC073046.1	lncRNA	Homo sapiens	lymphoma	N/A	N/A	LDAP	N/A	N/A
AC073046.1	lncRNA	Homo sapiens	lymphoma	N/A	N/A	TAM	N/A	N/A
AC073046.1	lncRNA	Homo sapiens	malignant glioma	N/A	N/A	TAM	N/A	N/A
AC073046.1	lncRNA	Homo sapiens	non-small cell lung carcinoma	N/A	N/A	TAM	N/A	N/A
AC073046.1	lncRNA	Homo sapiens	osteosarcoma	N/A	N/A	LDAP	N/A	N/A
AC073046.1	lncRNA	Homo sapiens	ovarian cancer	N/A	N/A	LDAP	N/A	N/A
AC073046.1	lncRNA	Homo sapiens	prostate cancer	N/A	N/A	LDAP	N/A	N/A
AC073046.1	lncRNA	Homo sapiens	stomach cancer	N/A	N/A	TAM	N/A	N/A
AC073046.1	lncRNA	Homo sapiens	thyroid cancer	N/A	N/A	TAM	N/A	N/A
AC073046.1	lncRNA	Homo sapiens	urinary bladder cancer	N/A	N/A	TAM	N/A	N/A
AC073365.1	lncRNA	Homo sapiens	cervical cancer	N/A	N/A	TAM	N/A	N/A
AC073365.1	lncRNA	Homo sapiens	lymphoma	N/A	N/A	TAM	N/A	N/A
AC073365.1	lncRNA	Homo sapiens	malignant glioma	N/A	N/A	TAM	N/A	N/A
AC073365.1	lncRNA	Homo sapiens	non-small cell lung carcinoma	N/A	N/A	TAM	N/A	N/A
AC073365.1	lncRNA	Homo sapiens	stomach cancer	N/A	N/A	TAM	N/A	N/A
AC073365.1	lncRNA	Homo sapiens	thyroid cancer	N/A	N/A	TAM	N/A	N/A
AC073365.1	lncRNA	Homo sapiens	urinary bladder cancer	N/A	N/A	TAM	N/A	N/A
AC073409.1	lncRNA	Homo sapiens	acquired immunodeficiency syndrome	N/A	N/A	LDAP	N/A	N/A
AC073409.1	lncRNA	Homo sapiens	Alzheimer's disease	N/A	N/A	LDAP	N/A	N/A
AC073409.1	lncRNA	Homo sapiens	breast cancer	N/A	N/A	LDAP	N/A	N/A
AC073409.1	lncRNA	Homo sapiens	cancer	N/A	N/A	LDAP	N/A	N/A
AC073409.1	lncRNA	Homo sapiens	cervical cancer	N/A	N/A	TAM	N/A	N/A
AC073409.1	lncRNA	Homo sapiens	colorectal cancer	N/A	N/A	LDAP	N/A	N/A
AC073409.1	lncRNA	Homo sapiens	hepatocellular carcinoma	N/A	N/A	LDAP	N/A	N/A
AC073409.1	lncRNA	Homo sapiens	Huntington's disease	N/A	N/A	LDAP	N/A	N/A
AC073409.1	lncRNA	Homo sapiens	lung cancer	N/A	N/A	LDAP	N/A	N/A
AC073409.1	lncRNA	Homo sapiens	lymphoma	N/A	N/A	LDAP	N/A	N/A
AC073409.1	lncRNA	Homo sapiens	lymphoma	N/A	N/A	TAM	N/A	N/A
AC073409.1	lncRNA	Homo sapiens	malignant glioma	N/A	N/A	TAM	N/A	N/A
AC073409.1	lncRNA	Homo sapiens	melanoma	N/A	N/A	LDAP	N/A	N/A
AC073409.1	lncRNA	Homo sapiens	non-small cell lung carcinoma	N/A	N/A	TAM	N/A	N/A
AC073409.1	lncRNA	Homo sapiens	osteosarcoma	N/A	N/A	LDAP	N/A	N/A
AC073409.1	lncRNA	Homo sapiens	ovarian cancer	N/A	N/A	LDAP	N/A	N/A
AC073409.1	lncRNA	Homo sapiens	prostate cancer	N/A	N/A	LDAP	N/A	N/A
AC073409.1	lncRNA	Homo sapiens	stomach cancer	N/A	N/A	TAM	N/A	N/A
AC073409.1	lncRNA	Homo sapiens	thyroid cancer	N/A	N/A	TAM	N/A	N/A
AC073409.1	lncRNA	Homo sapiens	urinary bladder cancer	N/A	N/A	LDAP	N/A	N/A
AC073409.1	lncRNA	Homo sapiens	urinary bladder cancer	N/A	N/A	TAM	N/A	N/A
AC073864.1	lncRNA	Homo sapiens	Alzheimer's disease	N/A	N/A	LDAP	N/A	N/A
AC073864.1	lncRNA	Homo sapiens	astrocytoma	brain	Regulation [down-regulated]	Microarray	Among the lncRNAs detected,3806 lncRNAs with a fold change>2 or <0.5 and a q value<0.05 were found to have significantly different expression levels in astrocytoma samples compared to NAT samples. Of those,1196 were downregulated and 2610 were upregulated.	26252651
AC073864.1	lncRNA	Homo sapiens	breast cancer	N/A	N/A	LDAP	N/A	N/A
AC073864.1	lncRNA	Homo sapiens	cancer	N/A	N/A	LDAP	N/A	N/A
AC073864.1	lncRNA	Homo sapiens	cervical cancer	N/A	N/A	TAM	N/A	N/A
AC073864.1	lncRNA	Homo sapiens	colorectal cancer	N/A	N/A	LDAP	N/A	N/A
AC073864.1	lncRNA	Homo sapiens	hepatocellular carcinoma	N/A	N/A	LDAP	N/A	N/A
AC073864.1	lncRNA	Homo sapiens	Huntington's disease	N/A	N/A	LDAP	N/A	N/A
AC073864.1	lncRNA	Homo sapiens	lung cancer	N/A	N/A	LDAP	N/A	N/A
AC073864.1	lncRNA	Homo sapiens	lymphoma	N/A	N/A	LDAP	N/A	N/A
AC073864.1	lncRNA	Homo sapiens	lymphoma	N/A	N/A	TAM	N/A	N/A
AC073864.1	lncRNA	Homo sapiens	malignant glioma	N/A	N/A	TAM	N/A	N/A
AC073864.1	lncRNA	Homo sapiens	non-small cell lung carcinoma	N/A	N/A	TAM	N/A	N/A
AC073864.1	lncRNA	Homo sapiens	ovarian cancer	N/A	N/A	LDAP	N/A	N/A
AC073864.1	lncRNA	Homo sapiens	prostate cancer	N/A	N/A	LDAP	N/A	N/A
AC073864.1	lncRNA	Homo sapiens	stomach cancer	N/A	N/A	TAM	N/A	N/A
AC073864.1	lncRNA	Homo sapiens	thyroid cancer	N/A	N/A	TAM	N/A	N/A
AC073864.1	lncRNA	Homo sapiens	urinary bladder cancer	N/A	N/A	TAM	N/A	N/A
AC074183.1	lncRNA	Homo sapiens	cervical cancer	N/A	N/A	TAM	N/A	N/A
AC074183.1	lncRNA	Homo sapiens	lymphoma	N/A	N/A	TAM	N/A	N/A
AC074183.1	lncRNA	Homo sapiens	malignant glioma	N/A	N/A	TAM	N/A	N/A
AC074183.1	lncRNA	Homo sapiens	non-small cell lung carcinoma	N/A	N/A	TAM	N/A	N/A
AC074183.1	lncRNA	Homo sapiens	stomach cancer	N/A	N/A	TAM	N/A	N/A
AC074183.1	lncRNA	Homo sapiens	thyroid cancer	N/A	N/A	TAM	N/A	N/A
AC074183.1	lncRNA	Homo sapiens	urinary bladder cancer	N/A	N/A	TAM	N/A	N/A
AC078850.1	lncRNA	Homo sapiens	Alzheimer's disease	N/A	N/A	LDAP	N/A	N/A
AC078850.1	lncRNA	Homo sapiens	breast cancer	N/A	N/A	LDAP	N/A	N/A
AC078850.1	lncRNA	Homo sapiens	cancer	N/A	N/A	LDAP	N/A	N/A
AC078850.1	lncRNA	Homo sapiens	cervical cancer	N/A	N/A	TAM	N/A	N/A
AC078850.1	lncRNA	Homo sapiens	colorectal cancer	N/A	N/A	LDAP	N/A	N/A
AC078850.1	lncRNA	Homo sapiens	hepatocellular carcinoma	N/A	N/A	LDAP	N/A	N/A
AC078850.1	lncRNA	Homo sapiens	Huntington's disease	N/A	N/A	LDAP	N/A	N/A
AC078850.1	lncRNA	Homo sapiens	lymphoma	N/A	N/A	LDAP	N/A	N/A
AC078850.1	lncRNA	Homo sapiens	lymphoma	N/A	N/A	TAM	N/A	N/A
AC078850.1	lncRNA	Homo sapiens	malignant glioma	N/A	N/A	TAM	N/A	N/A
AC078850.1	lncRNA	Homo sapiens	melanoma	N/A	N/A	LDAP	N/A	N/A
AC078850.1	lncRNA	Homo sapiens	neuroblastoma	N/A	N/A	LDAP	N/A	N/A
AC078850.1	lncRNA	Homo sapiens	non-small cell lung carcinoma	N/A	N/A	TAM	N/A	N/A
AC078850.1	lncRNA	Homo sapiens	ovarian cancer	N/A	N/A	LDAP	N/A	N/A
AC078850.1	lncRNA	Homo sapiens	prostate cancer	N/A	N/A	LDAP	N/A	N/A
AC078850.1	lncRNA	Homo sapiens	schizophrenia	N/A	N/A	LDAP	N/A	N/A
AC078850.1	lncRNA	Homo sapiens	stomach cancer	N/A	N/A	TAM	N/A	N/A
AC078850.1	lncRNA	Homo sapiens	thyroid cancer	N/A	N/A	TAM	N/A	N/A
AC078850.1	lncRNA	Homo sapiens	urinary bladder cancer	N/A	N/A	TAM	N/A	N/A
AC078883.1	lncRNA	Homo sapiens	Alzheimer's disease	N/A	N/A	LDAP	N/A	N/A
AC078883.1	lncRNA	Homo sapiens	breast cancer	N/A	N/A	LDAP	N/A	N/A
AC078883.1	lncRNA	Homo sapiens	cancer	N/A	N/A	LDAP	N/A	N/A
AC078883.1	lncRNA	Homo sapiens	cervical cancer	N/A	N/A	TAM	N/A	N/A
AC078883.1	lncRNA	Homo sapiens	colorectal cancer	N/A	N/A	LDAP	N/A	N/A
AC078883.1	lncRNA	Homo sapiens	hepatocellular carcinoma	N/A	N/A	LDAP	N/A	N/A
AC078883.1	lncRNA	Homo sapiens	Huntington's disease	N/A	N/A	LDAP	N/A	N/A
AC078883.1	lncRNA	Homo sapiens	lymphoma	N/A	N/A	LDAP	N/A	N/A
AC078883.1	lncRNA	Homo sapiens	lymphoma	N/A	N/A	TAM	N/A	N/A
AC078883.1	lncRNA	Homo sapiens	malignant glioma	N/A	N/A	TAM	N/A	N/A
AC078883.1	lncRNA	Homo sapiens	melanoma	N/A	N/A	LDAP	N/A	N/A
AC078883.1	lncRNA	Homo sapiens	neuroblastoma	N/A	N/A	LDAP	N/A	N/A
AC078883.1	lncRNA	Homo sapiens	non-small cell lung carcinoma	N/A	N/A	TAM	N/A	N/A
AC078883.1	lncRNA	Homo sapiens	ovarian cancer	N/A	N/A	LDAP	N/A	N/A
AC078883.1	lncRNA	Homo sapiens	prostate cancer	N/A	N/A	LDAP	N/A	N/A
AC078883.1	lncRNA	Homo sapiens	schizophrenia	N/A	N/A	LDAP	N/A	N/A
AC078883.1	lncRNA	Homo sapiens	stomach cancer	N/A	N/A	TAM	N/A	N/A
AC078883.1	lncRNA	Homo sapiens	thyroid cancer	N/A	N/A	TAM	N/A	N/A
AC078883.1	lncRNA	Homo sapiens	urinary bladder cancer	N/A	N/A	TAM	N/A	N/A
AC078909.1	lncRNA	Homo sapiens	cervical cancer	N/A	N/A	TAM	N/A	N/A
AC078909.1	lncRNA	Homo sapiens	lymphoma	N/A	N/A	TAM	N/A	N/A
AC078909.1	lncRNA	Homo sapiens	malignant glioma	N/A	N/A	TAM	N/A	N/A
AC078909.1	lncRNA	Homo sapiens	non-small cell lung carcinoma	N/A	N/A	TAM	N/A	N/A
AC078909.1	lncRNA	Homo sapiens	stomach cancer	N/A	N/A	TAM	N/A	N/A
AC078909.1	lncRNA	Homo sapiens	thyroid cancer	N/A	N/A	TAM	N/A	N/A
AC078909.1	lncRNA	Homo sapiens	urinary bladder cancer	N/A	N/A	TAM	N/A	N/A
AC079328.2	lncRNA	Homo sapiens	Alzheimer's disease	N/A	N/A	LDAP	N/A	N/A
AC079328.2	lncRNA	Homo sapiens	breast cancer	N/A	N/A	LDAP	N/A	N/A
AC079328.2	lncRNA	Homo sapiens	cancer	N/A	N/A	LDAP	N/A	N/A
AC079328.2	lncRNA	Homo sapiens	cervical cancer	N/A	N/A	TAM	N/A	N/A
AC079328.2	lncRNA	Homo sapiens	colorectal cancer	N/A	N/A	LDAP	N/A	N/A
AC079328.2	lncRNA	Homo sapiens	hepatocellular carcinoma	N/A	N/A	LDAP	N/A	N/A
AC079328.2	lncRNA	Homo sapiens	Huntington's disease	N/A	N/A	LDAP	N/A	N/A
AC079328.2	lncRNA	Homo sapiens	lung cancer	N/A	N/A	LDAP	N/A	N/A
AC079328.2	lncRNA	Homo sapiens	lymphoma	N/A	N/A	LDAP	N/A	N/A
AC079328.2	lncRNA	Homo sapiens	lymphoma	N/A	N/A	TAM	N/A	N/A
AC079328.2	lncRNA	Homo sapiens	malignant glioma	N/A	N/A	TAM	N/A	N/A
AC079328.2	lncRNA	Homo sapiens	neuroblastoma	N/A	N/A	LDAP	N/A	N/A
AC079328.2	lncRNA	Homo sapiens	non-small cell lung carcinoma	N/A	N/A	TAM	N/A	N/A
AC079328.2	lncRNA	Homo sapiens	ovarian cancer	N/A	N/A	LDAP	N/A	N/A
AC079328.2	lncRNA	Homo sapiens	prostate cancer	N/A	N/A	LDAP	N/A	N/A
AC079328.2	lncRNA	Homo sapiens	schizophrenia	N/A	N/A	LDAP	N/A	N/A
AC079328.2	lncRNA	Homo sapiens	stomach cancer	N/A	N/A	TAM	N/A	N/A
AC079328.2	lncRNA	Homo sapiens	thyroid cancer	N/A	N/A	TAM	N/A	N/A
AC079328.2	lncRNA	Homo sapiens	urinary bladder cancer	N/A	N/A	TAM	N/A	N/A
AC079922.2	lncRNA	Homo sapiens	cervical cancer	N/A	N/A	TAM	N/A	N/A
AC079922.2	lncRNA	Homo sapiens	lymphoma	N/A	N/A	TAM	N/A	N/A
AC079922.2	lncRNA	Homo sapiens	malignant glioma	N/A	N/A	TAM	N/A	N/A
AC079922.2	lncRNA	Homo sapiens	non-small cell lung carcinoma	N/A	N/A	TAM	N/A	N/A
AC079922.2	lncRNA	Homo sapiens	stomach cancer	N/A	N/A	TAM	N/A	N/A
AC079922.2	lncRNA	Homo sapiens	thyroid cancer	N/A	N/A	TAM	N/A	N/A
AC079922.2	lncRNA	Homo sapiens	urinary bladder cancer	N/A	N/A	TAM	N/A	N/A
AC083798.2	lncRNA	Homo sapiens	acquired immunodeficiency syndrome	N/A	N/A	LDAP	N/A	N/A
AC083798.2	lncRNA	Homo sapiens	Alzheimer's disease	N/A	N/A	LDAP	N/A	N/A
AC083798.2	lncRNA	Homo sapiens	breast cancer	N/A	N/A	LDAP	N/A	N/A
AC083798.2	lncRNA	Homo sapiens	cancer	N/A	N/A	LDAP	N/A	N/A
AC083798.2	lncRNA	Homo sapiens	cervical cancer	N/A	N/A	TAM	N/A	N/A
AC083798.2	lncRNA	Homo sapiens	colorectal cancer	N/A	N/A	LDAP	N/A	N/A
AC083798.2	lncRNA	Homo sapiens	hepatocellular carcinoma	N/A	N/A	LDAP	N/A	N/A
AC083798.2	lncRNA	Homo sapiens	Huntington's disease	N/A	N/A	LDAP	N/A	N/A
AC083798.2	lncRNA	Homo sapiens	lung cancer	N/A	N/A	LDAP	N/A	N/A
AC083798.2	lncRNA	Homo sapiens	lymphoma	N/A	N/A	LDAP	N/A	N/A
AC083798.2	lncRNA	Homo sapiens	lymphoma	N/A	N/A	TAM	N/A	N/A
AC083798.2	lncRNA	Homo sapiens	malignant glioma	N/A	N/A	TAM	N/A	N/A
AC083798.2	lncRNA	Homo sapiens	melanoma	N/A	N/A	LDAP	N/A	N/A
AC083798.2	lncRNA	Homo sapiens	non-small cell lung carcinoma	N/A	N/A	TAM	N/A	N/A
AC083798.2	lncRNA	Homo sapiens	osteosarcoma	N/A	N/A	LDAP	N/A	N/A
AC083798.2	lncRNA	Homo sapiens	ovarian cancer	N/A	N/A	LDAP	N/A	N/A
AC083798.2	lncRNA	Homo sapiens	prostate cancer	N/A	N/A	LDAP	N/A	N/A
AC083798.2	lncRNA	Homo sapiens	stomach cancer	N/A	N/A	TAM	N/A	N/A
AC083798.2	lncRNA	Homo sapiens	thyroid cancer	N/A	N/A	TAM	N/A	N/A
AC083798.2	lncRNA	Homo sapiens	urinary bladder cancer	N/A	N/A	TAM	N/A	N/A
AC084018.1	lncRNA	Homo sapiens	cervical cancer	N/A	N/A	TAM	N/A	N/A
AC084018.1	lncRNA	Homo sapiens	lymphoma	N/A	N/A	TAM	N/A	N/A
AC084018.1	lncRNA	Homo sapiens	malignant glioma	N/A	N/A	TAM	N/A	N/A
AC084018.1	lncRNA	Homo sapiens	non-small cell lung carcinoma	N/A	N/A	TAM	N/A	N/A
AC084018.1	lncRNA	Homo sapiens	stomach cancer	N/A	N/A	TAM	N/A	N/A
AC084018.1	lncRNA	Homo sapiens	thyroid cancer	N/A	N/A	TAM	N/A	N/A
AC084018.1	lncRNA	Homo sapiens	urinary bladder cancer	N/A	N/A	TAM	N/A	N/A
AC084033.3	lncRNA	Homo sapiens	Alzheimer's disease	N/A	N/A	LDAP	N/A	N/A
AC084033.3	lncRNA	Homo sapiens	breast cancer	N/A	N/A	LDAP	N/A	N/A
AC084033.3	lncRNA	Homo sapiens	cancer	N/A	N/A	LDAP	N/A	N/A
AC084033.3	lncRNA	Homo sapiens	cervical cancer	N/A	N/A	TAM	N/A	N/A
AC084033.3	lncRNA	Homo sapiens	colorectal cancer	N/A	N/A	LDAP	N/A	N/A
AC084033.3	lncRNA	Homo sapiens	hepatocellular carcinoma	N/A	N/A	LDAP	N/A	N/A
AC084033.3	lncRNA	Homo sapiens	Huntington's disease	N/A	N/A	LDAP	N/A	N/A
AC084033.3	lncRNA	Homo sapiens	lung cancer	N/A	N/A	LDAP	N/A	N/A
AC084033.3	lncRNA	Homo sapiens	lymphoma	N/A	N/A	LDAP	N/A	N/A
AC084033.3	lncRNA	Homo sapiens	lymphoma	N/A	N/A	TAM	N/A	N/A
AC084033.3	lncRNA	Homo sapiens	malignant glioma	N/A	N/A	TAM	N/A	N/A
AC084033.3	lncRNA	Homo sapiens	neuroblastoma	N/A	N/A	LDAP	N/A	N/A
AC084033.3	lncRNA	Homo sapiens	non-small cell lung carcinoma	N/A	N/A	TAM	N/A	N/A
AC084033.3	lncRNA	Homo sapiens	ovarian cancer	N/A	N/A	LDAP	N/A	N/A
AC084033.3	lncRNA	Homo sapiens	prostate cancer	N/A	N/A	LDAP	N/A	N/A
AC084033.3	lncRNA	Homo sapiens	schizophrenia	N/A	N/A	LDAP	N/A	N/A
AC084033.3	lncRNA	Homo sapiens	stomach cancer	N/A	N/A	TAM	N/A	N/A
AC084033.3	lncRNA	Homo sapiens	thyroid cancer	N/A	N/A	TAM	N/A	N/A
AC084033.3	lncRNA	Homo sapiens	urinary bladder cancer	N/A	N/A	TAM	N/A	N/A
AC087258.1	lncRNA	Homo sapiens	astrocytoma	brain	Regulation [down-regulated]	Microarray	Among the lncRNAs detected,3806 lncRNAs with a fold change>2 or <0.5 and a q value<0.05 were found to have significantly different expression levels in astrocytoma samples compared to NAT samples. Of those,1196 were downregulated and 2610 were upregulated.	26252651
AC087258.1	lncRNA	Homo sapiens	cervical cancer	N/A	N/A	TAM	N/A	N/A
AC087258.1	lncRNA	Homo sapiens	lymphoma	N/A	N/A	TAM	N/A	N/A
AC087258.1	lncRNA	Homo sapiens	malignant glioma	N/A	N/A	TAM	N/A	N/A
AC087258.1	lncRNA	Homo sapiens	non-small cell lung carcinoma	N/A	N/A	TAM	N/A	N/A
AC087258.1	lncRNA	Homo sapiens	stomach cancer	N/A	N/A	TAM	N/A	N/A
AC087258.1	lncRNA	Homo sapiens	thyroid cancer	N/A	N/A	TAM	N/A	N/A
AC087258.1	lncRNA	Homo sapiens	urinary bladder cancer	N/A	N/A	TAM	N/A	N/A
AC087386.1	lncRNA	Homo sapiens	cervical cancer	N/A	N/A	TAM	N/A	N/A
AC087386.1	lncRNA	Homo sapiens	lymphoma	N/A	N/A	TAM	N/A	N/A
AC087386.1	lncRNA	Homo sapiens	malignant glioma	N/A	N/A	TAM	N/A	N/A
AC087386.1	lncRNA	Homo sapiens	non-small cell lung carcinoma	N/A	N/A	TAM	N/A	N/A
AC087386.1	lncRNA	Homo sapiens	stomach cancer	N/A	N/A	TAM	N/A	N/A
AC087386.1	lncRNA	Homo sapiens	thyroid cancer	N/A	N/A	TAM	N/A	N/A
AC087386.1	lncRNA	Homo sapiens	urinary bladder cancer	N/A	N/A	TAM	N/A	N/A
AC087477.2	lncRNA	Homo sapiens	Alzheimer's disease	N/A	N/A	LDAP	N/A	N/A
AC087477.2	lncRNA	Homo sapiens	breast cancer	N/A	N/A	LDAP	N/A	N/A
AC087477.2	lncRNA	Homo sapiens	cancer	N/A	N/A	LDAP	N/A	N/A
AC087477.2	lncRNA	Homo sapiens	cervical cancer	N/A	N/A	TAM	N/A	N/A
AC087477.2	lncRNA	Homo sapiens	colorectal cancer	N/A	N/A	LDAP	N/A	N/A
AC087477.2	lncRNA	Homo sapiens	hepatocellular carcinoma	N/A	N/A	LDAP	N/A	N/A
AC087477.2	lncRNA	Homo sapiens	Huntington's disease	N/A	N/A	LDAP	N/A	N/A
AC087477.2	lncRNA	Homo sapiens	lung cancer	N/A	N/A	LDAP	N/A	N/A
AC087477.2	lncRNA	Homo sapiens	lymphoma	N/A	N/A	LDAP	N/A	N/A
AC087477.2	lncRNA	Homo sapiens	lymphoma	N/A	N/A	TAM	N/A	N/A
AC087477.2	lncRNA	Homo sapiens	malignant glioma	N/A	N/A	TAM	N/A	N/A
AC087477.2	lncRNA	Homo sapiens	neuroblastoma	N/A	N/A	LDAP	N/A	N/A
AC087477.2	lncRNA	Homo sapiens	non-small cell lung carcinoma	N/A	N/A	TAM	N/A	N/A
AC087477.2	lncRNA	Homo sapiens	osteosarcoma	N/A	N/A	LDAP	N/A	N/A
AC087477.2	lncRNA	Homo sapiens	ovarian cancer	N/A	N/A	LDAP	N/A	N/A
AC087477.2	lncRNA	Homo sapiens	prostate cancer	N/A	N/A	LDAP	N/A	N/A
AC087477.2	lncRNA	Homo sapiens	stomach cancer	N/A	N/A	TAM	N/A	N/A
AC087477.2	lncRNA	Homo sapiens	thyroid cancer	N/A	N/A	TAM	N/A	N/A
AC087477.2	lncRNA	Homo sapiens	urinary bladder cancer	N/A	N/A	TAM	N/A	N/A
AC089983.1	lncRNA	Homo sapiens	cervical cancer	N/A	N/A	TAM	N/A	N/A
AC089983.1	lncRNA	Homo sapiens	lymphoma	N/A	N/A	TAM	N/A	N/A
AC089983.1	lncRNA	Homo sapiens	malignant glioma	N/A	N/A	TAM	N/A	N/A
AC089983.1	lncRNA	Homo sapiens	non-small cell lung carcinoma	N/A	N/A	TAM	N/A	N/A
AC089983.1	lncRNA	Homo sapiens	stomach cancer	N/A	N/A	TAM	N/A	N/A
AC089983.1	lncRNA	Homo sapiens	thyroid cancer	N/A	N/A	TAM	N/A	N/A
AC089983.1	lncRNA	Homo sapiens	urinary bladder cancer	N/A	N/A	TAM	N/A	N/A
AC090152.1	lncRNA	Homo sapiens	cervical cancer	N/A	N/A	TAM	N/A	N/A
AC090152.1	lncRNA	Homo sapiens	lymphoma	N/A	N/A	TAM	N/A	N/A
AC090152.1	lncRNA	Homo sapiens	malignant glioma	N/A	N/A	TAM	N/A	N/A
AC090152.1	lncRNA	Homo sapiens	non-small cell lung carcinoma	N/A	N/A	TAM	N/A	N/A
AC090152.1	lncRNA	Homo sapiens	stomach cancer	N/A	N/A	TAM	N/A	N/A
AC090152.1	lncRNA	Homo sapiens	thyroid cancer	N/A	N/A	TAM	N/A	N/A
AC090152.1	lncRNA	Homo sapiens	urinary bladder cancer	N/A	N/A	TAM	N/A	N/A
AC090192.2	lncRNA	Homo sapiens	cervical cancer	N/A	N/A	TAM	N/A	N/A
AC090192.2	lncRNA	Homo sapiens	lymphoma	N/A	N/A	TAM	N/A	N/A
AC090192.2	lncRNA	Homo sapiens	malignant glioma	N/A	N/A	TAM	N/A	N/A
AC090192.2	lncRNA	Homo sapiens	non-small cell lung carcinoma	N/A	N/A	TAM	N/A	N/A
AC090192.2	lncRNA	Homo sapiens	stomach cancer	N/A	N/A	TAM	N/A	N/A
AC090192.2	lncRNA	Homo sapiens	thyroid cancer	N/A	N/A	TAM	N/A	N/A
AC090192.2	lncRNA	Homo sapiens	urinary bladder cancer	N/A	N/A	TAM	N/A	N/A
AC090236.1	lncRNA	Homo sapiens	astrocytoma	brain	Regulation [down-regulated]	Microarray	Among the lncRNAs detected,3806 lncRNAs with a fold change>2 or <0.5 and a q value<0.05 were found to have significantly different expression levels in astrocytoma samples compared to NAT samples. Of those,1196 were downregulated and 2610 were upregulated.	26252651
AC090515.2	lncRNA	Homo sapiens	cervical cancer	N/A	N/A	TAM	N/A	N/A
AC090515.2	lncRNA	Homo sapiens	lymphoma	N/A	N/A	TAM	N/A	N/A
AC090515.2	lncRNA	Homo sapiens	malignant glioma	N/A	N/A	TAM	N/A	N/A
AC090515.2	lncRNA	Homo sapiens	non-small cell lung carcinoma	N/A	N/A	TAM	N/A	N/A
AC090515.2	lncRNA	Homo sapiens	stomach cancer	N/A	N/A	TAM	N/A	N/A
AC090515.2	lncRNA	Homo sapiens	thyroid cancer	N/A	N/A	TAM	N/A	N/A
AC090515.2	lncRNA	Homo sapiens	urinary bladder cancer	N/A	N/A	TAM	N/A	N/A
AC090515.4	lncRNA	Homo sapiens	cervical cancer	N/A	N/A	TAM	N/A	N/A
AC090515.4	lncRNA	Homo sapiens	lymphoma	N/A	N/A	TAM	N/A	N/A
AC090515.4	lncRNA	Homo sapiens	malignant glioma	N/A	N/A	TAM	N/A	N/A
AC090515.4	lncRNA	Homo sapiens	non-small cell lung carcinoma	N/A	N/A	TAM	N/A	N/A
AC090515.4	lncRNA	Homo sapiens	stomach cancer	N/A	N/A	TAM	N/A	N/A
AC090515.4	lncRNA	Homo sapiens	thyroid cancer	N/A	N/A	TAM	N/A	N/A
AC090515.4	lncRNA	Homo sapiens	urinary bladder cancer	N/A	N/A	TAM	N/A	N/A
AC090825.1	lncRNA	Homo sapiens	Alzheimer's disease	N/A	N/A	LDAP	N/A	N/A
AC090825.1	lncRNA	Homo sapiens	breast cancer	N/A	N/A	LDAP	N/A	N/A
AC090825.1	lncRNA	Homo sapiens	cancer	N/A	N/A	LDAP	N/A	N/A
AC090825.1	lncRNA	Homo sapiens	cervical cancer	N/A	N/A	TAM	N/A	N/A
AC090825.1	lncRNA	Homo sapiens	colorectal cancer	N/A	N/A	LDAP	N/A	N/A
AC090825.1	lncRNA	Homo sapiens	hepatocellular carcinoma	N/A	N/A	LDAP	N/A	N/A
AC090825.1	lncRNA	Homo sapiens	Huntington's disease	N/A	N/A	LDAP	N/A	N/A
AC090825.1	lncRNA	Homo sapiens	lung cancer	N/A	N/A	LDAP	N/A	N/A
AC090825.1	lncRNA	Homo sapiens	lymphoma	N/A	N/A	LDAP	N/A	N/A
AC090825.1	lncRNA	Homo sapiens	lymphoma	N/A	N/A	TAM	N/A	N/A
AC090825.1	lncRNA	Homo sapiens	malignant glioma	N/A	N/A	TAM	N/A	N/A
AC090825.1	lncRNA	Homo sapiens	non-small cell lung carcinoma	N/A	N/A	TAM	N/A	N/A
AC090825.1	lncRNA	Homo sapiens	ovarian cancer	N/A	N/A	LDAP	N/A	N/A
AC090825.1	lncRNA	Homo sapiens	prostate cancer	N/A	N/A	LDAP	N/A	N/A
AC090825.1	lncRNA	Homo sapiens	stomach cancer	N/A	N/A	TAM	N/A	N/A
AC090825.1	lncRNA	Homo sapiens	thyroid cancer	N/A	N/A	TAM	N/A	N/A
AC090825.1	lncRNA	Homo sapiens	urinary bladder cancer	N/A	N/A	TAM	N/A	N/A
AC091132.5	lncRNA	Homo sapiens	acquired immunodeficiency syndrome	N/A	N/A	LDAP	N/A	N/A
AC091132.5	lncRNA	Homo sapiens	Alzheimer's disease	N/A	N/A	LDAP	N/A	N/A
AC091132.5	lncRNA	Homo sapiens	breast cancer	N/A	N/A	LDAP	N/A	N/A
AC091132.5	lncRNA	Homo sapiens	cancer	N/A	N/A	LDAP	N/A	N/A
AC091132.5	lncRNA	Homo sapiens	colorectal cancer	N/A	N/A	LDAP	N/A	N/A
AC091132.5	lncRNA	Homo sapiens	hepatocellular carcinoma	N/A	N/A	LDAP	N/A	N/A
AC091132.5	lncRNA	Homo sapiens	Huntington's disease	N/A	N/A	LDAP	N/A	N/A
AC091132.5	lncRNA	Homo sapiens	lung cancer	N/A	N/A	LDAP	N/A	N/A
AC091132.5	lncRNA	Homo sapiens	lymphoma	N/A	N/A	LDAP	N/A	N/A
AC091132.5	lncRNA	Homo sapiens	melanoma	N/A	N/A	LDAP	N/A	N/A
AC091132.5	lncRNA	Homo sapiens	neuroblastoma	N/A	N/A	LDAP	N/A	N/A
AC091132.5	lncRNA	Homo sapiens	osteosarcoma	N/A	N/A	LDAP	N/A	N/A
AC091132.5	lncRNA	Homo sapiens	ovarian cancer	N/A	N/A	LDAP	N/A	N/A
AC091132.5	lncRNA	Homo sapiens	prostate cancer	N/A	N/A	LDAP	N/A	N/A
AC091132.5	lncRNA	Homo sapiens	urinary bladder cancer	N/A	N/A	LDAP	N/A	N/A
AC091182.2	lncRNA	Homo sapiens	cervical cancer	N/A	N/A	TAM	N/A	N/A
AC091182.2	lncRNA	Homo sapiens	lymphoma	N/A	N/A	TAM	N/A	N/A
AC091182.2	lncRNA	Homo sapiens	malignant glioma	N/A	N/A	TAM	N/A	N/A
AC091182.2	lncRNA	Homo sapiens	non-small cell lung carcinoma	N/A	N/A	TAM	N/A	N/A
AC091182.2	lncRNA	Homo sapiens	stomach cancer	N/A	N/A	TAM	N/A	N/A
AC091182.2	lncRNA	Homo sapiens	thyroid cancer	N/A	N/A	TAM	N/A	N/A
AC091182.2	lncRNA	Homo sapiens	urinary bladder cancer	N/A	N/A	TAM	N/A	N/A
AC091729.3	lncRNA	Homo sapiens	Alzheimer's disease	N/A	N/A	LDAP	N/A	N/A
AC091729.3	lncRNA	Homo sapiens	breast cancer	N/A	N/A	LDAP	N/A	N/A
AC091729.3	lncRNA	Homo sapiens	cancer	N/A	N/A	LDAP	N/A	N/A
AC091729.3	lncRNA	Homo sapiens	cervical cancer	N/A	N/A	TAM	N/A	N/A
AC091729.3	lncRNA	Homo sapiens	colorectal cancer	N/A	N/A	LDAP	N/A	N/A
AC091729.3	lncRNA	Homo sapiens	hepatocellular carcinoma	N/A	N/A	LDAP	N/A	N/A
AC091729.3	lncRNA	Homo sapiens	Huntington's disease	N/A	N/A	LDAP	N/A	N/A
AC091729.3	lncRNA	Homo sapiens	lung cancer	N/A	N/A	LDAP	N/A	N/A
AC091729.3	lncRNA	Homo sapiens	lymphoma	N/A	N/A	LDAP	N/A	N/A
AC091729.3	lncRNA	Homo sapiens	lymphoma	N/A	N/A	TAM	N/A	N/A
AC091729.3	lncRNA	Homo sapiens	malignant glioma	N/A	N/A	TAM	N/A	N/A
AC091729.3	lncRNA	Homo sapiens	melanoma	N/A	N/A	LDAP	N/A	N/A
AC091729.3	lncRNA	Homo sapiens	neuroblastoma	N/A	N/A	LDAP	N/A	N/A
AC091729.3	lncRNA	Homo sapiens	non-small cell lung carcinoma	N/A	N/A	TAM	N/A	N/A
AC091729.3	lncRNA	Homo sapiens	osteosarcoma	N/A	N/A	LDAP	N/A	N/A
AC091729.3	lncRNA	Homo sapiens	ovarian cancer	N/A	N/A	LDAP	N/A	N/A
AC091729.3	lncRNA	Homo sapiens	prostate cancer	N/A	N/A	LDAP	N/A	N/A
AC091729.3	lncRNA	Homo sapiens	schizophrenia	N/A	N/A	LDAP	N/A	N/A
AC091729.3	lncRNA	Homo sapiens	stomach cancer	N/A	N/A	TAM	N/A	N/A
AC091729.3	lncRNA	Homo sapiens	thyroid cancer	N/A	N/A	TAM	N/A	N/A
AC091729.3	lncRNA	Homo sapiens	urinary bladder cancer	N/A	N/A	TAM	N/A	N/A
AC092143.2	lncRNA	Homo sapiens	cervical cancer	N/A	N/A	TAM	N/A	N/A
AC092143.2	lncRNA	Homo sapiens	lymphoma	N/A	N/A	TAM	N/A	N/A
AC092143.2	lncRNA	Homo sapiens	malignant glioma	N/A	N/A	TAM	N/A	N/A
AC092143.2	lncRNA	Homo sapiens	non-small cell lung carcinoma	N/A	N/A	TAM	N/A	N/A
AC092143.2	lncRNA	Homo sapiens	stomach cancer	N/A	N/A	TAM	N/A	N/A
AC092143.2	lncRNA	Homo sapiens	thyroid cancer	N/A	N/A	TAM	N/A	N/A
AC092143.2	lncRNA	Homo sapiens	urinary bladder cancer	N/A	N/A	TAM	N/A	N/A
AC092167.1	lncRNA	Homo sapiens	Alzheimer's disease	N/A	N/A	LDAP	N/A	N/A
AC092167.1	lncRNA	Homo sapiens	breast cancer	N/A	N/A	LDAP	N/A	N/A
AC092167.1	lncRNA	Homo sapiens	cancer	N/A	N/A	LDAP	N/A	N/A
AC092167.1	lncRNA	Homo sapiens	cervical cancer	N/A	N/A	TAM	N/A	N/A
AC092167.1	lncRNA	Homo sapiens	colorectal cancer	N/A	N/A	LDAP	N/A	N/A
AC092167.1	lncRNA	Homo sapiens	hepatocellular carcinoma	N/A	N/A	LDAP	N/A	N/A
AC092167.1	lncRNA	Homo sapiens	Huntington's disease	N/A	N/A	LDAP	N/A	N/A
AC092167.1	lncRNA	Homo sapiens	lung cancer	N/A	N/A	LDAP	N/A	N/A
AC092167.1	lncRNA	Homo sapiens	lymphoma	N/A	N/A	LDAP	N/A	N/A
AC092167.1	lncRNA	Homo sapiens	lymphoma	N/A	N/A	TAM	N/A	N/A
AC092167.1	lncRNA	Homo sapiens	malignant glioma	N/A	N/A	TAM	N/A	N/A
AC092167.1	lncRNA	Homo sapiens	non-small cell lung carcinoma	N/A	N/A	TAM	N/A	N/A
AC092167.1	lncRNA	Homo sapiens	osteosarcoma	N/A	N/A	LDAP	N/A	N/A
AC092167.1	lncRNA	Homo sapiens	ovarian cancer	N/A	N/A	LDAP	N/A	N/A
AC092167.1	lncRNA	Homo sapiens	prostate cancer	N/A	N/A	LDAP	N/A	N/A
AC092167.1	lncRNA	Homo sapiens	stomach cancer	N/A	N/A	TAM	N/A	N/A
AC092167.1	lncRNA	Homo sapiens	thyroid cancer	N/A	N/A	TAM	N/A	N/A
AC092167.1	lncRNA	Homo sapiens	urinary bladder cancer	N/A	N/A	TAM	N/A	N/A
AC092171.2	lncRNA	Homo sapiens	cervical cancer	N/A	N/A	TAM	N/A	N/A
AC092171.2	lncRNA	Homo sapiens	lymphoma	N/A	N/A	TAM	N/A	N/A
AC092171.2	lncRNA	Homo sapiens	malignant glioma	N/A	N/A	TAM	N/A	N/A
AC092171.2	lncRNA	Homo sapiens	non-small cell lung carcinoma	N/A	N/A	TAM	N/A	N/A
AC092171.2	lncRNA	Homo sapiens	stomach cancer	N/A	N/A	TAM	N/A	N/A
AC092171.2	lncRNA	Homo sapiens	thyroid cancer	N/A	N/A	TAM	N/A	N/A
AC092171.2	lncRNA	Homo sapiens	urinary bladder cancer	N/A	N/A	TAM	N/A	N/A
AC092675.1	lncRNA	Homo sapiens	Alzheimer's disease	N/A	N/A	LDAP	N/A	N/A
AC092675.1	lncRNA	Homo sapiens	breast cancer	N/A	N/A	LDAP	N/A	N/A
AC092675.1	lncRNA	Homo sapiens	cancer	N/A	N/A	LDAP	N/A	N/A
AC092675.1	lncRNA	Homo sapiens	cervical cancer	N/A	N/A	TAM	N/A	N/A
AC092675.1	lncRNA	Homo sapiens	colorectal cancer	N/A	N/A	LDAP	N/A	N/A
AC092675.1	lncRNA	Homo sapiens	hepatocellular carcinoma	N/A	N/A	LDAP	N/A	N/A
AC092675.1	lncRNA	Homo sapiens	Huntington's disease	N/A	N/A	LDAP	N/A	N/A
AC092675.1	lncRNA	Homo sapiens	lung cancer	N/A	N/A	LDAP	N/A	N/A
AC092675.1	lncRNA	Homo sapiens	lymphoma	N/A	N/A	LDAP	N/A	N/A
AC092675.1	lncRNA	Homo sapiens	lymphoma	N/A	N/A	TAM	N/A	N/A
AC092675.1	lncRNA	Homo sapiens	malignant glioma	N/A	N/A	TAM	N/A	N/A
AC092675.1	lncRNA	Homo sapiens	non-small cell lung carcinoma	N/A	N/A	TAM	N/A	N/A
AC092675.1	lncRNA	Homo sapiens	ovarian cancer	N/A	N/A	LDAP	N/A	N/A
AC092675.1	lncRNA	Homo sapiens	prostate cancer	N/A	N/A	LDAP	N/A	N/A
AC092675.1	lncRNA	Homo sapiens	stomach cancer	N/A	N/A	TAM	N/A	N/A
AC092675.1	lncRNA	Homo sapiens	thyroid cancer	N/A	N/A	TAM	N/A	N/A
AC092675.1	lncRNA	Homo sapiens	urinary bladder cancer	N/A	N/A	TAM	N/A	N/A
AC092683.1	lncRNA	Homo sapiens	Alzheimer's disease	N/A	N/A	LDAP	N/A	N/A
AC092683.1	lncRNA	Homo sapiens	breast cancer	N/A	N/A	LDAP	N/A	N/A
AC092683.1	lncRNA	Homo sapiens	cancer	N/A	N/A	LDAP	N/A	N/A
AC092683.1	lncRNA	Homo sapiens	cervical cancer	N/A	N/A	TAM	N/A	N/A
AC092683.1	lncRNA	Homo sapiens	colorectal cancer	N/A	N/A	LDAP	N/A	N/A
AC092683.1	lncRNA	Homo sapiens	hepatocellular carcinoma	N/A	N/A	LDAP	N/A	N/A
AC092683.1	lncRNA	Homo sapiens	Huntington's disease	N/A	N/A	LDAP	N/A	N/A
AC092683.1	lncRNA	Homo sapiens	lung cancer	N/A	N/A	LDAP	N/A	N/A
AC092683.1	lncRNA	Homo sapiens	lymphoma	N/A	N/A	LDAP	N/A	N/A
AC092683.1	lncRNA	Homo sapiens	lymphoma	N/A	N/A	TAM	N/A	N/A
AC092683.1	lncRNA	Homo sapiens	malignant glioma	N/A	N/A	TAM	N/A	N/A
AC092683.1	lncRNA	Homo sapiens	non-small cell lung carcinoma	N/A	N/A	TAM	N/A	N/A
AC092683.1	lncRNA	Homo sapiens	osteosarcoma	N/A	N/A	LDAP	N/A	N/A
AC092683.1	lncRNA	Homo sapiens	ovarian cancer	N/A	N/A	LDAP	N/A	N/A
AC092683.1	lncRNA	Homo sapiens	prostate cancer	N/A	N/A	LDAP	N/A	N/A
AC092683.1	lncRNA	Homo sapiens	stomach cancer	N/A	N/A	TAM	N/A	N/A
AC092683.1	lncRNA	Homo sapiens	thyroid cancer	N/A	N/A	TAM	N/A	N/A
AC092683.1	lncRNA	Homo sapiens	urinary bladder cancer	N/A	N/A	TAM	N/A	N/A
AC092691.1	lncRNA	Homo sapiens	cervical cancer	N/A	N/A	TAM	N/A	N/A
AC092691.1	lncRNA	Homo sapiens	lymphoma	N/A	N/A	TAM	N/A	N/A
AC092691.1	lncRNA	Homo sapiens	malignant glioma	N/A	N/A	TAM	N/A	N/A
AC092691.1	lncRNA	Homo sapiens	non-small cell lung carcinoma	N/A	N/A	TAM	N/A	N/A
AC092691.1	lncRNA	Homo sapiens	stomach cancer	N/A	N/A	TAM	N/A	N/A
AC092691.1	lncRNA	Homo sapiens	thyroid cancer	N/A	N/A	TAM	N/A	N/A
AC092691.1	lncRNA	Homo sapiens	urinary bladder cancer	N/A	N/A	TAM	N/A	N/A
AC092807.3	lncRNA	Homo sapiens	Alzheimer's disease	N/A	N/A	LDAP	N/A	N/A
AC092807.3	lncRNA	Homo sapiens	breast cancer	N/A	N/A	LDAP	N/A	N/A
AC092807.3	lncRNA	Homo sapiens	cancer	N/A	N/A	LDAP	N/A	N/A
AC092807.3	lncRNA	Homo sapiens	cervical cancer	N/A	N/A	TAM	N/A	N/A
AC092807.3	lncRNA	Homo sapiens	colorectal cancer	N/A	N/A	LDAP	N/A	N/A
AC092807.3	lncRNA	Homo sapiens	hepatocellular carcinoma	N/A	N/A	LDAP	N/A	N/A
AC092807.3	lncRNA	Homo sapiens	Huntington's disease	N/A	N/A	LDAP	N/A	N/A
AC092807.3	lncRNA	Homo sapiens	lymphoma	N/A	N/A	LDAP	N/A	N/A
AC092807.3	lncRNA	Homo sapiens	lymphoma	N/A	N/A	TAM	N/A	N/A
AC092807.3	lncRNA	Homo sapiens	malignant glioma	N/A	N/A	TAM	N/A	N/A
AC092807.3	lncRNA	Homo sapiens	melanoma	N/A	N/A	LDAP	N/A	N/A
AC092807.3	lncRNA	Homo sapiens	neuroblastoma	N/A	N/A	LDAP	N/A	N/A
AC092807.3	lncRNA	Homo sapiens	non-small cell lung carcinoma	N/A	N/A	TAM	N/A	N/A
AC092807.3	lncRNA	Homo sapiens	ovarian cancer	N/A	N/A	LDAP	N/A	N/A
AC092807.3	lncRNA	Homo sapiens	prostate cancer	N/A	N/A	LDAP	N/A	N/A
AC092807.3	lncRNA	Homo sapiens	schizophrenia	N/A	N/A	LDAP	N/A	N/A
AC092807.3	lncRNA	Homo sapiens	stomach cancer	N/A	N/A	TAM	N/A	N/A
AC092807.3	lncRNA	Homo sapiens	thyroid cancer	N/A	N/A	TAM	N/A	N/A
AC092807.3	lncRNA	Homo sapiens	urinary bladder cancer	N/A	N/A	TAM	N/A	N/A
AC093673.1	lncRNA	Homo sapiens	cervical cancer	N/A	N/A	TAM	N/A	N/A
AC093673.1	lncRNA	Homo sapiens	lymphoma	N/A	N/A	TAM	N/A	N/A
AC093673.1	lncRNA	Homo sapiens	malignant glioma	N/A	N/A	TAM	N/A	N/A
AC093673.1	lncRNA	Homo sapiens	non-small cell lung carcinoma	N/A	N/A	TAM	N/A	N/A
AC093673.1	lncRNA	Homo sapiens	stomach cancer	N/A	N/A	TAM	N/A	N/A
AC093673.1	lncRNA	Homo sapiens	thyroid cancer	N/A	N/A	TAM	N/A	N/A
AC093673.1	lncRNA	Homo sapiens	urinary bladder cancer	N/A	N/A	TAM	N/A	N/A
AC096711.2	lncRNA	Homo sapiens	acquired immunodeficiency syndrome	N/A	N/A	LDAP	N/A	N/A
AC096711.2	lncRNA	Homo sapiens	Alzheimer's disease	N/A	N/A	LDAP	N/A	N/A
AC096711.2	lncRNA	Homo sapiens	breast cancer	N/A	N/A	LDAP	N/A	N/A
AC096711.2	lncRNA	Homo sapiens	cancer	N/A	N/A	LDAP	N/A	N/A
AC096711.2	lncRNA	Homo sapiens	cervical cancer	N/A	N/A	TAM	N/A	N/A
AC096711.2	lncRNA	Homo sapiens	colorectal cancer	N/A	N/A	LDAP	N/A	N/A
AC096711.2	lncRNA	Homo sapiens	hepatocellular carcinoma	N/A	N/A	LDAP	N/A	N/A
AC096711.2	lncRNA	Homo sapiens	Huntington's disease	N/A	N/A	LDAP	N/A	N/A
AC096711.2	lncRNA	Homo sapiens	lung cancer	N/A	N/A	LDAP	N/A	N/A
AC096711.2	lncRNA	Homo sapiens	lymphoma	N/A	N/A	LDAP	N/A	N/A
AC096711.2	lncRNA	Homo sapiens	lymphoma	N/A	N/A	TAM	N/A	N/A
AC096711.2	lncRNA	Homo sapiens	malignant glioma	N/A	N/A	TAM	N/A	N/A
AC096711.2	lncRNA	Homo sapiens	melanoma	N/A	N/A	LDAP	N/A	N/A
AC096711.2	lncRNA	Homo sapiens	non-small cell lung carcinoma	N/A	N/A	TAM	N/A	N/A
AC096711.2	lncRNA	Homo sapiens	osteosarcoma	N/A	N/A	LDAP	N/A	N/A
AC096711.2	lncRNA	Homo sapiens	ovarian cancer	N/A	N/A	LDAP	N/A	N/A
AC096711.2	lncRNA	Homo sapiens	prostate cancer	N/A	N/A	LDAP	N/A	N/A
AC096711.2	lncRNA	Homo sapiens	stomach cancer	N/A	N/A	TAM	N/A	N/A
AC096711.2	lncRNA	Homo sapiens	thyroid cancer	N/A	N/A	TAM	N/A	N/A
AC096711.2	lncRNA	Homo sapiens	urinary bladder cancer	N/A	N/A	TAM	N/A	N/A
AC097059.1	lncRNA	Homo sapiens	Alzheimer's disease	N/A	N/A	LDAP	N/A	N/A
AC097059.1	lncRNA	Homo sapiens	breast cancer	N/A	N/A	LDAP	N/A	N/A
AC097059.1	lncRNA	Homo sapiens	cancer	N/A	N/A	LDAP	N/A	N/A
AC097059.1	lncRNA	Homo sapiens	cervical cancer	N/A	N/A	TAM	N/A	N/A
AC097059.1	lncRNA	Homo sapiens	colorectal cancer	N/A	N/A	LDAP	N/A	N/A
AC097059.1	lncRNA	Homo sapiens	hepatocellular carcinoma	N/A	N/A	LDAP	N/A	N/A
AC097059.1	lncRNA	Homo sapiens	Huntington's disease	N/A	N/A	LDAP	N/A	N/A
AC097059.1	lncRNA	Homo sapiens	lung cancer	N/A	N/A	LDAP	N/A	N/A
AC097059.1	lncRNA	Homo sapiens	lymphoma	N/A	N/A	LDAP	N/A	N/A
AC097059.1	lncRNA	Homo sapiens	lymphoma	N/A	N/A	TAM	N/A	N/A
AC097059.1	lncRNA	Homo sapiens	malignant glioma	N/A	N/A	TAM	N/A	N/A
AC097059.1	lncRNA	Homo sapiens	neuroblastoma	N/A	N/A	LDAP	N/A	N/A
AC097059.1	lncRNA	Homo sapiens	non-small cell lung carcinoma	N/A	N/A	TAM	N/A	N/A
AC097059.1	lncRNA	Homo sapiens	ovarian cancer	N/A	N/A	LDAP	N/A	N/A
AC097059.1	lncRNA	Homo sapiens	prostate cancer	N/A	N/A	LDAP	N/A	N/A
AC097059.1	lncRNA	Homo sapiens	schizophrenia	N/A	N/A	LDAP	N/A	N/A
AC097059.1	lncRNA	Homo sapiens	stomach cancer	N/A	N/A	TAM	N/A	N/A
AC097059.1	lncRNA	Homo sapiens	thyroid cancer	N/A	N/A	TAM	N/A	N/A
AC097059.1	lncRNA	Homo sapiens	urinary bladder cancer	N/A	N/A	TAM	N/A	N/A
AC097534.2	lncRNA	Homo sapiens	astrocytoma	brain	Regulation [up-regulated]	Microarray	Among the lncRNAs detected,3806 lncRNAs with a fold change>2 or <0.5 and a q value<0.05 were found to have significantly different expression levels in astrocytoma samples compared to NAT samples. Of those,1196 were downregulated and 2610 were upregulated.	26252651
AC097534.2	lncRNA	Homo sapiens	cervical cancer	N/A	N/A	TAM	N/A	N/A
AC097534.2	lncRNA	Homo sapiens	lymphoma	N/A	N/A	TAM	N/A	N/A
AC097534.2	lncRNA	Homo sapiens	malignant glioma	N/A	N/A	TAM	N/A	N/A
AC097534.2	lncRNA	Homo sapiens	non-small cell lung carcinoma	N/A	N/A	TAM	N/A	N/A
AC097534.2	lncRNA	Homo sapiens	stomach cancer	N/A	N/A	TAM	N/A	N/A
AC097534.2	lncRNA	Homo sapiens	thyroid cancer	N/A	N/A	TAM	N/A	N/A
AC097534.2	lncRNA	Homo sapiens	urinary bladder cancer	N/A	N/A	TAM	N/A	N/A
AC098484.1	lncRNA	Homo sapiens	Alzheimer's disease	N/A	N/A	LDAP	N/A	N/A
AC098484.1	lncRNA	Homo sapiens	breast cancer	N/A	N/A	LDAP	N/A	N/A
AC098484.1	lncRNA	Homo sapiens	cancer	N/A	N/A	LDAP	N/A	N/A
AC098484.1	lncRNA	Homo sapiens	cervical cancer	N/A	N/A	TAM	N/A	N/A
AC098484.1	lncRNA	Homo sapiens	colorectal cancer	N/A	N/A	LDAP	N/A	N/A
AC098484.1	lncRNA	Homo sapiens	hepatocellular carcinoma	N/A	N/A	LDAP	N/A	N/A
AC098484.1	lncRNA	Homo sapiens	Huntington's disease	N/A	N/A	LDAP	N/A	N/A
AC098484.1	lncRNA	Homo sapiens	lung cancer	N/A	N/A	LDAP	N/A	N/A
AC098484.1	lncRNA	Homo sapiens	lymphoma	N/A	N/A	LDAP	N/A	N/A
AC098484.1	lncRNA	Homo sapiens	lymphoma	N/A	N/A	TAM	N/A	N/A
AC098484.1	lncRNA	Homo sapiens	malignant glioma	N/A	N/A	TAM	N/A	N/A
AC098484.1	lncRNA	Homo sapiens	non-small cell lung carcinoma	N/A	N/A	TAM	N/A	N/A
AC098484.1	lncRNA	Homo sapiens	osteosarcoma	N/A	N/A	LDAP	N/A	N/A
AC098484.1	lncRNA	Homo sapiens	ovarian cancer	N/A	N/A	LDAP	N/A	N/A
AC098484.1	lncRNA	Homo sapiens	prostate cancer	N/A	N/A	LDAP	N/A	N/A
AC098484.1	lncRNA	Homo sapiens	stomach cancer	N/A	N/A	TAM	N/A	N/A
AC098484.1	lncRNA	Homo sapiens	thyroid cancer	N/A	N/A	TAM	N/A	N/A
AC098484.1	lncRNA	Homo sapiens	urinary bladder cancer	N/A	N/A	TAM	N/A	N/A
AC098487.1	lncRNA	Homo sapiens	Alzheimer's disease	N/A	N/A	LDAP	N/A	N/A
AC098487.1	lncRNA	Homo sapiens	breast cancer	N/A	N/A	LDAP	N/A	N/A
AC098487.1	lncRNA	Homo sapiens	cancer	N/A	N/A	LDAP	N/A	N/A
AC098487.1	lncRNA	Homo sapiens	cervical cancer	N/A	N/A	TAM	N/A	N/A
AC098487.1	lncRNA	Homo sapiens	colorectal cancer	N/A	N/A	LDAP	N/A	N/A
AC098487.1	lncRNA	Homo sapiens	hepatocellular carcinoma	N/A	N/A	LDAP	N/A	N/A
AC098487.1	lncRNA	Homo sapiens	Huntington's disease	N/A	N/A	LDAP	N/A	N/A
AC098487.1	lncRNA	Homo sapiens	lung cancer	N/A	N/A	LDAP	N/A	N/A
AC098487.1	lncRNA	Homo sapiens	lymphoma	N/A	N/A	LDAP	N/A	N/A
AC098487.1	lncRNA	Homo sapiens	lymphoma	N/A	N/A	TAM	N/A	N/A
AC098487.1	lncRNA	Homo sapiens	malignant glioma	N/A	N/A	TAM	N/A	N/A
AC098487.1	lncRNA	Homo sapiens	neuroblastoma	N/A	N/A	LDAP	N/A	N/A
AC098487.1	lncRNA	Homo sapiens	non-small cell lung carcinoma	N/A	N/A	TAM	N/A	N/A
AC098487.1	lncRNA	Homo sapiens	ovarian cancer	N/A	N/A	LDAP	N/A	N/A
AC098487.1	lncRNA	Homo sapiens	prostate cancer	N/A	N/A	LDAP	N/A	N/A
AC098487.1	lncRNA	Homo sapiens	schizophrenia	N/A	N/A	LDAP	N/A	N/A
AC098487.1	lncRNA	Homo sapiens	stomach cancer	N/A	N/A	TAM	N/A	N/A
AC098487.1	lncRNA	Homo sapiens	thyroid cancer	N/A	N/A	TAM	N/A	N/A
AC098487.1	lncRNA	Homo sapiens	urinary bladder cancer	N/A	N/A	TAM	N/A	N/A
AC100786.1	lncRNA	Homo sapiens	astrocytoma	brain	Regulation [down-regulated]	Microarray	Among the lncRNAs detected,3806 lncRNAs with a fold change>2 or <0.5 and a q value<0.05 were found to have significantly different expression levels in astrocytoma samples compared to NAT samples. Of those,1196 were downregulated and 2610 were upregulated.	26252651
AC100786.1	lncRNA	Homo sapiens	Nasopharyngeal carcinoma	nasopharyngeal carcinoma tissue, cell line (CNE-2)	Regulation [down-regulated]	qPCR//RNAi//Microarray	qPCR results were consistent with the microarray analysis results of six lncRNAs (AF086415,AK095147,RP1-179N16.3,MUDENG,AK056098,and AK294004) in terms of regulation direction and significance.	24379026
AC100810.1	lncRNA	Homo sapiens	cervical cancer	N/A	N/A	TAM	N/A	N/A
AC100810.1	lncRNA	Homo sapiens	lymphoma	N/A	N/A	TAM	N/A	N/A
AC100810.1	lncRNA	Homo sapiens	malignant glioma	N/A	N/A	TAM	N/A	N/A
AC100810.1	lncRNA	Homo sapiens	non-small cell lung carcinoma	N/A	N/A	TAM	N/A	N/A
AC100810.1	lncRNA	Homo sapiens	stomach cancer	N/A	N/A	TAM	N/A	N/A
AC100810.1	lncRNA	Homo sapiens	thyroid cancer	N/A	N/A	TAM	N/A	N/A
AC100810.1	lncRNA	Homo sapiens	urinary bladder cancer	N/A	N/A	TAM	N/A	N/A
AC100872.1	lncRNA	Homo sapiens	cervical cancer	N/A	N/A	TAM	N/A	N/A
AC100872.1	lncRNA	Homo sapiens	lymphoma	N/A	N/A	TAM	N/A	N/A
AC100872.1	lncRNA	Homo sapiens	malignant glioma	N/A	N/A	TAM	N/A	N/A
AC100872.1	lncRNA	Homo sapiens	non-small cell lung carcinoma	N/A	N/A	TAM	N/A	N/A
AC100872.1	lncRNA	Homo sapiens	stomach cancer	N/A	N/A	TAM	N/A	N/A
AC100872.1	lncRNA	Homo sapiens	thyroid cancer	N/A	N/A	TAM	N/A	N/A
AC100872.1	lncRNA	Homo sapiens	urinary bladder cancer	N/A	N/A	TAM	N/A	N/A
AC103746.1	lncRNA	Homo sapiens	Alzheimer's disease	N/A	N/A	LDAP	N/A	N/A
AC103746.1	lncRNA	Homo sapiens	breast cancer	N/A	N/A	LDAP	N/A	N/A
AC103746.1	lncRNA	Homo sapiens	cancer	N/A	N/A	LDAP	N/A	N/A
AC103746.1	lncRNA	Homo sapiens	cervical cancer	N/A	N/A	TAM	N/A	N/A
AC103746.1	lncRNA	Homo sapiens	colorectal cancer	N/A	N/A	LDAP	N/A	N/A
AC103746.1	lncRNA	Homo sapiens	hepatocellular carcinoma	N/A	N/A	LDAP	N/A	N/A
AC103746.1	lncRNA	Homo sapiens	Huntington's disease	N/A	N/A	LDAP	N/A	N/A
AC103746.1	lncRNA	Homo sapiens	lymphoma	N/A	N/A	LDAP	N/A	N/A
AC103746.1	lncRNA	Homo sapiens	lymphoma	N/A	N/A	TAM	N/A	N/A
AC103746.1	lncRNA	Homo sapiens	malignant glioma	N/A	N/A	TAM	N/A	N/A
AC103746.1	lncRNA	Homo sapiens	melanoma	N/A	N/A	LDAP	N/A	N/A
AC103746.1	lncRNA	Homo sapiens	neuroblastoma	N/A	N/A	LDAP	N/A	N/A
AC103746.1	lncRNA	Homo sapiens	non-small cell lung carcinoma	N/A	N/A	TAM	N/A	N/A
AC103746.1	lncRNA	Homo sapiens	ovarian cancer	N/A	N/A	LDAP	N/A	N/A
AC103746.1	lncRNA	Homo sapiens	prostate cancer	N/A	N/A	LDAP	N/A	N/A
AC103746.1	lncRNA	Homo sapiens	schizophrenia	N/A	N/A	LDAP	N/A	N/A
AC103746.1	lncRNA	Homo sapiens	stomach cancer	N/A	N/A	TAM	N/A	N/A
AC103746.1	lncRNA	Homo sapiens	thyroid cancer	N/A	N/A	TAM	N/A	N/A
AC103746.1	lncRNA	Homo sapiens	urinary bladder cancer	N/A	N/A	TAM	N/A	N/A
AC104031.1	lncRNA	Homo sapiens	cervical cancer	N/A	N/A	TAM	N/A	N/A
AC104031.1	lncRNA	Homo sapiens	lymphoma	N/A	N/A	TAM	N/A	N/A
AC104031.1	lncRNA	Homo sapiens	malignant glioma	N/A	N/A	TAM	N/A	N/A
AC104031.1	lncRNA	Homo sapiens	non-small cell lung carcinoma	N/A	N/A	TAM	N/A	N/A
AC104031.1	lncRNA	Homo sapiens	stomach cancer	N/A	N/A	TAM	N/A	N/A
AC104031.1	lncRNA	Homo sapiens	thyroid cancer	N/A	N/A	TAM	N/A	N/A
AC104031.1	lncRNA	Homo sapiens	urinary bladder cancer	N/A	N/A	TAM	N/A	N/A
AC104137.1	lncRNA	Homo sapiens	cervical cancer	N/A	N/A	TAM	N/A	N/A
AC104137.1	lncRNA	Homo sapiens	lymphoma	N/A	N/A	TAM	N/A	N/A
AC104137.1	lncRNA	Homo sapiens	malignant glioma	N/A	N/A	TAM	N/A	N/A
AC104137.1	lncRNA	Homo sapiens	non-small cell lung carcinoma	N/A	N/A	TAM	N/A	N/A
AC104137.1	lncRNA	Homo sapiens	stomach cancer	N/A	N/A	TAM	N/A	N/A
AC104137.1	lncRNA	Homo sapiens	thyroid cancer	N/A	N/A	TAM	N/A	N/A
AC104137.1	lncRNA	Homo sapiens	urinary bladder cancer	N/A	N/A	TAM	N/A	N/A
AC104561.3	lncRNA	Homo sapiens	cervical cancer	N/A	N/A	TAM	N/A	N/A
AC104561.3	lncRNA	Homo sapiens	lymphoma	N/A	N/A	TAM	N/A	N/A
AC104561.3	lncRNA	Homo sapiens	malignant glioma	N/A	N/A	TAM	N/A	N/A
AC104561.3	lncRNA	Homo sapiens	non-small cell lung carcinoma	N/A	N/A	TAM	N/A	N/A
AC104561.3	lncRNA	Homo sapiens	stomach cancer	N/A	N/A	TAM	N/A	N/A
AC104561.3	lncRNA	Homo sapiens	thyroid cancer	N/A	N/A	TAM	N/A	N/A
AC104561.3	lncRNA	Homo sapiens	urinary bladder cancer	N/A	N/A	TAM	N/A	N/A
AC104653.1	lncRNA	Homo sapiens	cervical cancer	N/A	N/A	TAM	N/A	N/A
AC104653.1	lncRNA	Homo sapiens	lymphoma	N/A	N/A	TAM	N/A	N/A
AC104653.1	lncRNA	Homo sapiens	malignant glioma	N/A	N/A	TAM	N/A	N/A
AC104653.1	lncRNA	Homo sapiens	non-small cell lung carcinoma	N/A	N/A	TAM	N/A	N/A
AC104653.1	lncRNA	Homo sapiens	stomach cancer	N/A	N/A	TAM	N/A	N/A
AC104653.1	lncRNA	Homo sapiens	thyroid cancer	N/A	N/A	TAM	N/A	N/A
AC104653.1	lncRNA	Homo sapiens	urinary bladder cancer	N/A	N/A	TAM	N/A	N/A
AC105206.2	lncRNA	Homo sapiens	cervical cancer	N/A	N/A	TAM	N/A	N/A
AC105206.2	lncRNA	Homo sapiens	lymphoma	N/A	N/A	TAM	N/A	N/A
AC105206.2	lncRNA	Homo sapiens	malignant glioma	N/A	N/A	TAM	N/A	N/A
AC105206.2	lncRNA	Homo sapiens	non-small cell lung carcinoma	N/A	N/A	TAM	N/A	N/A
AC105206.2	lncRNA	Homo sapiens	stomach cancer	N/A	N/A	TAM	N/A	N/A
AC105206.2	lncRNA	Homo sapiens	thyroid cancer	N/A	N/A	TAM	N/A	N/A
AC105206.2	lncRNA	Homo sapiens	urinary bladder cancer	N/A	N/A	TAM	N/A	N/A
AC105277.1	lncRNA	Homo sapiens	Alzheimer's disease	N/A	N/A	LDAP	N/A	N/A
AC105277.1	lncRNA	Homo sapiens	breast cancer	N/A	N/A	LDAP	N/A	N/A
AC105277.1	lncRNA	Homo sapiens	cancer	N/A	N/A	LDAP	N/A	N/A
AC105277.1	lncRNA	Homo sapiens	cervical cancer	N/A	N/A	TAM	N/A	N/A
AC105277.1	lncRNA	Homo sapiens	colorectal cancer	N/A	N/A	LDAP	N/A	N/A
AC105277.1	lncRNA	Homo sapiens	hepatocellular carcinoma	N/A	N/A	LDAP	N/A	N/A
AC105277.1	lncRNA	Homo sapiens	Huntington's disease	N/A	N/A	LDAP	N/A	N/A
AC105277.1	lncRNA	Homo sapiens	lung cancer	N/A	N/A	LDAP	N/A	N/A
AC105277.1	lncRNA	Homo sapiens	lymphoma	N/A	N/A	LDAP	N/A	N/A
AC105277.1	lncRNA	Homo sapiens	lymphoma	N/A	N/A	TAM	N/A	N/A
AC105277.1	lncRNA	Homo sapiens	malignant glioma	N/A	N/A	TAM	N/A	N/A
AC105277.1	lncRNA	Homo sapiens	melanoma	N/A	N/A	LDAP	N/A	N/A
AC105277.1	lncRNA	Homo sapiens	neuroblastoma	N/A	N/A	LDAP	N/A	N/A
AC105277.1	lncRNA	Homo sapiens	non-small cell lung carcinoma	N/A	N/A	TAM	N/A	N/A
AC105277.1	lncRNA	Homo sapiens	ovarian cancer	N/A	N/A	LDAP	N/A	N/A
AC105277.1	lncRNA	Homo sapiens	prostate cancer	N/A	N/A	LDAP	N/A	N/A
AC105277.1	lncRNA	Homo sapiens	schizophrenia	N/A	N/A	LDAP	N/A	N/A
AC105277.1	lncRNA	Homo sapiens	stomach cancer	N/A	N/A	TAM	N/A	N/A
AC105277.1	lncRNA	Homo sapiens	thyroid cancer	N/A	N/A	TAM	N/A	N/A
AC105277.1	lncRNA	Homo sapiens	urinary bladder cancer	N/A	N/A	TAM	N/A	N/A
AC105446.1	lncRNA	Homo sapiens	acquired immunodeficiency syndrome	N/A	N/A	LDAP	N/A	N/A
AC105446.1	lncRNA	Homo sapiens	Alzheimer's disease	N/A	N/A	LDAP	N/A	N/A
AC105446.1	lncRNA	Homo sapiens	breast cancer	N/A	N/A	LDAP	N/A	N/A
AC105446.1	lncRNA	Homo sapiens	cancer	N/A	N/A	LDAP	N/A	N/A
AC105446.1	lncRNA	Homo sapiens	cervical cancer	N/A	N/A	TAM	N/A	N/A
AC105446.1	lncRNA	Homo sapiens	colorectal cancer	N/A	N/A	LDAP	N/A	N/A
AC105446.1	lncRNA	Homo sapiens	hepatocellular carcinoma	N/A	N/A	LDAP	N/A	N/A
AC105446.1	lncRNA	Homo sapiens	Huntington's disease	N/A	N/A	LDAP	N/A	N/A
AC105446.1	lncRNA	Homo sapiens	lung cancer	N/A	N/A	LDAP	N/A	N/A
AC105446.1	lncRNA	Homo sapiens	lymphoma	N/A	N/A	LDAP	N/A	N/A
AC105446.1	lncRNA	Homo sapiens	lymphoma	N/A	N/A	TAM	N/A	N/A
AC105446.1	lncRNA	Homo sapiens	malignant glioma	N/A	N/A	TAM	N/A	N/A
AC105446.1	lncRNA	Homo sapiens	non-small cell lung carcinoma	N/A	N/A	TAM	N/A	N/A
AC105446.1	lncRNA	Homo sapiens	osteosarcoma	N/A	N/A	LDAP	N/A	N/A
AC105446.1	lncRNA	Homo sapiens	ovarian cancer	N/A	N/A	LDAP	N/A	N/A
AC105446.1	lncRNA	Homo sapiens	prostate cancer	N/A	N/A	LDAP	N/A	N/A
AC105446.1	lncRNA	Homo sapiens	stomach cancer	N/A	N/A	TAM	N/A	N/A
AC105446.1	lncRNA	Homo sapiens	thyroid cancer	N/A	N/A	TAM	N/A	N/A
AC105446.1	lncRNA	Homo sapiens	urinary bladder cancer	N/A	N/A	TAM	N/A	N/A
AC105942.1	lncRNA	Homo sapiens	acquired immunodeficiency syndrome	N/A	N/A	LDAP	N/A	N/A
AC105942.1	lncRNA	Homo sapiens	Alzheimer's disease	N/A	N/A	LDAP	N/A	N/A
AC105942.1	lncRNA	Homo sapiens	breast cancer	N/A	N/A	LDAP	N/A	N/A
AC105942.1	lncRNA	Homo sapiens	cancer	N/A	N/A	LDAP	N/A	N/A
AC105942.1	lncRNA	Homo sapiens	cervical cancer	N/A	N/A	TAM	N/A	N/A
AC105942.1	lncRNA	Homo sapiens	colorectal cancer	N/A	N/A	LDAP	N/A	N/A
AC105942.1	lncRNA	Homo sapiens	hepatocellular carcinoma	N/A	N/A	LDAP	N/A	N/A
AC105942.1	lncRNA	Homo sapiens	Huntington's disease	N/A	N/A	LDAP	N/A	N/A
AC105942.1	lncRNA	Homo sapiens	lung cancer	N/A	N/A	LDAP	N/A	N/A
AC105942.1	lncRNA	Homo sapiens	lymphoma	N/A	N/A	LDAP	N/A	N/A
AC105942.1	lncRNA	Homo sapiens	lymphoma	N/A	N/A	TAM	N/A	N/A
AC105942.1	lncRNA	Homo sapiens	malignant glioma	N/A	N/A	TAM	N/A	N/A
AC105942.1	lncRNA	Homo sapiens	melanoma	N/A	N/A	LDAP	N/A	N/A
AC105942.1	lncRNA	Homo sapiens	neuroblastoma	N/A	N/A	LDAP	N/A	N/A
AC105942.1	lncRNA	Homo sapiens	non-small cell lung carcinoma	N/A	N/A	TAM	N/A	N/A
AC105942.1	lncRNA	Homo sapiens	osteosarcoma	N/A	N/A	LDAP	N/A	N/A
AC105942.1	lncRNA	Homo sapiens	ovarian cancer	N/A	N/A	LDAP	N/A	N/A
AC105942.1	lncRNA	Homo sapiens	prostate cancer	N/A	N/A	LDAP	N/A	N/A
AC105942.1	lncRNA	Homo sapiens	schizophrenia	N/A	N/A	LDAP	N/A	N/A
AC105942.1	lncRNA	Homo sapiens	stomach cancer	N/A	N/A	TAM	N/A	N/A
AC105942.1	lncRNA	Homo sapiens	thyroid cancer	N/A	N/A	TAM	N/A	N/A
AC105942.1	lncRNA	Homo sapiens	urinary bladder cancer	N/A	N/A	TAM	N/A	N/A
AC106782.2	lncRNA	Homo sapiens	Alzheimer's disease	N/A	N/A	LDAP	N/A	N/A
AC106782.2	lncRNA	Homo sapiens	breast cancer	N/A	N/A	LDAP	N/A	N/A
AC106782.2	lncRNA	Homo sapiens	cancer	N/A	N/A	LDAP	N/A	N/A
AC106782.2	lncRNA	Homo sapiens	cervical cancer	N/A	N/A	TAM	N/A	N/A
AC106782.2	lncRNA	Homo sapiens	colorectal cancer	N/A	N/A	LDAP	N/A	N/A
AC106782.2	lncRNA	Homo sapiens	hepatocellular carcinoma	N/A	N/A	LDAP	N/A	N/A
AC106782.2	lncRNA	Homo sapiens	Huntington's disease	N/A	N/A	LDAP	N/A	N/A
AC106782.2	lncRNA	Homo sapiens	lung cancer	N/A	N/A	LDAP	N/A	N/A
AC106782.2	lncRNA	Homo sapiens	lymphoma	N/A	N/A	LDAP	N/A	N/A
AC106782.2	lncRNA	Homo sapiens	lymphoma	N/A	N/A	TAM	N/A	N/A
AC106782.2	lncRNA	Homo sapiens	malignant glioma	N/A	N/A	TAM	N/A	N/A
AC106782.2	lncRNA	Homo sapiens	melanoma	N/A	N/A	LDAP	N/A	N/A
AC106782.2	lncRNA	Homo sapiens	neuroblastoma	N/A	N/A	LDAP	N/A	N/A
AC106782.2	lncRNA	Homo sapiens	non-small cell lung carcinoma	N/A	N/A	TAM	N/A	N/A
AC106782.2	lncRNA	Homo sapiens	ovarian cancer	N/A	N/A	LDAP	N/A	N/A
AC106782.2	lncRNA	Homo sapiens	prostate cancer	N/A	N/A	LDAP	N/A	N/A
AC106782.2	lncRNA	Homo sapiens	schizophrenia	N/A	N/A	LDAP	N/A	N/A
AC106782.2	lncRNA	Homo sapiens	stomach cancer	N/A	N/A	TAM	N/A	N/A
AC106782.2	lncRNA	Homo sapiens	thyroid cancer	N/A	N/A	TAM	N/A	N/A
AC106782.2	lncRNA	Homo sapiens	urinary bladder cancer	N/A	N/A	TAM	N/A	N/A
AC106820.5	lncRNA	Homo sapiens	Alzheimer's disease	N/A	N/A	LDAP	N/A	N/A
AC106820.5	lncRNA	Homo sapiens	breast cancer	N/A	N/A	LDAP	N/A	N/A
AC106820.5	lncRNA	Homo sapiens	cancer	N/A	N/A	LDAP	N/A	N/A
AC106820.5	lncRNA	Homo sapiens	cervical cancer	N/A	N/A	TAM	N/A	N/A
AC106820.5	lncRNA	Homo sapiens	colorectal cancer	N/A	N/A	LDAP	N/A	N/A
AC106820.5	lncRNA	Homo sapiens	hepatocellular carcinoma	N/A	N/A	LDAP	N/A	N/A
AC106820.5	lncRNA	Homo sapiens	Huntington's disease	N/A	N/A	LDAP	N/A	N/A
AC106820.5	lncRNA	Homo sapiens	lung cancer	N/A	N/A	LDAP	N/A	N/A
AC106820.5	lncRNA	Homo sapiens	lymphoma	N/A	N/A	LDAP	N/A	N/A
AC106820.5	lncRNA	Homo sapiens	lymphoma	N/A	N/A	TAM	N/A	N/A
AC106820.5	lncRNA	Homo sapiens	malignant glioma	N/A	N/A	TAM	N/A	N/A
AC106820.5	lncRNA	Homo sapiens	neuroblastoma	N/A	N/A	LDAP	N/A	N/A
AC106820.5	lncRNA	Homo sapiens	non-small cell lung carcinoma	N/A	N/A	TAM	N/A	N/A
AC106820.5	lncRNA	Homo sapiens	ovarian cancer	N/A	N/A	LDAP	N/A	N/A
AC106820.5	lncRNA	Homo sapiens	prostate cancer	N/A	N/A	LDAP	N/A	N/A
AC106820.5	lncRNA	Homo sapiens	schizophrenia	N/A	N/A	LDAP	N/A	N/A
AC106820.5	lncRNA	Homo sapiens	stomach cancer	N/A	N/A	TAM	N/A	N/A
AC106820.5	lncRNA	Homo sapiens	thyroid cancer	N/A	N/A	TAM	N/A	N/A
AC106820.5	lncRNA	Homo sapiens	urinary bladder cancer	N/A	N/A	TAM	N/A	N/A
AC108062.1	lncRNA	Homo sapiens	Alzheimer's disease	N/A	N/A	LDAP	N/A	N/A
AC108062.1	lncRNA	Homo sapiens	astrocytoma	brain	Regulation [up-regulated]	Microarray	Among the lncRNAs detected,3806 lncRNAs with a fold change>2 or <0.5 and a q value<0.05 were found to have significantly different expression levels in astrocytoma samples compared to NAT samples. Of those,1196 were downregulated and 2610 were upregulated.	26252651
AC108062.1	lncRNA	Homo sapiens	breast cancer	N/A	N/A	LDAP	N/A	N/A
AC108062.1	lncRNA	Homo sapiens	cancer	N/A	N/A	LDAP	N/A	N/A
AC108062.1	lncRNA	Homo sapiens	cervical cancer	N/A	N/A	TAM	N/A	N/A
AC108062.1	lncRNA	Homo sapiens	colorectal cancer	N/A	N/A	LDAP	N/A	N/A
AC108062.1	lncRNA	Homo sapiens	hepatocellular carcinoma	N/A	N/A	LDAP	N/A	N/A
AC108062.1	lncRNA	Homo sapiens	Huntington's disease	N/A	N/A	LDAP	N/A	N/A
AC108062.1	lncRNA	Homo sapiens	lung cancer	N/A	N/A	LDAP	N/A	N/A
AC108062.1	lncRNA	Homo sapiens	lymphoma	N/A	N/A	LDAP	N/A	N/A
AC108062.1	lncRNA	Homo sapiens	lymphoma	N/A	N/A	TAM	N/A	N/A
AC108062.1	lncRNA	Homo sapiens	malignant glioma	N/A	N/A	TAM	N/A	N/A
AC108062.1	lncRNA	Homo sapiens	neuroblastoma	N/A	N/A	LDAP	N/A	N/A
AC108062.1	lncRNA	Homo sapiens	non-small cell lung carcinoma	N/A	N/A	TAM	N/A	N/A
AC108062.1	lncRNA	Homo sapiens	ovarian cancer	N/A	N/A	LDAP	N/A	N/A
AC108062.1	lncRNA	Homo sapiens	prostate cancer	N/A	N/A	LDAP	N/A	N/A
AC108062.1	lncRNA	Homo sapiens	schizophrenia	N/A	N/A	LDAP	N/A	N/A
AC108062.1	lncRNA	Homo sapiens	stomach cancer	N/A	N/A	TAM	N/A	N/A
AC108062.1	lncRNA	Homo sapiens	thyroid cancer	N/A	N/A	TAM	N/A	N/A
AC108062.1	lncRNA	Homo sapiens	urinary bladder cancer	N/A	N/A	TAM	N/A	N/A
AC108463.2	lncRNA	Homo sapiens	acquired immunodeficiency syndrome	N/A	N/A	LDAP	N/A	N/A
AC108463.2	lncRNA	Homo sapiens	Alzheimer's disease	N/A	N/A	LDAP	N/A	N/A
AC108463.2	lncRNA	Homo sapiens	breast cancer	N/A	N/A	LDAP	N/A	N/A
AC108463.2	lncRNA	Homo sapiens	cancer	N/A	N/A	LDAP	N/A	N/A
AC108463.2	lncRNA	Homo sapiens	cervical cancer	N/A	N/A	TAM	N/A	N/A
AC108463.2	lncRNA	Homo sapiens	colorectal cancer	N/A	N/A	LDAP	N/A	N/A
AC108463.2	lncRNA	Homo sapiens	hepatocellular carcinoma	N/A	N/A	LDAP	N/A	N/A
AC108463.2	lncRNA	Homo sapiens	Huntington's disease	N/A	N/A	LDAP	N/A	N/A
AC108463.2	lncRNA	Homo sapiens	lung cancer	N/A	N/A	LDAP	N/A	N/A
AC108463.2	lncRNA	Homo sapiens	lymphoma	N/A	N/A	LDAP	N/A	N/A
AC108463.2	lncRNA	Homo sapiens	lymphoma	N/A	N/A	TAM	N/A	N/A
AC108463.2	lncRNA	Homo sapiens	malignant glioma	N/A	N/A	TAM	N/A	N/A
AC108463.2	lncRNA	Homo sapiens	non-small cell lung carcinoma	N/A	N/A	TAM	N/A	N/A
AC108463.2	lncRNA	Homo sapiens	osteosarcoma	N/A	N/A	LDAP	N/A	N/A
AC108463.2	lncRNA	Homo sapiens	ovarian cancer	N/A	N/A	LDAP	N/A	N/A
AC108463.2	lncRNA	Homo sapiens	prostate cancer	N/A	N/A	LDAP	N/A	N/A
AC108463.2	lncRNA	Homo sapiens	stomach cancer	N/A	N/A	TAM	N/A	N/A
AC108463.2	lncRNA	Homo sapiens	thyroid cancer	N/A	N/A	TAM	N/A	N/A
AC108463.2	lncRNA	Homo sapiens	urinary bladder cancer	N/A	N/A	TAM	N/A	N/A
AC112491.1	lncRNA	Homo sapiens	cervical cancer	N/A	N/A	TAM	N/A	N/A
AC112491.1	lncRNA	Homo sapiens	lymphoma	N/A	N/A	TAM	N/A	N/A
AC112491.1	lncRNA	Homo sapiens	malignant glioma	N/A	N/A	TAM	N/A	N/A
AC112491.1	lncRNA	Homo sapiens	non-small cell lung carcinoma	N/A	N/A	TAM	N/A	N/A
AC112491.1	lncRNA	Homo sapiens	stomach cancer	N/A	N/A	TAM	N/A	N/A
AC112491.1	lncRNA	Homo sapiens	thyroid cancer	N/A	N/A	TAM	N/A	N/A
AC112491.1	lncRNA	Homo sapiens	urinary bladder cancer	N/A	N/A	TAM	N/A	N/A
AC114284.1	lncRNA	Homo sapiens	cervical cancer	N/A	N/A	TAM	N/A	N/A
AC114284.1	lncRNA	Homo sapiens	lymphoma	N/A	N/A	TAM	N/A	N/A
AC114284.1	lncRNA	Homo sapiens	malignant glioma	N/A	N/A	TAM	N/A	N/A
AC114284.1	lncRNA	Homo sapiens	non-small cell lung carcinoma	N/A	N/A	TAM	N/A	N/A
AC114284.1	lncRNA	Homo sapiens	stomach cancer	N/A	N/A	TAM	N/A	N/A
AC114284.1	lncRNA	Homo sapiens	thyroid cancer	N/A	N/A	TAM	N/A	N/A
AC114284.1	lncRNA	Homo sapiens	urinary bladder cancer	N/A	N/A	TAM	N/A	N/A
AC115618.2	lncRNA	Homo sapiens	cervical cancer	N/A	N/A	TAM	N/A	N/A
AC115618.2	lncRNA	Homo sapiens	lymphoma	N/A	N/A	TAM	N/A	N/A
AC115618.2	lncRNA	Homo sapiens	malignant glioma	N/A	N/A	TAM	N/A	N/A
AC115618.2	lncRNA	Homo sapiens	non-small cell lung carcinoma	N/A	N/A	TAM	N/A	N/A
AC115618.2	lncRNA	Homo sapiens	stomach cancer	N/A	N/A	TAM	N/A	N/A
AC115618.2	lncRNA	Homo sapiens	thyroid cancer	N/A	N/A	TAM	N/A	N/A
AC115618.2	lncRNA	Homo sapiens	urinary bladder cancer	N/A	N/A	TAM	N/A	N/A
AC118658.1	lncRNA	Homo sapiens	cervical cancer	N/A	N/A	TAM	N/A	N/A
AC118658.1	lncRNA	Homo sapiens	lymphoma	N/A	N/A	TAM	N/A	N/A
AC118658.1	lncRNA	Homo sapiens	malignant glioma	N/A	N/A	TAM	N/A	N/A
AC118658.1	lncRNA	Homo sapiens	non-small cell lung carcinoma	N/A	N/A	TAM	N/A	N/A
AC118658.1	lncRNA	Homo sapiens	stomach cancer	N/A	N/A	TAM	N/A	N/A
AC118658.1	lncRNA	Homo sapiens	thyroid cancer	N/A	N/A	TAM	N/A	N/A
AC118658.1	lncRNA	Homo sapiens	urinary bladder cancer	N/A	N/A	TAM	N/A	N/A
AC124067.3	lncRNA	Homo sapiens	Alzheimer's disease	N/A	N/A	LDAP	N/A	N/A
AC124067.3	lncRNA	Homo sapiens	breast cancer	N/A	N/A	LDAP	N/A	N/A
AC124067.3	lncRNA	Homo sapiens	cancer	N/A	N/A	LDAP	N/A	N/A
AC124067.3	lncRNA	Homo sapiens	cervical cancer	N/A	N/A	TAM	N/A	N/A
AC124067.3	lncRNA	Homo sapiens	colorectal cancer	N/A	N/A	LDAP	N/A	N/A
AC124067.3	lncRNA	Homo sapiens	hepatocellular carcinoma	N/A	N/A	LDAP	N/A	N/A
AC124067.3	lncRNA	Homo sapiens	Huntington's disease	N/A	N/A	LDAP	N/A	N/A
AC124067.3	lncRNA	Homo sapiens	lung cancer	N/A	N/A	LDAP	N/A	N/A
AC124067.3	lncRNA	Homo sapiens	lymphoma	N/A	N/A	LDAP	N/A	N/A
AC124067.3	lncRNA	Homo sapiens	lymphoma	N/A	N/A	TAM	N/A	N/A
AC124067.3	lncRNA	Homo sapiens	malignant glioma	N/A	N/A	TAM	N/A	N/A
AC124067.3	lncRNA	Homo sapiens	neuroblastoma	N/A	N/A	LDAP	N/A	N/A
AC124067.3	lncRNA	Homo sapiens	non-small cell lung carcinoma	N/A	N/A	TAM	N/A	N/A
AC124067.3	lncRNA	Homo sapiens	ovarian cancer	N/A	N/A	LDAP	N/A	N/A
AC124067.3	lncRNA	Homo sapiens	prostate cancer	N/A	N/A	LDAP	N/A	N/A
AC124067.3	lncRNA	Homo sapiens	schizophrenia	N/A	N/A	LDAP	N/A	N/A
AC124067.3	lncRNA	Homo sapiens	stomach cancer	N/A	N/A	TAM	N/A	N/A
AC124067.3	lncRNA	Homo sapiens	thyroid cancer	N/A	N/A	TAM	N/A	N/A
AC124067.3	lncRNA	Homo sapiens	urinary bladder cancer	N/A	N/A	TAM	N/A	N/A
AC128709.3	lncRNA	Homo sapiens	cervical cancer	N/A	N/A	TAM	N/A	N/A
AC128709.3	lncRNA	Homo sapiens	lymphoma	N/A	N/A	TAM	N/A	N/A
AC128709.3	lncRNA	Homo sapiens	malignant glioma	N/A	N/A	TAM	N/A	N/A
AC128709.3	lncRNA	Homo sapiens	non-small cell lung carcinoma	N/A	N/A	TAM	N/A	N/A
AC128709.3	lncRNA	Homo sapiens	stomach cancer	N/A	N/A	TAM	N/A	N/A
AC128709.3	lncRNA	Homo sapiens	thyroid cancer	N/A	N/A	TAM	N/A	N/A
AC128709.3	lncRNA	Homo sapiens	urinary bladder cancer	N/A	N/A	TAM	N/A	N/A
AC131956.1	lncRNA	Homo sapiens	cervical cancer	N/A	N/A	TAM	N/A	N/A
AC131956.1	lncRNA	Homo sapiens	lymphoma	N/A	N/A	TAM	N/A	N/A
AC131956.1	lncRNA	Homo sapiens	malignant glioma	N/A	N/A	TAM	N/A	N/A
AC131956.1	lncRNA	Homo sapiens	non-small cell lung carcinoma	N/A	N/A	TAM	N/A	N/A
AC131956.1	lncRNA	Homo sapiens	stomach cancer	N/A	N/A	TAM	N/A	N/A
AC131956.1	lncRNA	Homo sapiens	thyroid cancer	N/A	N/A	TAM	N/A	N/A
AC131956.1	lncRNA	Homo sapiens	urinary bladder cancer	N/A	N/A	TAM	N/A	N/A
AC132872.3	lncRNA	Homo sapiens	Alzheimer's disease	N/A	N/A	LDAP	N/A	N/A
AC132872.3	lncRNA	Homo sapiens	breast cancer	N/A	N/A	LDAP	N/A	N/A
AC132872.3	lncRNA	Homo sapiens	cancer	N/A	N/A	LDAP	N/A	N/A
AC132872.3	lncRNA	Homo sapiens	colorectal cancer	N/A	N/A	LDAP	N/A	N/A
AC132872.3	lncRNA	Homo sapiens	hepatocellular carcinoma	N/A	N/A	LDAP	N/A	N/A
AC132872.3	lncRNA	Homo sapiens	Huntington's disease	N/A	N/A	LDAP	N/A	N/A
AC132872.3	lncRNA	Homo sapiens	lung cancer	N/A	N/A	LDAP	N/A	N/A
AC132872.3	lncRNA	Homo sapiens	lymphoma	N/A	N/A	LDAP	N/A	N/A
AC132872.3	lncRNA	Homo sapiens	neuroblastoma	N/A	N/A	LDAP	N/A	N/A
AC132872.3	lncRNA	Homo sapiens	osteosarcoma	N/A	N/A	LDAP	N/A	N/A
AC132872.3	lncRNA	Homo sapiens	ovarian cancer	N/A	N/A	LDAP	N/A	N/A
AC132872.3	lncRNA	Homo sapiens	prostate cancer	N/A	N/A	LDAP	N/A	N/A
AC132872.3	lncRNA	Homo sapiens	schizophrenia	N/A	N/A	LDAP	N/A	N/A
AC135457.1	lncRNA	Homo sapiens	cervical cancer	N/A	N/A	TAM	N/A	N/A
AC135457.1	lncRNA	Homo sapiens	lymphoma	N/A	N/A	TAM	N/A	N/A
AC135457.1	lncRNA	Homo sapiens	malignant glioma	N/A	N/A	TAM	N/A	N/A
AC135457.1	lncRNA	Homo sapiens	non-small cell lung carcinoma	N/A	N/A	TAM	N/A	N/A
AC135457.1	lncRNA	Homo sapiens	stomach cancer	N/A	N/A	TAM	N/A	N/A
AC135457.1	lncRNA	Homo sapiens	thyroid cancer	N/A	N/A	TAM	N/A	N/A
AC135457.1	lncRNA	Homo sapiens	urinary bladder cancer	N/A	N/A	TAM	N/A	N/A
AC138035.1	lncRNA	Homo sapiens	Alzheimer's disease	N/A	N/A	LDAP	N/A	N/A
AC138035.1	lncRNA	Homo sapiens	breast cancer	N/A	N/A	LDAP	N/A	N/A
AC138035.1	lncRNA	Homo sapiens	cancer	N/A	N/A	LDAP	N/A	N/A
AC138035.1	lncRNA	Homo sapiens	cervical cancer	N/A	N/A	TAM	N/A	N/A
AC138035.1	lncRNA	Homo sapiens	colorectal cancer	N/A	N/A	LDAP	N/A	N/A
AC138035.1	lncRNA	Homo sapiens	hepatocellular carcinoma	N/A	N/A	LDAP	N/A	N/A
AC138035.1	lncRNA	Homo sapiens	Huntington's disease	N/A	N/A	LDAP	N/A	N/A
AC138035.1	lncRNA	Homo sapiens	lung cancer	N/A	N/A	LDAP	N/A	N/A
AC138035.1	lncRNA	Homo sapiens	lymphoma	N/A	N/A	LDAP	N/A	N/A
AC138035.1	lncRNA	Homo sapiens	lymphoma	N/A	N/A	TAM	N/A	N/A
AC138035.1	lncRNA	Homo sapiens	malignant glioma	N/A	N/A	TAM	N/A	N/A
AC138035.1	lncRNA	Homo sapiens	melanoma	N/A	N/A	LDAP	N/A	N/A
AC138035.1	lncRNA	Homo sapiens	neuroblastoma	N/A	N/A	LDAP	N/A	N/A
AC138035.1	lncRNA	Homo sapiens	non-small cell lung carcinoma	N/A	N/A	TAM	N/A	N/A
AC138035.1	lncRNA	Homo sapiens	ovarian cancer	N/A	N/A	LDAP	N/A	N/A
AC138035.1	lncRNA	Homo sapiens	prostate cancer	N/A	N/A	LDAP	N/A	N/A
AC138035.1	lncRNA	Homo sapiens	schizophrenia	N/A	N/A	LDAP	N/A	N/A
AC138035.1	lncRNA	Homo sapiens	stomach cancer	N/A	N/A	TAM	N/A	N/A
AC138035.1	lncRNA	Homo sapiens	thyroid cancer	N/A	N/A	TAM	N/A	N/A
AC138035.1	lncRNA	Homo sapiens	urinary bladder cancer	N/A	N/A	TAM	N/A	N/A
AC138904.1	lncRNA	Homo sapiens	cervical cancer	N/A	N/A	TAM	N/A	N/A
AC138904.1	lncRNA	Homo sapiens	lymphoma	N/A	N/A	TAM	N/A	N/A
AC138904.1	lncRNA	Homo sapiens	malignant glioma	N/A	N/A	TAM	N/A	N/A
AC138904.1	lncRNA	Homo sapiens	non-small cell lung carcinoma	N/A	N/A	TAM	N/A	N/A
AC138904.1	lncRNA	Homo sapiens	stomach cancer	N/A	N/A	TAM	N/A	N/A
AC138904.1	lncRNA	Homo sapiens	thyroid cancer	N/A	N/A	TAM	N/A	N/A
AC138904.1	lncRNA	Homo sapiens	urinary bladder cancer	N/A	N/A	TAM	N/A	N/A
AC139795.2	lncRNA	Homo sapiens	Alzheimer's disease	N/A	N/A	LDAP	N/A	N/A
AC139795.2	lncRNA	Homo sapiens	breast cancer	N/A	N/A	LDAP	N/A	N/A
AC139795.2	lncRNA	Homo sapiens	cancer	N/A	N/A	LDAP	N/A	N/A
AC139795.2	lncRNA	Homo sapiens	cervical cancer	N/A	N/A	TAM	N/A	N/A
AC139795.2	lncRNA	Homo sapiens	colorectal cancer	N/A	N/A	LDAP	N/A	N/A
AC139795.2	lncRNA	Homo sapiens	hepatocellular carcinoma	N/A	N/A	LDAP	N/A	N/A
AC139795.2	lncRNA	Homo sapiens	Huntington's disease	N/A	N/A	LDAP	N/A	N/A
AC139795.2	lncRNA	Homo sapiens	lymphoma	N/A	N/A	LDAP	N/A	N/A
AC139795.2	lncRNA	Homo sapiens	lymphoma	N/A	N/A	TAM	N/A	N/A
AC139795.2	lncRNA	Homo sapiens	malignant glioma	N/A	N/A	TAM	N/A	N/A
AC139795.2	lncRNA	Homo sapiens	melanoma	N/A	N/A	LDAP	N/A	N/A
AC139795.2	lncRNA	Homo sapiens	neuroblastoma	N/A	N/A	LDAP	N/A	N/A
AC139795.2	lncRNA	Homo sapiens	non-small cell lung carcinoma	N/A	N/A	TAM	N/A	N/A
AC139795.2	lncRNA	Homo sapiens	ovarian cancer	N/A	N/A	LDAP	N/A	N/A
AC139795.2	lncRNA	Homo sapiens	prostate cancer	N/A	N/A	LDAP	N/A	N/A
AC139795.2	lncRNA	Homo sapiens	schizophrenia	N/A	N/A	LDAP	N/A	N/A
AC139795.2	lncRNA	Homo sapiens	stomach cancer	N/A	N/A	TAM	N/A	N/A
AC139795.2	lncRNA	Homo sapiens	thyroid cancer	N/A	N/A	TAM	N/A	N/A
AC139795.2	lncRNA	Homo sapiens	urinary bladder cancer	N/A	N/A	TAM	N/A	N/A
AC141586.2	lncRNA	Homo sapiens	cervical cancer	N/A	N/A	TAM	N/A	N/A
AC141586.2	lncRNA	Homo sapiens	lymphoma	N/A	N/A	TAM	N/A	N/A
AC141586.2	lncRNA	Homo sapiens	malignant glioma	N/A	N/A	TAM	N/A	N/A
AC141586.2	lncRNA	Homo sapiens	non-small cell lung carcinoma	N/A	N/A	TAM	N/A	N/A
AC141586.2	lncRNA	Homo sapiens	stomach cancer	N/A	N/A	TAM	N/A	N/A
AC141586.2	lncRNA	Homo sapiens	thyroid cancer	N/A	N/A	TAM	N/A	N/A
AC141586.2	lncRNA	Homo sapiens	urinary bladder cancer	N/A	N/A	TAM	N/A	N/A
AC145124.1	lncRNA	Homo sapiens	cervical cancer	N/A	N/A	TAM	N/A	N/A
AC145124.1	lncRNA	Homo sapiens	lymphoma	N/A	N/A	TAM	N/A	N/A
AC145124.1	lncRNA	Homo sapiens	malignant glioma	N/A	N/A	TAM	N/A	N/A
AC145124.1	lncRNA	Homo sapiens	non-small cell lung carcinoma	N/A	N/A	TAM	N/A	N/A
AC145124.1	lncRNA	Homo sapiens	stomach cancer	N/A	N/A	TAM	N/A	N/A
AC145124.1	lncRNA	Homo sapiens	thyroid cancer	N/A	N/A	TAM	N/A	N/A
AC145124.1	lncRNA	Homo sapiens	urinary bladder cancer	N/A	N/A	TAM	N/A	N/A
AC145285.2	lncRNA	Homo sapiens	astrocytoma	brain	Regulation [down-regulated]	Microarray	Among the lncRNAs detected,3806 lncRNAs with a fold change>2 or <0.5 and a q value<0.05 were found to have significantly different expression levels in astrocytoma samples compared to NAT samples. Of those,1196 were downregulated and 2610 were upregulated.	26252651
AC145285.2	lncRNA	Homo sapiens	cervical cancer	N/A	N/A	TAM	N/A	N/A
AC145285.2	lncRNA	Homo sapiens	lymphoma	N/A	N/A	TAM	N/A	N/A
AC145285.2	lncRNA	Homo sapiens	malignant glioma	N/A	N/A	TAM	N/A	N/A
AC145285.2	lncRNA	Homo sapiens	non-small cell lung carcinoma	N/A	N/A	TAM	N/A	N/A
AC145285.2	lncRNA	Homo sapiens	stomach cancer	N/A	N/A	TAM	N/A	N/A
AC145285.2	lncRNA	Homo sapiens	thyroid cancer	N/A	N/A	TAM	N/A	N/A
AC145285.2	lncRNA	Homo sapiens	urinary bladder cancer	N/A	N/A	TAM	N/A	N/A
AC145422.1	lncRNA	Homo sapiens	cervical cancer	N/A	N/A	TAM	N/A	N/A
AC145422.1	lncRNA	Homo sapiens	lymphoma	N/A	N/A	TAM	N/A	N/A
AC145422.1	lncRNA	Homo sapiens	malignant glioma	N/A	N/A	TAM	N/A	N/A
AC145422.1	lncRNA	Homo sapiens	non-small cell lung carcinoma	N/A	N/A	TAM	N/A	N/A
AC145422.1	lncRNA	Homo sapiens	stomach cancer	N/A	N/A	TAM	N/A	N/A
AC145422.1	lncRNA	Homo sapiens	thyroid cancer	N/A	N/A	TAM	N/A	N/A
AC145422.1	lncRNA	Homo sapiens	urinary bladder cancer	N/A	N/A	TAM	N/A	N/A
AC159540.2	lncRNA	Homo sapiens	cervical cancer	N/A	N/A	TAM	N/A	N/A
AC159540.2	lncRNA	Homo sapiens	lymphoma	N/A	N/A	TAM	N/A	N/A
AC159540.2	lncRNA	Homo sapiens	malignant glioma	N/A	N/A	TAM	N/A	N/A
AC159540.2	lncRNA	Homo sapiens	non-small cell lung carcinoma	N/A	N/A	TAM	N/A	N/A
AC159540.2	lncRNA	Homo sapiens	stomach cancer	N/A	N/A	TAM	N/A	N/A
AC159540.2	lncRNA	Homo sapiens	thyroid cancer	N/A	N/A	TAM	N/A	N/A
AC159540.2	lncRNA	Homo sapiens	urinary bladder cancer	N/A	N/A	TAM	N/A	N/A
AC244021.1	lncRNA	Homo sapiens	Alzheimer's disease	N/A	N/A	LDAP	N/A	N/A
AC244021.1	lncRNA	Homo sapiens	breast cancer	N/A	N/A	LDAP	N/A	N/A
AC244021.1	lncRNA	Homo sapiens	cancer	N/A	N/A	LDAP	N/A	N/A
AC244021.1	lncRNA	Homo sapiens	cervical cancer	N/A	N/A	TAM	N/A	N/A
AC244021.1	lncRNA	Homo sapiens	colorectal cancer	N/A	N/A	LDAP	N/A	N/A
AC244021.1	lncRNA	Homo sapiens	hepatocellular carcinoma	N/A	N/A	LDAP	N/A	N/A
AC244021.1	lncRNA	Homo sapiens	Huntington's disease	N/A	N/A	LDAP	N/A	N/A
AC244021.1	lncRNA	Homo sapiens	lymphoma	N/A	N/A	LDAP	N/A	N/A
AC244021.1	lncRNA	Homo sapiens	lymphoma	N/A	N/A	TAM	N/A	N/A
AC244021.1	lncRNA	Homo sapiens	malignant glioma	N/A	N/A	TAM	N/A	N/A
AC244021.1	lncRNA	Homo sapiens	melanoma	N/A	N/A	LDAP	N/A	N/A
AC244021.1	lncRNA	Homo sapiens	neuroblastoma	N/A	N/A	LDAP	N/A	N/A
AC244021.1	lncRNA	Homo sapiens	non-small cell lung carcinoma	N/A	N/A	TAM	N/A	N/A
AC244021.1	lncRNA	Homo sapiens	ovarian cancer	N/A	N/A	LDAP	N/A	N/A
AC244021.1	lncRNA	Homo sapiens	prostate cancer	N/A	N/A	LDAP	N/A	N/A
AC244021.1	lncRNA	Homo sapiens	schizophrenia	N/A	N/A	LDAP	N/A	N/A
AC244021.1	lncRNA	Homo sapiens	stomach cancer	N/A	N/A	TAM	N/A	N/A
AC244021.1	lncRNA	Homo sapiens	thyroid cancer	N/A	N/A	TAM	N/A	N/A
AC244021.1	lncRNA	Homo sapiens	type 2 diabetes mellitus	N/A	N/A	LDAP	N/A	N/A
AC244021.1	lncRNA	Homo sapiens	urinary bladder cancer	N/A	N/A	TAM	N/A	N/A
AC245297.3	lncRNA	Homo sapiens	Alzheimer's disease	N/A	N/A	LDAP	N/A	N/A
AC245297.3	lncRNA	Homo sapiens	breast cancer	N/A	N/A	LDAP	N/A	N/A
AC245297.3	lncRNA	Homo sapiens	cancer	N/A	N/A	LDAP	N/A	N/A
AC245297.3	lncRNA	Homo sapiens	cervical cancer	N/A	N/A	TAM	N/A	N/A
AC245297.3	lncRNA	Homo sapiens	colorectal cancer	N/A	N/A	LDAP	N/A	N/A
AC245297.3	lncRNA	Homo sapiens	hepatocellular carcinoma	N/A	N/A	LDAP	N/A	N/A
AC245297.3	lncRNA	Homo sapiens	Huntington's disease	N/A	N/A	LDAP	N/A	N/A
AC245297.3	lncRNA	Homo sapiens	lung cancer	N/A	N/A	LDAP	N/A	N/A
AC245297.3	lncRNA	Homo sapiens	lymphoma	N/A	N/A	LDAP	N/A	N/A
AC245297.3	lncRNA	Homo sapiens	lymphoma	N/A	N/A	TAM	N/A	N/A
AC245297.3	lncRNA	Homo sapiens	malignant glioma	N/A	N/A	TAM	N/A	N/A
AC245297.3	lncRNA	Homo sapiens	neuroblastoma	N/A	N/A	LDAP	N/A	N/A
AC245297.3	lncRNA	Homo sapiens	non-small cell lung carcinoma	N/A	N/A	TAM	N/A	N/A
AC245297.3	lncRNA	Homo sapiens	ovarian cancer	N/A	N/A	LDAP	N/A	N/A
AC245297.3	lncRNA	Homo sapiens	prostate cancer	N/A	N/A	LDAP	N/A	N/A
AC245297.3	lncRNA	Homo sapiens	schizophrenia	N/A	N/A	LDAP	N/A	N/A
AC245297.3	lncRNA	Homo sapiens	stomach cancer	N/A	N/A	TAM	N/A	N/A
AC245297.3	lncRNA	Homo sapiens	thyroid cancer	N/A	N/A	TAM	N/A	N/A
AC245297.3	lncRNA	Homo sapiens	urinary bladder cancer	N/A	N/A	TAM	N/A	N/A
AC245595.1	lncRNA	Homo sapiens	cervical cancer	N/A	N/A	TAM	N/A	N/A
AC245595.1	lncRNA	Homo sapiens	lymphoma	N/A	N/A	TAM	N/A	N/A
AC245595.1	lncRNA	Homo sapiens	malignant glioma	N/A	N/A	TAM	N/A	N/A
AC245595.1	lncRNA	Homo sapiens	non-small cell lung carcinoma	N/A	N/A	TAM	N/A	N/A
AC245595.1	lncRNA	Homo sapiens	stomach cancer	N/A	N/A	TAM	N/A	N/A
AC245595.1	lncRNA	Homo sapiens	thyroid cancer	N/A	N/A	TAM	N/A	N/A
AC245595.1	lncRNA	Homo sapiens	urinary bladder cancer	N/A	N/A	TAM	N/A	N/A
AC254562.3	lncRNA	Homo sapiens	cervical cancer	N/A	N/A	TAM	N/A	N/A
AC254562.3	lncRNA	Homo sapiens	lymphoma	N/A	N/A	TAM	N/A	N/A
AC254562.3	lncRNA	Homo sapiens	malignant glioma	N/A	N/A	TAM	N/A	N/A
AC254562.3	lncRNA	Homo sapiens	non-small cell lung carcinoma	N/A	N/A	TAM	N/A	N/A
AC254562.3	lncRNA	Homo sapiens	stomach cancer	N/A	N/A	TAM	N/A	N/A
AC254562.3	lncRNA	Homo sapiens	thyroid cancer	N/A	N/A	TAM	N/A	N/A
AC254562.3	lncRNA	Homo sapiens	urinary bladder cancer	N/A	N/A	TAM	N/A	N/A
ADNP-AS1	lncRNA	Homo sapiens	cervical cancer	N/A	N/A	TAM	N/A	N/A
ADNP-AS1	lncRNA	Homo sapiens	lymphoma	N/A	N/A	TAM	N/A	N/A
ADNP-AS1	lncRNA	Homo sapiens	malignant glioma	N/A	N/A	TAM	N/A	N/A
ADNP-AS1	lncRNA	Homo sapiens	non-small cell lung carcinoma	N/A	N/A	TAM	N/A	N/A
ADNP-AS1	lncRNA	Homo sapiens	stomach cancer	N/A	N/A	TAM	N/A	N/A
ADNP-AS1	lncRNA	Homo sapiens	thyroid cancer	N/A	N/A	TAM	N/A	N/A
ADNP-AS1	lncRNA	Homo sapiens	urinary bladder cancer	N/A	N/A	TAM	N/A	N/A
AF001548.2	lncRNA	Homo sapiens	cervical cancer	N/A	N/A	TAM	N/A	N/A
AF001548.2	lncRNA	Homo sapiens	lymphoma	N/A	N/A	TAM	N/A	N/A
AF001548.2	lncRNA	Homo sapiens	malignant glioma	N/A	N/A	TAM	N/A	N/A
AF001548.2	lncRNA	Homo sapiens	non-small cell lung carcinoma	N/A	N/A	TAM	N/A	N/A
AF001548.2	lncRNA	Homo sapiens	stomach cancer	N/A	N/A	TAM	N/A	N/A
AF001548.2	lncRNA	Homo sapiens	thyroid cancer	N/A	N/A	TAM	N/A	N/A
AF001548.2	lncRNA	Homo sapiens	urinary bladder cancer	N/A	N/A	TAM	N/A	N/A
AF117829.1	lncRNA	Homo sapiens	acquired immunodeficiency syndrome	N/A	N/A	LDAP	N/A	N/A
AF117829.1	lncRNA	Homo sapiens	Alzheimer's disease	N/A	N/A	LDAP	N/A	N/A
AF117829.1	lncRNA	Homo sapiens	astrocytoma	brain	Regulation [up-regulated]	Microarray	Among the lncRNAs detected,3806 lncRNAs with a fold change>2 or <0.5 and a q value<0.05 were found to have significantly different expression levels in astrocytoma samples compared to NAT samples. Of those,1196 were downregulated and 2610 were upregulated.	26252651
AF117829.1	lncRNA	Homo sapiens	breast cancer	N/A	N/A	LDAP	N/A	N/A
AF117829.1	lncRNA	Homo sapiens	cancer	N/A	N/A	LDAP	N/A	N/A
AF117829.1	lncRNA	Homo sapiens	cervical cancer	N/A	N/A	TAM	N/A	N/A
AF117829.1	lncRNA	Homo sapiens	colorectal cancer	N/A	N/A	LDAP	N/A	N/A
AF117829.1	lncRNA	Homo sapiens	hepatocellular carcinoma	N/A	N/A	LDAP	N/A	N/A
AF117829.1	lncRNA	Homo sapiens	Huntington's disease	N/A	N/A	LDAP	N/A	N/A
AF117829.1	lncRNA	Homo sapiens	lung cancer	N/A	N/A	LDAP	N/A	N/A
AF117829.1	lncRNA	Homo sapiens	lymphoma	N/A	N/A	LDAP	N/A	N/A
AF117829.1	lncRNA	Homo sapiens	lymphoma	N/A	N/A	TAM	N/A	N/A
AF117829.1	lncRNA	Homo sapiens	malignant glioma	N/A	N/A	TAM	N/A	N/A
AF117829.1	lncRNA	Homo sapiens	melanoma	N/A	N/A	LDAP	N/A	N/A
AF117829.1	lncRNA	Homo sapiens	neuroblastoma	N/A	N/A	LDAP	N/A	N/A
AF117829.1	lncRNA	Homo sapiens	non-small cell lung carcinoma	N/A	N/A	TAM	N/A	N/A
AF117829.1	lncRNA	Homo sapiens	ovarian cancer	N/A	N/A	LDAP	N/A	N/A
AF117829.1	lncRNA	Homo sapiens	prostate cancer	N/A	N/A	LDAP	N/A	N/A
AF117829.1	lncRNA	Homo sapiens	schizophrenia	N/A	N/A	LDAP	N/A	N/A
AF117829.1	lncRNA	Homo sapiens	stomach cancer	N/A	N/A	TAM	N/A	N/A
AF117829.1	lncRNA	Homo sapiens	thyroid cancer	N/A	N/A	TAM	N/A	N/A
AF117829.1	lncRNA	Homo sapiens	urinary bladder cancer	N/A	N/A	TAM	N/A	N/A
AF127577.4	lncRNA	Homo sapiens	cervical cancer	N/A	N/A	TAM	N/A	N/A
AF127577.4	lncRNA	Homo sapiens	lymphoma	N/A	N/A	TAM	N/A	N/A
AF127577.4	lncRNA	Homo sapiens	malignant glioma	N/A	N/A	TAM	N/A	N/A
AF127577.4	lncRNA	Homo sapiens	non-small cell lung carcinoma	N/A	N/A	TAM	N/A	N/A
AF127577.4	lncRNA	Homo sapiens	stomach cancer	N/A	N/A	TAM	N/A	N/A
AF127577.4	lncRNA	Homo sapiens	thyroid cancer	N/A	N/A	TAM	N/A	N/A
AF127577.4	lncRNA	Homo sapiens	urinary bladder cancer	N/A	N/A	TAM	N/A	N/A
AGAP1-IT1	lncRNA	Homo sapiens	cervical cancer	N/A	N/A	TAM	N/A	N/A
AGAP1-IT1	lncRNA	Homo sapiens	lymphoma	N/A	N/A	TAM	N/A	N/A
AGAP1-IT1	lncRNA	Homo sapiens	malignant glioma	N/A	N/A	TAM	N/A	N/A
AGAP1-IT1	lncRNA	Homo sapiens	non-small cell lung carcinoma	N/A	N/A	TAM	N/A	N/A
AGAP1-IT1	lncRNA	Homo sapiens	stomach cancer	N/A	N/A	TAM	N/A	N/A
AGAP1-IT1	lncRNA	Homo sapiens	thyroid cancer	N/A	N/A	TAM	N/A	N/A
AGAP1-IT1	lncRNA	Homo sapiens	urinary bladder cancer	N/A	N/A	TAM	N/A	N/A
AGAP2-AS1	lncRNA	Homo sapiens	cervical cancer	N/A	N/A	TAM	N/A	N/A
AGAP2-AS1	lncRNA	Homo sapiens	lymphoma	N/A	N/A	TAM	N/A	N/A
AGAP2-AS1	lncRNA	Homo sapiens	malignant glioma	N/A	N/A	TAM	N/A	N/A
AGAP2-AS1	lncRNA	Homo sapiens	malignant glioma	N/A	Regulation	qPCR	Knockdown of AGAP2-AS1 can inhibit the cell proliferation, migration and invasion, while increase the apoptosis cell rates in vitro.	27764782
AGAP2-AS1	lncRNA	Homo sapiens	non-small cell lung carcinoma	NSCLC tissue, cell line (A549, PC9, SPCA1, H1975, H1299, H520, SK-MES-1, H1703)	Regulation [up-regulated]	FCM//qPCR//RNAi//Western blot	The AGAP2-AS1 expression level was significantly upregulated in NSCLC tissues and negatively correlated with poor prognostic outcomes in patients. In vitro loss- and gain-of-function assays revealed that AGAP2-AS1 knockdown inhibited cell proliferation,migration and invasion,and induced cell apoptosis. In vivo assays also confirmed the ability of AGAP2-AS1 to promote tumor growth. Furthermore,mec…	27195672
AGAP2-AS1	lncRNA	Homo sapiens	non-small cell lung carcinoma	NSCLC tissue	Regulation [up-regulated]	RT-PCR	Expression of AGAP2-AS1 was up-regulated in the NSCLC tissues compared with the adjacent normal tissues (p < 0.01).	28617550
AGAP2-AS1	lncRNA	Homo sapiens	stomach cancer	N/A	N/A	TAM	N/A	N/A
AGAP2-AS1	lncRNA	Homo sapiens	stomach cancer	gastric tissue, cell lines	Regulation [up-regulated]	qRT-PCR//MTT assay	AGAP2-AS1 was highly expressed in the GC tissues and cell lines, and patients with higher AGAP2-AS1 expression had a poorer prognosis and shorter overall survival.	28209205
AGAP2-AS1	lncRNA	Homo sapiens	stomach cancer	N/A	Interaction [P21 and E-cadherin]	qPCR	Taken together, these findings imply that AGAP2-AS1 upregulated by SP1 plays an important role in GC development and progression by suppressing P21 and E-cadherin, which suggests that AGAP2-AS1 is a potential diagnostic marker and therapeutic target for GC patients.	28209205
AGAP2-AS1	lncRNA	Homo sapiens	thyroid cancer	N/A	N/A	TAM	N/A	N/A
AGAP2-AS1	lncRNA	Homo sapiens	urinary bladder cancer	N/A	N/A	TAM	N/A	N/A
AL021153.1	lncRNA	Homo sapiens	cervical cancer	N/A	N/A	TAM	N/A	N/A
AL021153.1	lncRNA	Homo sapiens	lymphoma	N/A	N/A	TAM	N/A	N/A
AL021153.1	lncRNA	Homo sapiens	malignant glioma	N/A	N/A	TAM	N/A	N/A
AL021153.1	lncRNA	Homo sapiens	non-small cell lung carcinoma	N/A	N/A	TAM	N/A	N/A
AL021153.1	lncRNA	Homo sapiens	stomach cancer	N/A	N/A	TAM	N/A	N/A
AL021153.1	lncRNA	Homo sapiens	thyroid cancer	N/A	N/A	TAM	N/A	N/A
AL021153.1	lncRNA	Homo sapiens	urinary bladder cancer	N/A	N/A	TAM	N/A	N/A
AL022328.2	lncRNA	Homo sapiens	cervical cancer	N/A	N/A	TAM	N/A	N/A
AL022328.2	lncRNA	Homo sapiens	lymphoma	N/A	N/A	TAM	N/A	N/A
AL022328.2	lncRNA	Homo sapiens	malignant glioma	N/A	N/A	TAM	N/A	N/A
AL022328.2	lncRNA	Homo sapiens	non-small cell lung carcinoma	N/A	N/A	TAM	N/A	N/A
AL022328.2	lncRNA	Homo sapiens	stomach cancer	N/A	N/A	TAM	N/A	N/A
AL022328.2	lncRNA	Homo sapiens	thyroid cancer	N/A	N/A	TAM	N/A	N/A
AL022328.2	lncRNA	Homo sapiens	urinary bladder cancer	N/A	N/A	TAM	N/A	N/A
AL022328.4	lncRNA	Homo sapiens	cervical cancer	N/A	N/A	TAM	N/A	N/A
AL022328.4	lncRNA	Homo sapiens	lymphoma	N/A	N/A	TAM	N/A	N/A
AL022328.4	lncRNA	Homo sapiens	malignant glioma	N/A	N/A	TAM	N/A	N/A
AL022328.4	lncRNA	Homo sapiens	non-small cell lung carcinoma	N/A	N/A	TAM	N/A	N/A
AL022328.4	lncRNA	Homo sapiens	stomach cancer	N/A	N/A	TAM	N/A	N/A
AL022328.4	lncRNA	Homo sapiens	thyroid cancer	N/A	N/A	TAM	N/A	N/A
AL022328.4	lncRNA	Homo sapiens	urinary bladder cancer	N/A	N/A	TAM	N/A	N/A
AL033539.1	lncRNA	Homo sapiens	Alzheimer's disease	N/A	N/A	LDAP	N/A	N/A
AL033539.1	lncRNA	Homo sapiens	breast cancer	N/A	N/A	LDAP	N/A	N/A
AL033539.1	lncRNA	Homo sapiens	cancer	N/A	N/A	LDAP	N/A	N/A
AL033539.1	lncRNA	Homo sapiens	cervical cancer	N/A	N/A	TAM	N/A	N/A
AL033539.1	lncRNA	Homo sapiens	colorectal cancer	N/A	N/A	LDAP	N/A	N/A
AL033539.1	lncRNA	Homo sapiens	hepatocellular carcinoma	N/A	N/A	LDAP	N/A	N/A
AL033539.1	lncRNA	Homo sapiens	Huntington's disease	N/A	N/A	LDAP	N/A	N/A
AL033539.1	lncRNA	Homo sapiens	lung cancer	N/A	N/A	LDAP	N/A	N/A
AL033539.1	lncRNA	Homo sapiens	lymphoma	N/A	N/A	LDAP	N/A	N/A
AL033539.1	lncRNA	Homo sapiens	lymphoma	N/A	N/A	TAM	N/A	N/A
AL033539.1	lncRNA	Homo sapiens	malignant glioma	N/A	N/A	TAM	N/A	N/A
AL033539.1	lncRNA	Homo sapiens	melanoma	N/A	N/A	LDAP	N/A	N/A
AL033539.1	lncRNA	Homo sapiens	neuroblastoma	N/A	N/A	LDAP	N/A	N/A
AL033539.1	lncRNA	Homo sapiens	non-small cell lung carcinoma	N/A	N/A	TAM	N/A	N/A
AL033539.1	lncRNA	Homo sapiens	ovarian cancer	N/A	N/A	LDAP	N/A	N/A
AL033539.1	lncRNA	Homo sapiens	prostate cancer	N/A	N/A	LDAP	N/A	N/A
AL033539.1	lncRNA	Homo sapiens	schizophrenia	N/A	N/A	LDAP	N/A	N/A
AL033539.1	lncRNA	Homo sapiens	stomach cancer	N/A	N/A	TAM	N/A	N/A
AL033539.1	lncRNA	Homo sapiens	thyroid cancer	N/A	N/A	TAM	N/A	N/A
AL033539.1	lncRNA	Homo sapiens	urinary bladder cancer	N/A	N/A	TAM	N/A	N/A
AL035665.1	lncRNA	Homo sapiens	cervical cancer	N/A	N/A	TAM	N/A	N/A
AL035665.1	lncRNA	Homo sapiens	lymphoma	N/A	N/A	TAM	N/A	N/A
AL035665.1	lncRNA	Homo sapiens	malignant glioma	N/A	N/A	TAM	N/A	N/A
[truncated: 9,329 more rows]

## Sheet: ncRNA - disease causality
ncRNA_Symbol	ncRNA_Category	Species	Disease_Name	PubMed_ID	Sample	Dysfunction_Pattern	Validated_Method	Causality
AGAP2-AS1	lncRNA	Homo sapiens	malignant glioma	27764782	N/A	Regulation	qPCR	Yes
AGAP2-AS1	lncRNA	Homo sapiens	non-small cell lung carcinoma	27195672	NSCLC tissue, cell line (A549, PC9, SPCA1, H1975, H1299, H520, SK-MES-1, H1703)	Regulation [up-regulated]	FCM//qPCR//RNAi//Western blot	Yes
AGAP2-AS1	lncRNA	Homo sapiens	stomach cancer	28209205	gastric tissue, cell lines	Regulation [up-regulated]	qRT-PCR//MTT assay	Yes
AGAP2-AS1	lncRNA	Homo sapiens	stomach cancer	28209205	N/A	Interaction [P21 and E-cadherin]	qPCR	Yes
APTR	lncRNA	Homo sapiens	liver cirrhosis	26043697	N/A	Regulation	IHC//Western blot//qRT-PCR	Yes
CASC15	lncRNA	Homo sapiens	hepatocellular carcinoma	29075788	HCC tissues and corresponding adjacent normal tissues	Regulation [up-regulated]	RT-qPCR	Yes
CASC15	lncRNA	Homo sapiens	melanoma	26016895	N/A	Regulation	ISH//qRT-PCR//RNA sequencing	Yes
CASC15	lncRNA	Homo sapiens	RUNX1-rearranged acute leukemia	28724437	RUNX1-rearranged acute leukemia tissues	Regulation [up-regulated]	qPCR//Knockdown	Yes
CASC15	lncRNA	Homo sapiens	stomach cancer	29272000	gastric cancer tissue	Expression [high expression]	qRT-PCR	Yes
CASC15	lncRNA	Homo sapiens	stomach cancer	29489064	gastric cancer tissues and cell lines and healthy tissues and cells	Regulation [CDKN1A and ZEB1]	qRT-PCR//IHC//Western blot	Yes
CRNDE	lncRNA	Homo sapiens	breast cancer	28469804	breast cancer tissue, cell lines	Regulation [up-regulated]	qRT-PCR//Western blot	Yes
CRNDE	lncRNA	Homo sapiens	breast cancer	28469804	N/A	Interaction [microRNA-136]	qPCR	Yes
CRNDE	lncRNA	Homo sapiens	cervical cancer	29194035	cervical cancer tissues and cells	Expression [high expression]	qRT-PCR//CCK-8 assay//Transwell assay//Wound healing assay	Yes
CRNDE	lncRNA	Homo sapiens	childhood medulloblastoma	27383309	N/A	Regulation	IHC//qRT-PCR	Yes
CRNDE	lncRNA	Homo sapiens	colorectal cancer	24184209	cell line (HCT116, HT29, LS174T)	Regulation [up-regulated]	qPCR//RNAi//Microarray	Yes
CRNDE	lncRNA	Homo sapiens	colorectal cancer	28086904	CRC tissues and cell lines	Regulation [up-regulated]	qRT-PCR//Knockdown	Yes
CRNDE	lncRNA	Homo sapiens	colorectal cancer	28472810	colorectal cancer聽tissue, cell lines	Regulation [up-regulated]	RT-PCR//Transwell assay//Western blot	Yes
CRNDE	lncRNA	Homo sapiens	colorectal cancer	28472810	N/A	Interaction [miR-217]	qPCR	Yes
CRNDE	lncRNA	Homo sapiens	colorectal cancer	28594403	CRC tissue, cell lines	Regulation [up-regulated]	RT-PCR//Cell Proliferation Assays//Western blot	Yes
CRNDE	lncRNA	Homo sapiens	gallbladder cancer	27637083	N/A	Regulation	IHC//Western blot//qRT-PCR	Yes
CRNDE	lncRNA	Homo sapiens	hepatoblastoma	28178668	hepatoblastoma tissue, cell lines	Regulation [up-regulated]	qRT-PCR//Western blot	Yes
CRNDE	lncRNA	Homo sapiens	malignant glioma	25813405	brain, cell lines (U87MG, U251)	Regulation [up-regulated]	Luciferase reporter gene assay//qRT-PCR//Western blot	Yes
CRNDE	lncRNA	Homo sapiens	malignant glioma	25813405	glioma tissue	Regulation [up-regulated]	Luciferase reporter gene assay//qRT-PCR//Western blot	Yes
CRNDE	lncRNA	Homo sapiens	malignant glioma	26231038	brain	Regulation [up-regulated]	Luciferase reporter gene assay//qRT-PCR//Western blot	Yes
CRNDE	lncRNA	Homo sapiens	malignant glioma	27049681	cell line (U87, U251)	Regulation [up-regulated]	Luciferase reporter gene assay//qRT-PCR//Western blot	Yes
CRNDE	lncRNA	Homo sapiens	malignant glioma	27058823	cell lines	Regulation [up-regulated]	Luciferase reporter gene assay//qRT-PCR//Western blot	Yes
CRNDE	lncRNA	Homo sapiens	pancreatic cancer	28940804	pancreatic cancer tissues and cell lines	Regulation [up-regulated]	qRT-PCR//Dual luciferase reporter gene assay	Yes
CRNDE	lncRNA	Homo sapiens	renal cell carcinoma	27714674	N/A	Expression	Dual luciferase reporter gene assay//Western blot//qPCR	Yes
CRNDE	lncRNA	Homo sapiens	stomach cancer	28490034	gastric tissue, cell lines	Regulation [up-regulated]	qRT-PCR//Western blot	Yes
CRNDE	lncRNA	Homo sapiens	stomach cancer	28490034	N/A	Interaction [miR-145]	qPCR	Yes
CRNDE	lncRNA	Homo sapiens	stomach cancer	29243780	GC tissues and cells and normal gastric tissue and normal gastric cell lines	Expression [high expression]	qRT-PCR//Western blot//MTT assay//Transwell assay	Yes
CYTOR	lncRNA	Homo sapiens	colorectal cancer	29180678	CRC tissues	Expression [overexpression]	qRT-PCR	Yes
CYTOR	lncRNA	Homo sapiens	colorectal cancer	29345294	colorectal cancer cells	Expression [high expression]	qRT-PCR	Yes
CYTOR	lncRNA	Homo sapiens	colorectal cancer	29541183	human HCT116 and HT29 CRC cells	N/A	RT-qPCR//Transwell invasion assay	Yes
CYTOR	lncRNA	Homo sapiens	gallbladder cancer	27829993	GBC tissues and cell lines	Expression [overexpression]	qPCR	Yes
CYTOR	lncRNA	Homo sapiens	gallbladder cancer	28077595	gallbladder cancer (GBC) tissue samples and cell lines	Expression [overexpression]	qPCR//Knockdown	Yes
CYTOR	lncRNA	Homo sapiens	Glioma	28651608	glioma stem cells, glioma tissues and cells	Regulation [up-regulated]	qRT-PCR//Western blot//Knockdown	Yes
CYTOR	lncRNA	Homo sapiens	hepatocellular carcinoma	26540343	HCC tissue, cell line (HepG2, Hep3B, SNU-423 cells. Huh7, L02, SMMC-7721, MHCC-97H)	Regulation [up-regulated]	Dual luciferase reporter gene assay//qPCR//RNAi//Western blot	Yes
CYTOR	lncRNA	Homo sapiens	hepatocellular carcinoma	27351280	cell line (SMMC7721)	Regulation [down-regulated]	Dual luciferase reporter gene assay//qPCR//RNAi//Western blot	Yes
CYTOR	lncRNA	Homo sapiens	malignant glioma	28651608	cell line (U87, U251, HEK-293)	Regulation [down-regulated]	Dual luciferase reporter gene assay//qRT-PCR//Western blot	Yes
CYTOR	lncRNA	Homo sapiens	renal cell carcinoma	28337379	RCC tissue, cell lines	Regulation [up-regulated]	RT-PCR//Western blot	Yes
CYTOR	lncRNA	Homo sapiens	renal cell carcinoma	28337379	N/A	Interaction [P16]	qPCR	Yes
CYTOR	lncRNA	Homo sapiens	renal cell carcinoma	28337379	N/A	Interaction [miR-205]	qPCR	Yes
CYTOR	lncRNA	Homo sapiens	renal clear cell carcinoma	27186403	ccRCC tissue, cell line (786O, Caki-2, A498, ACHN, Caki-1)	Regulation [up-regulated]	qPCR//RNAi	Yes
CYTOR	lncRNA	Homo sapiens	stomach cancer	26237576	gastric tissue, cell line (HCG-27, SGC-7901)	Regulation [up-regulated]	ISH//qPCR//RIP//RNA pull-down assay//Western blot	Yes
CYTOR	lncRNA	Homo sapiens	stomach cancer	26538117	gastric tissue, cell line (MGC803, HGC-27)	Regulation [up-regulated]	ISH//qPCR//RIP//RNA pull-down assay//Western blot	Yes
CYTOR	lncRNA	Homo sapiens	stomach cancer	26799422	N/A	Regulation	ISH//qPCR//RIP//RNA pull-down assay//Western blot	Yes
CYTOR	lncRNA	Homo sapiens	stomach cancer	29339419	GC tissues and adjacent normal tissues	Regulation [down-regulated]	qRT-PCR//Western blot//CCK-8 assay//Flow Cytometry//RNA pull-down assay//Dual luciferase reporter gene assay	Yes
CYTOR	lncRNA	Homo sapiens	Triple Negative Breast Neoplasms	29156515	TNBC tissues	Expression [high expression]	qRT-PCR	Yes
EPB41L4A-AS1	lncRNA	Homo sapiens	cancer	16973895	N/A	Expression [differentially expressed]	qPCR	Yes
FLJ22447	lncRNA	Homo sapiens	oral squamous cell carcinoma	29346528	human OSCC cell line	Regulation [LncRNA-CAF/interleukin-33]	qRT-PCR//Knockdown//IHC//Flow Cytometry//Transwell assay//RNA sequencing	Yes
FTX	lncRNA	Homo sapiens	cardiomyocyte apoptosis	29117536	cardiomyocyte	Regulation [down-regulated]	qRT-PCR//Immunoblot//Pull-down assay	Yes
FTX	lncRNA	Homo sapiens	Glioma	28112756	brain tissue, cell lines	Regulation [up-regulated]	qRT-PCR//MTT assay	Yes
FTX	lncRNA	Homo sapiens	Glioma	28112756	N/A	Interaction [miR-342-3p]	qPCR	Yes
FTX	lncRNA	Homo sapiens	hepatocellular carcinoma	26992218	N/A	Expression	RIP	Yes
FTX	lncRNA	Homo sapiens	hepatocellular carcinoma	27065331	tissue, cell line (SMMC-7721, HCCLM3, Hep3B, HepG2, Huh7, 97H, GSG7701)	Regulation [down-regulated]	RIP	Yes
FTX	lncRNA	Homo sapiens	renal cell carcinoma	27983937	clinical RCC tissues and the cultured RCC cells聽	Regulation [up-regulated]	qPCR//Knockdown	Yes
GSEC	lncRNA	Homo sapiens	colon cancer	27797375	N/A	Regulation	Luciferase reporter gene assay//RIP//qRT-PCR//Microarray	Yes
HCP5	lncRNA	Homo sapiens	follicular thyroid carcinoma	29515098	FTC tissues and cells	Expression [overexpression]	qPCR	Yes
KRT7-AS	lncRNA	Homo sapiens	stomach cancer	26876208	N/A	Regulation	qPCR	Yes
LINC00467	lncRNA	Homo sapiens	neuroblastoma	24586304	cell line (BE (2)-C)	Regulation [up-regulated]	ChIP//Luciferase reporter gene assay//qRT-PCR//Microarray	Yes
LINC00472	lncRNA	Homo sapiens	breast cancer	25865225	N/A	Expression	Meta-analysis//Microarray	Yes
LINC00511	lncRNA	Homo sapiens	lung adenocarcinoma	27797003	N/A	Regulation	qRT-PCR//Microarray	Yes
LINC00707	lncRNA	Homo sapiens	lung adenocarcinoma	29482190	LAD tissues and corresponding normal tissues	Regulation [up-regulated]	qRT-PCR//Transwell assay//Flow Cytometry//Western blot//Microarray	Yes
LINC00857	lncRNA	Homo sapiens	lung cancer	26862852	lung tissue, cell line (H1299, H838, SK-LU-1)	Regulation [down-regulated]	qPCR//RNAi//Microarray	Yes
LINC00968	lncRNA	Homo sapiens	non-small cell lung carcinoma	28926089	LUAD tissues, LUSC tissues and NSCLC cells	Regulation [activating the Wnt signaling pathway]	Knockdown	Yes
LINC01133	lncRNA	Homo sapiens	colorectal cancer	27443606	N/A	Regulation	RIP//RT-PCR//Western blot	Yes
LINC01133	lncRNA	Homo sapiens	lung squamous cell carcinoma	25908174	N/A	N/A	qPCR//RNAi//Microarray	Yes
LINC01133	lncRNA	Homo sapiens	lung squamous cell carcinoma	25908174	NSCLC tissue, cell line (H1703)	Regulation [up-regulated]	qPCR//RNAi//Microarray	Yes
LINC01133	lncRNA	Homo sapiens	non-small cell lung carcinoma	26840083	N/A	Expression	ChIP//RNAi//Western blot//qPCR	Yes
LINC01503	lncRNA	Homo sapiens	squamous cell carcinoma	29454790	esophageal and head and neck SCCs	Expression [high expression]	ISH//RNA pull-down assay//Luciferase reporter gene assay	Yes
LINP1	lncRNA	Homo sapiens	breast cancer	29293402	breast cancer cells	Regulation [up-regulated]	qRT-PCR//Western blot//Gain- and Loss-of-function assays//Knockdown	Yes
LINP1	lncRNA	Homo sapiens	cervical cancer	29527968	tumor tissues and cell lines of cervical cancer	Interaction [NHEJ pathway]	qRT-PCR//RIP//Western blot//RNA pull-down assay//Flow Cytometry//IF staining	Yes
LUCAT1	lncRNA	Homo sapiens	clear cell renal cell carcinoma	29371934	ccRCC tissues	Regulation [up-regulated]	MTS assay//Colony formation assay//Transwell assay//ChIP//RIP	Yes
LUCAT1	lncRNA	Homo sapiens	esophageal squamous cell carcinoma	29247823	ESCC cell lines and cancer tissues	Regulation [DNMT1]	qRT-PCR//Knockdown//siRNA transfection//Cell Proliferation Assays//Apoptosis assay//Western blot//MS-PCR//Invasion assay//Migration assay	Yes
LUCAT1	lncRNA	Homo sapiens	lung cancer	23672216	cell line (A549, CL1-0, CL1-5, H1975, HCC-827, NCI-H292)	Regulation [up-regulated]	qPCR//RIP//Western blot	Yes
LUCAT1	lncRNA	Homo sapiens	osteosarcoma	29170124	MTX-resistant cells (MG63/MTX, HOS/MTX)	Regulation [up-regulated]	qRT-PCR//Luciferase reporter gene assay	Yes
MIR210HG	lncRNA	Homo sapiens	osteosarcoma	28972855	55 cases of osteosarcoma tissue samples and adjacent normal tissue	Regulation [up-regulated]	Luciferase reporter gene assay//Bioinformatic analysis	Yes
MIR222HG	lncRNA	Homo sapiens	castration-resistant prostate cancer	29540675	CRPC LNCaP-Abl cells	Interaction [miR-221/222]	qRT-PCR//Dual luciferase reporter gene assay//Northern blot//Cell Proliferation Assays	Yes
MIR22HG	lncRNA	Homo sapiens	lung cancer	29669758	918 lung cancer and normal lung tissues and lung cancer cell lines	Regulation [down-regulated]	Bioinformatic analysis	Yes
MIR31HG	lncRNA	Homo sapiens	Hirschsprung's disease	29626357	293T and SH-SY5Y cell lines	Regulation [down-regulated]	qRT-PCR	Yes
MIR31HG	lncRNA	Homo sapiens	non-small cell lung carcinoma	28529576	cell lines	Regulation [up-regulated]	qRT-PCR//Western blot	Yes
MIR31HG	lncRNA	Homo sapiens	non-small cell lung carcinoma	28529576	N/A	Interaction [EGFR/PI3K/AKT signaling pathway]	qPCR	Yes
MIR31HG	lncRNA	Homo sapiens	pancreatic ductal adenocarcinoma	26549028	N/A	Locus	ISH//Western blot//qRT-PCR	Yes
MIR31HG	lncRNA	Homo sapiens	stomach cancer	26692098	N/A	Expression	Western blot//qPCR	Yes
MIR34AHG	lncRNA	Homo sapiens	osteosarcoma	28123573	osteosarcoma tissue, cell lines	Regulation [up-regulated]	qRT-PCR//MTT assay	Yes
MIR34AHG	lncRNA	Homo sapiens	osteosarcoma	28123573	N/A	Interaction	qPCR	Yes
MIR4435-2HG	lncRNA	Homo sapiens	lung cancer	25888808	N/A	Locus	Array	Yes
MIR4435-2HG	lncRNA	Homo sapiens	non-small cell lung carcinoma	29067469	NSCLC cells	Expression [high expression]	RT-qPCR//MTT assay//Flow Cytometry//Western blot	Yes
MIR4435-2HG	lncRNA	Homo sapiens	stomach cancer	29271006	gastric cancer cell lines, tissues and serum samples	Expression [high expression]	qRT-PCR//Flow Cytometry//IHC//Western blot	Yes
MNX1-AS1	lncRNA	Homo sapiens	breast cancer	28114269	brain tissue, cell lines	Regulation [up-regulated]	RNAi screening//ChIP//RIP	Yes
MNX1-AS1	lncRNA	Homo sapiens	ovarian cancer	28414551	ovarian tissue, cell lines	Regulation [up-regulated]	qRT-PCR//Western blot	Yes
NEAT1	lncRNA	Homo sapiens	acquired immunodeficiency syndrome	23362321	N/A	Expression [differentially expressed]	qRT-PCR//Western blot	Yes
NEAT1	lncRNA	Homo sapiens	acute promyelocytic leukemia	25245097	blood, cell line (NB4, NB4-R2, U937-PR9)	Regulation [down-regulated]	qPCR//Western blot	Yes
NEAT1	lncRNA	Homo sapiens	amyotrophic lateral sclerosis	23835137	N/A	Expression [differentially expressed]	EM-ISH//Immunoblot//qPCR	Yes
NEAT1	lncRNA	Homo sapiens	breast cancer	25417700	cell line (MCF-7, MDA-MB-231, MDAMB-468)	Regulation [up-regulated]	ISH//qPCR	Yes
NEAT1	lncRNA	Homo sapiens	breast cancer	27556296	N/A	Regulation	ISH//qPCR	Yes
NEAT1	lncRNA	Homo sapiens	breast cancer	28034643	BC cell lines and clinical tumor samples	Interaction [interacted with miR-101]	qPCR//Knockdown	Yes
NEAT1	lncRNA	Homo sapiens	breast cancer	28338194	breast cancer tissue, cell lines	Regulation [up-regulated]	qRT-PCR//MTT assay//Western blot	Yes
NEAT1	lncRNA	Homo sapiens	cervical cancer	29207151	cervical cancer cells/tissues	Expression [high expression]	RT-qPCR//Flow Cytometry//Colony formation assay//Wound healing assay//Luciferase reporter gene assay	Yes
NEAT1	lncRNA	Homo sapiens	colorectal cancer	28013491	CRC cells and tissues	Expression [overexpression]	qPCR//Knockdown	Yes
NEAT1	lncRNA	Homo sapiens	degenerative disc disease	29534600	degenerative nucleus pulposus cells	Regulation [up-regulated]	RT-PCR//Western blot	Yes
NEAT1	lncRNA	Homo sapiens	endometrial cancer	27664948	N/A	Regulation	Array	Yes
NEAT1	lncRNA	Homo sapiens	gastric adenocarcinoma	26911892	N/A	Expression	qRT-PCR	Yes
NEAT1	lncRNA	Homo sapiens	Glioma	27878295	glioma stem cells, the sorted CD133+ U87 glioma cells	Expression [high expression]	RT-PCR//Knockdown	Yes
NEAT1	lncRNA	Homo sapiens	hepatocellular carcinoma	28526689	HCC tissue, cell lines	Regulation [up-regulated]	qPCR	Yes
NEAT1	lncRNA	Homo sapiens	hepatocellular carcinoma	28526689	HCC tissue, cell lines	Interaction [miR-129-5p-VCP-I魏B]	qPCR	Yes
NEAT1	lncRNA	Homo sapiens	laryngeal squamous cell carcinoma	26822763	cell line (Hep-2)	Regulation [down-regulated]	Luciferase reporter gene assay//qPCR//Western blot	Yes
NEAT1	lncRNA	Homo sapiens	leukemia	27446393	N/A	Expression	Western blot//qRT-PCR	Yes
NEAT1	lncRNA	Homo sapiens	malignant glioma	26242266	brain	Regulation [up-regulated]	Luciferase reporter gene assay//qRT-PCR	Yes
NEAT1	lncRNA	Homo sapiens	malignant glioma	27556696	N/A	Locus	Luciferase reporter gene assay//qRT-PCR	Yes
NEAT1	lncRNA	Homo sapiens	Nasopharyngeal carcinoma	29050268	NPC cell lines	Expression [low expression]	Luciferase reporter gene assay//RNA immunoprecipitation//Bioinformatic analysis	Yes
NEAT1	lncRNA	Homo sapiens	non-small cell lung carcinoma	27270317	cell line (A549, H460, H1299)	Regulation [up-regulated]	Dual luciferase reporter gene assay//qPCR//Western blot	Yes
NEAT1	lncRNA	Homo sapiens	non-small cell lung carcinoma	27351135	Lung tissue, cell line (A549, SPC-A1, H1299, 95D, SK-MES-1, NCI-H520)	Regulation [up-regulated]	Dual luciferase reporter gene assay//qPCR//Western blot	Yes
NEAT1	lncRNA	Homo sapiens	non-small cell lung carcinoma	28239820	NSCLC tissue	Regulation [up-regulated]	qRT-PCR	Yes
NEAT1	lncRNA	Homo sapiens	non-small cell lung carcinoma	28239820	NSCLC tissue	Interaction [Wnt/尾-catenin signaling pathway]	qPCR	Yes
NEAT1	lncRNA	Homo sapiens	non-small cell lung carcinoma	28762332	73 NSCLC tissue samples and matched nontumor adjacent tissue specimens and NSCLC cell lines	Regulation [up-regulated]	RT-qPCR//Western blot//Dual luciferase reporter gene assay//CCK-8 assay//Cell invasion assay	Yes
NEAT1	lncRNA	Homo sapiens	non-small cell lung carcinoma	29085511	NSCLC cells	Expression [high expression]	qPCR//Bioinformatic analysis	Yes
NEAT1	lncRNA	Homo sapiens	osteosarcoma	29047232	osteosarcoma tissues and cells	Regulation [up-regulated]	qRT-PCR//MTT assay//Tanswell invasive assay//Flow Cytometry//Luciferase reporter gene assay	Yes
NEAT1	lncRNA	Homo sapiens	osteosarcoma	29416922	OS tissues and cell lines	Expression [high expression]	qRT-PCR	Yes
NEAT1	lncRNA	Homo sapiens	ovarian cancer	27075229	Ovarian cancer tissue	Regulation [up-regulated]	Luciferase reporter gene assay//qPCR//Western blot	Yes
NEAT1	lncRNA	Homo sapiens	pancreatic cancer	27888106	PC tissues and cells	Expression [high expression]	qPCR	Yes
NEAT1	lncRNA	Homo sapiens	Parkinson's disease	29575151	human neuroblastoma cell line SH-SY5Y	Regulation	qRT-PCR	Yes
NEAT1	lncRNA	Homo sapiens	squamous cell carcinoma	26609486	ESCC tissue, cell line (SHEE, SHEEC)	Regulation [up-regulated]	qPCR//RNAi	Yes
NEAT1	lncRNA	Homo sapiens	stomach cancer	27095450	N/A	Regulation	qPCR	Yes
NEAT1	lncRNA	Homo sapiens	stomach cancer	28401449	gastric tissue, cell line	Regulation [up-regulated]	qRT-PCR//MTT assay	Yes
NEAT1	lncRNA	Homo sapiens	stomach cancer	29363783	human gastric cancer cells	Regulation [up-regulated]	Dual luciferase reporter gene assay//RIP//RNA pull-down assay//Bioinformatic analysis	Yes
NEAT1	lncRNA	Homo sapiens	stomach cancer	29544562	gastric cancer tissues and cells	Regulation [up-regulated]	qPCR	Yes
NEAT1	lncRNA	Homo sapiens	systemic lupus erythematosus	27481557	N/A	Expression	qRT-PCR//Microarray	Yes
NEAT1	lncRNA	Homo sapiens	Thyroid cancer, papillary	29319165	PTC tissues and cell lines	Expression [high expression]	qRT-PCR//Western blot//Transwell assay//Dual luciferase reporter gene assay//RNA pull-down assay	Yes
NEAT1	lncRNA	Homo sapiens	thyroid carcinoma	28000845	thyroid carcinoma tissues and cells	Expression [high expression]	qPCR	Yes
NNT-AS1	lncRNA	Homo sapiens	breast cancer	29710510	BC tissues and matched normal tissues	Interaction [miR-142-3p/ZEB1 axis]	qRT-PCR//RIP//Luciferase reporter gene assay//Subcellular fractionation assay//Bioinformatic analysis	Yes
NNT-AS1	lncRNA	Homo sapiens	cervical cancer	28628975	cervical cancer tissues compared with adjacent non-tumor tissues	Expression [overexpression]	qRT-PCR//Western blot	Yes
NNT-AS1	lncRNA	Homo sapiens	colorectal cancer	27966450	CRC cell lines	Expression [high expression]	qPCR//Knockdown	Yes
NNT-AS1	lncRNA	Homo sapiens	hepatocellular carcinoma	29179477	HCC tissue and cell lines and adjacent noncancerous tissue and normal cells	Regulation [up-regulated]	Gain- and Loss-of-function assays//Luciferase reporter gene assay//Bioinformatic analysis	Yes
NNT-AS1	lncRNA	Homo sapiens	osteosarcoma	29518771	osteosarcoma tissues and cells	Expression [overexpression]	qRT-PCR//CCK-8 assay//Colony formation assay//Flow Cytometry//Transwell assay	Yes
NR2F1-AS1	lncRNA	Homo sapiens	hepatocellular carcinoma	29602203	oxaliplatin-resistant HCC tissue and cells	Regulation [up-regulated]	RT-PCR//Luciferase reporter gene assay//Microarray//Bioinformatic analysis	Yes
PCAT6	lncRNA	Homo sapiens	lung cancer	27458097	N/A	Locus	RIP//Western blot//qRT-PCR	Yes
PCAT6	lncRNA	Homo sapiens	prostate cancer	23728290	prostate cancer tissue, cell line (LNCaP, CWR22Rv1, PC3)	Regulation [up-regulated]	Northern blot//qPCR//RNAi//Microarray//RNA sequencing	Yes
PVT1	circRNA	Homo sapiens	breast cancer	28187158	breast cancer tissues	Regulation [dysregulation]	qPCR	Yes
PVT1	lncRNA	Homo sapiens	acute promyelocytic leukemia	26545364	N/A	Expression	RNAi//qRT-PCR	Yes
PVT1	lncRNA	Homo sapiens	bladder urothelial carcinoma	28969069	BUC tissues and cell lines	Expression [high expression]	qRT-PCR//lncRNA microarray	Yes
PVT1	lncRNA	Homo sapiens	breast cancer	17908964	cell line (A2780, DOV13, PA-1)	Regulation [up-regulated]	qPCR//Genotyping	Yes
PVT1	lncRNA	Homo sapiens	breast cancer	28882595	breast cancer tissues and adjacent normal tissues (ANTs)	Regulation [up-regulated]	qRT-PCR	Yes
PVT1	lncRNA	Homo sapiens	Cardiomegaly	26045764	N/A	Expression	qRT-PCR	Yes
PVT1	lncRNA	Homo sapiens	cervical cancer	27232880	cell line (SiHa, HeLa, DoTc2 4510)	Regulation [up-regulated]	qPCR//RNAi//Western blot	Yes
PVT1	lncRNA	Homo sapiens	cervical cancer	27272214	tissue, cell line (SiHa, HeLa)	Regulation [up-regulated]	qPCR//RNAi//Western blot	Yes
PVT1	lncRNA	Homo sapiens	cervical cancer	28276314	cervical cancer tissue and cell lines	Regulation [up-regulated]	Dual luciferase reporter gene assay//Bioinformatic analysis	Yes
PVT1	lncRNA	Homo sapiens	cervical cancer	28276314	cervical tissue, cell lines	Regulation [up-regulated]	qRT-PCR	Yes
PVT1	lncRNA	Homo sapiens	cervical cancer	28276314	N/A	Interaction [miR-424]	qPCR	Yes
PVT1	lncRNA	Homo sapiens	clear cell renal cell carcinoma	29156724	ccRCC tissues	Regulation [up-regulated]	RNA immunoprecipitation//Bioinformatic analysis	Yes
PVT1	lncRNA	Homo sapiens	clear cell renal cell carcinoma	29254209	clear cell renal cell carcinoma tissues	Regulation [up-regulated]	qRT-PCR//Knockdown	Yes
PVT1	lncRNA	Homo sapiens	colorectal cancer	28381186	colon cancer tissue, cell lines	Regulation [up-regulated]	RT-PCR	Yes
PVT1	lncRNA	Homo sapiens	colorectal cancer	28381186	N/A	Interaction [c-Myc]	qPCR	Yes
PVT1	lncRNA	Homo sapiens	colorectal cancer	29423000	CRC tissues and cell lines and corresponding non-cancerous samples and normal colon epithelial cells	Expression [high expression]	qRT-PCR//Knockdown	Yes
PVT1	lncRNA	Homo sapiens	colorectal cancer	29512788	CRC cell lines	Regulation [up-regulated]	RT-qPCR//Western blot//CCK-8 assay//siRNA//Knockdown	Yes
PVT1	lncRNA	Homo sapiens	colorectal cancer	29693171	5-FU-resistant CRC tissues and cell lines (HCT-8/5-FU and HCT-116/5-FU)	Expression [high expression]	RT-qPCR//CCK-8 assay//Flow Cytometry	Yes
PVT1	lncRNA	Homo sapiens	Diabetic Nephropathies	21526116	N/A	Interaction	Luciferase reporter gene assay//qPCR//Bioinformatic analysis	Yes
PVT1	lncRNA	Homo sapiens	esophageal cancer	27698800	N/A	Regulation	RNAi//Western blot//qRT-PCR	Yes
PVT1	lncRNA	Homo sapiens	esophageal squamous cell carcinoma	28404954	ESCC tissue, cell lines	Regulation [up-regulated]	RT-PCR//Western blot	Yes
PVT1	lncRNA	Homo sapiens	esophageal squamous cell carcinoma	28404954	N/A	Interaction [miR-203]	qPCR	Yes
PVT1	lncRNA	Homo sapiens	Glioma	28351322	glioma vascular endothelial cells	Regulation [up-regulated]	RT-PCR	Yes
PVT1	lncRNA	Homo sapiens	Glioma	28351322	N/A	Interaction [miR-186]	qPCR	Yes
PVT1	lncRNA	Homo sapiens	Glioma	29501773	glioma specimens and cell lines	Regulation [up-regulated]	qRT-PCR//CCK-8 assay//Flow Cytometry//Transwell assay//Knockdown	Yes
PVT1	lncRNA	Homo sapiens	hepatocellular carcinoma	28656879	cell line (HepG2, Hep3B, Huh-7, HCCLM9, SK-Hep1, SMMC-7721)	Regulation [down-regulated]	Dual luciferase reporter gene assay//ISH//qPCR//Western blot	Yes
PVT1	lncRNA	Homo sapiens	hepatocellular carcinoma	28656879	hepatocellular carcinoma tissues and the adjacent normal tissues	Expression [high expression]	qPCR	Yes
PVT1	lncRNA	Homo sapiens	hepatocellular carcinoma	28800314	HCC tissues and adjacent normal tissues	Expression [high expression]	qRT-PCR//CCK-8 assay//Transwell invasion assay//RIP//ChIP	Yes
PVT1	lncRNA	Homo sapiens	lung squamous cell carcinoma	27797003	N/A	Regulation	qRT-PCR//Microarray//RNA sequencing	Yes
PVT1	lncRNA	Homo sapiens	malignant pleural mesothelioma	24926545	MPM tissue, MPM cell line	Regulation [up-regulated]	qPCR//RNAi//Microarray	Yes
PVT1	lncRNA	Homo sapiens	melanoma	28265576	microglia, cell lines	Regulation [up-regulated]	qRT-PCR//Western blot	Yes
PVT1	lncRNA	Homo sapiens	Nasopharyngeal carcinoma	29445147	NPC tissues and normal NPC tissue	Expression [high expression]	RT-PCR//Knockdown//Western blot	Yes
PVT1	lncRNA	Homo sapiens	non-small cell lung carcinoma	25400777	NSCLC tissue, cell line (A549, H157, HEK-293T)	Regulation [up-regulated]	qPCR//RNAi	Yes
PVT1	lncRNA	Homo sapiens	non-small cell lung carcinoma	26490983	N/A	Expression	qPCR//RNAi	Yes
PVT1	lncRNA	Homo sapiens	non-small cell lung carcinoma	26493997	NSCLC cell line (A549, H157, H226, H460, HCC827)	Regulation [up-regulated]	qPCR//RNAi	Yes
PVT1	lncRNA	Homo sapiens	non-small cell lung carcinoma	26908628	N/A	Regulation	qPCR//RNAi	Yes
PVT1	lncRNA	Homo sapiens	non-small cell lung carcinoma	28731781	NSCLC cells	Regulation [up-regulated]	qPCR	Yes
PVT1	lncRNA	Homo sapiens	osteosarcoma	28602700	OS tissue, cell lines	Regulation [up-regulated]	qRT-PCR//Transwell assay//Western blot	Yes
PVT1	lncRNA	Homo sapiens	osteosarcoma	28602700	N/A	Interaction [miR-497]	qPCR	Yes
PVT1	lncRNA	Homo sapiens	ovarian cancer	17908964	cell line (A2780, DOV13, PA-1)	Regulation [up-regulated]	qPCR	Yes
PVT1	lncRNA	Homo sapiens	ovarian cancer	26097562	N/A	Expression	qPCR	Yes
PVT1	lncRNA	Homo sapiens	ovarian cancer	26884974	ovarian cancer tissue, cell line ( SKOV-3/DDP, A2780/DDP, A2780, A2780/DDP)	N/A	qPCR	Yes
PVT1	lncRNA	Homo sapiens	pancreatic cancer	28355965	pancreatic cancer tissue, cell lines	Regulation [up-regulated]	qRT-PCR//Western blot	Yes
PVT1	lncRNA	Homo sapiens	pancreatic cancer	28355965	N/A	Interaction [p21]	qPCR	Yes
PVT1	lncRNA	Homo sapiens	pancreatic cancer	28657147	PC cell lines and tissues	Expression	qRT-PCR	Yes
PVT1	lncRNA	Homo sapiens	papillary thyroid carcinoma	29280051	PTC cell line	Expression [high expression]	ISH//RT-PCR	Yes
PVT1	lncRNA	Homo sapiens	prostate cancer	27794184	N/A	Expression	ChIP//qPCR	Yes
PVT1	lncRNA	Homo sapiens	prostate cancer	29050519	prostate cancer tissues and cells	Expression [overexpression]	qRT-PCR//Knockdown	Yes
PVT1	lncRNA	Homo sapiens	prostate cancer	29452232	prostate cancer cell lines	Regulation [up-regulated]	Western blot//Cell migration assay//Bioinformatic analysis	Yes
PVT1	lncRNA	Homo sapiens	renal cell carcinoma	29152119	RCC tissues and normal tissues	Expression [differentially expressed]	Knockdown	Yes
PVT1	lncRNA	Homo sapiens	stomach cancer	27756785	N/A	Regulation	qPCR//Microarray	Yes
PVT1	lncRNA	Homo sapiens	stomach cancer	28122299	gastric tissue, cell line	Regulation [up-regulated]	qRT-PCR//Western blot	Yes
PVT1	lncRNA	Homo sapiens	stomach cancer	28122299	gastric tissue, cell line	Interaction [miR-186]	qPCR	Yes
PVT1	lncRNA	Homo sapiens	stomach cancer	28258379	gastric tissue	Regulation [up-regulated]	qRT-PCR	Yes
PVT1	lncRNA	Homo sapiens	stomach cancer	28258379	gastric tissue	Interaction [miR-152]	qPCR	Yes
PVT1	lncRNA	Homo sapiens	thyroid cancer	26427660	thyroid cancer tissue, cell line (IHH-4, FTC-133, 8505C)	Regulation [up-regulated]	ChIP//qPCR//RIP//Western blot	Yes
PVT1	lncRNA	Homo sapiens	type 1 diabetes mellitus	21526116	N/A	Mutation	ELISA//qPCR	Yes
PVT1	lncRNA	Homo sapiens	type 2 diabetes mellitus	21526116	N/A	Mutation	ELISA//qPCR	Yes
PVT1	lncRNA	Homo sapiens	urinary bladder cancer	26517688	tissue, cell line (T24, 5637)	Regulation [up-regulated]	FCM//qPCR//RNAi	Yes
RGMB-AS1	lncRNA	Homo sapiens	lung adenocarcinoma	26950071	lung tissue, cell line (A549, SPC-A-1)	Regulation [down-regulated]	qPCR//Western blot//Microarray	Yes
RGMB-AS1	lncRNA	Homo sapiens	non-small cell lung carcinoma	26055877	NSCLC tissue, cell line (A549, SPC-A-1)	Regulation [up-regulated]	qPCR//Western blot//Microarray	Yes
SBF2-AS1	lncRNA	Homo sapiens	esophageal squamous cell carcinoma	29552140	ESCC tissues and adjacent non-cancerous tissues	Regulation [up-regulated]	qRT-PCR	Yes
SBF2-AS1	lncRNA	Homo sapiens	non-small cell lung carcinoma	27154193	primary NSCLC tissue, cell line (A549, NCI-H1975, NCI-H358, NCI-H1299, SPC-A1)	Regulation [up-regulated]	qPCR//RIP//RNAi//Western blot	Yes
SFTA1P	lncRNA	Homo sapiens	lung adenocarcinoma	28231733	LUAD tissue, cell lines	Regulation [down-regulated]	qRT-PCR	Yes
SFTA1P	lncRNA	Homo sapiens	lung squamous cell carcinoma	29228625	LSCC cells and tissues	Regulation [down-regulated]	qRT-PCR	Yes
SFTA1P	lncRNA	Homo sapiens	stomach cancer	29523596	GC tissues and adjacent normal tissues	Expression [overexpression]	qRT-PCR//Flow Cytometry//IHC//Western blot	Yes
SIX3-AS1	lncRNA	Homo sapiens	neurodegenerative disease	21936910	retinal progenitor cell	N/A	qPCR	Yes
SNHG12	lncRNA	Homo sapiens	cervical cancer	29533945	cervical cancer tissues and cell lines	Regulation [up-regulated]	RT-qPCR//Luciferase reporter gene assay	Yes
SNHG12	lncRNA	Homo sapiens	colorectal cancer	28225893	colorectal cancer聽tissue, cell lines	Regulation [up-regulated]	qRT-PCR//MTT assay//Western blot	Yes
SNHG12	lncRNA	Homo sapiens	hepatocellular carcinoma	28073380	HCC tissues and the adjacent normal tissues	Expression [high expression]	qRT-PCR	Yes
SNHG12	lncRNA	Homo sapiens	non-small cell lung carcinoma	28872894	NSCLC cells and normal human lung epithelial cells	Expression [overexpression]	qRT-PCR//Knockdown	Yes
SNHG12	lncRNA	Homo sapiens	non-small cell lung carcinoma	29137407	NSCLC tumor tissues and cell lines	Expression [high expression]	qRT-PCR	Yes
SNHG12	lncRNA	Homo sapiens	osteosarcoma	26486328	N/A	Regulation	Flow Cytometry	Yes
SNHG12	lncRNA	Homo sapiens	osteosarcoma	29229388	osteosarcoma tissues and cell lines	Regulation [up-regulated]	qRT-PCR//Western blot	Yes
SNHG12	lncRNA	Homo sapiens	papillary thyroid carcinoma	29630517	30 pairs of PTC tissues and cells	Regulation [up-regulated]	qRT-PCR//MTT assay//Flow Cytometry//Transwell assay//Wound healing assay//Western blot	Yes
SNHG12	lncRNA	Homo sapiens	stomach cancer	29207106	GC tissues and matched adjacent normal tissues	Regulation [miR-320]	qRT-PCR	Yes
SNHG12	lncRNA	Homo sapiens	Triple Negative Breast Neoplasms	28337281	TNBC tumor tissue, cell lines	Regulation [up-regulated]	qRT-PCR//Transwell assay	Yes
SNHG15	lncRNA	Homo sapiens	breast cancer	29217194	breast cancer tissues and cell lines	Expression [high expression]	RT-PCR//Luciferase reporter gene assay	Yes
SNHG15	lncRNA	Homo sapiens	non-small cell lung carcinoma	29630731	NSCLC tissue samples and cells	Regulation [up-regulated]	Luciferase reporter gene assay//Bioinformatic analysis	Yes
SNHG15	lncRNA	Homo sapiens	pancreatic cancer	29137412	PC tissues	Regulation [up-regulated]	ChIP//RIP	Yes
SNHG15	lncRNA	Homo sapiens	stomach cancer	26662309	cell line (SGC7901, BGC823, MGC803, AGS, MKN45, GES-1)	Regulation [up-regulated]	qPCR//RNAi//Western blot	Yes
SNHG3	lncRNA	Homo sapiens	colorectal cancer	28731158	colorectal cancer tissues	Regulation [up-regulated]	qPCR	Yes
SNHG3	lncRNA	Homo sapiens	colorectal cancer	28731158	CRC cells	Regulation [up-regulated]	Gain- and Loss-of-function assays	Yes
SNHG7	lncRNA	Homo sapiens	Glioblastoma	29360452	GBM tissues and cell lines	Regulation [up-regulated]	qRT-PCR//Luciferase reporter gene assay	Yes
SNHG7	lncRNA	Homo sapiens	lung cancer	27666964	N/A	Regulation	qPCR	Yes
SNHG7	lncRNA	Homo sapiens	non-small cell lung carcinoma	29131440	NSCLC cell lines and tissues	Expression	Luciferase reporter gene assay//Knockdown//Bioinformatic analysis	Yes
SNHG7	lncRNA	Homo sapiens	stomach cancer	29131253	48 cases of gastric cancer tissues and 5 gastric cancer cell lines	Regulation [up-regulated]	qRT-PCR//CCK-8 assay//Flow Cytometry//Western blot	Yes
TP53TG1	lncRNA	Homo sapiens	cancer	27821766	cancer cells	Regulation	qPCR	Yes
TP53TG1	lncRNA	Homo sapiens	Glioma	28569381	human glioma tissues or cell lines	Expression [high expression]	qRT-PCR//MTT assay//Flow Cytometry//Transwell assay	Yes
TUG1	lncRNA	Homo sapiens	acute myeloid leukemia	29654398	bone marrow samples from 186 AML patients and 62 controls	Expression [high expression]	qPCR//Western blot	Yes
TUG1	lncRNA	Homo sapiens	atherosclerosis	27508018	N/A	Regulation	Luciferase reporter gene assay//RIP//Western blot//qPCR	Yes
TUG1	lncRNA	Homo sapiens	bladder carcinoma	29321088	BC tissues and cell lines	Regulation [up-regulated]	qRT-PCR//Knockdown	Yes
TUG1	lncRNA	Homo sapiens	bladder urothelial carcinoma	29179467	BUC tissues and cell line	Expression [overexpression]	qRT-PCR	Yes
TUG1	lncRNA	Homo sapiens	breast cancer	27848085	breast cancerous tissues聽and breast cancer cell lines	Expression [high expression]	qRT-PCR//Knockdown	Yes
TUG1	lncRNA	Homo sapiens	breast cancer	28053623	breast cancer tissues and cells, MCF-7 Cells	Expression [high expression]	qRT-PCR//Knockdown	Yes
TUG1	lncRNA	Homo sapiens	breast cancer	28950664	breast cancer tissues and cell lines	Regulation [down-regulated]	qRT-PCR//Gain- and Loss-of-function assays	Yes
TUG1	lncRNA	Homo sapiens	calcific aortic valve disease	29016735	human aortic valves and primary valve interstitial cells (VICs)	Expression [high expression]	qRT-PCR//IF staining//Luciferase reporter gene assay//RNA FISH//RNA pull-down assay//RIP	Yes
TUG1	lncRNA	Homo sapiens	cervical cancer	28088836	cervical cancer tissues and four cervical cancer cell lines	Regulation [up-regulated]	qRT-PCR//Knockdown	Yes
TUG1	lncRNA	Homo sapiens	cervical cancer	29029428	cervical cancer tissues	Regulation [up-regulated]	qRT-PCR//Knockdown	Yes
TUG1	lncRNA	Homo sapiens	cholangiocarcinoma	29029475	CCA tissues and cell lines	Regulation [up-regulated]	qRT-PCR	Yes
TUG1	lncRNA	Homo sapiens	chronic obstructive pulmonary disease	27932875	COPD lung tissues compared with non-COPD lung tissues	Expression [high expression]	qRT-PCR//Western blot	Yes
TUG1	lncRNA	Homo sapiens	colon cancer	27634385	N/A	Expression	qPCR	Yes
TUG1	lncRNA	Homo sapiens	colorectal cancer	26856330	CRC tissue, cell line (SW480, HCT116, HT29, SW620, LOVO )	Regulation [up-regulated]	qPCR//Western blot	Yes
TUG1	lncRNA	Homo sapiens	colorectal cancer	27421138	N/A	Regulation	qPCR//Western blot	Yes
TUG1	lncRNA	Homo sapiens	colorectal cancer	28302487	colorectal cancer聽tissue, cell lines	Regulation [up-regulated]	qRT-PCR//Transwell assay	Yes
TUG1	lncRNA	Homo sapiens	colorectal cancer	28302487	colorectal cancer聽tissue, cell lines	Interaction [miR-186/CPEB2]	qPCR//Bioinformatic analysis	Yes
TUG1	lncRNA	Homo sapiens	endometrial cancer	28404901	EC tissue, cell lines	Regulation [up-regulated]	RT-PCR//Western blot	Yes
TUG1	lncRNA	Homo sapiens	endometrial cancer	28404901	N/A	Interaction [miR-299]	qPCR	Yes
TUG1	lncRNA	Homo sapiens	gallbladder carcinoma	28178615	gallbladder tissue, cell lines	Regulation [up-regulated]	qRT-PCR//Western blot	Yes
TUG1	lncRNA	Homo sapiens	gallbladder carcinoma	28178615	N/A	Interaction [miR-300]	qPCR	Yes
TUG1	lncRNA	Homo sapiens	Glioblastoma	27345398	glioblastoma tissue, cell line (U251 MG, U87MG)	Regulation [up-regulated]	qPCR//RNAi	Yes
TUG1	lncRNA	Homo sapiens	hepatoblastoma	27362796	hepatoblastoma tissue, cell line (HepG2, HuH-6, SMMC-7221)	Regulation [up-regulated]	qPCR//RNAi//Western blot	Yes
TUG1	lncRNA	Homo sapiens	hepatocellular carcinoma	26336870	HCC tissue, cell line (HepG2, MHCC-97H, Hep3B)	Regulation [up-regulated]	FCA//qPCR//RIP//RNAi//Western blot	Yes
TUG1	lncRNA	Homo sapiens	hepatocellular carcinoma	28802060	hepatocellular carcinoma tissues	Regulation	qRT-PCR	Yes
TUG1	lncRNA	Homo sapiens	intrahepatic cholangiocarcinoma	29371936	ICC cells	Regulation [up-regulated]	qRT-PCR	Yes
TUG1	lncRNA	Homo sapiens	lung adenocarcinoma	29254212	LAD cells and serum samples	Regulation [up-regulated]	RIP//ChIP//Gain- and Loss-of-function assays	Yes
TUG1	lncRNA	Homo sapiens	lung small cell carcinoma	28069000	SCLC tissues and SCLC cell line	Expression [overexpression]	qRT-PCR//Knockdown//Western blot	Yes
TUG1	lncRNA	Homo sapiens	malignant glioma	26748401	N/A	Regulation	ISH//qPCR//Western blot	Yes
TUG1	lncRNA	Homo sapiens	malignant glioma	27363339	glioma tissue, cell line (U251, SHG-44)	Regulation [up-regulated]	ISH//qPCR//Western blot	Yes
TUG1	lncRNA	Homo sapiens	non-small cell lung carcinoma	24853421	N/A	Expression [differentially expressed]	Luciferase reporter gene assay//qPCR//RNAi//Western blot	Yes
TUG1	lncRNA	Homo sapiens	non-small cell lung carcinoma	24853421	cell line (A549, SK-MES-1, NCI-H1299)	Regulation [down-regulated]	Luciferase reporter gene assay//qPCR//RNAi//Western blot	Yes
TUG1	lncRNA	Homo sapiens	oral squamous cell carcinoma	28119088	oral tissue, cell lines	Regulation [up-regulated]	qRT-PCR//MTT assay	Yes
TUG1	lncRNA	Homo sapiens	oral squamous cell carcinoma	28119088	N/A	Interaction [Wnt/尾-catenin]	qPCR	Yes
TUG1	lncRNA	Homo sapiens	osteosarcoma	23725133	osteosarcoma tissue, cell line (U2OS)	Regulation [up-regulated]	qPCR	Yes
TUG1	lncRNA	Homo sapiens	osteosarcoma	27658774	N/A	Regulation	qPCR	Yes
TUG1	lncRNA	Homo sapiens	osteosarcoma	28205334	osteosarcoma tissue, cell lines	Regulation [up-regulated]	qRT-PCR	Yes
TUG1	lncRNA	Homo sapiens	osteosarcoma	28205334	N/A	Interaction [miR-335-5p]	qPCR	Yes
TUG1	lncRNA	Homo sapiens	ovarian cancer	27693324	N/A	Regulation	Western blot//qRT-PCR	Yes
TUG1	lncRNA	Homo sapiens	pancreatic cancer	28617552	pancreatic cancer tissue, cell lines	Regulation [up-regulated]	qRT-PCR//Transwell assay//Western blot	Yes
TUG1	lncRNA	Homo sapiens	pancreatic cancer	28617552	N/A	Interaction [EMT pathway]	qPCR	Yes
TUG1	lncRNA	Homo sapiens	pre-eclampsia	29022920	PE tissues	Expression [low expression]	RIP//ChIP//RNA sequencing	Yes
TUG1	lncRNA	Homo sapiens	renal cell carcinoma	27323757	ccRCC tissue, cell line (A704, A498)	Regulation [up-regulated]	qPCR//RNAi	Yes
TUG1	lncRNA	Homo sapiens	squamous cell carcinoma	25366138	ESCC tissue	Regulation [up-regulated]	FCA//qPCR//RNAi	Yes
TUG1	lncRNA	Homo sapiens	stomach cancer	26913601	N/A	Regulation	qPCR//RNAi//Western blot	Yes
TUG1	lncRNA	Homo sapiens	stomach cancer	27261864	gastric tissue, cell line (SGC-7901)	Regulation [up-regulated]	qPCR//RNAi//Western blot	Yes
TUG1	lncRNA	Homo sapiens	stomach cancer	27983921	GC cell lines and nonmalignant gastric epithelial cell lines	Expression [overexpression]	qRT-PCR//Knockdown	Yes
TUG1	lncRNA	Homo sapiens	urinary bladder cancer	27460088	N/A	Expression	ELISA	Yes
TUG1	lncRNA	Homo sapiens	urinary bladder cancer	28376901	bladder tissue, cell lines	Regulation [up-regulated]	qRT-PCR//Western blot	Yes
TUG1	lncRNA	Homo sapiens	urinary bladder cancer	28376901	N/A	Interaction [HMGB1]	qPCR	Yes
TUG1	lncRNA	Homo sapiens	urinary bladder cancer	28503069	bladder tissue, cell lines	Regulation [up-regulated]	qRT-PCR//MTT assay//Western blot	Yes
TUG1	lncRNA	Homo sapiens	urinary bladder cancer	28503069	N/A	Interaction [miR-142/ZEB2 axis]	qPCR	Yes
VIM-AS1	lncRNA	Homo sapiens	colorectal cancer	29656793	CRC cells	Regulation [up-regulated]	Loss-of-function assay	Yes
ZFAS1	lncRNA	Homo sapiens	bladder carcinoma	29653362	bladder cancer tissues and cell lines	Regulation [up-regulated]	Luciferase reporter gene assay//Pull-down assay//Bioinformatic analysis//Kaplan-Meier survival analysis	Yes
ZFAS1	lncRNA	Homo sapiens	bladder carcinoma	29678899	bladder cancer tissues and paired adjacent normal tissues and cell lines	Expression [high expression]	qRT-PCR	Yes
ZFAS1	lncRNA	Homo sapiens	breast cancer	29532866	breast cancer cell lines	Regulation [down-regulated]	RT-qPCR//Gain- and Loss-of-function assays	Yes
ZFAS1	lncRNA	Homo sapiens	Colonic Neoplasms	27862275	colonic cancer tissues, cell lines, and plasma	Expression [high expression]	qRT-PCR//Knockdown	Yes
ZFAS1	lncRNA	Homo sapiens	colorectal cancer	26506418	CRC tissue, cell line ( HCT116+/+, HCT116-/-, HT-29, DLD-1, Colo-206, CaCO-2, SW-837, SW-620)	Regulation [up-regulated]	Northern blot//qPCR//RIP//RNA pull-down assay//RNAi//Western blot	Yes
ZFAS1	lncRNA	Homo sapiens	colorectal cancer	27461828	N/A	Expression	Northern blot//qPCR//RIP//RNA pull-down assay//RNAi//Western blot	Yes
ZFAS1	lncRNA	Homo sapiens	colorectal cancer	29179614	CRC tissues and cell lines	Regulation [up-regulated]	Luciferase reporter gene assay//Knockdown//Bioinformatic analysis	Yes
ZFAS1	lncRNA	Homo sapiens	Glioma	28081466	glioma tissues and cell lines	Regulation	qPCR//Knockdown	Yes
ZFAS1	lncRNA	Homo sapiens	Glioma	28349823	glioma tissue, cell lines	Regulation [up-regulated]	qRT-PCR//Transwell assay//Western blot	Yes
ZFAS1	lncRNA	Homo sapiens	hepatocellular carcinoma	26069248	HCC tissue, cell line (Huh7, HepG2)	Regulation [up-regulated]	Luciferase reporter gene assay//qPCR//RIP	Yes
ZFAS1	lncRNA	Homo sapiens	hepatocellular carcinoma	27574442	N/A	Regulation	Luciferase reporter gene assay//qPCR//RIP	Yes
ZFAS1	lncRNA	Homo sapiens	ovarian cancer	28099946	N/A	Interaction [Sp1]	qPCR	Yes
ZFAS1	lncRNA	Homo sapiens	Ovarian epithelial cancer	28099946	ovarian tissue, cell lines	Regulation [up-regulated]	qRT-PCR//Northern blot	Yes
ZFAS1	lncRNA	Homo sapiens	Ovarian epithelial cancer	28099946	N/A	Interaction [miR-150-5p]	qPCR	Yes
ZFAS1	lncRNA	Homo sapiens	rheumatoid arthritis	28721682	Synovial tissue	Regulation [up-regulated]	Luciferase reporter gene assay//qRT-PCR//RIP	Yes
ZFAS1	lncRNA	Homo sapiens	rheumatoid arthritis	28721682	synovial tissue and fibroblast-like synoviocytes (FLS)	Expression [high expression]	qRT-PCR	Yes
ZFAS1	lncRNA	Homo sapiens	stomach cancer	27246976	gastric tissue, cell line (BGC823, SGC7901, MGC803, AGS, HGC27)	Regulation [up-regulated]	qPCR//RNAi//RNA pull-down assay//Microarray	Yes
ZFAS1	lncRNA	Homo sapiens	stomach cancer	27654478	N/A	N/A	qPCR//RNAi//RNA pull-down assay//Microarray	Yes
ZFAS1	lncRNA	Homo sapiens	stomach cancer	28285404	gastric tissue, cell lines	Regulation [up-regulated]	qRT-PCR//Western blot	Yes
ZFAS1	lncRNA	Homo sapiens	stomach cancer	29424266	gastric cancer cells	Regulation [up-regulated]	Knockdown	Yes
ZNF667-AS1	lncRNA	Homo sapiens	cervical cancer	29243775	cervical cancer tissues	Expression [low expression]	qRT-PCR//CCK-8 assay//Colony formation assay	Yes

## Sheet: exp.circRNA-disease information
ncRNA Symbol	ncRNA Category	Species	Disease Name	Sample	Dysfunction Pattern	Validated Method	Description	PubMed ID
CASC15	circRNA	Homo sapiens	stomach cancer	gastric cancer tissues and cells	Regulation [up-regulated]	RT-qPCR//RT-ddPCR//Microarray	The top 10 elevated circRNAs in patients were hsa_circ_0088300, hsa_circ_0075825, hsa_circ_0019172, hsa_circ_0000220, hsa_circ_0035277, hsa_circ_0000301, hsa_circ_0000189, hsa_circ_0090080, hsa_circ_0001888, and hsa_circ_0001874.	29098316
CASC15	circRNA	Homo sapiens	stomach cancer	gastric cancer tissues and cells	Regulation [down-regulated]	RT-qPCR//RT-ddPCR//Microarray	The top 10 reduced circRNAs were hsa_circ_0004771, hsa_circ_0001190, hsa_circ_0061276, hsa_circ_0092337, hsa_circ_0058495, hsa_circ_0061274, hsa_circ_0075829, hsa_circ_0080845, hsa_circ_0001006, and hsa_circ_0003764.	29098316
PVT1	circRNA	Homo sapiens	breast cancer	breast cancer tissues	Regulation [dysregulation]	qPCR	The main actor of this dysregulated lncRNA-associated ceRNA network was the lncRNA PVT1, which revealed a net biding preference towards the miR-200 family members in normal breast tissues.	28187158
PVT1	circRNA	Homo sapiens	stomach cancer	gastric cancer (GC) tissues compared with matched normal tissues	Regulation [up-regulated]	qPCR	The expression of circPVT1 is often upregulated in GC tissues due to the amplification of its genomic locus.	27986464

## Sheet: exp.lncRNA-disease information
ncRNA Symbol	ncRNA Category	Species	Disease Name	Sample	Dysfunction Pattern	Validated Method	Description	PubMed ID
AC002454.1	lncRNA	Homo sapiens	astrocytoma	brain	Regulation [up-regulated]	Microarray	Among the lncRNAs detected,3806 lncRNAs with a fold change>2 or <0.5 and a q value<0.05 were found to have significantly different expression levels in astrocytoma samples compared to NAT samples. Of those,1196 were downregulated and 2610 were upregulated.	26252651
AC002454.1	lncRNA	Homo sapiens	earlobe keloid	skin tissue	Regulation [up-regulated]	qRT-PCR//Microarray	We characterized the expression profiles of lncRNA and mRNA in earlobe keloids and suggest that lncRNAs may serve as diagnostic biomarkers for the therapy of earlobe keloid.	28101509
AC005523.2	lncRNA	Homo sapiens	melanoma	N/A	Expression [differentially expressed]	Two-way hierarchical clustering analysis//ROC//Kaplan-Meier survival analysis	A total of 48 differentially expressed lncRNAs were identified, from which 6 signature lncRNAs (AL050303 and LINC00707, LINC01324, RP11-85G21, RP4-794I6.4 and RP5-855F16) were identified. Two-way hierarchical clustering analysis revealed that the accuracy of the six-lncRNA signature in risk-stratifying samples was 84.84%, and the accuracy of the SVM classifier was 85.9%. This predictive signature…	29436619
AC006504.5	lncRNA	Homo sapiens	astrocytoma	brain	Regulation [down-regulated]	Microarray	Among the lncRNAs detected,3806 lncRNAs with a fold change>2 or <0.5 and a q value<0.05 were found to have significantly different expression levels in astrocytoma samples compared to NAT samples. Of those,1196 were downregulated and 2610 were upregulated.	26252651
AC007743.1	lncRNA	Homo sapiens	astrocytoma	brain	Regulation [down-regulated]	Microarray	Among the lncRNAs detected,3806 lncRNAs with a fold change>2 or <0.5 and a q value<0.05 were found to have significantly different expression levels in astrocytoma samples compared to NAT samples. Of those,1196 were downregulated and 2610 were upregulated.	26252651
AC007743.1	lncRNA	Homo sapiens	hereditary hemorrhagic telangiectasia	N/A	Expression [differentially expressed]	Microarray	Top 42 long non-coding RNAs (q<0.001) differentially expressed in HHT telangiectasia.	24603890
AC009948.1	lncRNA	Homo sapiens	astrocytoma	brain	Regulation [up-regulated]	Microarray	Among the lncRNAs detected,3806 lncRNAs with a fold change>2 or <0.5 and a q value<0.05 were found to have significantly different expression levels in astrocytoma samples compared to NAT samples. Of those,1196 were downregulated and 2610 were upregulated.	26252651
AC009948.1	lncRNA	Homo sapiens	astrocytoma	brain	Regulation [up-regulated]	qRT-PCR//Microarray	Our analysis ultimately generated a list of 7 lncRNAs that were differentially expressed in astrocytomas in comparison to the NAT samples. Among these lncRNAs,ENST00000244906,ENST00000545440,NR_002809 and ENST00000436616 were shown to be upregulated by a factor greater than twofold,whereas 3 lncRNAs,XLOC_010967,BC002811 and ASO1937,were shown to be downregulated by a factor greater than twofold.	26252651
AC010761.4	lncRNA	Homo sapiens	astrocytoma	brain	Regulation [down-regulated]	Microarray	Among the lncRNAs detected,3806 lncRNAs with a fold change>2 or <0.5 and a q value<0.05 were found to have significantly different expression levels in astrocytoma samples compared to NAT samples. Of those,1196 were downregulated and 2610 were upregulated.	26252651
AC012555.1	lncRNA	Homo sapiens	astrocytoma	brain	Regulation [up-regulated]	Microarray	Among the lncRNAs detected,3806 lncRNAs with a fold change>2 or <0.5 and a q value<0.05 were found to have significantly different expression levels in astrocytoma samples compared to NAT samples. Of those,1196 were downregulated and 2610 were upregulated.	26252651
AC016705.2	lncRNA	Homo sapiens	astrocytoma	brain	Regulation [up-regulated]	Microarray	Among the lncRNAs detected,3806 lncRNAs with a fold change>2 or <0.5 and a q value<0.05 were found to have significantly different expression levels in astrocytoma samples compared to NAT samples. Of those,1196 were downregulated and 2610 were upregulated.	26252651
AC017002.1	lncRNA	Homo sapiens	astrocytoma	brain	Regulation [up-regulated]	Microarray	Among the lncRNAs detected,3806 lncRNAs with a fold change>2 or <0.5 and a q value<0.05 were found to have significantly different expression levels in astrocytoma samples compared to NAT samples. Of those,1196 were downregulated and 2610 were upregulated.	26252651
AC017002.3	lncRNA	Homo sapiens	Sjogren's syndrome	N/A	Expression	qPCR//Microarray	It was significantly upregulated in pSS	27188286
AC024896.1	lncRNA	Homo sapiens	astrocytoma	brain	Regulation [down-regulated]	Microarray	Among the lncRNAs detected,3806 lncRNAs with a fold change>2 or <0.5 and a q value<0.05 were found to have significantly different expression levels in astrocytoma samples compared to NAT samples. Of those,1196 were downregulated and 2610 were upregulated.	26252651
AC025423.4	lncRNA	Homo sapiens	osteosarcoma	primary osteosarcoma tissue	Regulation [down-regulated]	qPCR//Microarray	The results demonstrated that ASLNC21868,ASLNC22124,ASLNC23844,ASLNC24587,BE503655 and BC050642 were over-regulated and that ASLNC00339,ASLNC11435,ASLNC13387 and ASLNC18814 were under-regulated in the osteosarcoma samples compared with normal samples. The qPCR results and microarray data are consistent.	23466354
AC026250.1	lncRNA	Homo sapiens	astrocytoma	brain	Regulation [up-regulated]	Microarray	Among the lncRNAs detected,3806 lncRNAs with a fold change>2 or <0.5 and a q value<0.05 were found to have significantly different expression levels in astrocytoma samples compared to NAT samples. Of those,1196 were downregulated and 2610 were upregulated.	26252651
AC073046.1	lncRNA	Homo sapiens	astrocytoma	brain	Regulation [up-regulated]	Microarray	Among the lncRNAs detected,3806 lncRNAs with a fold change>2 or <0.5 and a q value<0.05 were found to have significantly different expression levels in astrocytoma samples compared to NAT samples. Of those,1196 were downregulated and 2610 were upregulated.	26252651
AC073864.1	lncRNA	Homo sapiens	astrocytoma	brain	Regulation [down-regulated]	Microarray	Among the lncRNAs detected,3806 lncRNAs with a fold change>2 or <0.5 and a q value<0.05 were found to have significantly different expression levels in astrocytoma samples compared to NAT samples. Of those,1196 were downregulated and 2610 were upregulated.	26252651
AC087258.1	lncRNA	Homo sapiens	astrocytoma	brain	Regulation [down-regulated]	Microarray	Among the lncRNAs detected,3806 lncRNAs with a fold change>2 or <0.5 and a q value<0.05 were found to have significantly different expression levels in astrocytoma samples compared to NAT samples. Of those,1196 were downregulated and 2610 were upregulated.	26252651
AC090236.1	lncRNA	Homo sapiens	astrocytoma	brain	Regulation [down-regulated]	Microarray	Among the lncRNAs detected,3806 lncRNAs with a fold change>2 or <0.5 and a q value<0.05 were found to have significantly different expression levels in astrocytoma samples compared to NAT samples. Of those,1196 were downregulated and 2610 were upregulated.	26252651
AC097534.2	lncRNA	Homo sapiens	astrocytoma	brain	Regulation [up-regulated]	Microarray	Among the lncRNAs detected,3806 lncRNAs with a fold change>2 or <0.5 and a q value<0.05 were found to have significantly different expression levels in astrocytoma samples compared to NAT samples. Of those,1196 were downregulated and 2610 were upregulated.	26252651
AC100786.1	lncRNA	Homo sapiens	astrocytoma	brain	Regulation [down-regulated]	Microarray	Among the lncRNAs detected,3806 lncRNAs with a fold change>2 or <0.5 and a q value<0.05 were found to have significantly different expression levels in astrocytoma samples compared to NAT samples. Of those,1196 were downregulated and 2610 were upregulated.	26252651
AC100786.1	lncRNA	Homo sapiens	Nasopharyngeal carcinoma	nasopharyngeal carcinoma tissue, cell line (CNE-2)	Regulation [down-regulated]	qPCR//RNAi//Microarray	qPCR results were consistent with the microarray analysis results of six lncRNAs (AF086415,AK095147,RP1-179N16.3,MUDENG,AK056098,and AK294004) in terms of regulation direction and significance.	24379026
AC108062.1	lncRNA	Homo sapiens	astrocytoma	brain	Regulation [up-regulated]	Microarray	Among the lncRNAs detected,3806 lncRNAs with a fold change>2 or <0.5 and a q value<0.05 were found to have significantly different expression levels in astrocytoma samples compared to NAT samples. Of those,1196 were downregulated and 2610 were upregulated.	26252651
AC145285.2	lncRNA	Homo sapiens	astrocytoma	brain	Regulation [down-regulated]	Microarray	Among the lncRNAs detected,3806 lncRNAs with a fold change>2 or <0.5 and a q value<0.05 were found to have significantly different expression levels in astrocytoma samples compared to NAT samples. Of those,1196 were downregulated and 2610 were upregulated.	26252651
AF117829.1	lncRNA	Homo sapiens	astrocytoma	brain	Regulation [up-regulated]	Microarray	Among the lncRNAs detected,3806 lncRNAs with a fold change>2 or <0.5 and a q value<0.05 were found to have significantly different expression levels in astrocytoma samples compared to NAT samples. Of those,1196 were downregulated and 2610 were upregulated.	26252651
AGAP2-AS1	lncRNA	Homo sapiens	malignant glioma	N/A	Regulation	qPCR	Knockdown of AGAP2-AS1 can inhibit the cell proliferation, migration and invasion, while increase the apoptosis cell rates in vitro.	27764782
AGAP2-AS1	lncRNA	Homo sapiens	non-small cell lung carcinoma	NSCLC tissue, cell line (A549, PC9, SPCA1, H1975, H1299, H520, SK-MES-1, H1703)	Regulation [up-regulated]	FCM//qPCR//RNAi//Western blot	The AGAP2-AS1 expression level was significantly upregulated in NSCLC tissues and negatively correlated with poor prognostic outcomes in patients. In vitro loss- and gain-of-function assays revealed that AGAP2-AS1 knockdown inhibited cell proliferation,migration and invasion,and induced cell apoptosis. In vivo assays also confirmed the ability of AGAP2-AS1 to promote tumor growth. Furthermore,mec…	27195672
AGAP2-AS1	lncRNA	Homo sapiens	non-small cell lung carcinoma	NSCLC tissue	Regulation [up-regulated]	RT-PCR	Expression of AGAP2-AS1 was up-regulated in the NSCLC tissues compared with the adjacent normal tissues (p < 0.01).	28617550
AGAP2-AS1	lncRNA	Homo sapiens	stomach cancer	gastric tissue, cell lines	Regulation [up-regulated]	qRT-PCR//MTT assay	AGAP2-AS1 was highly expressed in the GC tissues and cell lines, and patients with higher AGAP2-AS1 expression had a poorer prognosis and shorter overall survival.	28209205
AGAP2-AS1	lncRNA	Homo sapiens	stomach cancer	N/A	Interaction [P21 and E-cadherin]	qPCR	Taken together, these findings imply that AGAP2-AS1 upregulated by SP1 plays an important role in GC development and progression by suppressing P21 and E-cadherin, which suggests that AGAP2-AS1 is a potential diagnostic marker and therapeutic target for GC patients.	28209205
AL121944.1	lncRNA	Homo sapiens	astrocytoma	brain	Regulation [up-regulated]	Microarray	Among the lncRNAs detected,3806 lncRNAs with a fold change>2 or <0.5 and a q value<0.05 were found to have significantly different expression levels in astrocytoma samples compared to NAT samples. Of those,1196 were downregulated and 2610 were upregulated.	26252651
AL359232.1	lncRNA	Homo sapiens	malignant pleural mesothelioma	MPM tissue, cell line (H28, H226, H2052, H2452, MSTO)	Regulation [up-regulated]	qPCR//Microarray	AK130977 and AX746718 were both found to be down-regulated via both microarray and RT-qPCR (AK130977 Microarray (MA) = -5.207,RT-qPCR = -1.6, AX746718 MA = -3.37,RT-qPCR = -4.6),with AK130977 demonstrating fairly small changes using RT-qPCR. Similarly,BX648695,AK129685,EF177379,AK054908,AK130275,AF268386 and NR_003584 all demonstrated consistent up-regulation using both microarrays and RT-qPCR.	23976967
AL359915.2	lncRNA	Homo sapiens	astrocytoma	brain	Regulation [up-regulated]	Microarray	Among the lncRNAs detected,3806 lncRNAs with a fold change>2 or <0.5 and a q value<0.05 were found to have significantly different expression levels in astrocytoma samples compared to NAT samples. Of those,1196 were downregulated and 2610 were upregulated.	26252651
AL392172.1	lncRNA	Homo sapiens	astrocytoma	brain	Regulation [up-regulated]	Microarray	Among the lncRNAs detected,3806 lncRNAs with a fold change>2 or <0.5 and a q value<0.05 were found to have significantly different expression levels in astrocytoma samples compared to NAT samples. Of those,1196 were downregulated and 2610 were upregulated.	26252651
AL513550.1	lncRNA	Homo sapiens	astrocytoma	brain	Regulation [up-regulated]	Microarray	Among the lncRNAs detected,3806 lncRNAs with a fold change>2 or <0.5 and a q value<0.05 were found to have significantly different expression levels in astrocytoma samples compared to NAT samples. Of those,1196 were downregulated and 2610 were upregulated.	26252651
AL683813.1	lncRNA	Mus musculus	Pain, Intractable	spinal cord	Regulation [up-regulated]	qPCR//Microarray	Our findings uncovered the expression pattern of lncRNAs and mRNAs in the mice spinal cord under neuropathic pain condition,These lncRNAs and mRNAs may represent new therapeutic targets for the treatment of neuropathic pain.	26184882
APTR	lncRNA	Homo sapiens	Glioblastoma	primary glioblastoma tissue, cell line (A172, HCT116)	Regulation [up-regulated]	Luciferase reporter gene assay//Northern blot//qPCR//RNAi	We identified a novel lncRNA,APTR,that acts in trans to repress the CDKN1A/p21 promoter independent of p53 to promote cell proliferation.	24748121
APTR	lncRNA	Homo sapiens	liver cirrhosis	N/A	Regulation	IHC//Western blot//qRT-PCR	Long non-coding RNA APTR promotes the activation of hepatic stellate cells and the progression of liver fibrosis.	26043697
BAIAP2-AS1	lncRNA	Homo sapiens	cervical squamous cell carcinoma	N/A	Expression [high expression]	ROC//Univariate and Multivariate Cox regression analyses	A 15-lncRNA based risk score was developed based on the Cox co-efficient of the individual lncRNAs. The prognostic value of this risk score was validated in the complete set and internal testing set. In summary, a 15-lncRNA expression signature (BAIAP2-AS1, RP11-203J24.8, LINC01133, RP1-7G5.6, RP11-147L13.15, SERHL, CTC-537E7.3, RP11-440L14.1, RP11-131N11.4, ILF3-AS1, RP11-80H18.4, RP11-1096G20.5…	29525275
BAIAP2-AS1	lncRNA	Homo sapiens	hepatocellular carcinoma	N/A	Expression	RNA sequencing	It was found to be significantly associated with overall survival	26492393
BAIAP2-AS1	lncRNA	Homo sapiens	hepatocellular carcinoma	HCC tissue	Regulation [up-regulated]	qPCR//RNAi//Microarray	To validate expression of the 6 HH-lncRNAs,qRT-PCR was performed in a cohort of 20 HCC patients,including 10 primary HCC and 10 HBV-related HCC. Expression of 6 HH-lncRNAs validated by qRT-PCR was consistent with microarray results.	27285756
BNC2-AS1	lncRNA	Homo sapiens	astrocytoma	brain	Regulation [up-regulated]	Microarray	Among the lncRNAs detected,3806 lncRNAs with a fold change>2 or <0.5 and a q value<0.05 were found to have significantly different expression levels in astrocytoma samples compared to NAT samples. Of those,1196 were downregulated and 2610 were upregulated.	26252651
CASC15	lncRNA	Homo sapiens	astrocytoma	brain	Regulation [up-regulated]	Microarray	Among the lncRNAs detected,3806 lncRNAs with a fold change>2 or <0.5 and a q value<0.05 were found to have significantly different expression levels in astrocytoma samples compared to NAT samples. Of those,1196 were downregulated and 2610 were upregulated.	26252651
CASC15	lncRNA	Homo sapiens	basal cell carcinoma	N/A	N/A	RT-PCR//Microarray	The lncRNA may play a role in the molecular pathogenesis of BCC	26861560
CASC15	lncRNA	Homo sapiens	hepatocellular carcinoma	HCC tissues and corresponding adjacent normal tissues	Regulation [up-regulated]	RT-qPCR	The expression of CASC15 in HCC tissues was quantitated by the reverse-transcription quantitative polymerase chain reaction, which showed that CASC15 was overexpressed in 59% (48/82) of HCC tissues compared with corresponding adjacent normal tissues, and the CASC15 expression level was significantly correlated with metastasis (P=0.012), tumor size (P=0.037), and TNM stage (P=0.013). Kaplan-Meier …	29075788
CASC15	lncRNA	Homo sapiens	melanoma	N/A	Regulation	ISH//qRT-PCR//RNA sequencing	CASC15 levels correlated with known gene signatures corresponding to melanoma proliferative and invasive phenotypes.	26016895
CASC15	lncRNA	Homo sapiens	neuroblastoma	N/A	Regulation	Genotyping	CASC15-S is a mediator of neural growth and differentiation, which impacts neuroblastoma initiation and progression.	26100672
CASC15	lncRNA	Homo sapiens	RUNX1-rearranged acute leukemia	RUNX1-rearranged acute leukemia tissues	Regulation [up-regulated]	qPCR//Knockdown	CASC15 is a conserved lncRNA that was upregulated in pediatric B-acute lymphoblastic leukemia (B-ALL) with t (12; 21) as well as pediatric acute myeloid leukemia (AML) with t (8; 21), both of which are associated with relatively better prognosis.	28724437
CASC15	lncRNA	Homo sapiens	stomach cancer	gastric cancer tissues, large GC cohorts	Regulation [up-regulated]	qPCR//Microarray	Based on this 24-lncRNA signature, the test series patients could be classified into high-risk or low-risk subgroup with significantly different DFS (HR = 1.19, 95 % CI = 1.13-1.25, P < 0.0001). The prognostic value of this 24-lncRNA signature was confirmed in the internal validation series and another external validation series, respectively.	27647437
CASC15	lncRNA	Homo sapiens	stomach cancer	gastric cancer tissue	Expression [high expression]	qRT-PCR	We found that expression of lncRNA CASC15 in gastric cancer tissue was higher than normal gastric epithelium through the TCGA database and the related microarray data set was searched from Gene Expression Omnibus (GEO) database. Then, we extracted total RNA from clinical samples of 42 normal gastric epithelial tissues and 60 gastric cancer tissues. The results of quantitative reverse transcriptas…	29272000
CASC15	lncRNA	Homo sapiens	stomach cancer	gastric cancer tissues and cell lines and healthy tissues and cells	Regulation [CDKN1A and ZEB1]	qRT-PCR//IHC//Western blot	As predicted, the expression of CASC15 was enriched in gastric cancer tissues and cell lines when compared to healthy tissues and cells using qRT-PCR. The Kaplan-Meier method was used to demonstrate that high expression of CASC15 is linked to a poor prognosis for patients suffering from gastric cancer. Additionally, functional experiments proved that the down- or up-regulation of CASC15 inhibited…	29489064
CRNDE	lncRNA	Homo sapiens	bladder urothelial carcinoma	bladder urothelial carcinoma tissues and cells	Regulation	qPCR	Our results demonstrated that the four-lncRNA signature could be novel independent biomarkers for predicting survival in patients with BLCA.	28060759
CRNDE	lncRNA	Homo sapiens	breast cancer	breast cancer tissue, cell lines	Regulation [up-regulated]	qRT-PCR//Western blot	CRNDE expression is remarkably up-regulated in BC tissue specimens and cell lines in comparison to corresponding normal tissues and normal human breast epithelial cells. Up-regulated CRNDE expression was greatly associated with larger tumor size, advanced TNM stage and unfavorable prognosis of BC patients.	28469804
CRNDE	lncRNA	Homo sapiens	breast cancer	N/A	Interaction [microRNA-136]	qPCR	We uncovered that miR-136 is a bona fide binding target of CRNDE, and that up-regulation of CRNDE promoted the mRNA and protein expressions of β-catenin, c-myc and cyclinD1.	28469804
CRNDE	lncRNA	Homo sapiens	cervical cancer	cervical cancer tissues and cells	Expression [high expression]	qRT-PCR//CCK-8 assay//Transwell assay//Wound healing assay	The expressions of CRNDE in cervical cancer tissues and cells were higher than those in normal tissues and cells. CCK-8 assay and clone formation assay showed that the knockdown of CRNDE could inhibit the cell proliferation of HeLa and C-33A cells. Wound healing assay indicated that the downregulation of CRNDE expression could suppress the cell migration. The result of a Transwell assay demonstra…	29194035
CRNDE	lncRNA	Homo sapiens	childhood medulloblastoma	N/A	Regulation	IHC//qRT-PCR	Long non-coding RNA CRNDE promotes tumor growth in medulloblastoma	27383309
CRNDE	lncRNA	Homo sapiens	chronic lymphocytic leukemia	N/A	Expression	qPCR//Bioinformatic analysis	The novel lncRNA CRNDE was validated in an independent CLL sample cohort.	27777635
CRNDE	lncRNA	Homo sapiens	colorectal cancer	CRC tissue	Regulation [up-regulated]	qPCR//RNAi//Microarray	We have presented expression microarray data showing that an increase in CRNDE expression is an early event in colorectal neoplasia,its transcription being elevated in >90% of colorectal adenomas and adenocarcinomas.	22393467
CRNDE	lncRNA	Homo sapiens	colorectal cancer	cell line (HCT116, HT29, LS174T)	Regulation [up-regulated]	qPCR//RNAi//Microarray	In colorectal cancer cells,we demonstrate that treatment with insulin and insulin-like growth factors (IGF) repressed CRNDE nuclear transcripts,including those encompassing gVC-In4. These repressive effects were negated by use of inhibitors against either the PI3K/Akt/mTOR pathway or Raf/MAPK pathway,suggesting CRNDE is a downstream target of both signaling cascades.	24184209
CRNDE	lncRNA	Homo sapiens	colorectal cancer	CRC tissue	Regulation [up-regulated]	qPCR//RNAi//Microarray	In CRC,upregulation of lncRNA CRNDE-h was significantly correlated with large tumor size,positive regional lymph node metastasis,and distant metastasis.Patients with CRC with high lncRNA CRNDE-h expression level had poorer overall survival than those with low lncRNA CRNDE-h expression.Further,multivariable Cox regression analysis suggested that increased expression of lncRNA CRNDE-h was an indepe…	27042112
CRNDE	lncRNA	Homo sapiens	colorectal cancer	CRC tissues and cell lines	Regulation [up-regulated]	qRT-PCR//Knockdown	In this study, we found that the expression levels of the CRNDE were upregulated in CRC clinical tissue samples.	28086904
CRNDE	lncRNA	Homo sapiens	colorectal cancer	colorectal cancer tissue, cell line	Regulation [up-regulated]	qRT-PCR//Western blot	Overexpression of CRNDE promoted the migration and invasion potency of colorectal cancer cells. Furthermore, we found that CRNDE conferred chemoresistance in colorectal cancer cells.	28115855
CRNDE	lncRNA	Homo sapiens	colorectal cancer	N/A	Interaction [miR-136]	qPCR	Further in-depth mechanistic studies revealed that CRNDE functioned as a competing endogenous RNA for miR-136, led to the de-repression of its endogenous target, E2F transcription factor 1 (E2F1).	28115855
CRNDE	lncRNA	Homo sapiens	colorectal cancer	colorectal cancer tissue, cell lines	Regulation [up-regulated]	RT-PCR//Transwell assay//Western blot	In this study, we found that high expression of CRNDE is negatively correlated with low expression of miR-217 in colorectal cancer tissue and colorectal cancer cells.	28472810
CRNDE	lncRNA	Homo sapiens	colorectal cancer	N/A	Interaction [miR-217]	qPCR	The dual luciferase reporter analysis showed that miR-217 is bound to CRNDE and TCF7L2 and negatively regulate their expression. CRNDE down-regulation inhibited the cell proliferation, migration and invasion in vitro and in vivo and the inhibitions were both completely blocked after miR-217 inhibition or TCF7L2 overexpression.	28472810
CRNDE	lncRNA	Homo sapiens	colorectal cancer	CRC tissue, cell lines	Regulation [up-regulated]	RT-PCR//Cell Proliferation Assays//Western blot	CRNDE was found to be upregulated in primary CRC tissues and cells (P<0.05), and the upregulation of CRNDE expression is a powerful predictor of advanced TNM stage (P<0.05) and poor prognosis for CRC patients (P=0.002).	28594403
CRNDE	lncRNA	Homo sapiens	gallbladder cancer	N/A	Regulation	IHC//Western blot//qRT-PCR	Long non-coding RNA CRNDE promotes gallbladder carcinoma carcinogenesis	27637083
CRNDE	lncRNA	Homo sapiens	gallbladder carcinoma	gallbladder tissue	Regulation [up-regulated]	Microarray//qRT-PCR	The results demonstrated that the lncRNAs that were downregulated in GBC were more numerous compared with the lncRNAs that were upregulated. Among them, RP11-152P17.2-006 was the most upregulated, whereas CTA-941F9.9 was the most downregulated. The RT-qPCR results were consistent with the microarray data. Pathway analysis indicated that five pathways corresponded to the differentially expressed t…	28529578
CRNDE	lncRNA	Homo sapiens	Glioma	glioma U87MG cell line	Expression [overexpression]	RT² Profiler PCR//Microarray//Knockdown	We found that over-expression of CRNDE in astrocytes increased the expression of key factors in the toll-like receptor signaling pathway, especially toll-like receptor-3-mediated MyD88-independent pathway.	28621230
CRNDE	lncRNA	Homo sapiens	hepatoblastoma	hepatoblastoma tissue, cell lines	Regulation [up-regulated]	qRT-PCR//Western blot	In this study, we elucidate the biological and clinical significance of CRNDE up-regulation in hepatoblastoma. CRNDE is significantly up-regulated in human hepatoblastoma specimens and metastatic hepatoblastoma cell lines.	28178668
CRNDE	lncRNA	Homo sapiens	hepatocellular carcinoma	10 HCC cell lines and two normal liver cell lines	Regulation [up-regulated]	qRT-PCR	Quantitative real-time PCR revealed that the five lncRNAs were substantially up-regulated in HCC cell lines.	27499103
CRNDE	lncRNA	Homo sapiens	malignant glioma	brain	Regulation [up-regulated]	Luciferase reporter gene assay//qRT-PCR//Western blot	CRNDE and HOTAIRM1 were up-regulated with ascending malignancy grades,while PAR5,MEG3,C21orf131,and others,were similarly down-regulated.	22709987
CRNDE	lncRNA	Homo sapiens	malignant glioma	brain, cell lines (U87MG, U251)	Regulation [up-regulated]	Luciferase reporter gene assay//qRT-PCR//Western blot	the upregulation of CRNDE was confirmed in both primary specimens from glioma patients and in vitro with cell lines. Overexpression of specific CRNDE transcript promotes cell growth and migration in vitro while knockdown of CRNDE expression manifests a repressive function during these cellular processes. The growth promoting effect of CRNDE was also demonstrated in a xenograft mouse model. Mechan…	25813405
CRNDE	lncRNA	Homo sapiens	malignant glioma	glioma tissue	Regulation [up-regulated]	Luciferase reporter gene assay//qRT-PCR//Western blot	In this study,the upregulation of CRNDE was confirmed in both primary specimens from glioma patients and in vitro with cell lines. Overexpression of specific CRNDE transcript promotes cell growth and migration in vitro while knockdown of CRNDE expression manifests a repressive function during these cellular processes. Mechanistic studies further revealed that histone acetylation in the promoter r…	25813405
CRNDE	lncRNA	Homo sapiens	malignant glioma	N/A	Regulation	Luciferase reporter gene assay//qRT-PCR//Western blot	The lncRNA may play an important role in glioma recurrence	26131076
CRNDE	lncRNA	Homo sapiens	malignant glioma	brain	Regulation [up-regulated]	Luciferase reporter gene assay//qRT-PCR//Western blot	CRNDE expression was up-regulated while miR-186 expression was down-regulated in GSCs. Overexpression of CRNDE could promote the cellular proliferation,migration,invasion and inhibit the apoptosis in GSCs. Overexpression of miR-186 exerted functions of inhibiting the proliferation,migration and invasion of GSCs and promoting apoptosis. And CRNDE decreased the expression levels of XIAP and PAK7 by…	26231038
CRNDE	lncRNA	Homo sapiens	malignant glioma	cell line (U87, U251)	Regulation [up-regulated]	Luciferase reporter gene assay//qRT-PCR//Western blot	Herein,the function and potential molecular mechanisms of CRNDE and miR-384 were illustrated in glioma cells. CRNDE overexpression facilitated cell proliferation,migration,and invasion,while inhibited glioma cells apoptosis. Quantitative real-time polymerase chain reaction (PCR) demonstrated that miR-384 was downregulated in human glioma tissues and glioma cell lines. Moreover,restoration of miR-…	27049681
CRNDE	lncRNA	Homo sapiens	malignant glioma	cell lines	Regulation [up-regulated]	Luciferase reporter gene assay//qRT-PCR//Western blot	Overall,these results depicted a novel pathway mediated by CRNDE in glioma,which may be a potential application for glioma therapy.	27058823
CRNDE	lncRNA	Homo sapiens	malignant glioma	N/A	Expression	Luciferase reporter gene assay//qRT-PCR//Western blot	lncRNA CRNDE was associated with tumor progression and could be an independent prognostic factor for glioma patients.	27775801
CRNDE	lncRNA	Homo sapiens	ovarian cancer	N/A	Expression	TaqMan assay//qPCR	CRNDE is a potential marker of poor prognosis in women with ovarian carcinomas	26556866
CRNDE	lncRNA	Homo sapiens	pancreatic cancer	pancreatic cancer tissues and cell lines	Regulation [up-regulated]	qRT-PCR//Dual luciferase reporter gene assay	Upregulation of the expression of CRNDE was found in pancreatic cancer tissues as well as cell lines, in comparison with the adjacent non-tumour tissues and human pancreatic duct epithelial cells. High expression of CRNDE was correlated with poor clinicpathological characteristics and shorter overall survival. We identified miR-384 as a direct target for CRNDE. Moreover, the CRNDE knockdown consi…	28940804
CRNDE	lncRNA	Homo sapiens	renal cell carcinoma	N/A	Expression	Dual luciferase reporter gene assay//Western blot//qPCR	Highly expressed lncRNA CRNDE promotes cell proliferation through Wnt/β-catenin signaling in renal cell carcinoma.	27714674
CRNDE	lncRNA	Homo sapiens	solid tumors	N/A	Expression [high expression]	Meta-analysis	Thirteen studies with 1570 patients were included. The pooled results indicated that high CRNDE expression was related to lymph node metastasis (YES vs. NO: OR = 3.50, 95% CI = [1.05, 8.09]) and TNM stage (I + II vs. III + IV: OR = 0.26, 95% CI = [0.18, 0.37]) but not to gender, tumor size, and differentiation. High CRNDE expression indicated poor overall survival (OS) (HR = 2.06, 95% CI = [1.66,…	29501692
CRNDE	lncRNA	Homo sapiens	stomach cancer	gastric tissue, cell lines	Regulation [up-regulated]	qRT-PCR//Western blot	CRNDE was highly expressed in GC cell lines and tissues; overexpression of CRNDE increased GC cell viability and promoted colony formation.	28490034
CRNDE	lncRNA	Homo sapiens	stomach cancer	N/A	Interaction [miR-145]	qPCR	Further investigation revealed that the miR-145 target gene E2F3 was strongly expressed following CRNDE competitive molecular sponging of miR-145.	28490034
CRNDE	lncRNA	Homo sapiens	stomach cancer	GC tissues and cells and normal gastric tissue and normal gastric cell lines	Expression [high expression]	qRT-PCR//Western blot//MTT assay//Transwell assay	We observed that expression of CRNDE was higher in GC tissues and cells compared with the normal gastric tissue and normal gastric cell lines. High expression of CRNDE was correlated with invasion depth (p = 0.006), TNM stage (p = 0.010) and lymph node metastasis (p = 0.005). Furthermore, high CRNDE expression was associated with shorter overall survival (p = 0.0066) of GC patients. Multivariate …	29243780
CRNDE	lncRNA	Homo sapiens	Thyroid cancer, papillary	N/A	Association	Microarray//RNA sequencing	A total of 734 lncRNAs were detected to be aberrantly expressed, among which three novel lncRNAs including AC079630.2, CRNDE and CTD-2171N6.1 were markedly related to the progression and survival of PTC. Furthermore, the aberrant expression of these lncRNAs could be verified by other cohorts from gene expression omnibus (GEO) as detected by microarrays. Next, we established a three-lncRNA signatu…	29088774
CU638689.4	lncRNA	Homo sapiens	astrocytoma	brain	Regulation [up-regulated]	Microarray	Among the lncRNAs detected,3806 lncRNAs with a fold change>2 or <0.5 and a q value<0.05 were found to have significantly different expression levels in astrocytoma samples compared to NAT samples. Of those,1196 were downregulated and 2610 were upregulated.	26252651
CYTOR	lncRNA	Homo sapiens	astrocytoma	brain	Regulation [up-regulated]	Microarray	Among the lncRNAs detected,3806 lncRNAs with a fold change>2 or <0.5 and a q value<0.05 were found to have significantly different expression levels in astrocytoma samples compared to NAT samples. Of those,1196 were downregulated and 2610 were upregulated.	26252651
CYTOR	lncRNA	Homo sapiens	breast cancer	N/A	N/A	qRT-PCR//Microarray//RNA sequencing	CYTOR plays a role in breast cancer.	27617288
CYTOR	lncRNA	Homo sapiens	cancer	N/A	Association	Meta-analysis	The results revealed that tumour patients with high LINC00152 expression were more likely to have lymph node metastasis (OR = 2.94, 95% CI 1.97-4.40, P < 0.001) and unfavourable tumour-node-metastasis stage (grade III/IV vs. I/II: OR = 3.07, 95% CI 1.69-5.59, P < 0.001). In addition, high LINC00152 expression levels were significantly associated with poor overall survival (pooled HR = 1.99, 95% C…	29190992
CYTOR	lncRNA	Homo sapiens	cancer	N/A	Expression	Meta-analysis	A total of 10 studies with 913 patients were included to evaluate the association between LINC00152 expression and clinicopathological factors, overall survival (OS) and disease-free survivals (DFS). The results indicated that the expression level of LINC00152 was positively correlated with tumor size (OR = 5.19, 95% CI: 2.33-11.52, p < .0001), TNM stage (OR = 3.12, 95% CI: 1.77-5.51, p < .0001) …	29617624
CYTOR	lncRNA	Homo sapiens	colon cancer	N/A	Expression	Luciferase reporter gene assay//RIP//Western blot	Linc00152 as a candidate prognostic indicator of outcome and drug responsiveness in colon cancer patients	27633443
CYTOR	lncRNA	Homo sapiens	colorectal cancer	CRC tissues	Expression [overexpression]	qRT-PCR	In this study, we discovered that LINC00152 was overexpressed in CRC tissues and negatively related to the survival time of CRC patients. Functional analyses revealed that LINC00152 could promote cell proliferation. Furthermore, LINC00152 could increase the resistance of CRC cells to 5-fluorouracil (5-FU) by suppressing apoptosis. We also discovered that LINC00152 could enhance cell migration and…	29180678
CYTOR	lncRNA	Homo sapiens	colorectal cancer	colorectal cancer cells	Expression [high expression]	qRT-PCR	A cell culture under hypoxic conditions revealed several lncRNAs, such as LINC00152, whose levels were increased in the cytoplasm of colorectal cancer cells. A database study indicated that LINC00152 shares microRNA-binding sites, such as miR-138 and miR-193, with the hypoxia-inducible factor 1 (HIF1), thus suggesting that LINC00152 could possibly function as a competing endogenous RNA that can a…	29345294
CYTOR	lncRNA	Homo sapiens	colorectal cancer	human HCT116 and HT29 CRC cells	N/A	RT-qPCR//Transwell invasion assay	Specific small interfering RNAs were transfected into HCT116 residual cells to silence the expression of the identified key genes. The migration and invasion of residual CRC cells were demonstrated to be significantly increased compared with the original cells. Pvt1 oncogene, long-chain non-protein-coding RNA 152 (LINC00152), and MIR22 host gene were selected as potential targets. However, the mi…	29541183
CYTOR	lncRNA	Homo sapiens	esophageal squamous cell carcinoma	ESCC tissues and cell lines	Regulation	qPCR//Microarray	Further validation in a larger cohort including 205 ESCC patients, 82 patients suffering from esophagus dysplasia and 210 healthy controls confirmed that increased Linc00152, CFLAR-AS1 and POU3F3 might be potential biomarkers for predicting the early progress with an area under curve (AUC) of 0.698, 0.651 and 0.584, respectively.	27855375
CYTOR	lncRNA	Homo sapiens	gallbladder cancer	GBC tissues and cell lines	Expression [overexpression]	qPCR	Mechanistic analyses indicated that LINC00152 could participate in the phosphatidylinositol 3-kinase (PI3K)/AKT signaling pathway, and transcription factor specificity protein 1 (SP1) induces its overexpression.	27829993
CYTOR	lncRNA	Homo sapiens	gallbladder cancer	gallbladder cancer (GBC) tissue samples and cell lines	Expression [overexpression]	qPCR//Knockdown	In vivo, LINC00152 overexpression significantly promoted tumour peritoneal spreading and metastasis.	28077595
CYTOR	lncRNA	Homo sapiens	Glioblastoma	brain	Regulation [down-regulated]	Microarray	the differential lncRNA expressions between astrocytic gliomas with or without IDH1 mutation. By comparing the IDH1 mutant (n=33) and wild-type (n=95) GBMs (grade IV astrocytoma),14 lncRNA probe sets (corresponding to 13 unique lncRNAs) were identified to be significantly different. Of these 14 probe sets,7 were down-regulated and 7 were up-regulated in the IDH1 mutant GBM samples as compared to …	26337623
CYTOR	lncRNA	Homo sapiens	Glioma	glioma stem cells, glioma tissues and cells	Regulation [up-regulated]	qRT-PCR//Western blot//Knockdown	Linc00152 was up-regulated in glioma tissues as well as in GSCs.	28651608
CYTOR	lncRNA	Homo sapiens	head and neck squamous cell carcinoma	19 human papillomavirus (HPV)-negative HNSCC tumor-normal pairs	Expression [differentially expressed]	qRT-PCR	Differential expression was validated for 5 lncRNA (SPRY4-IT1, HEIH, LUCAT1, LINC00152, and HAND2-AS1). There was also an inverse association between MEG3 expression (not significantly differentially expressed in TCGA tumors but highly variable expression) and 3-year recurrence-free survival (RFS).	29575229
CYTOR	lncRNA	Homo sapiens	hepatocellular carcinoma	blood (plasma), HCC tissue	Regulation [up-regulated]	Dual luciferase reporter gene assay//qPCR//RNAi//Western blot	Circulating HULC and Linc00152 were significantly up-regulated in plasma samples of HCC patients during training set and validation set.	26356260
CYTOR	lncRNA	Homo sapiens	hepatocellular carcinoma	blood (plasma)	Regulation [up-regulated]	Dual luciferase reporter gene assay//qPCR//RNAi//Western blot	Our results indicated that the relative expression levels of HULC and Linc00152 were up-regulated in HCC patients compared with controls. The HULC expression significantly correlated with tumor size and tumor capsular,while the expression of Linc00152 was significantly related to differentiation grade,tumor size,TNM stage and tumor capsular.	26356260
CYTOR	lncRNA	Homo sapiens	hepatocellular carcinoma	HCC tissue, cell line (HepG2, Hep3B, SNU-423 cells. Huh7, L02, SMMC-7721, MHCC-97H)	Regulation [up-regulated]	Dual luciferase reporter gene assay//qPCR//RNAi//Western blot	Here,based on the increased level of LINC00152 in HCC tissues,we found that LINC00152 could promote cell proliferation in vitro and tumor growth in vivo. Furthermore,microarray-based analysis indicated that LINC00152 could activate the mechanistic target of rapamycin(mTOR) pathway by binding to the promoter of EpCAM through a cis-regulation,as confirmed by Gal4-λN/BoxB reporter system.	26540343
CYTOR	lncRNA	Homo sapiens	hepatocellular carcinoma	cell line (SMMC7721)	Regulation [down-regulated]	Dual luciferase reporter gene assay//qPCR//RNAi//Western blot	We found one LncRNA which called intergenic non-protein coding RNA 52 (LINC00052) has the ability to inhibit invasion and migration of hepatocarcinoma cells. We found that invasion,migration and proliferation abilities in SMMC7721 cell were inhibited after up-expressing LINC00052. We identified that NTRK3 was the target gene of LINC00052. Down-expression of NTRK3 could increase SMMC7721 cell inva…	27351280
CYTOR	lncRNA	Homo sapiens	lung adenocarcinoma	lung tissue, cell line	Regulation [up-regulated]	qRT-PCR//RIP//ChIP	LINC00152 expression was upregulated in 60 human LAD tissues and paired normal tissues.	28109288
CYTOR	lncRNA	Homo sapiens	lung adenocarcinoma	N/A	Interaction [EZH2]	qPCR	LINC00152 could interact with EZH2 and inhibit IL24 transcription. Moreover, the ectopic expression of IL24 repressed cell proliferation and partly reversed LINC00152 overexpression-induced promotion of cell growth in LAD.	28109288
CYTOR	lncRNA	Homo sapiens	lung adenocarcinoma	N/A	Interaction [IL24]	qPCR	LINC00152 could interact with EZH2 and inhibit IL24 transcription. Moreover, the ectopic expression of IL24 repressed cell proliferation and partly reversed LINC00152 overexpression-induced promotion of cell growth in LAD.	28109288
CYTOR	lncRNA	Homo sapiens	malignant glioma	cell line (U87, U251, HEK-293)	Regulation [down-regulated]	Dual luciferase reporter gene assay//qRT-PCR//Western blot	Linc00152 regulated the malignant behavior of GSCs by binding to miR-103a-3p, which functions as a tumor suppressor.	28651608
CYTOR	lncRNA	Homo sapiens	pancreatic cancer	PDAC tissue	Regulation [up-regulated]	qPCR//RNAi//Western blot	The upregulation of LINC00152 (MACE log2fc: 2.3,qPCR: 1.5) and downregulation of LINC00261 (MACE log2fc: 5.3,qPCR: 4.4) in PDAC tissues was confirmed by qPCR.	25910082
CYTOR	lncRNA	Homo sapiens	renal cell carcinoma	RCC tissue, cell lines	Regulation [up-regulated]	RT-PCR//Western blot	In the study, we showed that LINC00152 expression was up-regulated in RCC tissues compared with adjacent normal tissues and revealed that LINC00152 expression was positively correlated with lymph node metastasis, higher TNM stage, and poor over survival (OS) time in RCC patients.	28337379
CYTOR	lncRNA	Homo sapiens	renal cell carcinoma	N/A	Interaction [P16]	qPCR	Mechanistically, RNA immunoprecipitation (RIP) and Chromatin immunoprecipitation (ChIP) verified that LINC00152 bound to Enhancer of zeste homolog 2 (EZH2), LSD1 and histone H3 at lysine 27 (H3K27me3) and epigenetically suppressing P16 expression.	28337379
CYTOR	lncRNA	Homo sapiens	renal cell carcinoma	N/A	Interaction [miR-205]	qPCR	In addition, LINC00152 expression was negatively correlated with miR-205 in RCC and luciferase reporter assays demonstrated that miR-205 was a target of LINC00152.	28337379
CYTOR	lncRNA	Homo sapiens	renal clear cell carcinoma	ccRCC tissue, cell line (786O, Caki-2, A498, ACHN, Caki-1)	Regulation [up-regulated]	qPCR//RNAi	Linc00152 expression was significantly up-regulated in cancerous tissues and cell linecompared with normal counterparts,and high Linc00152 expression was closely associated with advanced TNM stage. Further experiments demonstrated that overexpression of Linc00152 can significantly promote cell proliferation and invasion,inhibit cell cycle arrest in G1 phase and dramatically decrease apoptosis in …	27186403
CYTOR	lncRNA	Homo sapiens	stomach cancer	gastric tissue, cell line (AGS, BGC-823, MGC-803, SGC-7901)	Regulation [up-regulated]	ISH//qPCR//RIP//RNA pull-down assay//Western blot	The results showed that the expression level of LINC00152 in gastric carcinoma was significantly increased,compared with matched normal tissue (P=0.045) and normal mucosa from health control (P=0.004),respectively. Levels of LINC00152 in gastric cancer cell lines,BGC-823,MGC-803,and SGC-7901,were significantly higher than those in human normal gastric epithelial cell line GES-1. In addition,high …	24523021
CYTOR	lncRNA	Homo sapiens	stomach cancer	blood	Regulation [up-regulated]	ISH//qPCR//RIP//RNA pull-down assay//Western blot	The levels of plasma LINC00152 were significantly elevated in gastric cancer patients compared with healthy controls. The sensitivity and specificity of plasma LINC00152 in the diagnosis of gastric cancer were 48.1 and 85.2 %,respetcively. LINC00152 levels in preoperative plasma samples were lower than those in postoperative ones.	25391424
CYTOR	lncRNA	Homo sapiens	stomach cancer	gastric tissue, cell line (HCG-27, SGC-7901)	Regulation [up-regulated]	ISH//qPCR//RIP//RNA pull-down assay//Western blot	Linc00152 was validated to be increased in 59 paired gastric cancer specimens (Fig. 3C),and the high levels of Linc00152 expression correlated with larger tumor size.	26237576
CYTOR	lncRNA	Homo sapiens	stomach cancer	gastric tissue, cell line (MGC803, HGC-27)	Regulation [up-regulated]	ISH//qPCR//RIP//RNA pull-down assay//Western blot	In this study,we first confirmed the upregulation of cytoplasmic expressed Linc00152 in 72 pair tissues of gastric patients. A suppression of cell proliferation and tumor growth was obtained in MGC803 and HGC-27 cells treated with Linc00152 shRNA. RNA pull-down and RIP assay revealed that Linc00152 could directly bind with EGFR which caused an activation of PI3K/AKT signaling.	26538117
CYTOR	lncRNA	Homo sapiens	stomach cancer	N/A	Regulation	ISH//qPCR//RIP//RNA pull-down assay//Western blot	LINC00152 may play contribute to the progression of GC and may be an effective therapeutic target.	26799422
CYTOR	lncRNA	Homo sapiens	stomach cancer	GC tissue	Regulation [up-regulated]	ISH//qPCR//RIP//RNA pull-down assay//Western blot	There were several studies that demonstrated a novel long intergenic noncoding RNA (lincRNA), LINC00152, was overexpressed in GC tissues [60, 61]. They found LINC00152 had significantly higher expression levels in GC patients and this high expression level was correlated with tumor invasion. Its diagnostic value was evaluated by ROC curve (AUC 0.645; specificity 68.1%; sensitivity 62.5%). In addi…	27143813
CYTOR	lncRNA	Homo sapiens	stomach cancer	N/A	Locus	ISH//qPCR//RIP//RNA pull-down assay//Western blot	It has been demonstrated having oncogene activities	27246953
CYTOR	lncRNA	Homo sapiens	stomach cancer	N/A	Expression	ISH//qPCR//RIP//RNA pull-down assay//Western blot	Serum H19 and LINC00152 may serve as potential biomarkers for diagnosis of GC, particularly for those with H. pylori infection.	27592063
CYTOR	lncRNA	Homo sapiens	stomach cancer	gastric cancer cell lines	Regulation	qRT-PCR	Our results revealed that miR-139-5p inhibited glycolysis by regulating AMP-activated, alpha 1 catalytic subunit (PRKAA1) expression in gastric cancer cells. We also found that miR-139-5p was down-regulated by long intergenic non-coding RNA 152 (LINC00152) in gastric cancer cells.	29156518
CYTOR	lncRNA	Homo sapiens	stomach cancer	GC tissues and adjacent normal tissues	Regulation [down-regulated]	qRT-PCR//Western blot//CCK-8 assay//Flow Cytometry//RNA pull-down assay//Dual luciferase reporter gene assay	In this research, LINC00152 was proven to have a higher expression level in GC tissues than in the adjacent normal tissues. GC cells proliferation was inhibited after LINC00152 was down-regulated. LINC00152 inhibited the expression of miR-193a-3p, which negatively regulated MCL1 In addition, GC cells proliferation was inhibited by cell transfection with shRNA- MCL1 , and enhanced by transfection …	29339419
CYTOR	lncRNA	Homo sapiens	tongue squamous cell carcinoma	TSCC tissue, cell lines	Regulation [up-regulated]	qRT-PCR//ISH	Quantitative Real time PCR (qRT-PCR) results indicated that LINC00152 was highly expressed in 15 primary TSCC biopsies when compared with 14 adjacent non-tumor tongue squamous cell epithelium samples.	28367232
CYTOR	lncRNA	Homo sapiens	Triple Negative Breast Neoplasms	TNBC tissues	Expression [high expression]	qRT-PCR	In this study, we found that linc00152 was highly expressed in all basal-like cell lines and in the majority of TNBC tissues. Linc00152 suppression by shRNA significantly inhibited invasion and colony growth. Such suppression also triggered apoptosis in vitro and inhibited tumor growth in vivo. We also revealed that linc00152 partially enhanced breast cancer tumorigenesis by inactivation of the B…	29156515
DLGAP1-AS2	lncRNA	Homo sapiens	astrocytoma	brain	Regulation [down-regulated]	Microarray	Among the lncRNAs detected,3806 lncRNAs with a fold change>2 or <0.5 and a q value<0.05 were found to have significantly different expression levels in astrocytoma samples compared to NAT samples. Of those,1196 were downregulated and 2610 were upregulated.	26252651
DUBR	lncRNA	Homo sapiens	cancer	human cancer cell	Regulation [dysregulation]	qPCR	Applying our screening method, we identified 59 lncRNAs that can positively or negatively regulate human cancer cell growth.	27798563
EPB41L4A-AS1	lncRNA	Homo sapiens	cancer	N/A	Expression [differentially expressed]	qPCR	Ectopic expression of TIGA1 (EPB41L4A-AS1) inhibited not only tumor cell proliferation but also anchorage-independent growth of cancer cell lines.	16973895
FAM111A-DT	lncRNA	Homo sapiens	astrocytoma	brain	Regulation [up-regulated]	Microarray	Among the lncRNAs detected,3806 lncRNAs with a fold change>2 or <0.5 and a q value<0.05 were found to have significantly different expression levels in astrocytoma samples compared to NAT samples. Of those,1196 were downregulated and 2610 were upregulated.	26252651
FAM66B	lncRNA	Homo sapiens	hereditary hemorrhagic telangiectasia	N/A	Expression [differentially expressed]	Microarray	Top 42 long non-coding RNAs (q<0.001) differentially expressed in HHT telangiectasia.	24603890
FGD5-AS1	lncRNA	Homo sapiens	neuroblastoma	cell lines	Regulation [down-regulated]	Microarray	the microarray gene expression study showed that 5 lncRNAs were down-regulated,and 1 lncRNA was up-regulated,by N-Myc siRNA-1 within 30 hours by more than 2 fold. One of the lncRNAs most significantly upregulated by N-Myc siRNA-1 was linc00467,which was identified by Human Genome Organisation Gene Nomenclature Committee (HGNC) according to published DNA and cDNA sequencing data.	24586304
FLJ22447	lncRNA	Homo sapiens	oral squamous cell carcinoma	human OSCC cell line	Regulation [LncRNA-CAF/interleukin-33]	qRT-PCR//Knockdown//IHC//Flow Cytometry//Transwell assay//RNA sequencing	Using RNA sequencing, we identified a stromal lncRNA signature during the transformation of CAFs from normal fibroblasts (NFs) in oral squamous cell carcinoma (OSCC). We uncovered an uncharacterized lncRNA, FLJ22447, which was remarkably up-regulated in CAFs, referred to LncRNA-CAF (Lnc-CAF) hereafter. Interleukin-33 (IL-33) was mainly located in the stroma and positively co-expressed with Lnc-CA…	29346528
FTX	lncRNA	Homo sapiens	cardiomyocyte apoptosis	cardiomyocyte	Regulation [down-regulated]	qRT-PCR//Immunoblot//Pull-down assay	In our study, we found that lncRNA FTX is significantly down-regulated upon ischemia/reperfusion injury and hydrogen peroxide treatment. Enhanced expression of FTX inhibits cardiomyocyte apoptosis induced by hydrogen peroxide. miR-29b-1-5p was found to interact with FTX and regulate the expression of Bcl2l2. Inhibition of miR-29b-1-5p attenuated cardiomyocyte apoptosis upon hydrogen peroxide trea…	29117536
FTX	lncRNA	Homo sapiens	colorectal cancer	tissue, cell line (HT-29, SW1116, SW480, COLO205)	Regulation [up-regulated]	qPCR//RNAi	Long non-coding RNA FTX was significantly upregulated in colorectal cancer tissues,and low long non-coding RNA FTX expression was significantly correlated with differentiation grade,lymph vascular invasion,and clinical stage. Patients with high long non-coding RNA FTX showed poorer overall survival than those with low long non-coding RNA FTX. Multivariate analyses indicated that status of long no…	26629053
FTX	lncRNA	Homo sapiens	Glioma	brain tissue, cell lines	Regulation [up-regulated]	qRT-PCR//MTT assay	We then found that the expression of FTX and miR-342-3p was associated with progression of gliomas. FTX directly inhibited the expression of miR-342-3p, which subsequently regulates the expression of AEG-1.	28112756
FTX	lncRNA	Homo sapiens	Glioma	N/A	Interaction [miR-342-3p]	qPCR	We then found that the expression of FTX and miR-342-3p was associated with progression of gliomas. FTX directly inhibited the expression of miR-342-3p, which subsequently regulates the expression of AEG-1.	28112756
FTX	lncRNA	Homo sapiens	hepatocellular carcinoma	N/A	Expression	RIP	It may serve as a novel prognostic biomarker and therapeutic target for HCC.	26992218
FTX	lncRNA	Homo sapiens	hepatocellular carcinoma	tissue, cell line (SMMC-7721, HCCLM3, Hep3B, HepG2, Huh7, 97H, GSG7701)	Regulation [down-regulated]	RIP	N/A	27065331
FTX	lncRNA	Homo sapiens	renal cell carcinoma	clinical RCC tissues and the cultured RCC cells	Regulation [up-regulated]	qPCR//Knockdown	Our results showed that the transcript levels of FTX in both clinical RCC tissues and the cultured RCC cells were significantly upregulated and associated with multiple clinical parameters of RCC patients, including familial status, tumor sizes, lymphatic metastasis, and TNM stages.	27983937
GACAT2	lncRNA	Homo sapiens	non-small cell lung carcinoma	NSCLC tissue, cell line (A549, H157, HEK-293T)	Regulation [down-regulated]	qPCR	lncRNA HMlincRNA717 expression level was significantly decreased in NSCLC tissues in comparison to adjacent non-tumor tissues. It was also proved that HMlincRNA717 expression was to be associated with NSCLC histological grade,and lymph node metastasis. In addition,survival analysis proved that down-regulated HMlincRNA717 expression was associated with poor overall survival of NSCLC patients. HMli…	25674259
GACAT2	lncRNA	Homo sapiens	pancreatic cancer	prostate cancer tissue	Regulation [down-regulated]	qPCR	The expression of HMlincRNA717 was significantly decreased in pancreatic cancer tissues compared with paired adjacent normal tissues (p < 0.01). It was also proved that HMlincRNA717 expression was to be associated with clinical stage (p = 0.001),tumor size (p < 0.001),lymph node metastasis (p = 0.003),and distant metastasis (p < 0.001) in pancreatic cancer patients.	27338046
GACAT2	lncRNA	Homo sapiens	stomach cancer	gastric tissue, cell line (AGS, BGC-823, HGC-27, MGC-803, SGC-7901)	Regulation [down-regulated]	qPCR//RIP	The expression levels of HMlincRNA717 in five gastric cancer cell lines,AGS,BGC-823,HGC-27,MGC-803,and SGC-7901,were significantly downregulated than those in normal gastric mucosal epithelial cell line GES-1. More importantly,our results indicated that HMlincRNA717 expression levels were correlated with cancer distal metastasis (P = 0.034),venous invasion (P = 0.029),and nervous invasion (P = 0.…	24961350
GACAT2	lncRNA	Homo sapiens	stomach cancer	gastric tissue	Regulation [up-regulated]	qRT-PCR	Compared with healthy individuals, plasma GACAT2 levels were significantly increased in patients with GD (P<0.001) and preoperative patients with GC (P=0.040). Moreover, the individual relative changes of plasma GACAT2 expression following surgery were significantly associated with lymphatic metastasis (P=0.034), distal metastasis (P=0.035) and perineural invasion (P=0.039).	28105191
GASAL1	lncRNA	Homo sapiens	astrocytoma	brain	Regulation [up-regulated]	Microarray	Among the lncRNAs detected,3806 lncRNAs with a fold change>2 or <0.5 and a q value<0.05 were found to have significantly different expression levels in astrocytoma samples compared to NAT samples. Of those,1196 were downregulated and 2610 were upregulated.	26252651
GATA6-AS1	lncRNA	Homo sapiens	chronic lymphocytic leukemia	N/A	Locus	MSP//Western blot	BM742401 is a tumor suppressor lncRNA inactivated by DNA methylation in chronic lymphocytic leukemia (CLL).	27689399
GATA6-AS1	lncRNA	Homo sapiens	stomach cancer	gastric tissue, cell line (B16F1)	Regulation [down-regulated]	qPCR//RNA sequencing	BM742401 was downregulated in cancer,and its downregulation was associated with poor survival in gastric cancer patients. Ectopic overexpression of BM742401 inhibited metastasis-related phenotypes and decreased the concentration of extracellular MMP9.	23846333
GATA6-AS1	lncRNA	Homo sapiens	stomach cancer	N/A	Expression	qPCR//RNA sequencing	BM742401 is a tumor suppressor lncRNA downregulated in gastric cancer.	27689399
GLIDR	lncRNA	Homo sapiens	Glioblastoma	brain	Expression [differentially expressed]	Microarray	We identified a set of six lncRNAs that were significantly associated with the overall survival in the training set. Based on this six-lncRNA signature,the training-set patients could be classified into high-risk and low-risk subgroups with significantly different survival (HR=2.13,95% CI=1.38-3.29, P=0.001).	23726844
GMDS-AS1	lncRNA	Homo sapiens	astrocytoma	brain	Regulation [up-regulated]	Microarray	Among the lncRNAs detected,3806 lncRNAs with a fold change>2 or <0.5 and a q value<0.05 were found to have significantly different expression levels in astrocytoma samples compared to NAT samples. Of those,1196 were downregulated and 2610 were upregulated.	26252651
GSEC	lncRNA	Homo sapiens	colon cancer	N/A	Regulation	Luciferase reporter gene assay//RIP//qRT-PCR//Microarray	GSEC plays an important role in colon cancer cell migration by inhibiting the function of DHX36 via its G-quadruplex structure.	27797375
HCP5	lncRNA	Homo sapiens	acquired immunodeficiency syndrome	N/A	Mutation	TaqMan assay	HCP5 genotyping could serve as a simple screening tool for ABC-HSR.	18684101
HCP5	lncRNA	Homo sapiens	acquired immunodeficiency syndrome	N/A	Mutation	TaqMan assay	A polymorphism (rs2395029,G824T) in the HCP5 gene associated with HLA-B*5701 does not restrict HIV-1 in vitro.	19935381
HCP5	lncRNA	Homo sapiens	acquired immunodeficiency syndrome	N/A	Expression [differentially expressed]	TaqMan assay	A total of 245 HIV patients were included in the study. A good correlation between HLA-B*5701 and HCP5 was observed (negative and positive predictive values of 100% and 93%,respectively).	20534626
HCP5	lncRNA	Homo sapiens	follicular thyroid carcinoma	FTC tissues and cells	Expression [overexpression]	qPCR	The long non-coding RNA-HLA complex P5 (HCP5) was found to be overexpressed in FTC. The results of the qPCR analysis were consistent with the sequencing results. In addition, functional experiments showed that overexpression of HCP5 can promote the proliferation, migration, invasiveness and angiogenic ability of FTC cells. Furthermore, according to the sequencing results, HCP5 and alpha-2, 6-sial…	29515098
JPX	lncRNA	Homo sapiens	hepatocellular carcinoma	N/A	Expression	qRT-PCR	JPX expression levels were independent prognostic factors for HCC overall survival rates.	27776968
KANSL1-AS1	lncRNA	Homo sapiens	astrocytoma	brain	Regulation [up-regulated]	Microarray	Among the lncRNAs detected,3806 lncRNAs with a fold change>2 or <0.5 and a q value<0.05 were found to have significantly different expression levels in astrocytoma samples compared to NAT samples. Of those,1196 were downregulated and 2610 were upregulated.	26252651
KRT7-AS	lncRNA	Homo sapiens	stomach cancer	N/A	Regulation	qPCR	KRT7-AS promotes GC, at least in part, by increasing KRT7 expression.	26876208
LIMD1-AS1	lncRNA	Homo sapiens	astrocytoma	brain	Regulation [up-regulated]	Microarray	Among the lncRNAs detected,3806 lncRNAs with a fold change>2 or <0.5 and a q value<0.05 were found to have significantly different expression levels in astrocytoma samples compared to NAT samples. Of those,1196 were downregulated and 2610 were upregulated.	26252651
LINC00265	lncRNA	Homo sapiens	astrocytoma	brain	Regulation [up-regulated]	Microarray	Among the lncRNAs detected,3806 lncRNAs with a fold change>2 or <0.5 and a q value<0.05 were found to have significantly different expression levels in astrocytoma samples compared to NAT samples. Of those,1196 were downregulated and 2610 were upregulated.	26252651
LINC00313	lncRNA	Homo sapiens	lung cancer	N/A	Expression	Microarray	LINC00313 could be a biomarker for lung cancer	26178480
LINC00342	lncRNA	Homo sapiens	non-small cell lung carcinoma	NSCLC tissue, cell line (A549)	Regulation [up-regulated]	qPCR//RNAi//Western blot//Microarray	LINC00342 was significantly up-regulated in NSCLC tissues compared with normal tissues. We confirmed the over-expression of LINC00342 in a cohort of NSCLC patients and found LINC00342 expression level was positively correlated with lymph node metastasis and TNM stages.	27299310
LINC00467	lncRNA	Homo sapiens	astrocytoma	brain	Regulation [up-regulated]	Microarray	Among the lncRNAs detected,3806 lncRNAs with a fold change>2 or <0.5 and a q value<0.05 were found to have significantly different expression levels in astrocytoma samples compared to NAT samples. Of those,1196 were downregulated and 2610 were upregulated.	26252651
LINC00467	lncRNA	Homo sapiens	neuroblastoma	cell line (BE (2)-C)	Regulation [up-regulated]	ChIP//Luciferase reporter gene assay//qRT-PCR//Microarray	the microarray gene expression study showed that 5 lncRNAs were down-regulated,and 1 lncRNA was up-regulated,by N-Myc siRNA-1 within 30 hours by more than 2 fold. One of the lncRNAs most significantly upregulated by N-Myc siRNA-1 was linc00467.RT-PCR,chromatin immunoprecipitation and luciferase assays showed that N-Myc suppressed linc00467 gene expression through direct binding to thelinc00467 ge…	24586304
LINC00472	lncRNA	Homo sapiens	astrocytoma	brain	Regulation [up-regulated]	Microarray	Among the lncRNAs detected,3806 lncRNAs with a fold change>2 or <0.5 and a q value<0.05 were found to have significantly different expression levels in astrocytoma samples compared to NAT samples. Of those,1196 were downregulated and 2610 were upregulated.	26252651
LINC00472	lncRNA	Homo sapiens	breast cancer	N/A	Expression	Meta-analysis//Microarray	This long non-coding RNA in breast tumors may have prognostic and predictive value in the clinical management of breast cancer.	25865225
LINC00472	lncRNA	Homo sapiens	breast cancer	N/A	Regulation	Meta-analysis//Microarray	LINC00472 is functionally a tumor suppressor, and that assessing its expression in breast tumors may have clinical implications in breast cancer management.	26564482
LINC00472	lncRNA	Homo sapiens	breast cancer	N/A	Expression	Univariate and Multivariate Cox regression analyses//ROC	Among those gens, the negative coefficients for the eight genes (PINK1.AS, KLF3.AS1, LINC00339, LINC00472, RP11.351I21.11, PKD1P6.NPIPP1, PDCD4.AS1, RP11.69E11.4) indicated high level of expression were associated with longer RFS. The positive coefficients for remaining 3 genes (RP11.259N19.1, KB.1460A1.5, PP14571) revealed that high expression of them was associated with shorter RFS.	29453409
LINC00472	lncRNA	Homo sapiens	colorectal cancer	CRC cell lines and cancer tissues and adjacent tissues	Regulation [down-regulated]	qRT-PCR//Bisulfite pyrosequencing	One such lncRNA, LINC00472, was verified to be downregulated in CRC cell lines and cancer tissues compared with adjacent tissues. In addition, the silencing of LINC00472 seemed to be caused by DNA hypermethylation at its promoter region. Furthermore, the expression of LINC00472 and DNA methylation of promoter were significantly correlated with clinicopathological features. And DNA hypermethylatio…	29488624
LINC00472	lncRNA	Homo sapiens	lung adenocarcinoma	LUAD tissues and cell lines	Expression	qRT-PCR	Thus, our results showed the lncRNA expression profiles and we constructed an lncRNA-miRNA-mRNA ceRNA network in LUAD.	27826625
LINC00472	lncRNA	Homo sapiens	ovarian cancer	N/A	N/A	qRT-PCR	Long non-coding RNAs (lncRNAs) are a class of non-protein coding transcripts that has gained significant attention lately due to their important biological actions and potential involvement in cancer.	27667152
LINC00511	lncRNA	Homo sapiens	breast cancer	N/A	Expression	Bioinformatic analysis//Sequencing	It provides useful information for exploring candidate therapeutic targets and new molecular biomarkers for HER-2-enriched subtype breast cancer.	26929647
LINC00511	lncRNA	Homo sapiens	lung adenocarcinoma	N/A	Regulation	qRT-PCR//Microarray	Knockdown of the up-regulated lncRNA LINC00511 impaired LUAD cell proliferation	27797003
LINC00511	lncRNA	Homo sapiens	lung adenocarcinoma	LUAD tissue	Regulation [up-regulated]	RNA sequencing//qPCR	For validation of the differential expression, three lncRNA transcripts ENST00000457958.2 (LINC00511), ENST00000564237.1 (RP11-196G18.22) and ENST00000430859.1 (AC005083.1) up-regulated and three lncRNA transcripts ENST00000588495.1 (AC011526.1), ENST00000453666.1 (RP11-325F22.5) and ENST00000422459.1 (RP11-290F20.3) down-regulated in LUAD samples were randomly selected to be determined by qPCR a…	28577945
LINC00511	lncRNA	Homo sapiens	non-small cell lung carcinoma	NSCLC cell	Regulation [up-regulated]	qPCR	We found LINC00511 was upregulated and associated with oncogenesis, tumor size, metastasis, and poor prognosis in NSCLC.	27845772
LINC00545	lncRNA	Homo sapiens	malignant glioma	brain	Regulation [down-regulated]	Microarray	We found a total of 1,111 lncRNAs were differentially expressed in recurrent group. Among these,639 lncRNAs were up-regulated,while 472 lncRNAs were down-regulated (fold Change ≡2.0). GO (Gene ontology) and pathway analysis revealed that the potential functions of differentially expressed lncRNAs were closely connected with the processes of cancer progression and pathogenesis.Some lncRNAs may pla…	26131076
LINC00663	lncRNA	Homo sapiens	Glioblastoma	cell lines	Regulation [up-regulated]	qPCR//RT-PCR	LINC00663 expression was most prominent in A172 glioblastoma cells.	26743782
LINC00665	lncRNA	Homo sapiens	hepatocellular carcinoma	10 HCC cell lines and two normal liver cell lines	Regulation [up-regulated]	qRT-PCR	Quantitative real-time PCR revealed that the five lncRNAs were substantially up-regulated in HCC cell lines.	27499103
LINC00667	lncRNA	Homo sapiens	hereditary hemorrhagic telangiectasia	N/A	Expression [differentially expressed]	Microarray	Top 42 long non-coding RNAs (q<0.001) differentially expressed in HHT telangiectasia.	24603890
LINC00707	lncRNA	Homo sapiens	lung adenocarcinoma	LAD tissues and corresponding normal tissues	Regulation [up-regulated]	qRT-PCR//Transwell assay//Flow Cytometry//Western blot//Microarray	The expression level of LINC00707 was clearly upregulated in LAD tissues compared to that in corresponding normal tissues. Its overexpression was related to advanced TNM stage, larger tumor size, lymphatic metastasis, and poor prognosis. Functional assays revealed that LINC00707 knockdown repressed LAD cell proliferation both in vitro and in vivo. This process may involve the inducing of G1 arres…	29482190
LINC00707	lncRNA	Homo sapiens	melanoma	N/A	Expression [differentially expressed]	Two-way hierarchical clustering analysis//ROC//Kaplan-Meier survival analysis	A total of 48 differentially expressed lncRNAs were identified, from which 6 signature lncRNAs (AL050303 and LINC00707, LINC01324, RP11-85G21, RP4-794I6.4 and RP5-855F16) were identified. Two-way hierarchical clustering analysis revealed that the accuracy of the six-lncRNA signature in risk-stratifying samples was 84.84%, and the accuracy of the SVM classifier was 85.9%. This predictive signature…	29436619
LINC00857	lncRNA	Homo sapiens	lung cancer	lung tissue, cell line (H1299, H838, SK-LU-1)	Regulation [down-regulated]	qPCR//RNAi//Microarray	LINC00857,a top deregulated lncRNAs,was overexpressed in tumors and significantly associated with poor survival in LUAD. knockdown of LINC00857 with siRNAs decreased tumor cell proliferation,colony formation,migration and invasion in vitro,as well as tumor growth in vivo. Overexpression of LINC00857 increased cancer cell proliferation,colony formation and invasion. Mechanistic analyses indicated …	26862852
LINC00941	lncRNA	Homo sapiens	lung adenocarcinoma	lung adenocarcinoma tissues	Regulation	qPCR//RNA sequencing//Univariate and Multivariate Cox regression analyses	The four-gene prognostic signature also stood out on top when compared with other prognostic signatures.	27707839
LINC00941	lncRNA	Homo sapiens	stomach cancer	GC tumor tissues and adjacent normal tissues	Regulation [up-regulated]	RT-PCR	In this study, we first confirmed that LINC00941was up-regulated in GC tumor tissues compared with adjacent normal tissues by RT-PCR, and found that the expression level of LINC00941 was correlated with invasion depth, lymphatic metastasis, and the TNM stage of patients with GC. Furthermore, by performing enrichment analysis based on the co-expression network and regulatory network, we found that…	29653230
LINC00968	lncRNA	Homo sapiens	non-small cell lung carcinoma	LUAD tissues, LUSC tissues and NSCLC cells	Regulation [activating the Wnt signaling pathway]	Knockdown	It was indicated that LINC00968 was significantly increased in LUAD tissues, LUSC tissues and NSCLC cells compared to their corresponding controls. Inhibition of LINC00968 was able to repress NSCLC growth, migration, and invasion in vitro while upregulation of LINC00968 reversed this process. Additionally, downregulation of LINC00968 induced apoptosis capacity of A549 cell. Apoptosis-related prot…	28926089
LINC00982	lncRNA	Homo sapiens	gastric adenocarcinoma	STAD tissue	Regulation [down-regulated]	RNA sequencing//qRT-PCR	As Figure 5A and 5C shown, LINC00982 and LINC00261 (P < 0.01) were down-regulated in STAD compared with controls. SHNG3 was significantly up-regulated in STAD tissues in Figure ​Figure5B5B (P < 0.01).	28484081
LINC00982	lncRNA	Homo sapiens	stomach cancer	primary gastric tissue, cell line (SGC7901, BGC823, MGC803, AGS, MKN45)	Regulation [up-regulated]	FCA//qPCR//RNAi//Western blot//Microarray	The expression of LINC00982 was downregulated in tumor tissues compared with those in the adjacent normal tissues. Furthermore,decreased LINC00982 expression was negatively correlated with invasion depth,advanced TNM stage,and regional lymph node metastasis. Knockdown of LINC00982 expression by small interfering RNA (siRNA) could promote cell proliferation and cell cycle progression,while ectopic…	26334618
LINC00982	lncRNA	Homo sapiens	stomach cancer	gastric tissue, cell line (SGC7901, BGC823, MGC803, AGS, MKN45)	Regulation [down-regulated]	FCA//qPCR//RNAi//Western blot//Microarray	In this study,we identified a novel lncRNA LINC00982,whose expression was downregulated in tumor tissues in 106 patients with gastric cancer (GC) compared with those in the adjacent normal tissues (P < 0.001). Furthermore,knockdown of LINC00982 expression by small interfering RNA (siRNA) could promote cell proliferation and cell cycle progression,while ectopic expression of LINC00982 inhibited ce…	26334618
LINC01006	lncRNA	Homo sapiens	stomach cancer	gastric cancer tissues and adjacent normal tissues	Expression [low expression]	qRT-PCR	LINC01006 levels in cancer tissues were significantly lower than those in adjacent normal tissues (P< 0.001) and healthy control tissues (P< 0.001). Its expression was associated with age (P= 0.013), tumor location (P= 0.022), tumor size (P= 0.030), and venous invasion (P= 0.018). Moreover, expression of LINC01006 was downregulated in two gastric cancer cell lines, MGC-803 (P< 0.05) and AGS (P< 0…	29060927
LINC01089	lncRNA	Homo sapiens	astrocytoma	brain	Regulation [up-regulated]	qRT-PCR//Microarray	Our analysis ultimately generated a list of 7 lncRNAs that were differentially expressed in astrocytomas in comparison to the NAT samples. Among these lncRNAs,ENST00000244906,ENST00000545440,NR_002809 and ENST00000436616 were shown to be upregulated by a factor greater than twofold,whereas 3 lncRNAs,XLOC_010967,BC002811 and ASO1937,were shown to be downregulated by a factor greater than twofold.	26252651
LINC01089	lncRNA	Homo sapiens	astrocytoma	brain	Regulation [up-regulated]	Microarray	Among the lncRNAs detected,3806 lncRNAs with a fold change>2 or <0.5 and a q value<0.05 were found to have significantly different expression levels in astrocytoma samples compared to NAT samples. Of those,1196 were downregulated and 2610 were upregulated.	26252651
LINC01089	lncRNA	Homo sapiens	breast cancer	N/A	Regulation	qPCR//Microarray	LIMT is a novel metastasis inhibiting lncRNA suppressed by EGF and downregulated in aggressive breast cancer.	27485121
LINC01089	lncRNA	Homo sapiens	gemistocytic astrocytoma	N/A	Expression	qRT-PCR	The upregulation of ENST00000545440 and NR_002809 was associated with advanced clinical stages of astrocytoma.	26252651
LINC01094	lncRNA	Homo sapiens	astrocytoma	brain	Regulation [up-regulated]	Microarray	Among the lncRNAs detected,3806 lncRNAs with a fold change>2 or <0.5 and a q value<0.05 were found to have significantly different expression levels in astrocytoma samples compared to NAT samples. Of those,1196 were downregulated and 2610 were upregulated.	26252651
LINC01133	lncRNA	Homo sapiens	cervical squamous cell carcinoma	N/A	Expression [low expression]	ROC//Univariate and Multivariate Cox regression analyses	A 15-lncRNA based risk score was developed based on the Cox co-efficient of the individual lncRNAs. The prognostic value of this risk score was validated in the complete set and internal testing set. In summary, a 15-lncRNA expression signature (BAIAP2-AS1, RP11-203J24.8, LINC01133, RP1-7G5.6, RP11-147L13.15, SERHL, CTC-537E7.3, RP11-440L14.1, RP11-131N11.4, ILF3-AS1, RP11-80H18.4, RP11-1096G20.5…	29525275
LINC01133	lncRNA	Homo sapiens	colorectal cancer	N/A	Regulation	RIP//RT-PCR//Western blot	Long non-coding RNA LINC01133 inhibits epithelial mesenchymal transition and metastasis in colorectal cancer by interacting with SRSF6.	27443606
LINC01133	lncRNA	Homo sapiens	colorectal cancer	CRC tissue	Regulation [down-regulated]	qRT-PCR	LINC01133 was significantly down-regulated in CRC tissues compared to normal tissue samples (p < 0.001), and a low expression of LINC01133 was found to be significantly associated with lymph node metastasis (p = 0.004), distant metastasis (p = 0.043), N classification (p = 0.022) and TNM stage (p = 0.011).	28537675
LINC01133	lncRNA	Homo sapiens	lung squamous cell carcinoma	N/A	N/A	qPCR//RNAi//Microarray	LSCC patients with higher expression level of LINC01133 had shorter survival time. LINC01133 is upregulated in lung squamous cell cancer and predicts survival	25908174
LINC01133	lncRNA	Homo sapiens	lung squamous cell carcinoma	NSCLC tissue, cell line (H1703)	Regulation [up-regulated]	qPCR//RNAi//Microarray	Quantitative real-time polymerase chain reaction assay confirmed that LINC01133 was upregulated in LSCC but not in the LAD samples. LSCC patients. LINC01133 may promote invasion of LSCC cell.	25908174
LINC01133	lncRNA	Homo sapiens	non-small cell lung carcinoma	N/A	Expression	ChIP//RNAi//Western blot//qPCR	How LINC01133 over-expression confers an oncogenic function in NSCLC that may offer a novel therapy target in this disease.	26840083
LINC01204	lncRNA	Homo sapiens	hereditary hemorrhagic telangiectasia	N/A	Expression [differentially expressed]	Microarray	Top 42 long non-coding RNAs (q<0.001) differentially expressed in HHT telangiectasia.	24603890
LINC01224	lncRNA	Homo sapiens	astrocytoma	brain	Regulation [down-regulated]	Microarray	Among the lncRNAs detected,3806 lncRNAs with a fold change>2 or <0.5 and a q value<0.05 were found to have significantly different expression levels in astrocytoma samples compared to NAT samples. Of those,1196 were downregulated and 2610 were upregulated.	26252651
LINC01291	lncRNA	Homo sapiens	astrocytoma	brain	Regulation [up-regulated]	Microarray	Among the lncRNAs detected,3806 lncRNAs with a fold change>2 or <0.5 and a q value<0.05 were found to have significantly different expression levels in astrocytoma samples compared to NAT samples. Of those,1196 were downregulated and 2610 were upregulated.	26252651
LINC01315	lncRNA	Homo sapiens	Nasopharyngeal carcinoma	NPC tissue	Regulation [up-regulated]	qPCR//Microarray	In primary NPC,upregulation of lnc-C22orf32-1,lnc-AL355149.1-1,and lnc-ZNF674-1 was observed. High levels of lnc-C22orf32-1 and lnc-AL355149.1-1 were significantly associated with the male patients. In addition,increased expression of lnc-C22orf32-1 and lnc-ZNF674-1 was associated with advanced tumor stages. Recurrent NPC displayed a distinctive lncRNA expression pattern. lnc-BCL2L11-3 was signif…	24822202
LINC01315	lncRNA	Homo sapiens	Nasopharyngeal carcinoma	N/A	Expression [differentially expressed]	qPCR//Microarray	In primary NPC, upregulation of lnc-C22orf32-1, lnc-AL355149.1-1, and lnc-ZNF674-1 was observed. High levels of lnc-C22orf32-1 and lnc-AL355149.1-1 were significantly associated with the male patients.	24822202
LINC01410	lncRNA	Homo sapiens	astrocytoma	brain	Regulation [up-regulated]	Microarray	Among the lncRNAs detected,3806 lncRNAs with a fold change>2 or <0.5 and a q value<0.05 were found to have significantly different expression levels in astrocytoma samples compared to NAT samples. Of those,1196 were downregulated and 2610 were upregulated.	26252651
LINC01444	lncRNA	Rattus norvegicus	Subarachnoid Hemorrhage, Traumatic	brain	Regulation [up-regulated]	Array	In conclusion,these results demonstrated that the expression profiles of the LncRNAs and mRNAs were significantly different between the SAH-induced EBI group and the sham operation group. These differently expressed LncRNAs maybe important in EBI following SAH.	25777551
LINC01503	lncRNA	Homo sapiens	squamous cell carcinoma	esophageal and head and neck SCCs	Expression [high expression]	ISH//RNA pull-down assay//Luciferase reporter gene assay	We identified a lncRNA, LINC01503, which is regulated by a super-enhancer and is expressed at significantly higher levels in esophageal and head and neck SCCs than in non-tumor tissues. High levels in SCCs correlated with shorter survival times of patients. The transcription factor TP63 bound to the super-enhancer at the LINC01503 locus and activated its transcription. Expression of LINC01503 in …	29454790
LINC01503	lncRNA	Homo sapiens	tongue squamous cell carcinoma	tongue SCC tissue	Regulation [up-regulated]	qPCR//Microarray	Overexpression of lnc-SPRR2D-1 and lnc-PPP2R4-5 was found in the tongue SCC tissue. Overexpression of the lnc-MBL2-4:3 in the tongue SCC was highly significant in comparison with the paired normal epithelia. Lnc-AL355149.1-1 was the only lncRNA found to be downregulated in the tongue SCC tissues.The association of lncRNA with the T-stage and nodal status of tongue SCC patients suggested that lncR…	25045670
LINC01569	lncRNA	Homo sapiens	astrocytoma	brain	Regulation [up-regulated]	Microarray	Among the lncRNAs detected,3806 lncRNAs with a fold change>2 or <0.5 and a q value<0.05 were found to have significantly different expression levels in astrocytoma samples compared to NAT samples. Of those,1196 were downregulated and 2610 were upregulated.	26252651
LINC01778	lncRNA	Homo sapiens	astrocytoma	brain	Regulation [up-regulated]	Microarray	Among the lncRNAs detected,3806 lncRNAs with a fold change>2 or <0.5 and a q value<0.05 were found to have significantly different expression levels in astrocytoma samples compared to NAT samples. Of those,1196 were downregulated and 2610 were upregulated.	26252651
LINP1	lncRNA	Homo sapiens	breast cancer	N/A	Regulation	Western blot//qRT-PCR//RNA sequencing	Blocking LINP1, which is regulated by p53 and epidermal growth factor receptor (EGFR) signaling, increases the sensitivity of the tumor-cell response to radiotherapy in breast cancer.	27111890
LINP1	lncRNA	Homo sapiens	breast cancer	breast cancer cells	Regulation [up-regulated]	qRT-PCR//Western blot//Gain- and Loss-of-function assays//Knockdown	In this study, we showed that the lncRNA in non-homologous end joining (NHEJ) pathway 1 (LINP1) was related to breast cancer cell proliferation, metastasis and chemoresistance. Loss- and gain-of function studies were used to assess the role of LINP1 in promoting breast cancer progression. LINP1 knockdown mitigated breast cancer cell growth by inducing G1-phase cell cycle arrest and apoptosis. LIN…	29293402
LINP1	lncRNA	Homo sapiens	cervical cancer	tumor tissues and cell lines of cervical cancer	Interaction [NHEJ pathway]	qRT-PCR//RIP//Western blot//RNA pull-down assay//Flow Cytometry//IF staining	We found that LINP1 associates with NHEJ proteins (Ku80 and DNA-PKcs). LINP1 translocates from cytosol to nucleus in response to irradiation. In addition, LINP1 knockdown significantly increases the levels of cleaved caspase3 and PARP, leading to enhanced cell apoptosis after ionizing radiation (IR). LINP1-knockdown cells showed delayed repairs of DNA double-strand breaks (DSBs) after IR. Finally…	29527968
LOXL1-AS1	lncRNA	Homo sapiens	exfoliation syndrome	N/A	Expression	Genotyping//Sequencing	Dysregulation of its expression by genetic risk variants plays a key role in XFS pathogenesis.	26307087
LUCAT1	lncRNA	Homo sapiens	clear cell renal cell carcinoma	ccRCC tissues	Regulation [up-regulated]	MTS assay//Colony formation assay//Transwell assay//ChIP//RIP	In this study, we found that lncRNA Lucat1 expression was significantly up regulated in tumor tissues compared to matched adjacent non-tumor tissues. The Lucat1 expression level was also associated with grade, the clinical pathological stage and the survival time. Functional assays showed that Lucat1 can promote renal cancer cell proliferation in vitro and in vivo. Further analysis showed that Lu…	29371934
LUCAT1	lncRNA	Homo sapiens	esophageal squamous cell carcinoma	ESCC cell lines and cancer tissues	Regulation [DNMT1]	qRT-PCR//Knockdown//siRNA transfection//Cell Proliferation Assays//Apoptosis assay//Western blot//MS-PCR//Invasion assay//Migration assay	LUCAT1 was significantly upregulated in ESCC cell lines and cancer tissue compared with normal cells and adjacent normal tissues. LUCAT1 knockdown reduced cell proliferation, induced apoptosis, and upregulated tumor-suppressor genes by reducing DNA methylation in KYSE-30 cells. Moreover, LUCAT1 siRNA reduced DNA methyltransferase 1 (DNMT1) protein levels without affecting transcription. Patients …	29247823
LUCAT1	lncRNA	Homo sapiens	Glioma	NSCLC tissue, cell lines	Regulation [up-regulated]	qRT-PCR//Western blot	In this study, we found that the expression of LUCAT1 was significantly up-regulated in NSCLC tissues compared to non-tumor tissues, and its expression was associated with tumor size, tumor-node-metastasis (TNM) stage and overall survival (OS).	28423699
LUCAT1	lncRNA	Homo sapiens	Glioma	N/A	Interaction [p21]	qPCR	We further demonstrated that LUCAT1 was associated with polycomb repressor complexes (PRC2) and that this association was required for epigenetically repression of p21 and p57, thus contributing to the regulation of NSCLC cell cycle and proliferation.	28423699
LUCAT1	lncRNA	Homo sapiens	head and neck squamous cell carcinoma	19 human papillomavirus (HPV)-negative HNSCC tumor-normal pairs	Expression [differentially expressed]	qRT-PCR	Differential expression was validated for 5 lncRNA (SPRY4-IT1, HEIH, LUCAT1, LINC00152, and HAND2-AS1). There was also an inverse association between MEG3 expression (not significantly differentially expressed in TCGA tumors but highly variable expression) and 3-year recurrence-free survival (RFS).	29575229
LUCAT1	lncRNA	Homo sapiens	lung cancer	cell line (A549, CL1-0, CL1-5, H1975, HCC-827, NCI-H292)	Regulation [up-regulated]	qPCR//RIP//Western blot	We found that XLOC_004924 was elevated in the airway epithelia of cigarette smokers versus nonsmokers in both of these datasets. In the first dataset,five nonsmokers were compared with six smokers. In the second study,the smokers' epithelia demonstrated a 3.9-fold increase in XLOC_004924,compared with nonsmokers. Functionally,siRNA knockdown of SCAL1 in HBE1 cells shows significant potentiation o…	23672216
LUCAT1	lncRNA	Homo sapiens	non-small cell lung carcinoma	N/A	N/A	ChIP//RIP//qPCR	Long noncoding RNA LUCAT1 is associated with poor prognosis in human non-small cell lung cancer and affects cell proliferation via regulating p21 and p57 expression.	27198302
LUCAT1	lncRNA	Homo sapiens	non-small cell lung carcinoma	N/A	Interaction [p57]	qPCR	We further demonstrated that LUCAT1 was associated with polycomb repressor complexes (PRC2) and that this association was required for epigenetically repression of p21 and p57, thus contributing to the regulation of NSCLC cell cycle and proliferation.	28423699
LUCAT1	lncRNA	Homo sapiens	osteosarcoma	MTX-resistant cells (MG63/MTX, HOS/MTX)	Regulation [up-regulated]	qRT-PCR//Luciferase reporter gene assay	Results showed that LUCAT1 was up-regulated in MTX-resistant cells (MG63/MTX, HOS/MTX) compared to that in parental cells. LncRNA LUCAT1 and ABCB1 protein expression levels were both up-regulated when induced by different concentration of methotrexate. In vitro and vivo, LUCAT1 knockdown decreased the expression levels drug resistance related genes (MDR1, MRP5, LRP1), proliferation, invasion and …	29170124
LUCAT1	lncRNA	Homo sapiens	ovarian cancer	cell line (A2780, A2780-DR)	Regulation [up-regulated]	qPCR//Western blot//RNA sequencing	Here,we showed that expression of lin-RECK-3,H19,LUCAT1,LINC00961,and linc-CARS2-2 was enhanced in cisplatin-resistant A2780-DR cells,Lin-RECK-3,H19,LUCAT1,LINC00961,and linc-CARS2-2 showed significantly increased expression levels in A2780-DR cells.	27193186
MAPKAPK5-AS1	lncRNA	Homo sapiens	hepatocellular carcinoma	N/A	Expression	RNA sequencing	It was found to be significantly associated with overall survival	26492393
MIATNB	lncRNA	Homo sapiens	astrocytoma	brain	Regulation [up-regulated]	Microarray	Among the lncRNAs detected,3806 lncRNAs with a fold change>2 or <0.5 and a q value<0.05 were found to have significantly different expression levels in astrocytoma samples compared to NAT samples. Of those,1196 were downregulated and 2610 were upregulated.	26252651
MIR155HG	lncRNA	Homo sapiens	astrocytoma	brain	Regulation [up-regulated]	Microarray	Among the lncRNAs detected,3806 lncRNAs with a fold change>2 or <0.5 and a q value<0.05 were found to have significantly different expression levels in astrocytoma samples compared to NAT samples. Of those,1196 were downregulated and 2610 were upregulated.	26252651
MIR155HG	lncRNA	Homo sapiens	chronic lymphocytic leukemia	lymphocyte	Regulation [up-regulated]	ChIP//Immunoblot//Microarray	MYB transcriptionally regulates the miR-155 host gene in chronic lymphocytic leukemia.	21296997
MIR155HG	lncRNA	Homo sapiens	Glioblastoma	brain	Regulation [down-regulated]	Microarray	the differential lncRNA expressions between astrocytic gliomas with or without IDH1 mutation. By comparing the IDH1 mutant (n=33) and wild-type (n=95) GBMs (grade IV astrocytoma),14 lncRNA probe sets (corresponding to 13 unique lncRNAs) were identified to be significantly different. Of these 14 probe sets,7 were down-regulated and 7 were up-regulated in the IDH1 mutant GBM samples as compared to …	26337623
MIR155HG	lncRNA	Homo sapiens	malignant glioma	cell line (U251, U87)	Regulation [down-regulated]	qPCR	MEG3 and ST7OT1 are up-regulated in both cell lineunder apoptosis induced using both agents. The induction of GAS5 is only clearly detected during DOX-induced apoptosis,whereas the up-regulation of neat1 and MIR155HG is only found during RES-induced apoptosis in both cell lines. However,TUG1,BC200 and MIR155HG are down regulated when necrosis is induced using a high dose of DOX in both cell lines.	25645334
MIR155HG	lncRNA	Homo sapiens	malignant glioma	N/A	Expression	qPCR	AGAP2-AS1, LINC01198 and MIR155HG were increased with tumor grade, while TPT1-AS1 was decreased.	27764782
MIR210HG	lncRNA	Homo sapiens	human foamy virus infection	the HFV-infected 297T cells	Expression [differentially expressed]	qRT-PCR//RNA sequencing	Subsequently, six differentially expressed lncRNAs characterized using RNA-seq were confirmed by quantitative real-time polymerase chain reaction assays. Interestingly, Gene Ontology (GO)/Gene Ontology Tree Machine (GOTM) and Kyoto Encyclopedia of Gene and Genomes (KEGG) pathway analyses indicated that positive regulation of interleukin 8 (IL8) production and cytokine-cytokine receptor interactio…	27750433
MIR210HG	lncRNA	Homo sapiens	osteosarcoma	55 cases of osteosarcoma tissue samples and adjacent normal tissue	Regulation [up-regulated]	Luciferase reporter gene assay//Bioinformatic analysis	In this study, miR210HG expression level was significantly upregulated in 55 cases of osteosarcoma tissue samples compared to adjacent normal tissue. Besides, the aberrantly enhanced miR210HG expression predicted poor prognosis and lower survival rate. In vitro, miR210HG knockdown suppressed the osteosarcoma cell proliferation, invasion, and epithelial-mesenchymal transition-related marker (N-cad…	28972855
MIR222HG	lncRNA	Homo sapiens	castration-resistant prostate cancer	CRPC LNCaP-Abl cells	Interaction [miR-221/222]	qRT-PCR//Dual luciferase reporter gene assay//Northern blot//Cell Proliferation Assays	With further investigation, we characterized a putative promoter region located 23.3 kb upstream of the miR-221/222 gene, and this promoter is differentially activated in CRPC LNCaP-Abl cells, leading to the up-regulation of miR-221/222. Upon promoter activation, a set of polyadenylated long non-coding RNA (lncRNA) MIR222HGs was transcribed from this promoter region. Over-expression of these MIR2…	29540675
MIR22HG	lncRNA	Homo sapiens	astrocytoma	brain	Regulation [up-regulated]	Microarray	Among the lncRNAs detected,3806 lncRNAs with a fold change>2 or <0.5 and a q value<0.05 were found to have significantly different expression levels in astrocytoma samples compared to NAT samples. Of those,1196 were downregulated and 2610 were upregulated.	26252651
MIR22HG	lncRNA	Homo sapiens	hepatocellular carcinoma	HCC tissues and corresponding nontumorous tissues	Expression [low expression]	RT-PCR//MTT assay	For the entire cohort of 127 patients, the normalized real-time PCR showed that the expression of lncRNA MIR22HG was lower in HCC tissues compared with corresponding nontumorous tissues. MTT assay showed that si-MIR22HG remarkably inhibited the proliferation tumor cells in three HCC cell lines including SMMC-7721, Huh-7 and Hep3B. Moreover, under-expression of MIR22HG was closely related to tumor…	29371967
MIR22HG	lncRNA	Homo sapiens	lung cancer	918 lung cancer and normal lung tissues and lung cancer cell lines	Regulation [down-regulated]	Bioinformatic analysis	Analysis of 918 lung cancer and normal lung tissues and lung cancer cell lines revealed that MIR22HG was significantly downregulated in lung cancer; this decreased expression was associated with poor patient survival. MIR22HG bound and stabilized the YBX1 protein. Silencing of MIR22HG triggered both cell survival and cell death signaling through dysregulation of the oncogenes YBX1, MET, and p21. …	29669758
MIR22HG	lncRNA	Homo sapiens	ovarian cancer	N/A	Locus	Western blot//qPCR	C17orf91 was a potential prognostic marker and functioned as an oncogene in ovarian cancer.	27535740
MIR31HG	lncRNA	Homo sapiens	Hirschsprung's disease	293T and SH-SY5Y cell lines	Regulation [down-regulated]	qRT-PCR	We report that downregulation of MIR31HG inhibited migration and proliferation in 293T and SH-SY5Y cell lines, by suppressing miR-31 and miR-31*. Moreover, the downregulation of miR-31 and miR-31* enhanced inter-α-trypsin inhibitor heavy chain 5 (ITIH5) and the phosphatidylinositol-4, 5-bisphosphate 3-kinase catalytic gamma subunit (PIK3CG), respectively with reductions of cell migration and prol…	29626357
MIR31HG	lncRNA	Homo sapiens	lung adenocarcinoma	lung adenocarcinoma tissues	Expression [differentially expressed]	qPCR	This study presented lncRNA landscapes and revealed differentially expressed, highly altered lncRNAs in LUSC and LUAD.	27903974
MIR31HG	lncRNA	Homo sapiens	non-small cell lung carcinoma	cell lines	Regulation [up-regulated]	qRT-PCR//Western blot	Expression of various lncRNAs differed significantly between the two cell lines, and MIR31HG expression in particular was significantly higher in PC9-R cells.	28529576
MIR31HG	lncRNA	Homo sapiens	non-small cell lung carcinoma	N/A	Interaction [EGFR/PI3K/AKT signaling pathway]	qPCR	The results of the current study suggest that MIR31HG lncRNA levels in PC9-R cells are higher than in PC9 cells. Furthermore, overexpression of MIR31HG lncRNAs may contribute to gefitinib resistance in PC9-R cells through the EGFR/PI3K/AKT pathway, which impacts on cell proliferation, apoptosis and the cell cycle. MIR31HG lncRNA may therefore be a novel candidate biomarker for future therapeutic …	28529576
MIR31HG	lncRNA	Homo sapiens	pancreatic ductal adenocarcinoma	N/A	Locus	ISH//Western blot//qRT-PCR	MIR31HG functions as an oncogenic lncRNA that promotes tumor progression, and miR-193b targets not only protein-coding genes but also the lncRNA, MIR31HG.	26549028
MIR31HG	lncRNA	Homo sapiens	stomach cancer	N/A	Expression	Western blot//qPCR	Decreased long noncoding RNA MIR31HG is correlated with poor prognosis and contributes to cell proliferation in gastric cancer.	26692098
MIR31HG	lncRNA	Homo sapiens	urinary bladder cancer	N/A	Regulation	qRT-PCR	MIR31HG may function as a cancer-suppressor gene to participate in the bladder cancer carcinogenesis and development.	27434291
MIR34AHG	lncRNA	Homo sapiens	osteosarcoma	osteosarcoma tissue, cell lines	Regulation [up-regulated]	qRT-PCR//MTT assay	The downregulation of AK055347 by siRNA resulted in a significant suppressive effect on proliferative and invasive ability, and promotion of cell apoptosis in osteosarcoma cells.	28123573
MIR34AHG	lncRNA	Homo sapiens	osteosarcoma	N/A	Interaction	qPCR	The downregulation of AK055347 by siRNA resulted in a significant suppressive effect on proliferative and invasive ability, and promotion of cell apoptosis in osteosarcoma cells.	28123573
MIR4435-2HG	lncRNA	Homo sapiens	lung cancer	N/A	Locus	Array	A novel long noncoding RNA AK001796 acts as an oncogene and is involved in cell growth inhibition by resveratrol in lung cancer.	25888808
MIR4435-2HG	lncRNA	Homo sapiens	non-small cell lung carcinoma	NSCLC cells	Expression [high expression]	RT-qPCR//MTT assay//Flow Cytometry//Western blot	It was found that the expression of AK001796 was increased in A549/DDP cells, compared with that in A549 cells. The knockdown of AK001796 by small interfering RNA reduced cellular cisplatin resistance and cell viability, and resulted in cell‑cycle arrest, with a marked increase in the proportion of A549/DDP cells in the G0/G1 phase. By contrast, the knockdown of AK001796 increased the number of a…	29067469
MIR4435-2HG	lncRNA	Homo sapiens	stomach cancer	gastric cancer tissue, plasma	Regulation [up-regulated]	Microarray//qRT-PCR	Five lncRNAs, including AK001058, INHBA-AS1, MIR4435-2HG, UCA1 and CEBPA-AS1 were validated to be increased in gastric cancer tissues. Furthermore, we found that plasma level of these five lncRNAs were significantly higher in gastric cancer patients compared with normal controls.	28423525
MIR4435-2HG	lncRNA	Homo sapiens	stomach cancer	gastric cancer cell lines, tissues and serum samples	Expression [high expression]	qRT-PCR//Flow Cytometry//IHC//Western blot	LINC00978 expression level was elevated in GC tumour tissues, serum samples and cell lines. The expression level of LINC00978 was significantly correlated with tumour size (P = 0.02), lymphatic metastasis (P = 0.009) and TNM stage (P = 0.009). LINC00978 knockdown inhibited the proliferation of GC cells by suppressing cell cycle progression and inducing apoptosis. LINC00978 knockdown also inhibite…	29271006
MNX1-AS1	lncRNA	Homo sapiens	breast cancer	brain tissue, cell lines	Regulation [up-regulated]	RNAi screening//ChIP//RIP	The Cancer Genome Atlas (TCGA) database mining revealed that MAYA expression is upregulated in breast cancer compared to normal tissue in both matched and unmatched sample pools	28114269
MNX1-AS1	lncRNA	Homo sapiens	colorectal cancer	CRC tissue, cell line (HCT116, RKO, HT29, SW620)	Regulation [up-regulated]	Luciferase reporter gene assay//qPCR//Microarray	Of the seletced lncRNAs,four lncRNAs named CCAT3,CCAT4,CCAT5,and CCAT6 (also named MYCLo-2) are upregulated in CRC cell lines,and two lncRNAs named CCAT7 and CCAT8 are downregulated in CRC cell lines. MYC-regulated lncRNAs,named MYCLos. The MYC-regulated MYCLos may function in cell proliferation and cell cycle by regulating MYC target genes such as CDKN1A (p21) and CDKN2B (p15),suggesting new reg…	25663692
MNX1-AS1	lncRNA	Homo sapiens	ovarian cancer	ovarian cancer tissue, cell line (SKOV3, SKOV3.ip1)	Regulation [down-regulated]	qPCR//Microarray	The qPCR results of seven lncRNAs (MALAT1,H19,UCA1,CCAT1,LOC645249,LOC100128881,and LOC100292680) were consistent with the deregulation found by microarray analysis,reflecting the reliability of the microarray data to some extent.	24379988
MNX1-AS1	lncRNA	Homo sapiens	ovarian cancer	ovarian tissue, cell lines	Regulation [up-regulated]	qRT-PCR//Western blot	MNX1-AS1 levels in ovarian cancer tissue were significantly upregulated nearly fourfold the normal tissue.	28414551
MSC-AS1	lncRNA	Homo sapiens	astrocytoma	brain	Regulation [down-regulated]	Microarray	Among the lncRNAs detected,3806 lncRNAs with a fold change>2 or <0.5 and a q value<0.05 were found to have significantly different expression levels in astrocytoma samples compared to NAT samples. Of those,1196 were downregulated and 2610 were upregulated.	26252651
NEAT1	lncRNA	Homo sapiens	acquired immunodeficiency syndrome	N/A	Expression [differentially expressed]	qRT-PCR//Western blot	We found NEAT-1 to be one of several lncRNAs whose expression is changed by HIV-1 infection,and we have characterized its role in HIV-1 replication.	23362321
NEAT1	lncRNA	Homo sapiens	acute promyelocytic leukemia	blood, cell line (NB4, NB4-R2, U937-PR9)	Regulation [down-regulated]	qPCR//Western blot	We found that NEAT1 is significantly repressed in de novo APL samples compared with those of healthy donors. We further provide evidence that NEAT1 expression was repressed by PML-RAR,Furthermore,significant NEAT1 upregulation was observed during all-trans retinoic acid (ATRA)-induced NB4 cell differentiation.	25245097
NEAT1	lncRNA	Homo sapiens	amyotrophic lateral sclerosis	N/A	Expression [differentially expressed]	EM-ISH//Immunoblot//qPCR	The long non-coding RNA nuclear-enriched abundant transcript 1_2 induces paraspeckle formation in the motor neuron during the early phase of amyotrophic lateral sclerosis.	23835137
NEAT1	lncRNA	Homo sapiens	astrocytoma	brain	Expression [differentially expressed]	qPCR	We identified 24 lncRNAs suitable as normalisers in diffuse astrocytomas. The top five are Zfhx2as (stability value 0.008),H19 (stability value 0.010),EgoA (stability value 0.010),IGF2AS (stability value 0.010) and Hoxa11as (stability value 0.012). In case of anaplastic astrocytomas,we identified 22 suitable normalisers,the five most stable lncRNAs are SNHG4 (stability value 0.005),H19 upstream c…	25561975
NEAT1	lncRNA	Homo sapiens	astrocytoma	brain	Regulation [up-regulated]	Microarray	Among the lncRNAs detected,3806 lncRNAs with a fold change>2 or <0.5 and a q value<0.05 were found to have significantly different expression levels in astrocytoma samples compared to NAT samples. Of those,1196 were downregulated and 2610 were upregulated.	26252651
NEAT1	lncRNA	Homo sapiens	breast cancer	cell lines	Regulation [up-regulated]	ISH//qPCR	Lsinct5 is overexpressed in breast and ovarian cancer cell lineand tumor tissues,relative to their normal counterpart. We chose a subset of these genes to validate using qPCR and found that ten of these genes were indeed significantly affected by the LSINCT5 knockdown. Interestingly,two genes that were significantly downregulated were the lncRNA NEAT-1 and a protein coding gene PSPC1.	21532345
NEAT1	lncRNA	Homo sapiens	breast cancer	cell line (MCF-7, MDA-MB-231, MDAMB-468)	Regulation [up-regulated]	ISH//qPCR	Induction of NEAT1 in hypoxia also leads to accelerated cellular proliferation,improved clonogenic survival and reduced apoptosis,all of which are hallmarks of increased tumorigenesis. Furthermore,in patients with breast cancer,high tumor NEAT1 expression correlates with poor survival,all of which are hallmarks of increased tumorigenesis.	25417700
NEAT1	lncRNA	Homo sapiens	breast cancer	cell line (MCF-7, MDA-MB-231)	Regulation [down-regulated]	ISH//qPCR	we demonstrated that downregulating the expression of the lncRNA nuclear paraspeckle assembly transcript 1 (NEAT1) in breast cancer cells inhibited cell growth and induced cell apoptosis. In addition,the RNA-binding protein fused in sarcoma/translocated in liposarcoma (FUS/TLS) physically interacted with NEAT1,and reducing the expression of FUS/TLS also induced cell apoptosis. Multiple miRNAs wer…	27147820
NEAT1	lncRNA	Homo sapiens	breast cancer	N/A	Regulation	ISH//qPCR	The dysregulation of the BRCA1/NEAT1/miR-129-5p/WNT4 signaling axis is involved in promoting breast tumorigenesis.	27556296
NEAT1	lncRNA	Homo sapiens	breast cancer	BC cell lines and clinical tumor samples	Interaction [interacted with miR-101]	qPCR//Knockdown	The long non-coding RNA NEAT1 interacted with miR-101 modulates breast cancer growth by targeting EZH2.	28034643
NEAT1	lncRNA	Homo sapiens	breast cancer	breast cancer tissue, cell lines	Regulation [up-regulated]	qRT-PCR//MTT assay//Western blot	lncRNA NEAT1 was highly expressed in BC tissue, and the expression was also closely related to the tumor size and lymph node metastasis.	28338194
NEAT1	lncRNA	Homo sapiens	Burkitt lymphoma	blood	Regulation [up-regulated]	qPCR//RNAi//Western blot	NEAT1 expression levels were validated by qPCR,demonstrating high baseline expression (average Cp = 21.3),and confirming p53-dependent induction .lncRNAs NEAT1 and lincRNA-p21 as novel elements of the p53-dependent DNA damage response machinery in CLL and lymphoma.	25971364
NEAT1	lncRNA	Homo sapiens	cancer	cancer cells	Expression [high expression]	qPCR//Meta-analysis	The results showed that high expression level of NEAT1 was significantly associated with shorter overall survival in cancer patients (hazard ratio (HR) = 1.53, 95% confidence interval (CI) = 1.36-1.71); i	27926523
NEAT1	lncRNA	Homo sapiens	cervical cancer	cervical cancer cells/tissues	Expression [high expression]	RT-qPCR//Flow Cytometry//Colony formation assay//Wound healing assay//Luciferase reporter gene assay	Reverse transcription‑quantitative polymerase chain reaction results demonstrated that the expression of NEAT1 was higher in cervical cancer cells/tissues compared with that in normal human keratinocytes/tissues. Patients with higher NEAT1 level had poorer clinical characteristics and a shorter survival time compared with those that exhibited lower NEAT1 expression levels. In vitro, flow cytomete…	29207151
NEAT1	lncRNA	Homo sapiens	cholangiocarcinoma	cell lines	Regulation [up-regulated]	qRT-PCR//Western blot	These results indicate that NEAT-1 could contribute to the phenotypic effects associated with CCA.	28122578
NEAT1	lncRNA	Homo sapiens	cholangiocarcinoma	N/A	Interaction [BAP1]	qPCR	A BAP1 dependent alteration in expression of lncRNA NEAT-1 was identified by RT-PCR based lncRNA expression profiling, and an inverse relationship between this lncRNA and BAP1 was observed in analysis of the Tumor Cancer Genome Atlas cholangiocarcinoma dataset.	28122578
NEAT1	lncRNA	Homo sapiens	chronic lymphocytic leukemia	blood	Regulation [up-regulated]	qPCR//RNAi//Western blot	NEAT1 expression levels were validated by qPCR,demonstrating high baseline expression (average Cp = 21.3),and confirming p53-dependent induction . lncRNAs NEAT1 and lincRNA-p21 as novel elements of the p53-dependent DNA damage response machinery in CLL and lymphoma.	25971364
NEAT1	lncRNA	Homo sapiens	colorectal cancer	CRC tissue	Regulation [up-regulated]	qPCR	Results showed that NEAT1 expression in colorectal cancer was up-regulated in 72.0% (172/239) cases compared with corresponding normal counterparts,and related to tumor differentiation,invasion,metastasis and TNM stage.	26314847
NEAT1	lncRNA	Homo sapiens	colorectal cancer	CRC tissue	Regulation [up-regulated]	qPCR	Results showed that NEAT1 expression in colorectal cancer was up-regulated in 72.0% (172/239) cases compared with corresponding normal counterparts,and related to tumor differentiation,invasion,metastasis and TNM stage. NEAT1 was associated with both disease-free survival and overall survival of patients with colorectal cancer that patients with high NEAT1 expression tend to have unfavorable outc…	26314847
NEAT1	lncRNA	Homo sapiens	colorectal cancer	N/A	Expression	qPCR	Whole blood NEAT1 expression is a novel diagnostic and prognostic biomarker of overall survival in colorectal cancer.	26552600
NEAT1	lncRNA	Homo sapiens	colorectal cancer	CRC cells and tissues	Expression [overexpression]	qPCR//Knockdown	Results showed that NEAT1 was significantly overexpressed in CRC cells and tissues.	28013491
NEAT1	lncRNA	Homo sapiens	degenerative disc disease	degenerative nucleus pulposus cells	Regulation [up-regulated]	RT-PCR//Western blot	NEAT1 expression was assessed in degenerative and control nucleus pulposus using RT-PCR. Western blotting and RT-PCR were also used to investigate p53 and p21 levels in nucleus pulposus tissues. NEAT1 function in degenerative nucleus pulposus cells was assessed with gain- and loss-of-function experiments. ERK/MAPK signaling was also examined. NEAT1, p53, and p21 were dramatically upregulated in i…	29534600
NEAT1	lncRNA	Homo sapiens	dengue disease	peripheral blood mononuclear cells	Expression [differentially expressed]	qRT-PCR//ROC	We identified Nuclear Enriched Abundant Transcript 1 (NEAT1) as one of the differentially expressed lncRNAs (adjusted P ≤ 0.05 and log-fold change ≥ 2) and subsequently validated the expression by qRT-PCR. The co-expression analysis further revealed that NEAT1 and the coding gene IFI27 were highly co-expressed and negatively correlated with dengue severity. Using regression analysis, we observed …	29031635
NEAT1	lncRNA	Homo sapiens	endometrial cancer	N/A	Regulation	Array	Overexpression of long noncoding RNA, NEAT1 promotes cell proliferation, invasion and migration in endometrial endometrioid adenocarcinoma.	27664948
NEAT1	lncRNA	Homo sapiens	frontotemporal dementia	N/A	Interaction	MTT assay//qRT-PCR//RNAi	Analysis of RNA binding by TDP-43 in brains from subjects with FTLD revealed that the greatest increases in binding were to the MALAT1 and NEAT-1 noncoding RNAs.	20581224
NEAT1	lncRNA	Homo sapiens	gastric adenocarcinoma	N/A	Expression	qRT-PCR	Expression of NEAT1 lncRNA was enhanced in GACs; and NEAT1 may influence GAC progression by promoting tumor growth.	26911892
NEAT1	lncRNA	Homo sapiens	Glioma	glioma stem cells, the sorted CD133+ U87 glioma cells	Expression [high expression]	RT-PCR//Knockdown	We found higher NEAT1 RNA expression in CD133+ human glioma primary culture stem cells and CD133+ U87 cells via RT-PCR.	27878295
NEAT1	lncRNA	Homo sapiens	Glioma	glioma endothelial cells (GECs)	Regulation [up-regulated]	qRT-PCR//Knockdown	Here, we have identified lncRNA nuclear paraspeckle assembly transcript 1 (NEAT1), was remarkably up-regulated in glioma endothelial cells (GECs) obtained from an in vitro BTB model. Knockdown of NEAT1 impaired the integrity and increased the permeability of the BTB, accompanied by downregulation of expression of the tight junction proteins ZO-1, occludin and claudin-5 in GECs. Both bioinformatic…	28185956
NEAT1	lncRNA	Homo sapiens	hepatocellular carcinoma	HCC tissue	Regulation [up-regulated]	qPCR	Our results revealed that NEAT1 appeared to have higher expression in the HCC tissues,compared with the adjacent non-cancerous liver tissues. High levels of NEAT1 promoted the clinical features of HCC,including the number of tumor nodes,metastasis,clinical TNM stage,the status of portal vein tumor embolus,vaso-invasion and the infiltration of tumor cells. Additionally,high NEAT1 expression levels…	26191242
NEAT1	lncRNA	Homo sapiens	hepatocellular carcinoma	HCC tissue, cell lines	Regulation [up-regulated]	qPCR	In the present study, it was concluded that the expression of NEAT1 was significantly increased in the HCC tissues and cell lines. Meanwhile, after downregulating NEAT1 expression in HepG2/Huh7 cell lines, the cell viability was significantly lowered, whereas the corresponding rate of apoptosis was significantly increased.	28526689
NEAT1	lncRNA	Homo sapiens	hepatocellular carcinoma	HCC tissue, cell lines	Interaction [miR-129-5p-VCP-IκB]	qPCR	Additionally, it was found that the NEAT1 and miR-129-5p expression showed a negative correlation in HCC tissues. It was further proved that there was a certain negative regulatory mechanism between NEAT1 and miR-129-5p, which was related to the expression of VCP and IκB. The mouse model experiments confirmed that the interference with NEAT1 expression inhibited tumor growth. The study concluded …	28526689
NEAT1	lncRNA	Homo sapiens	hepatocellular carcinoma	HCC cell lines	Expression [high expression]	RT-PCR	For the entire cohort of 86 patients, we showed that the expression level of NEAT1 was significantly higher in HCC tissues compared with non-tumorous tissues and NEAT1 was increased obviously in the HCC cell lines including SMMC-7721, Huh-7 and Hep3B (P < 0.001).	28732670
NEAT1	lncRNA	Homo sapiens	HIV	N/A	Expression	qPCR	The presence of NEAT1 in plasma is a potential biomarker of HIV-1 infection.	26139386
NEAT1	lncRNA	Homo sapiens	Huntington's disease	brain	Regulation [up-regulated]	Array	lncRNAs TUG1 (necessary for retinal development) and NEAT1 (a structural component of nuclear paraspeckles) are upregulated in HD caudate,while the brain-specific tumour-suppressor MEG3 is downregulated.	22202438
NEAT1	lncRNA	Homo sapiens	Huntington's disease	N/A	Expression [differentially expressed]	Array	lncRNAs TUG1 (necessary for retinal development) and NEAT1 (a structural component of nuclear paraspeckles) are upregulated in HD caudate,while the brain-specific tumour-suppressor MEG3 is downregulated.	23346095
NEAT1	lncRNA	Homo sapiens	Huntington's disease	N/A	Expression	Array	NEAT1 upregulation in HD contributes to the neuroprotective mechanism against neuronal injury rather than the pathological process underlying neurodegeneration in HD.	27221610
NEAT1	lncRNA	Homo sapiens	IMAGe syndrome	N/A	Expression [differentially expressed]	PCR	The long non-coding RNA NEAT-1 is increased in IUGR placentas,leading to potential new hypotheses of IUGR origin/development.	24280234
NEAT1	lncRNA	Homo sapiens	kidney disease	N/A	Expression	qPCR	The reduced NEAT1 level is correlated with the epidemic of HFRS	27774948
NEAT1	lncRNA	Homo sapiens	laryngeal squamous cell carcinoma	cell line (Hep-2)	Regulation [down-regulated]	Luciferase reporter gene assay//qPCR//Western blot	NEAT1 level was significantly higher in LSCC than in corresponding adjacent non-neoplastic tissues,and patients with neck nodal metastasis or advanced clinical stage had higher NEAT1 expression. Moreover,siRNA mediated NEAT1 knockdown significantly inhibited the proliferation and induced apoptosis and cell cycle arrest at G1 phase in LSCC cells. The growth of LSCC xenografts was significantly sup…	26822763
NEAT1	lncRNA	Homo sapiens	leukemia	N/A	Expression	Western blot//qRT-PCR	Overexpression of lncRNA NEAT1 mitigates multidrug resistance by inhibiting ABCG2 in leukemia.	27446393
NEAT1	lncRNA	Homo sapiens	malignant glioma	brain	Regulation [up-regulated]	Luciferase reporter gene assay//qRT-PCR	NEAT1 was upregulated in glioma tissues than noncancerous brain tissues. Knockdown of NEAT1 reduced glioma cell proliferation,invasion,and migration. RNA immunoprecipitation assay combined with luciferase reporter assay confirmed miR-449b-5p-specific binding to NEAT1. Furthermore,we verified that c-Met was a directly target of miR-449b-5p. Rescue assays demonstrated NEAT1 functions a molecular sp…	26242266
NEAT1	lncRNA	Homo sapiens	malignant glioma	glioma tissue	Regulation [up-regulated]	Luciferase reporter gene assay//qRT-PCR	In our results,the relative level of NEAT1 expression was higher in cancer tissues compared with adjacent noncancerous tissues (p < 0.001). High NEAT1 expression was observed to be closely correlated with larger tumor size (p = 0.023),higher WHO grade (p = 0.005),and recurrence (p = 0.011).	26582084
NEAT1	lncRNA	Homo sapiens	malignant glioma	N/A	Locus	Luciferase reporter gene assay//qRT-PCR	NEAT1 knockdown inhibited GSC cell proliferation, migration and invasion and promoted GSC apoptosis.	27556696
NEAT1	lncRNA	Homo sapiens	Nasopharyngeal carcinoma	cell line (CNE-2, HONE-1, 5-8F, SUNE-1)	Regulation [up-regulated]	Luciferase reporter gene assay//qPCR//Western blot	We found that lncRNA NEAT1 was significantly upregulated in NPC cell lineand tissues. Knockdown of NEAT1 could sensitize NPC cells to radiation in vitro. Further investigation found that NEAT1 regulated radioresistance by modulating EMT phenotype. Furthermore,we found that there was reciprocal repression between NEAT1 and miR-204. ZEB1 was identified as a downstream target of miR-204 and NEAT1 up…	27020592
NEAT1	lncRNA	Homo sapiens	Nasopharyngeal carcinoma	NPC cell lines	Expression [low expression]	Luciferase reporter gene assay//RNA immunoprecipitation//Bioinformatic analysis	In the current study, cDNA microarray analysis found that NEAT1 expression was reduced in nasopharyngeal carcinoma (NPC) patients and that it regulated NPC progression. However, the detailed mechanisms of NEAT1 in NPC were unclear. NEAT1 repressed NPC cell growth, invasion and radiation resistance in vitro and tumor metastasis in vivo. In addition, the results of an approach integrating bioinform…	29050268
NEAT1	lncRNA	Homo sapiens	non-small cell lung carcinoma	lung tissue	Regulation [up-regulated]	Dual luciferase reporter gene assay//qPCR//Western blot	The relative level of NEAT1 in NSCLC tissues was significantly elevated as compared to that of the adjacent non-cancer lung tissues. NEAT1 expression was positively correlated with patient age,lymphatic metastasis,vascular invasion and clinical TNM stage. lncRNA NEAT1 may act as a oncogene,which plays an important role in the tumorigenesis and deterioration of human NSCLC.	25854373
NEAT1	lncRNA	Homo sapiens	non-small cell lung carcinoma	N/A	Expression	Dual luciferase reporter gene assay//qPCR//Western blot	Circulating SPRY4-IT1, ANRIL, and NEAT might serve as a predictor for the early warning of non-small-cell lung cancer.	26453113
NEAT1	lncRNA	Homo sapiens	non-small cell lung carcinoma	cell line (A549, H460, H1299)	Regulation [up-regulated]	Dual luciferase reporter gene assay//qPCR//Western blot	In this study,we found that EGCG upregulated CTR1 and increased platinum accumulation in NSCLC (A549,H460 and H1299) cells,cDDP-resistant A549 cells and a nude mouse xenograft model. Cisplatin-induced inhibition of cell growth was enhanced by EGCG treatment in vitro and in vivo. MicroRNA hsa-mir-98-5p appears to suppress CTR1 gene expression,while long non-coding RNA (lncRNA) nuclear enriched abu…	27270317
NEAT1	lncRNA	Homo sapiens	non-small cell lung carcinoma	Lung tissue, cell line (A549, SPC-A1, H1299, 95D, SK-MES-1, NCI-H520)	Regulation [up-regulated]	Dual luciferase reporter gene assay//qPCR//Western blot	We identified NEAT1 was highly expressed in patients with NSCLC and was a novel regulator of NSCLC progression. Patients whose tumors had high NEAT1 expression had a shorter overall survival than patients whose tumors had low NEAT1 expression. Further,NEAT1 significantly accelerates NSCLC cell growth and metastasis in vitro and tumor growth in vivo. Additionally,we demonstrated that NEAT1 functio…	27351135
NEAT1	lncRNA	Homo sapiens	non-small cell lung carcinoma	NSCLC tissue	Regulation [up-regulated]	qRT-PCR	We observed that the expression of NEAT1 in NSCLC tissues and cell lines were much higher than that in normal control, respectively. High NEAT1 expression was statistically associated with poor differentiation, Lymph node metastasis and advanced TMN stage (all p < 0.05).	28239820
NEAT1	lncRNA	Homo sapiens	non-small cell lung carcinoma	NSCLC tissue	Interaction [Wnt/β-catenin signaling pathway]	qPCR	Moreover, the downregulation of NEAT1 expression significantly inhibited the NSCLC cells proliferation, migration, and invasiveness. Finally, we found that decreased expression of NEAT1 inhibited the Wnt/β-catenin signaling pathway activity.	28239820
NEAT1	lncRNA	Homo sapiens	non-small cell lung carcinoma	73 NSCLC tissue samples and matched nontumor adjacent tissue specimens and NSCLC cell lines	Regulation [up-regulated]	RT-qPCR//Western blot//Dual luciferase reporter gene assay//CCK-8 assay//Cell invasion assay	In the present study, lncRNA NEAT1 was detected to be significantly upregulated in NSCLC tissues and closely associated with advanced TNM stages, lymph node metastasis, distant metastasis, and poor prognosis. Further experiments revealed that lncRNA NEAT1 silencing inhibited cell proliferation and invasion in vitro. In addition, mechanistic analysis showed that lncRNA NEAT1 upregulated the miR-18…	28762332
NEAT1	lncRNA	Homo sapiens	non-small cell lung carcinoma	NSCLC cells	Expression [high expression]	qPCR//Bioinformatic analysis	The results indicated that NEAT1 was highly expressed in NSCLC, and high NEAT1 expression was associated with a shorter overall survival. NEAT1 promoted NSCLC cell growth and affected the cell cycle process in vitro. Furthermore, NEAT1 was observed to bind hsa-miR-377-3p, functioning as a competing endogenous RNA, which resulted in de-repression of its target gene E2F transcription factor 3 (E2F3…	29085511
NEAT1	lncRNA	Homo sapiens	oral squamous cell carcinoma	OSCC tissue	Regulation [up-regulated]	qPCR	We found that most of the selected transcripts (4/6) were upregulated in tumors relative to matched adjacent nonmalignant tissue. One gene,MEG-3,was downregulated in cancer compared with its adjacent nonmalignant tissue. Expression of lncRNA (HOTAIR,NEAT-1 and UCA1) was significantly higher in the samples that subsequently metastasized compared with the non-metastatic samples. By contrast,MEG-3 w…	23292713
NEAT1	lncRNA	Homo sapiens	oral squamous cell carcinoma	N/A	Expression [differentially expressed]	qPCR	Subsequently,they confirmed that the expression levels of HOTAIR,NEAT-1 and UCA3 in metastasized samples was prominent higher than the non-metastatic samples.	24817925
NEAT1	lncRNA	Homo sapiens	osteosarcoma	osteosarcoma tissues and cells	Regulation [up-regulated]	qRT-PCR//MTT assay//Tanswell invasive assay//Flow Cytometry//Luciferase reporter gene assay	NEAT1 was upregulated and miR-194 was downregulated in osteosarcoma tissues and cells. Knockdown of NEAT1 or overexpression of miR-194 suppressed proliferation and invasion and induced apoptosis of osteosarcoma cells in vitro. Luciferase reporter assay validated that NEAT1 could interact with miR-194 and negatively modulated its expression. Furthermore, inhibition of miR-194 reversed the suppress…	29047232
NEAT1	lncRNA	Homo sapiens	osteosarcoma	OS tissues and cell lines	Expression [high expression]	qRT-PCR	In the present study, we found that NEAT1 expression was significantly increased in OS tissues and cell lines. Overexpression of NEAT1 in OS tissues was correlated with higher clinical stage, distant metastasis and poorer prognosis. Loss- and gain-of-function assays showed that NEAT1 positively regulated metastasis in vitro and in vivo. In addition, ectopic expression of NEAT1 also induced epithe…	29416922
NEAT1	lncRNA	Homo sapiens	ovarian cancer	ovarian carcinoma cell line	Regulation [up-regulated]	Luciferase reporter gene assay//qPCR//Western blot	Lsinct5 is overexpressed in breast and ovarian cancer cell lineand tumor tissues,relative to their normal counterpart. We chose a subset of these genes to validate using qPCR and found that ten of these genes were indeed significantly affected by the LSINCT5 knockdown. Interestingly,two genes that were significantly downregulated were the lncRNA NEAT-1 and a protein coding gene PSPC1.	21532345
NEAT1	lncRNA	Homo sapiens	ovarian cancer	Ovarian cancer tissue	Regulation [up-regulated]	Luciferase reporter gene assay//qPCR//Western blot	In this study,we identified that NEAT1 was up-regulated in OC patients and cell lines,and its expression was associated with the FIGO stage and lymph node metastasis. Furthermore,the ectopic expression of NEAT1_1 in OVCAR-3 cell linepromoted cell proliferation and invasion,whereas knockdown of NEAT1_1 did the opposite. Furthermore,NEAT1_1 was stabilized by an RNA-binding protein HuR,but suppresse…	27075229
NEAT1	lncRNA	Homo sapiens	ovarian cancer	N/A	Expression	Luciferase reporter gene assay//qPCR//Western blot	NEAT1 has a potential to function as a clinical biomarker for predicting disease invasiveness and prognosis of patients with OC.	27608895
NEAT1	lncRNA	Homo sapiens	pancreatic cancer	PC tissues and cells	Expression [high expression]	qPCR	Here, we found that the expression level of NEAT1 was higher in PC tissues compared to the corresponding non-tumor tissues.	27888106
NEAT1	lncRNA	Homo sapiens	papillary thyroid carcinoma	papillary thyroid carcinoma tissue	Regulation [up-regulated]	qPCR//Microarray	Expression profiles of five lnc-RNAs (MEG3,HULC,HOTAIR,NEAT1,and MALAT-1) previously shown to be involved in cancer metastasis were detected by qPCR in 5 pairs of papillary thyroid cancer and 11 matched lymph node metastatic tissues. Among the five,MEG3 showed significant down-expression. Overexpression of MEG3 inhibits thyroid cancer cell migration and invasion.	25997963
NEAT1	lncRNA	Homo sapiens	Parkinson's disease	N/A	Expression	qRT-PCR	It may be used in monitoring disease progression and it may serve as potential new targets for novel therapeutic approaches.	27021022
NEAT1	lncRNA	Homo sapiens	Parkinson's disease	human neuroblastoma cell line SH-SY5Y	Regulation	qRT-PCR	Up-regulated NEAT1 was found in MPTP-induced PD mice. Moreover, the NEAT1 expression was positively correlated with the concentration of MPP+. In SH-SY5Y cells stimulated by MPP+, NEAT1 knockdown dramatically promoted cell viability and suppressed cell apoptosis. Additionally, down-regulation of NEAT1 also decreased the ratio of Bax/Bcl-2, the activity of caspase-3, as well as the expression of α…	29575151
NEAT1	lncRNA	Homo sapiens	prostate cancer	prostate cancer tissue, cell line (LNCaP, CWR22Rv1, PC3)	Regulation [up-regulated]	ChIP//qPCR//RNA sequencing	Interestingly,nine out of these thirteen known cancer-related lncRNA showed significantly differential expression between tumor and normal prostate samples. Several lncRNA such as NEAT1,DANCR,HOTTIP,PRINS,and EGOT that have established functions in forming nuclear speckles,in development or in autoimmune disease,but were not previously known to be related to cancer,showed differential expression …	23728290
NEAT1	lncRNA	Homo sapiens	prostate cancer	prostate cancer tissue, cell line (LnCaP, PC3)	Regulation [up-regulated]	ChIP//qPCR//RNA sequencing	Among putatively ERa-regulated intergenic long non-coding RNAs (lncRNAs),we identified nuclear enriched abundant transcript 1 (NEAT1) as the most significantly overexpressed lncRNA in prostate cancer. Prostate cancer cells expressing high levels of NEAT1 were recalcitrant to androgen or AR antagonists. NEAT1 drives oncogenic growth by altering the epigenetic landscape of target gene promoters to …	25415230
NEAT1	lncRNA	Homo sapiens	relapsing-remitting multiple sclerosis	blood	Regulation [up-regulated]	qPCR	Our results indicate that these lncRNAs may be involved in MS pathogenesis.	27034068
NEAT1	lncRNA	Homo sapiens	Seizures	brain	Regulation [up-regulated]	qPCR//Microarray	Pairs of differentially expressed protein-coding and lncRNA genes that were either in an antisense overlap or,10-kb neighbors are shown together with stand-alone lncRNAs. Many of the affected protein-coding genes have known functions in synaptic plasticity.	22960213
NEAT1	lncRNA	Homo sapiens	squamous cell carcinoma	ESCC tissue, cell line (SHEE, SHEEC)	Regulation [up-regulated]	qPCR//RNAi	We found that the expression of NEAT1 was higher in ESCC tissues and cells compared with the normal counterparts. Pearson analysis showed that elevated NEAT1 levels were extraordinarily correlated with the tumor size (P=0.026),lymph node metastasis (P=0.035) and clinical stage (P=0.004).	26609486
NEAT1	lncRNA	Homo sapiens	stomach cancer	N/A	Regulation	qPCR	LncRNA NEAT1 plays an important role on gastric cancer tumorigenesis and progression and may act as a potential biomarker for therapeutic strategy and prognostic prediction.	27095450
NEAT1	lncRNA	Homo sapiens	stomach cancer	gastric tissue, cell line	Regulation [up-regulated]	qRT-PCR//MTT assay	This study found NEAT1 was up-regulated in GC tissues and cells, especially in in GC adriamycin-resistant cells.	28401449
NEAT1	lncRNA	Homo sapiens	stomach cancer	human gastric cancer cells	Regulation [up-regulated]	Dual luciferase reporter gene assay//RIP//RNA pull-down assay//Bioinformatic analysis	Here, we observed that NEAT1 and STAT3 expression were significantly upregulated in human gastric cancer cells including BGC823, SGC-7901, AGS, MGC803 and MKN28 cells compared to normal gastric epithelial cells GES-1 while miR-506 was downregulated. We inhibited NEAT1 and observed that NEAT1 inhibition was able to repress the growth, migration and invasion of gastric cancer cells. Reversely, over…	29363783
NEAT1	lncRNA	Homo sapiens	stomach cancer	gastric cancer tissues and cells	Regulation [up-regulated]	qPCR	LncRNA NEAT1 was upregulated in gastric cancer tissues and cells. Upregulated NEAT1 significantly promoted the proliferation, migration and invasion of BGC-823 cells, while suppression of NEAT1 exhibited contrary results. In addition, lncRNA NEAT1 inhibited the expression of miR-335-5p, and miR-335-5p targeted ROCK1 in BGC-823 cells. miR-335-5p overexpression significantly inhibited cell prolifer…	29544562
NEAT1	lncRNA	Homo sapiens	systemic lupus erythematosus	N/A	Expression	qRT-PCR//Microarray	The increased NEAT1 expression may be a potential contributor to the elevated production of a number of cytokines and chemokines in SLE patients.	27481557
NEAT1	lncRNA	Homo sapiens	TDP-43 protein, human	N/A	Expression [differentially expressed]	Meta-analysis	Biogenesis,metabolism,and functions of lncRNAs are otherwise interconnected with known pathogenic mechanisms	23791884
NEAT1	lncRNA	Homo sapiens	Thyroid cancer, papillary	PTC tissues and cell lines	Expression [high expression]	qRT-PCR//Western blot//Transwell assay//Dual luciferase reporter gene assay//RNA pull-down assay	LncRNA NEAT1 was highly expressed in PTC tissues and cell lines and could deteriorate PTC by promoting proliferation, invasion and migration accompanied by less apoptosis. Besides, miR-129-5p/ lncRNA NEAT1 were found to negatively correlate with each other by direct target relationship and their combination suppressed the progression of PTC. KLK7, a highly expressed downstream protein in PTC tiss…	29319165
NEAT1	lncRNA	Homo sapiens	thyroid carcinoma	thyroid carcinoma tissues and cells	Expression [high expression]	qPCR	In conclusion, these results suggest that high expression of NEAT1 promoted the onset of thyroid carcinoma.	28000845
NIFK-AS1	lncRNA	Homo sapiens	astrocytoma	brain	Regulation [up-regulated]	Microarray	Among the lncRNAs detected,3806 lncRNAs with a fold change>2 or <0.5 and a q value<0.05 were found to have significantly different expression levels in astrocytoma samples compared to NAT samples. Of those,1196 were downregulated and 2610 were upregulated.	26252651
NNT-AS1	lncRNA	Homo sapiens	breast cancer	BC tissues and matched normal tissues	Interaction [miR-142-3p/ZEB1 axis]	qRT-PCR//RIP//Luciferase reporter gene assay//Subcellular fractionation assay//Bioinformatic analysis	Subcellular fractionation assay demonstrated that NNT-AS1 was located in the cytoplasm of BC cells. Therefore, NNT-AS1 might exert ceRNA functions in BC cells. To validate this hypothesis, we found the combination between NNT-AS1 and miR-142-3p through conducting bioinformatics analysis, RIP and luciferase reporter assays. Similarly, the combination between miR-142-3p and ZEB1 was verified. Final…	29710510
NNT-AS1	lncRNA	Homo sapiens	cervical cancer	cervical cancer tissues compared with adjacent non-tumor tissues	Expression [overexpression]	qRT-PCR//Western blot	Our results showed that NNT-AS1 expression in cervical cancer tissues compared with adjacent non-tumor tissues the overexpression of NNT-AS1 was positively associated with advanced FIGO stage, lymph node metastasis, depth of cervical invasion and poorer overall survival.	28628975
NNT-AS1	lncRNA	Homo sapiens	colorectal cancer	CRC cell lines	Expression [high expression]	qPCR//Knockdown	NNT-AS1 was expressed higher in tumor tissues than that in adjacent noncancer tissues, and higher expression of NNT-AS1 was significantly correlated with lymph node metastasis (Yes vs. No, P=0.004), TNM stage (I/II vs. III/IV, P=0.004), vessel invasion (Yes vs. No, P=0.002) and differentiation (well and moderate vs. poor, P=0.008).	27966450
NNT-AS1	lncRNA	Homo sapiens	hepatocellular carcinoma	HCC tissue and cell lines and adjacent noncancerous tissue and normal cells	Regulation [up-regulated]	Gain- and Loss-of-function assays//Luciferase reporter gene assay//Bioinformatic analysis	In present study, our team identified the up-regulated expression of NNT-AS1 in HCC tissue and cell lines compared with adjacent noncancerous tissue and normal cells. Moreover, HCC patients with high NNT-AS1 levels had poor prognosis than that with low NNT-AS1 level (p=0.0089). In vitro, gain- and loss-of-function experiments revealed that enhanced NNT-AS1 expression promoted the proliferation ab…	29179477
NNT-AS1	lncRNA	Homo sapiens	osteosarcoma	osteosarcoma tissues and cells	Expression [overexpression]	qRT-PCR//CCK-8 assay//Colony formation assay//Flow Cytometry//Transwell assay	In this study, we found the expression of NNT-AS1 was significantly increased in tumor tissues compared to adjacent normal tissues. Furthermore, upregulated NNT-AS1 expression predicted poor prognosis and was an independent and significant risk factor for osteosarcoma patient survival. Further experiments revealed that NNT-AS1 knockdown significantly inhibited cell proliferation by inducing cell …	29518771
NNT-AS1	lncRNA	Homo sapiens	ovarian cancer	paclitaxel resistant ovarian cancer tissues and cell lines	Expression [aberrantly expressed]	Bioinformatic analysis	In the present study, we identified a panel of lncRNAs aberrantly expressed in both paclitaxel resistant ovarian cancer tissues and cell lines, including XR_948297, XR_947831, XR_938728, XR_938392, NR_103801, NR_073113, and NR_036503. Moreover, the seven-lncRNA signature showed a relatively high predictive accuracy of chemoresistance with an area under the ROC curve (AUC) of 0.93, and was associa…	28969062
NOP14-AS1	lncRNA	Homo sapiens	astrocytoma	brain	Regulation [up-regulated]	Microarray	Among the lncRNAs detected,3806 lncRNAs with a fold change>2 or <0.5 and a q value<0.05 were found to have significantly different expression levels in astrocytoma samples compared to NAT samples. Of those,1196 were downregulated and 2610 were upregulated.	26252651
NPPA-AS1	lncRNA	Homo sapiens	cardiovascular system disease	N/A	N/A	Immunoblot	The NPPA-AS lncRNA has been shown to be a modulator of the alternative splicing of the NPPA gene. This lncRNA thus has potential to be involved in cardiovascular disease	22817756
NR2F1-AS1	lncRNA	Homo sapiens	astrocytoma	brain	Regulation [down-regulated]	Microarray	Among the lncRNAs detected,3806 lncRNAs with a fold change>2 or <0.5 and a q value<0.05 were found to have significantly different expression levels in astrocytoma samples compared to NAT samples. Of those,1196 were downregulated and 2610 were upregulated.	26252651
NR2F1-AS1	lncRNA	Homo sapiens	hepatocellular carcinoma	oxaliplatin-resistant HCC tissue and cells	Regulation [up-regulated]	RT-PCR//Luciferase reporter gene assay//Microarray//Bioinformatic analysis	Results revealed that lncRNA NR2F1-AS1 was up-regulated in oxaliplatin-resistant HCC tissue and cells using microarray analysis and RT-PCR. Meanwhile, ABCC1 protein was overexpressed in OXA-resistant HCC cells (Huh7/OXA and HepG2/OXA). In vitro, NR2F1-AS1 knockdown reduced the invasion, migration, drug-resistant gene (MDR1, MRP5, LRP1) and IC50 value in Huh7/OXA and HepG2/OXA cells. In vivo, NR2F…	29602203
NR2F1-AS1	lncRNA	Homo sapiens	rhabdomyosarcoma	rhabdomyosarcoma cells	Expression [aberrantly expressed]	qPCR//RNA sequencing	Six dysregulated IncRNAs were validated by quantitative PCR assays and the secondary structures of these IncRNAs were projected. Moreover, we conducted a bioinformatics analysis of an IncRNAs (ENST00000602478) to elucidate the diversity of modification and functions of IncRNAs.	27060091
NUP50-AS1	lncRNA	Homo sapiens	astrocytoma	brain	Regulation [down-regulated]	Microarray	Among the lncRNAs detected,3806 lncRNAs with a fold change>2 or <0.5 and a q value<0.05 were found to have significantly different expression levels in astrocytoma samples compared to NAT samples. Of those,1196 were downregulated and 2610 were upregulated.	26252651
NUTM2A-AS1	lncRNA	Homo sapiens	astrocytoma	brain	Regulation [down-regulated]	Microarray	Among the lncRNAs detected,3806 lncRNAs with a fold change>2 or <0.5 and a q value<0.05 were found to have significantly different expression levels in astrocytoma samples compared to NAT samples. Of those,1196 were downregulated and 2610 were upregulated.	26252651
OLMALINC	lncRNA	Homo sapiens	astrocytoma	brain	Regulation [up-regulated]	Microarray	Among the lncRNAs detected,3806 lncRNAs with a fold change>2 or <0.5 and a q value<0.05 were found to have significantly different expression levels in astrocytoma samples compared to NAT samples. Of those,1196 were downregulated and 2610 were upregulated.	26252651
OTUD6B-AS1	lncRNA	Homo sapiens	astrocytoma	brain	Regulation [up-regulated]	Microarray	Among the lncRNAs detected,3806 lncRNAs with a fold change>2 or <0.5 and a q value<0.05 were found to have significantly different expression levels in astrocytoma samples compared to NAT samples. Of those,1196 were downregulated and 2610 were upregulated.	26252651
OTX2-AS1	lncRNA	Homo sapiens	astrocytoma	brain	Regulation [up-regulated]	Microarray	Among the lncRNAs detected,3806 lncRNAs with a fold change>2 or <0.5 and a q value<0.05 were found to have significantly different expression levels in astrocytoma samples compared to NAT samples. Of those,1196 were downregulated and 2610 were upregulated.	26252651
PCAT6	lncRNA	Homo sapiens	lung cancer	N/A	Locus	RIP//Western blot//qRT-PCR	PCAT6 could play an oncogenic role in lung cancer progression and may serve as a biomarker for prognosis of lung cancer patients.	27458097
PCAT6	lncRNA	Homo sapiens	non-small cell lung carcinoma	NSCLC tissue	Regulation [up-regulated]	qPCR	To identify lncRNAs that are critical to lung carcinogenesis,we selected three lncRNAs,CAR intergenic 10 (hereafter,CAR10),AK311218,and RP11-480I12.3,from the most up-regulated lncRNAs in the HPR NSCLCs (Table S3) and tested their expression by quantitative reverse transcription polymerase chain reaction (qRT-PCR). The expression of these lncRNAs was consistent with the microarray analysis.	27322209
PCAT6	lncRNA	Homo sapiens	prostate cancer	prostate cancer tissue, cell line (LNCaP, CWR22Rv1, PC3)	Regulation [up-regulated]	Northern blot//qPCR//RNAi//Microarray//RNA sequencing	Both lncRNA showed positive correlation between gene expression and SCNA. The criteria of increasing expression from normal to primary to metastatic prostate cancer aimed to uncover lncRNA that may be important therapeutic targets for both primary and metastatic cancers.	23728290
PCAT6	lncRNA	Homo sapiens	triple-receptor negative breast cancer	triple-negative breast cancer tissue	Regulation [up-regulated]	qPCR//Microarray	We found that the expression levels of TCONS_l2_00003938,ENST00000460164,ENST00000425295,MALAT1 and HOTAIR were significantly higher in tumor tissues than non-tumor tissues,whereas there were no significant differences in the expression levels of the other 3 lncRNAs. Our study identified a set of lncRNAs that were consistently aberrantly expressed in TNBC,and these dysregulated lncRNAs may be inv…	25996380
PGM5P3-AS1	lncRNA	Homo sapiens	astrocytoma	brain	Regulation [up-regulated]	Microarray	Among the lncRNAs detected,3806 lncRNAs with a fold change>2 or <0.5 and a q value<0.05 were found to have significantly different expression levels in astrocytoma samples compared to NAT samples. Of those,1196 were downregulated and 2610 were upregulated.	26252651
PINK1-AS	lncRNA	Homo sapiens	astrocytoma	brain	Regulation [up-regulated]	Microarray	Among the lncRNAs detected,3806 lncRNAs with a fold change>2 or <0.5 and a q value<0.05 were found to have significantly different expression levels in astrocytoma samples compared to NAT samples. Of those,1196 were downregulated and 2610 were upregulated.	26252651
PINK1-AS	lncRNA	Homo sapiens	breast cancer	N/A	Expression	Univariate and Multivariate Cox regression analyses//ROC	Among those gens, the negative coefficients for the eight genes (PINK1.AS, KLF3.AS1, LINC00339, LINC00472, RP11.351I21.11, PKD1P6.NPIPP1, PDCD4.AS1, RP11.69E11.4) indicated high level of expression were associated with longer RFS. The positive coefficients for remaining 3 genes (RP11.259N19.1, KB.1460A1.5, PP14571) revealed that high expression of them was associated with shorter RFS.	29453409
PINK1-AS	lncRNA	Homo sapiens	glucose metabolism disease	N/A	Expression [differentially expressed]	Immunoblot	As the name suggests,PINK1 is induced by PTEN,which is an important inhibitor of insulin signalling. PINK1 depletion has been associated with diabetes status,impaired glucose uptake in neuronal cell lineand with mitochondrial gene expression in adipocytes ,raising the possibility that disruption to naPINK1 may impact on glucose metabolism.	22817756
PINK1-AS	lncRNA	Homo sapiens	Parkinson's disease	N/A	N/A	qPCR	Mutations in the PTEN induced putative kinase 1 (PINK1) are implicated in early-onset Parkinson's disease. Naturally occurring non-coding antisense provides sophisticated mechanisms for diversifying genomes and we describe a human specific non-coding antisense expressed at the PINK1 locus (naPINK1).	17362513
PRR34-AS1	lncRNA	Homo sapiens	astrocytoma	brain	Regulation [up-regulated]	Microarray	Among the lncRNAs detected,3806 lncRNAs with a fold change>2 or <0.5 and a q value<0.05 were found to have significantly different expression levels in astrocytoma samples compared to NAT samples. Of those,1196 were downregulated and 2610 were upregulated.	26252651
PSMB8-AS1	lncRNA	Homo sapiens	astrocytoma	brain	Regulation [up-regulated]	Microarray	Among the lncRNAs detected,3806 lncRNAs with a fold change>2 or <0.5 and a q value<0.05 were found to have significantly different expression levels in astrocytoma samples compared to NAT samples. Of those,1196 were downregulated and 2610 were upregulated.	26252651
PVT1	lncRNA	Homo sapiens	acute promyelocytic leukemia	N/A	Expression	RNAi//qRT-PCR	Overexpression of the long non-coding RNA PVT1 is correlated with leukemic cell proliferation in acute promyelocytic leukemia.	26545364
PVT1	lncRNA	Homo sapiens	asthma	N/A	Regulation	qPCR//Microarray	Targeting PVT1 might be effective in reducing airway remodeling in asthmatic patients.	27484035
PVT1	lncRNA	Homo sapiens	astrocytoma	brain	Regulation [up-regulated]	Microarray	Among the lncRNAs detected,3806 lncRNAs with a fold change>2 or <0.5 and a q value<0.05 were found to have significantly different expression levels in astrocytoma samples compared to NAT samples. Of those,1196 were downregulated and 2610 were upregulated.	26252651
PVT1	lncRNA	Homo sapiens	B-cell lymphoma	N/A	Regulation	Genotyping	Deletion or methylation of CDKN2A/2B and PVT1 rearrangement occur frequently in highly aggressive B-cell lymphomas harboring 8q24 abnormality	23547836
PVT1	lncRNA	Homo sapiens	bladder urothelial carcinoma	BUC tissues and cell lines	Expression [high expression]	qRT-PCR//lncRNA microarray	Using a lncRNA array and quantitative real-time PCR, we detected greater expression of PVT1 in BUC tissues and cell lines resistant to doxorubicin (DOX) and cisplatin (DDP) than in DOX- and DDP-sensitive cells. PVT1 knockdown reduced proliferation and invasion by a DOX- and DDP-resistant T24/DR BUC cells, arrested cells in G1 phase, and increased apoptosis. PVT1 knockdown also sensitized T24/DR c…	28969069
PVT1	lncRNA	Homo sapiens	breast cancer	cell line (A2780, DOV13, PA-1)	Regulation [up-regulated]	qPCR//Genotyping	These results suggest that MYC and PVT1 contribute independently to ovarian and breast pathogenesis when overexpressed because of genomic abnormalities. They also suggest that PVT1-mediated inhibition of apoptosis may explain why amplification of 8q24 is associated with reduced survival duration in patients treated with agents that act through apoptotic mechanisms.	17908964
PVT1	lncRNA	Homo sapiens	breast cancer	cell line (BRF71T1, HCC38, CAMA-1)	Regulation [up-regulated]	qPCR//Genotyping	In the 43 breast cancer tissues,PVT1 expression was significantly higher in those with the GG genotype than that in the GA or AA genotype. Compared to normal tissues with any of the genotypes,PVT1 expression was also higher in the tumors with the GG genotype. These findings suggest that the GG genotype of SNP rs13281615 influences breast cancer development likely by modulating PVT1 expression.	24780616
PVT1	lncRNA	Homo sapiens	breast cancer	N/A	Expression	qPCR//Genotyping	It is a potential target of breast cancer	25122612
PVT1	lncRNA	Homo sapiens	breast cancer	N/A	Regulation	qPCR//Genotyping	It leads to increased premalignant features, and ultimately to tumor formation.	26889781
PVT1	lncRNA	Homo sapiens	breast cancer	breast cancer tissues and adjacent normal tissues (ANTs)	Regulation [up-regulated]	qRT-PCR	Our results indicated that the expression of PVT1 was significantly upregulated in breast cancer tissues, compared with adjacent normal tissues (ANTs). And the increasing expression of PVT1 was associated with clinical stage, lymph nodes metastasis, and overall survival in breast cancer patients. Using computational screening, a transcriptional factor binding site was found between SOX2 and PVT1 …	28882595
PVT1	lncRNA	Homo sapiens	Burkitt lymphoma	N/A	Mutation	ChIP	PVT1 is frequently involved in the translocations occurring in variant Burkitt's lymphomas and murine plasmacytomas.	17503467
PVT1	lncRNA	Homo sapiens	cancer	N/A	Expression [differentially expressed]	Genotyping	The PVT gene frequently amplifies with MYC in tumor cells.	2725491
PVT1	lncRNA	Homo sapiens	cancer	N/A	N/A	Genotyping	A single supernumerary segment encompassing all four genes(Myc gene or the region encompassing Pvt1,Ccdc26 and Gsdmc) successfully promotes cancer, PVT1 RNA and MYC protein expression correlated in primary human tumours,and copy number of PVT1 was co-increased in more than 98% of MYC-copy-increase cancers.	25043044
PVT1	lncRNA	Homo sapiens	cancer	N/A	Expression [high expression]	Meta-analysis	A total of 1443 patients from 15 studies were included in this meta-analysis. Elevated PVT1 expression was significantly correlated with poor overall survival (HR=2.03, 95% CI: 1.69-2.43) and disease-free survival (HR=1.55, 95% CI: 1.29-1.87). Statistical significance was also observed in a subgroup meta-analysis that was stratified by variance analysis, cancer type, sample size and PVT1 cut-off …	28866116
PVT1	lncRNA	Homo sapiens	cancer	N/A	Expression [overexpression]	Meta-analysis	The pooled result indicated that overexpressed PVT1 predicts a poorer prognosis of cancerous patients for overall survival (HR = 1.91, 95% CI: 1.61 - 2.26, p < 0.001) and disease-free survival (HR = 1.90, 95% CI: 1.46 - 2.48, p < 0.001) or recurrencefree survival (HR = 1.77, 95% CI: 1.24 - 2.52, p = 0.002) or progression-free survival (HR = 2.84, 95% CI: 1.67 - 4.82, p < 0.001). High expression o…	29035442
PVT1	lncRNA	Homo sapiens	cancer	N/A	Regulation [up-regulated]	Meta-analysis//ROC	Compared to corresponding normal tissues, PVT1 expression was significantly upregulated in 18 types of cancer and further being an effective diagnosis biomarker in 16 of them. For the 23 diagnosis tests performed in tissue, the pooled AUC and diagnostic odd ratio (DOR) were estimated to be 0.81 (95% CI: 0.76-0.86) and 17.25 (95% CI: 8.43-35.27), when the pooled AUC and DOR were 0.83 (95%CI: 0.75-…	29088881
PVT1	lncRNA	Homo sapiens	cancer	N/A	Expression	Meta-analysis	A total of 2109 patients from 20 studies were included. The results showed that elevated PVT1 expression predicted a poor outcome for overall survival (OS) in nine types of cancers (HR = 1.40, 95% CI: 1.21-1.59). Subgroup analysis indicated that there was a significant association between PVT1 overexpression and poor OS of patients with gastric cancer, gynecology cancer and lung cancer. Furthermo…	29348896
PVT1	lncRNA	Homo sapiens	Cardiomegaly	N/A	Expression	qRT-PCR	PVT1 was essential for the maintenance of cell size of cardiomyocytes and might play a role in the regulation of cardiac hypertrophy.	26045764
PVT1	lncRNA	Homo sapiens	cervical cancer	cell line (SiHa, HeLa, DoTc2 4510)	Regulation [up-regulated]	qPCR//RNAi//Western blot	Our results demonstrate that PVT1 expression is significantly increased in ICC tissue versus normal cervix and that higher expression of PVT1 correlates with poorer overall survival. In cervical cancer cell lines,PVT1 knockdown resulted in significantly decreased cell proliferation,migration and invasion,while apoptosis and cisplatin cytotoxicity were significantly increased in these cells. Final…	27232880
PVT1	lncRNA	Homo sapiens	cervical cancer	tissue, cell line (SiHa, HeLa)	Regulation [up-regulated]	qPCR//RNAi//Western blot	Our results revealed that PVT1 is upregulated in cervical cancer tissues. Overexpression of PVT1 promotes cervical cancer cells proliferation,cell cycle progression and migration,and depletion of PVT1 inhibits cervical cancer cell proliferation,cell cycle progression,and migration. Mechanistically,we verified that PVT1 binds to EZH2,recruits EZH2 to the miR-200b promoter,increases histone H3K27 t…	27272214
PVT1	lncRNA	Homo sapiens	cervical cancer	N/A	Expression	qPCR//RNAi//Western blot	Long noncoding RNA PVT1 Is a novel serum biomarker for detection of cervical cancer.	27775803
PVT1	lncRNA	Homo sapiens	cervical cancer	cervical cancer tissue and cell lines	Regulation [up-regulated]	Dual luciferase reporter gene assay//Bioinformatic analysis	Our study found that PVT1 was upregulated in cervical cancer tissue and cell lines. After transfecting PVT1 siRNA, the proliferation, migration, and invasion of cervical cancer cells were markedly decreased. miRNA expression profiles demonstrate that miR-424 was markedly downregulated in cervical cancer tissue. Bioinformatics analysis revealed that miR-424 was potentially targeted by PVT1, which …	28276314
PVT1	lncRNA	Homo sapiens	cervical cancer	cervical tissue, cell lines	Regulation [up-regulated]	qRT-PCR	Our study found that PVT1 was upregulated in cervical cancer tissue and cell lines.	28276314
PVT1	lncRNA	Homo sapiens	cervical cancer	N/A	Interaction [miR-424]	qPCR	After transfecting PVT1 siRNA, the proliferation, migration, and invasion of cervical cancer cells were markedly decreased. miRNA expression profiles demonstrate that miR-424 was markedly downregulated in cervical cancer tissue.	28276314
PVT1	lncRNA	Homo sapiens	clear cell renal cell carcinoma	129 ccRCC tissue samples and matched adjacent normal tissue samples	Regulation [up-regulated]	qRT-PCR	We identified the lncRNA PVT1, which was upregulated in clear cell renal cell carcinoma (ccRCC) tissues when compared with corresponding controls. Furthermore, PVT1 expression was positively associated with gender, tumor size, pT stage, TNM stage, and Fuhrman grade. Kaplan-Meier survival analysis showed that patients with high PVT1 expression had shorter disease-free survival (DFS) and overall-su…	29081406
PVT1	lncRNA	Homo sapiens	clear cell renal cell carcinoma	ccRCC tissues	Regulation [up-regulated]	RNA immunoprecipitation//Bioinformatic analysis	Plasmacytoma variant translocation 1 (PVT1), an lncRNA, was shown to be upregulated in clear cell renal cell carcinoma (ccRCC) in our study, while Kaplan-Meier curve and Cox regression analysis showed that high expression of PVT1 was associated with poor overall survival (OS) and disease free survival (DFS) in ccRCC patients. In vitro experiments revealed that PVT1 promoted renal cancer cell prol…	29156724
PVT1	lncRNA	Homo sapiens	clear cell renal cell carcinoma	clear cell renal cell carcinoma tissues	Regulation [up-regulated]	qRT-PCR//Knockdown	Our results indicated that PVT1 was up-regulated in clear cell renal cell carcinoma tissues. The Cancer Genome Atlas cohort analysis revealed that in clear cell renal cell carcinoma, higher PVT1 expression correlated with advanced TNM stage, histological grade, and poor survival. PVT1 knockdown promoted apoptosis, inhibited renal cancer cell proliferation, decreased Mcl-1, and increased cleaved c…	29254209
PVT1	lncRNA	Homo sapiens	cleft lip	N/A	Mutation	Genotyping	Association identified by GWAS (rs987525,A>G).	19270707
PVT1	lncRNA	Homo sapiens	colon cancer	HCT116	Regulation [up-regulated]	FISH//RIP//RT-PCR//Western blot	PVT1 RNA and MYC protein expression correlated in primary human tumours, and copy number of PVT1 was co-increased in more than 98% of MYC-copy-increase cancers. Ablation of PVT1 from MYC-driven colon cancer line HCT116 diminished its tumorigenic potency.Our findings indicate that PVT1 lncRNA increases MYC protein levels in 8q24-gain cancers and that loss of PVT1 RNA reduces MYC protein to more no…	25043044
PVT1	lncRNA	Homo sapiens	colorectal cancer	CRC tissue, cell line (RKO, HCT116)	Regulation [up-regulated]	qPCR//Microarray	CRC cells transfected with PVT-1 siRNA exhibited significant loss of their proliferation and invasion capabilities. In these cells,the TGF-β signalling pathway and apoptotic signals were significantly activated. In addition,univariate and multivariate analysis revealed that PVT-1 expression level was an independent risk factor for overall survival of colorectal cancer patients.	24196785
PVT1	lncRNA	Homo sapiens	colorectal cancer	cell line (HT-29, HCT-116)	Regulation [up-regulated]	qPCR//Microarray	This increase in AA was associated with a marked rise in lncRNA PVT1 (plasmacytoma variant translocation 1),a host gene of miR-1207-5p	26990997
PVT1	lncRNA	Homo sapiens	colorectal cancer	colon cancer tissue, cell lines	Regulation [up-regulated]	RT-PCR	The results showed that the PVT1 expression in tumor tissues was higher than that in normal tissues, which was significantly correlated with the expression of c-Myc and three c-Myc regulating genes FUBP1, EZH2, and NPM1 and also correlated with the expression of two other PVT1-associated transcript factors nuclear factor-κB and myocyte-specific enhancer factor 2A.	28381186
PVT1	lncRNA	Homo sapiens	colorectal cancer	N/A	Interaction [c-Myc]	qPCR	The results also showed that by down-regulating the PVT1 expression, the c-Myc expression was suppressed, the cell proliferation was inhibited, and cell apoptosis was increased.	28381186
PVT1	lncRNA	Homo sapiens	colorectal cancer	CRC tissues and cell lines and corresponding non-cancerous samples and normal colon epithelial cells	Expression [high expression]	qRT-PCR//Knockdown	In this study, we found that PVT1 was highly expressed in CRC tissues and cell lines compared with the corresponding non-cancerous samples and normal colon epithelial cells. Clinically, increased expression of PVT1 was positively correlated with tumor size, advanced histological stages, metastases, poor prognosis, and cisplatin resistance of CRC patients. In vitro studies showed that PVT1 silenci…	29423000
PVT1	lncRNA	Homo sapiens	colorectal cancer	CRC cell lines	Regulation [up-regulated]	RT-qPCR//Western blot//CCK-8 assay//siRNA//Knockdown	The present study demonstrated that the expression of PVT1 in CRC cell lines was higher than that in normal colon mucosal cell lines. Using GEO database analysis and the measurement of clinical samples, it was revealed that CRC patients with high PVT1 expression demonstrated poor OS. Multivariate analysis indicated that high PVT1 expression is an independent risk factor for patients with CRC. In …	29512788
PVT1	lncRNA	Homo sapiens	colorectal cancer	5‑FU‑resistant CRC tissues and cell lines (HCT‑8/5‑FU and HCT‑116/5‑FU)	Expression [high expression]	RT-qPCR//CCK-8 assay//Flow Cytometry	In the present study, PVT1 mRNA was highly expressed in 5‑FU‑resistant CRC tissues and cell lines. HCT‑8/5‑FU and HCT‑116/5‑FU cells transfected with small interfering RNA PVT1 and treated with 5‑FU exhibited higher apoptotic rates and lower survival rates. By contrast, overexpression of PVT1 in HCT‑8 and HCT‑116 cells transfected with lentiviral vector‑PVT1‑green fluorescent protein and treated …	29693171
PVT1	lncRNA	Homo sapiens	diabetes mellitus	N/A	Regulation	Western blot//qPCR	Autophagy ameliorates cognitive impairment through activation of PVT1 and apoptosis in diabetes mice.	26971628
PVT1	lncRNA	Homo sapiens	Diabetic Nephropathies	N/A	Interaction	Luciferase reporter gene assay//qPCR//Bioinformatic analysis	PVT1 may mediate the development and progression of diabetic nephropathy through mechanisms involving ECM accumulation.	21526116
PVT1	lncRNA	Homo sapiens	Diabetic Nephropathies	N/A	Expression [differentially expressed]	Luciferase reporter gene assay//qPCR//Bioinformatic analysis	Role of MicroRNA 1207-5P and Its Host Gene,the Long Non-Coding RNA Pvt1,as Mediators of Extracellular Matrix Accumulation in the Kidney: Implications for Diabetic Nephropathy.	24204837
PVT1	lncRNA	Homo sapiens	Diabetic Nephropathies	N/A	Expression	Bioinformatic analysis	Variants in the plasmacytoma variant translocation (PVT1) gene were strongly associated with DKD in the Pima Indians, a group with the highest prevalence of type 2 diabetes in the world.	27503944
PVT1	lncRNA	Homo sapiens	esophageal cancer	N/A	Regulation	RNAi//Western blot//qRT-PCR	Upregulation of lncRNA PVT1 may induce epithelial-to-mesenchymal transition (EMT) by regulating the expression levels of EMT markers	27698800
PVT1	lncRNA	Homo sapiens	esophageal squamous cell carcinoma	ESCC tissue, cell lines	Regulation [up-regulated]	RT-PCR//Western blot	Here, we showed that PVT1 expression is significantly up-regulated in ESCC tumor samples compared with their normal counterparts. Knockdown of PVT1 suppressed tumor growth in vitro and in vivo.	28404954
PVT1	lncRNA	Homo sapiens	esophageal squamous cell carcinoma	N/A	Interaction [miR-203]	qPCR	Our results suggest that PVT1 promote ESCC progression via functioning as a molecular sponge for miR-203 and LASP1 and provide the first evidence of dysregulated PVT1/miR-203/LASP1 axis in ESCC.	28404954
PVT1	lncRNA	Homo sapiens	Glioma	glioma vascular endothelial cells	Regulation [up-regulated]	RT-PCR	The long non-coding RNA PVT1 was found to be highly expressed in glioma vascular endothelial cells.	28351322
PVT1	lncRNA	Homo sapiens	Glioma	N/A	Interaction [miR-186]	qPCR	In conclusion, PVT1 overexpression increased the expression of Atg7 and Beclin1 by targeting miR-186, which induced protective autophagy, thus promoting glioma vascular endothelial cell proliferation, migration, and angiogenesis.	28351322
PVT1	lncRNA	Homo sapiens	Glioma	glioma specimens and cell lines	Regulation [up-regulated]	qRT-PCR//CCK-8 assay//Flow Cytometry//Transwell assay//Knockdown	In our results, PVT1 was up-regulated in glioma specimens and cell lines. Knockdown of PVT1 impaired the malignant behaviors of glioma cells via the suppression of proliferation, migration and invasion, as well as through promotion of apoptosis. Furthermore, PVT1 was identified to affect the glioma cells via binding to miR-190a-5p and miR-488-3p, which were down-regulated and played tumor suppres…	29501773
PVT1	lncRNA	Homo sapiens	hematologic cancer	N/A	Locus	ISH//RT-PCR	The fusion genes involving lincRNAs potentially play as-yet-unknown oncogenic functional roles.	26458445
PVT1	lncRNA	Homo sapiens	hepatocellular carcinoma	HCC tissue, cell line (Huh7, SK-hep1, SMMC-7721, HepG2, Hep3B, PLC/PRF/5, Bel-7402)	Regulation [up-regulated]	qPCR	The relative expression levels of PVT1 were significantly higher in cancerous tissues compared with the corresponding non-cancerous tissues. Furthermore,overexpression of PVT1 was associated with a higher serum a-fetoprotein expression level and a higher recurrence rate. Kaplan-Meier analysis indicated that the patients with high PVT1 expression exhibited poor recurrence-free survival,and multiva…	25624916
PVT1	lncRNA	Homo sapiens	hepatocellular carcinoma	N/A	N/A	qPCR	The long noncoding RNAs PVT1 and uc002mbe.2 in sera provide a new supplementary method for hepatocellular carcinoma diagnosis.	27495068
PVT1	lncRNA	Homo sapiens	hepatocellular carcinoma	cell line (HepG2, Hep3B, Huh-7, HCCLM9, SK-Hep1, SMMC-7721)	Regulation [down-regulated]	Dual luciferase reporter gene assay//ISH//qPCR//Western blot	In this study, we investigated the interactions between plasmacytoma variant translocation 1 and miR-186-5p in the progression of hepatocellular carcinoma and explored the functional significance of plasmacytoma variant translocation 1. It was determined that plasmacytoma variant translocation 1 was significantly higher, while miR-186-5p was statistically lower in the hepatocellular carcinoma tis…	28656879
PVT1	lncRNA	Homo sapiens	hepatocellular carcinoma	hepatocellular carcinoma tissues and the adjacent normal tissues	Expression [high expression]	qPCR	It was determined that plasmacytoma variant translocation 1 was significantly higher, while miR-186-5p was statistically lower in the hepatocellular carcinoma tissues than that in the adjacent normal tissues.	28656879
PVT1	lncRNA	Homo sapiens	hepatocellular carcinoma	HCC tissues and adjacent normal tissues	Expression [high expression]	qRT-PCR//CCK-8 assay//Transwell invasion assay//RIP//ChIP	The results showed that PVT1 was increased in HCC tissues and higher PVT1 expression was associated with tumor size, histological differentiation grade and advanced TNM stage. Furthermore, we revealed that PVT1 promoted cell proliferation and invasion in HCC. RIP and ChIP assays demonstrated that PVT1 significantly inhibited miR-214 expression by interacting with enhancer of zeste homolog 2 (EZH2…	28800314
PVT1	lncRNA	Homo sapiens	Hodgkin's lymphoma	N/A	N/A	Genotyping	PVT1 is a new susceptibility loci for this disease.	21037568
PVT1	lncRNA	Homo sapiens	kidney cancer	N/A	Mutation	Genotyping	Variants (rs13447075,A>C,rs2648862,A>C) in the plasmacytoma variant translocation gene (PVT1) are associated with end-stage renal disease attributed to type 1 diabetes.	17881614
PVT1	lncRNA	Homo sapiens	lung squamous cell carcinoma	N/A	Regulation	qRT-PCR//Microarray//RNA sequencing	Its targets and regulators, may play crucial roles in the progress of LUSC.	26928440
PVT1	lncRNA	Homo sapiens	lung squamous cell carcinoma	N/A	Regulation	qRT-PCR//Microarray//RNA sequencing	Knockdown of PVT1 inhibited LUSC cell growth.	27797003
PVT1	lncRNA	Homo sapiens	lymph node metastasis	lymph node tissues	Expression [high expression]	qPCR//Meta-analysis	The Meta-analysis results showed that cancer patients with high PVT1 have a strong trend for LNM (OR=2.05, 95%CI:0.97-4.30, P=0.06, random-effects model). Moreover, we found that cancer patients with high PVT1 expression had a poorer overall survival (HR=2.07, 95%CI:1.40-2.74, P=0.000, fixed-effects model), a shorter recurrence-free survival (HR=1.70, 95%CI:1.02-2.39, P=0.000, fixed-effects model…	26882847
PVT1	lncRNA	Homo sapiens	lymphoma	N/A	N/A	Northern blot	Burkitt lymphoma association	2470097
PVT1	lncRNA	Homo sapiens	lymphoma	N/A	N/A	Northern blot	Burkitt lymphoma association	3024964
PVT1	lncRNA	Homo sapiens	malignant glioma	peripheral blood	Regulation [down-regulated]	Genotyping//RNA sequencing	RNA sequencing and LC-MS/MS comparisons pointed to significantly altered MYC-signaling.	27282637
PVT1	lncRNA	Homo sapiens	malignant pleural mesothelioma	MPM tissue, MPM cell line	Regulation [up-regulated]	qPCR//RNAi//Microarray	Our results suggest that C-MYC and PVT1 CNG promotes a malignant phenotype of MPM,with C-MYC CNG stimulating cell proliferation and PVT1 both stimulating proliferation and inhibiting apoptosis.	24926545
PVT1	lncRNA	Homo sapiens	melanoma	microglia, cell lines	Regulation [up-regulated]	qRT-PCR//Western blot	Our results, combined with publicly available PVT1 expression data, revealed that PVT1 is upregulated in melanoma tissues compared with nonneoplastic nevi tissues.	28265576
PVT1	lncRNA	Homo sapiens	multiple myeloma	cell line (AMU-MM1, KMS-12-BM, KMS-18, KMS-20)	Expression [differentially expressed]	FISH//qPCR	PVT1 rearrangements were most common and found in 7 of 12 patients (58.3%) and 5 of 8 cell line(62.5%) with 8q24 abnormalities. A combination of spectral karyotyping (SKY),FISH,and oligonucleotide array identified several partner loci of PVT1 rearrangements,such as 4p16,4q13,13q13,14q32,and 16q23-24. The PVT1-NBEA chimera in which PVT1 exon 1 was fused to NBEA exon 2 and the PVT1-WWOX in which PV…	22869583
PVT1	lncRNA	Homo sapiens	Nasopharyngeal carcinoma	NPC tissues and normal NPC tissue	Expression [high expression]	RT-PCR//Knockdown//Western blot	In this study, for the first time, we have discovered that PVT1 shows higher expression in NPCs than in normal nasopharyngeal epithelial tissue, and patients with NPCs who show higher expression of PVT1 have worse progression-free and overall survivals. Additionally, we observed that the proliferation of NPC cells decreased, and their rate of apoptosis increased; these results indicated that the …	29445147
PVT1	lncRNA	Homo sapiens	non-small cell lung carcinoma	NSCLC tissue, cell line (A549, H157, HEK-293T)	Regulation [up-regulated]	qPCR//RNAi	lncRNA PVT1 expression was significantly upregulated in NSCLC tissues and lung cancer cells. Increased PVT1 expression was significantly correlated with histological grade and lymph node metastasis. In addition,NSCLC patients with PVT1 higher expression have shown significantly poorer overall survival than those with lower PVT1 expression. In vitro assays our results indicated that knockdown of P…	25400777
PVT1	lncRNA	Homo sapiens	non-small cell lung carcinoma	N/A	Expression	qPCR//RNAi	Long non-coding RNA PVT1 as a novel biomarker for diagnosis and prognosis of non-small cell lung cancer	26490983
PVT1	lncRNA	Homo sapiens	non-small cell lung carcinoma	NSCLC cell line (A549, H157, H226, H460, HCC827)	Regulation [up-regulated]	qPCR//RNAi	Our results indicated that PVT1 expression was significantly increased in NSCLC tissues and cell lines,and its upregulation was associated with advanced T-stage and tumor-node-metastasis (TNM) stage and regional lymph node metastasis. PVT1 expression levels were robust in differentiating NSCLC tissues from controls	26493997
PVT1	lncRNA	Homo sapiens	non-small cell lung carcinoma	N/A	Regulation	qPCR//RNAi	PVT1/EZH2/LATS2 interactions might serve as new target for lung adenocarcinoma diagnosis and therapy.	26908628
PVT1	lncRNA	Homo sapiens	non-small cell lung carcinoma	NSCLC cells	Regulation [up-regulated]	qPCR	Furthermore, we found that lncRNA-PVT1 upregulated MMP9 expression in a post-transcriptional manner.	28731781
PVT1	lncRNA	Homo sapiens	osteosarcoma	OS tissue, cell lines	Regulation [up-regulated]	qRT-PCR//Transwell assay//Western blot	In this study, we found that the expression of PVT1 were specifically increased in OS cells and tissues, and the upregulated PVT1 indicated poor prognosis.	28602700
PVT1	lncRNA	Homo sapiens	osteosarcoma	N/A	Interaction [miR-497]	qPCR	We further fund that PVT1 acted as molecular sponge to repress miR-497. Inhibition of miR-497 promoted glucose consumption and lactate production, phenomenon could be reversed by PVT1 silencing.	28602700
PVT1	lncRNA	Homo sapiens	ovarian cancer	cell line (A2780, DOV13, PA-1)	Regulation [up-regulated]	qPCR	These results suggest that MYC and PVT1 contribute independently to ovarian and breast pathogenesis when overexpressed because of genomic abnormalities. They also suggest that PVT1-mediated inhibition of apoptosis may explain why amplification of 8q24 is associated with reduced survival duration in patients treated with agents that act through apoptotic mechanisms.	17908964
PVT1	lncRNA	Homo sapiens	ovarian cancer	N/A	Expression	qPCR	Carboplatin-docetaxel-induced activity against ovarian cancer is dependent on up-regulated lncRNA PVT1.	26097562
PVT1	lncRNA	Homo sapiens	ovarian cancer	ovarian cancer tissue, cell line ( SKOV-3/DDP, A2780/DDP, A2780, A2780/DDP)	N/A	qPCR	N/A	26884974
PVT1	lncRNA	Homo sapiens	pancreatic cancer	cell line (ASPC-1)	Regulation [up-regulated]	qPCR	We demonstrated that overexpression of a full length PVT1 cDNA in the antisense orientation reconstituted enhanced sensitivity to Gemcitabine in naive ASPC-1 cells,whereas overexpression of a full length PVT1 cDNA in the sense orientation resulted in decreased sensitivity to Gemcitabine. Our results identified PVT1 as a regulator of Gemcitabine sensitivity in pancreatic cancer cells and validated…	21316338
PVT1	lncRNA	Homo sapiens	pancreatic cancer	N/A	Expression	qPCR	The increased expression of lncRNA PVT1 in PDAC was correlated with tumor progression, and PVT1 might be a potential molecular biomarker for predicting the prognosis of patients with PDAC.	25668599
PVT1	lncRNA	Homo sapiens	pancreatic cancer	BPT tissue	Regulation [up-regulated]	qPCR	Compared with benign pancreatic tumour (BPT) and normal pancreatic tissues (NPT),HOTAIR,HOTTIP and PVT1 were significantly up-regulated in pancreatic cancer tissues (PCT). As compared to BPT or healthy groups,the salivary levels of HOTAIR and PVT1 were significantly higher in PC group. They were significantly reduced after the curative pancreatectomy. Both salivary lncRNAs distinguished PC patien…	27028998
PVT1	lncRNA	Homo sapiens	pancreatic cancer	pancreatic cancer tissue, cell lines	Regulation [up-regulated]	qRT-PCR//Western blot	It showed that plasmacytoma variant translocation 1 expression was significantly upregulated in pancreatic cancer tissues or cell line compared to normal groups.	28355965
PVT1	lncRNA	Homo sapiens	pancreatic cancer	N/A	Interaction [p21]	qPCR	Plasmacytoma variant translocation 1 promoted epithelial-mesenchymal transition and cell proliferation and migration through downregulating p21 in pancreatic cancer cells.	28355965
PVT1	lncRNA	Homo sapiens	pancreatic cancer	PC cell lines and tissues	Expression	qRT-PCR	In this present study, we first measured the level of PVT1 in the PC cell lines and tissues by quantitative real-time PCR (qRT-PCR), and then employed loss-of-function and gain-of-function approaches to explore the association between PVT1 expression levels and PC cell proliferation/migration ability.	28657147
PVT1	lncRNA	Homo sapiens	pancreatic ductal adenocarcinoma	PDAC tissue	Regulation [up-regulated]	qPCR	The study results showed that the PVT1 expression was significantly increased in PDAC tissues compared to adjacent nontumor tissues. The expression of PVT1 was associated with clinical stage and N-classification (P<0.05). Patients with high PVT1 expression level had shorter overall survival times compared to those with low PVT1 expression level (P<0.05).	25668599
PVT1	lncRNA	Homo sapiens	papillary thyroid carcinoma	PTC cell line	Expression [high expression]	ISH//RT-PCR	All three lncRNAs were most highly expressed in the nuclei of PTCs. SiRNA experiments with a PTC cell line, TPC1, showed inhibition of proliferation with siRNAs for all three lncRNAs while invasion was inhibited with siRNAs for ROR and HOTAIR. SiRNA experiments with ROR also led to increased expression of miR-145, supporting the role of ROR as an endogenous miR-145 sponge. After treatment with TG…	29280051
PVT1	lncRNA	Homo sapiens	plasmacytoma	N/A	Mutation	ChIP	PVT1 is frequently involved in the translocations occurring in variant Burkitt's lymphomas and murine plasmacytomas.	17503467
PVT1	lncRNA	Homo sapiens	prostate cancer	cell line (PC3, 1542-CP)	Regulation [up-regulated]	ChIP//qPCR	The risk allele (G) of rs378854 (A>G) reduces binding of the transcription factor YY1 in vitro. The region surrounding rs378854 interacts with the MYC and PVT1 promoters.Expression of the PVT1 oncogene in normal prostate tissue increased with the presence of the risk allele of rs378854,while expression of MYC was not affetced.	21814516
PVT1	lncRNA	Homo sapiens	prostate cancer	prostate cancer tissue, cell line (LNCaP, CWR22Rv1, PC3)	Regulation [up-regulated]	ChIP//qPCR	Interestingly,nine out of these thirteen known cancer-related lncRNA showed significantly differential expression between tumor and normal prostate samples. Several lncRNA such as NEAT1,DANCR,HOTTIP,PRINS,and EGOT that have established functions in forming nuclear speckles,in development or in autoimmune disease,but were not previously known to be related to cancer,showed differential expression …	23728290
PVT1	lncRNA	Homo sapiens	prostate cancer	prostate cancer tissues and cell lines	Regulation	qPCR	Using a custom-built framework, we identified 24 candidate prostate cancer-related lncRNAs based on the known properties of established prostate-related lncRNAs.	27507663
PVT1	lncRNA	Homo sapiens	prostate cancer	N/A	Expression	ChIP//qPCR	LncRNA PVT1 was overexpressed in prostate cancer and played an oncogenic role in the progression of prostate cancer.	27794184
PVT1	lncRNA	Homo sapiens	prostate cancer	prostate cancer tissues and cells	Expression [overexpression]	qRT-PCR//Knockdown	Our results showed that PVT1 was overexpressed in prostate cancer tissues and cells. Higher levels of PVT1 indicated poorer overall survival and disease-free survival. A significant association was found between PVT1 expression and tumor stage. Besides, PVT1 knockdown significantly inhibited prostate cancer growth in vivo and in vitro and promoted cell apoptosis. PVT1 knockdown also significantly…	29050519
PVT1	lncRNA	Homo sapiens	prostate cancer	prostate cancer cell lines	Regulation [up-regulated]	Western blot//Cell migration assay//Bioinformatic analysis	We report that PVT1 promotes prostate cancer invasion and metastasis by modulating EMT. Furthermore, PVT1 can promote EMT by up-regulation of Twist1, a transcription factor associated with EMT. We then confirmed that PVT1 acts as a sponge for miRNA-186-5p and positively regulates Twist1 by a sponge effect.	29452232
PVT1	lncRNA	Homo sapiens	renal carcinoma	N/A	Expression	Meta-analysis	Our study discloses the role of PVT1 as a novel prognostic factor and as a molecular target for novel therapeutic interventions in renal carcinoma.	27366943
PVT1	lncRNA	Homo sapiens	renal cell carcinoma	N/A	Expression	qRT-PCR	It can be a promising new class of biomarkers for tumour diagnosis	26878386
PVT1	lncRNA	Homo sapiens	renal cell carcinoma	RCC tissues and normal tissues	Expression [differentially expressed]	Knockdown	We identified that hundreds of lncRNAs were differentially expressed in RCC tissues compared with normal tissues, and genomic variation analyses revealed that copy number amplification or deletion happened in some of these lncRNAs genome loci. Moreover, lots of lncRNAs expression levels are significantly associated RCC patients overall survival time, such as PVT1 and DUXAP8. Finally, we identifie…	29152119
PVT1	lncRNA	Homo sapiens	stomach cancer	gastric tissue, cell line (SGC7901)	Regulation [up-regulated]	qPCR//Microarray	PVT1 showed higher expression in human gastric tissues than in adjacent non-cancerous tissues and in SGC7901 paclitaxel-resistant cells compared with SGC7901 cells. PVT1 expression was correlated with lymph node invasion of gastric cancer.	25258543
PVT1	lncRNA	Homo sapiens	stomach cancer	N/A	Expression	qPCR//Microarray	Together, these results suggest that lncRNA PVT1 may serve as a candidate prognostic biomarker and target for new therapies in human gastric cancer.	25890171
PVT1	lncRNA	Homo sapiens	stomach cancer	gastric tissue, cell line (BGC823, SGC7901)	Regulation [up-regulated]	qPCR//Microarray	PVT-1 was highly expressed in gastric tissues of cisplatin-resistant patients and cisplatin-resistant cells.Overexpression of LncRNA PVT1 in gastric carcinoma promotes the development of MDR,suggesting an eficacious target for reversing MDR in gastric cancer therapy.	25956062
PVT1	lncRNA	Homo sapiens	stomach cancer	gastric tissue, cell lines (AGS, MKN45, 7901)	Regulation [up-regulated]	qPCR//Microarray	All the 8 lncRNAs were then subjected to qPCR validation using 20 pairs of GC and control tissues. Among them,HOTAIR,PVT1,H19,MALAT1,GHET1 and HULC were significantly higher in tumor tissues compared with control tissues.	26096073
PVT1	lncRNA	Homo sapiens	stomach cancer	cell line (SgC7901, BgC823, MgC803, AgS, MKN45, gES1)	Regulation [up-regulated]	qPCR//Microarray	This study was to evaluate the expression of PVT1 in GC and further explore its clinical significance.Previous microarray datasets were analyzed to conduct a preliminary screening for candidate lncRNAs of gastric cancer biomarkers in human gastric tissues. Expression levels of PVT1 in 111pairs of gastric cancer and adjacent normal tissues,gastric cancer cell lineand gastric cancer juices compared…	26925791
PVT1	lncRNA	Homo sapiens	stomach cancer	N/A	Regulation	qPCR//Microarray	PVT1 which facilitates gastric cancer growth and invasion is an important epigenetic regulator with a critical role in human tumors.	27756785
PVT1	lncRNA	Homo sapiens	stomach cancer	gastric tissue, cell line	Regulation [up-regulated]	qRT-PCR//Western blot	In the current study, we showed that PVT1 expression was markedly upregulated in GC tissues and cell lines, and high expression levels of PVT1 were obviously correlated with advanced tumor stage and lymph node metastasis.	28122299
PVT1	lncRNA	Homo sapiens	stomach cancer	gastric tissue, cell line	Interaction [miR-186]	qPCR	In addition, PVT1 could directly interact with miR-186 in GC cells and this interaction lead to the inhibition of downstream of HIF-1α expression.	28122299
PVT1	lncRNA	Homo sapiens	stomach cancer	gastric tissue	Regulation [up-regulated]	qRT-PCR	PVT1 was up-regulated in GC tissues than that in the matched normal tissues, and mRNA level of miR-152 was decreased.	28258379
PVT1	lncRNA	Homo sapiens	stomach cancer	gastric tissue	Interaction [miR-152]	qPCR	MiR-152 was negatively associated with PVT1 expression in GC tissues. Based on the in silico analysis, we found that PVT1 have three binding sequences for miR-152. Moreover, PVT1 might inhibit the expression of miR-152 and increased the expression of CD151 and FGF2 through regulating miR-152.	28258379
PVT1	lncRNA	Homo sapiens	thyroid cancer	thyroid cancer tissue, cell line (IHH-4, FTC-133, 8505C)	Regulation [up-regulated]	ChIP//qPCR//RIP//Western blot	Compared to the controls,lncRNA PVT1 was significantly up-regulated in thyroid tissues,as well as in three kinds of tumor cell line(P < 0.05). Silenced PVT1 significantly inhibited thyroid cell line IHH-4,FTC-133,and 8505C cell proliferation and arrested cell cycle at G0/G1 stage and significantly decreased cyclin D1 and TSHR expressions (P < 0.05). Moreover,lncRNA PVT1 could be enriched by EZH2,…	26427660
PVT1	lncRNA	Homo sapiens	type 1 diabetes mellitus	N/A	Mutation	ELISA//qPCR	There is association between variants (rs2720709,A>G) in the plasmacytoma variant translocation 1 gene (PVT1) and end-stage renal disease (ESRD) attributed to both type 1 and type 2 diabetes.	21526116
PVT1	lncRNA	Homo sapiens	type 2 diabetes mellitus	N/A	Mutation	ELISA//qPCR	Identification of PVT1 (rs2720709,A>G) as a candidate gene for end-stage renal disease in type 2 diabetes using a pooling-based genome-wide single nucleotide polymorphism association study.	17395743
PVT1	lncRNA	Homo sapiens	type 2 diabetes mellitus	N/A	Mutation	ELISA//qPCR	There is association between variants (rs2720709,A>G) in the plasmacytoma variant translocation 1 gene (PVT1) and end-stage renal disease (ESRD) attributed to both type 1 and type 2 diabetes.	21526116
PVT1	lncRNA	Homo sapiens	urinary bladder cancer	tissue, cell line (T24, 5637)	Regulation [up-regulated]	FCM//qPCR//RNAi	Here,we found that PVT1 was upregulated in bladder cancer tissues and cells. Further experiments revealed that PVT1 promoted cell proliferation and suppressed cell apoptosis.	26517688
RAB30-AS1	lncRNA	Homo sapiens	astrocytoma	brain	Regulation [up-regulated]	Microarray	Among the lncRNAs detected,3806 lncRNAs with a fold change>2 or <0.5 and a q value<0.05 were found to have significantly different expression levels in astrocytoma samples compared to NAT samples. Of those,1196 were downregulated and 2610 were upregulated.	26252651
RALY-AS1	lncRNA	Homo sapiens	astrocytoma	brain	Regulation [up-regulated]	Microarray	Among the lncRNAs detected,3806 lncRNAs with a fold change>2 or <0.5 and a q value<0.05 were found to have significantly different expression levels in astrocytoma samples compared to NAT samples. Of those,1196 were downregulated and 2610 were upregulated.	26252651
RGMB-AS1	lncRNA	Homo sapiens	lung adenocarcinoma	lung tissue, cell line (A549, SPC-A-1)	Regulation [down-regulated]	qPCR//Western blot//Microarray	We showed that upregulation of lncRNA RGMB-AS1 was significantly correlated with differentiation,TNM stage,and lymph node metastasis. In lung adenocarcinoma cells,downregulation of lncRNA RGMB-AS1 inhibited cell proliferation,migration,invasion,and caused cell cycle arrest at the G1/G0 phase. In vivo experiments showed that lncRNA RGMB-AS1 downregulation significantly suppressed the growth of lun…	26950071
RGMB-AS1	lncRNA	Homo sapiens	non-small cell lung carcinoma	NSCLC tissue, cell line (A549, SPC-A-1)	Regulation [up-regulated]	qPCR//Western blot//Microarray	LncRNA RGMB-AS1 expression was significantly higher in NSCLC tissues than in adjacent normal tissues,lncRNA RGMB-AS1 and RGMB expression levels in NSCLC tissues were associated with the occurrence of differentiation status,lymph node metastases and TNM stage. Studies also indicated that lncRNA RGMB-AS1and RGMB were inversely correlated.	26055877
RNASEH1-AS1	lncRNA	Homo sapiens	astrocytoma	brain	Regulation [up-regulated]	Microarray	Among the lncRNAs detected,3806 lncRNAs with a fold change>2 or <0.5 and a q value<0.05 were found to have significantly different expression levels in astrocytoma samples compared to NAT samples. Of those,1196 were downregulated and 2610 were upregulated.	26252651
SBF2-AS1	lncRNA	Homo sapiens	astrocytoma	brain	Regulation [up-regulated]	Microarray	Among the lncRNAs detected,3806 lncRNAs with a fold change>2 or <0.5 and a q value<0.05 were found to have significantly different expression levels in astrocytoma samples compared to NAT samples. Of those,1196 were downregulated and 2610 were upregulated.	26252651
SBF2-AS1	lncRNA	Homo sapiens	esophageal squamous cell carcinoma	ESCC tissues and adjacent non-cancerous tissues	Regulation [up-regulated]	qRT-PCR	Results identified that SBF2-AS1 was significantly upregulated in ESCC compared with adjacent non-cancerous tissues (fold increase, 8.82; P=0.023). The SBF2-AS1 expression level was significantly increased in patients who had a smoking (9.927 vs. 4.507; P=0.030) and/or drinking (10.938 vs. 4.232; P=0.032) history. Patients with a large tumor size exhibited increased SBF2-AS1 expression (≥4 vs. <4…	29552140
SBF2-AS1	lncRNA	Homo sapiens	non-small cell lung carcinoma	primary NSCLC tissue, cell line (A549, NCI-H1975, NCI-H358, NCI-H1299, SPC-A1)	Regulation [up-regulated]	qPCR//RIP//RNAi//Western blot	We confirmed that SBF2-AS1 was significantly upregulated in NSCLC compared with corresponding non-tumor tissues,and a high expression level of SBF2-AS1 was correlated with lymph node metastasis and advanced TNM stage. Using siRNAs specifically targeting SBF2-AS1 and plasmid vector,we successfully silenced and overexpressed SBF2-AS1 in NSCCLC cell lineand investigated its biological function both …	27154193
SBF2-AS1	lncRNA	Homo sapiens	non-small cell lung carcinoma	N/A	Expression	qPCR//RIP//RNAi//Western blot	Over-expression of lncRNA SBF2-AS1 is associated with advanced tumor progression and poor prognosis in patients with non-small cell lung cancer.	27460731
SCAMP1-AS1	lncRNA	Homo sapiens	astrocytoma	brain	Regulation [up-regulated]	Microarray	Among the lncRNAs detected,3806 lncRNAs with a fold change>2 or <0.5 and a q value<0.05 were found to have significantly different expression levels in astrocytoma samples compared to NAT samples. Of those,1196 were downregulated and 2610 were upregulated.	26252651
SFTA1P	lncRNA	Homo sapiens	lung adenocarcinoma	LUAD tissue, cell lines	Regulation [down-regulated]	qRT-PCR	Taken together, these findings demonstrate that pseudogene-derived long noncoding RNA SFTA1P exerts the tumor suppressor functions in human lung adenocarcinoma. Our investigation reveals the novel roles of pseudogene in lung adenocarcinoma, which may serve as a new target for lung adenocarcinoma diagnosis and therapy.	28231733
SFTA1P	lncRNA	Homo sapiens	lung squamous cell carcinoma	LSCC cells and tissues	Regulation [down-regulated]	qRT-PCR	Here, we found that lncRNA SFTA1P (surfactant associated 1, pseudogene), highly expressed in lung, was down-regulated in LSCC tissues and could be induced upon cisplatin treatment in LSCC cells. Elevated SFTA1P induced apoptosis and enhanced the sensitivity to cisplatin of LSCC cells. We further identified that hnRNP-U (heterogeneous nuclear ribonucleoprotein U) was down-regulated in LSCCs and po…	29228625
SFTA1P	lncRNA	Homo sapiens	stomach cancer	GC tissues and adjacent normal tissues	Expression [overexpression]	qRT-PCR//Flow Cytometry//IHC//Western blot	In this study, we report that a pseudogene-derived lncRNA named SFTA1P, which is 693-nucleotide-long, was significantly downregulated in GC tissues compared to that in the adjacent normal tissues. In addition, decreased SFTA1P expression was strongly correlated with advanced TNM stage, larger tumor size, lymphatic metastasis, and poor prognosis of patients with GC. Moreover, gain-of-function expe…	29523596
SH3BP5-AS1	lncRNA	Homo sapiens	astrocytoma	brain	Regulation [up-regulated]	Microarray	Among the lncRNAs detected,3806 lncRNAs with a fold change>2 or <0.5 and a q value<0.05 were found to have significantly different expression levels in astrocytoma samples compared to NAT samples. Of those,1196 were downregulated and 2610 were upregulated.	26252651
SIX3-AS1	lncRNA	Homo sapiens	neurodegenerative disease	retinal progenitor cell	N/A	qPCR	Finally,we show that Six3OS binds directly to Ezh2 and Eya family members,indicating that Six3OS can act as a molecular scaffold to recruit histone modification enzymes to Six3 target genes.	21936910
SNHG10	lncRNA	Homo sapiens	astrocytoma	brain	Regulation [up-regulated]	Microarray	Among the lncRNAs detected,3806 lncRNAs with a fold change>2 or <0.5 and a q value<0.05 were found to have significantly different expression levels in astrocytoma samples compared to NAT samples. Of those,1196 were downregulated and 2610 were upregulated.	26252651
SNHG12	lncRNA	Homo sapiens	astrocytoma	brain	Regulation [up-regulated]	Microarray	Among the lncRNAs detected,3806 lncRNAs with a fold change>2 or <0.5 and a q value<0.05 were found to have significantly different expression levels in astrocytoma samples compared to NAT samples. Of those,1196 were downregulated and 2610 were upregulated.	26252651
SNHG12	lncRNA	Homo sapiens	cervical cancer	cervical cancer tissues and cell lines	Regulation [up-regulated]	RT-qPCR//Luciferase reporter gene assay	SNHG12 was found to be abnormally elevated in human cervical cancer tissues compared with paired adjacent normal tissues. Moreover, high SNHG12 expression in tumor tissues was significantly correlated with vascular involvement, lymph node metastasis, advanced FIGO stage and poor prognosis. Furthermore, the knockdown of SNHG12 was found to inhibit proliferation, migration and invasion of cervical …	29533945
SNHG12	lncRNA	Homo sapiens	colorectal cancer	colorectal cancer tissue, cell lines	Regulation [up-regulated]	qRT-PCR//MTT assay//Western blot	Increased levels of SNHG12 were observed in CRC tissues and in CRC cells.	28225893
SNHG12	lncRNA	Homo sapiens	endometrial carcinoma	endometrial tissue	Regulation [up-regulated]	qPCR//Microarray	ASLNC04080 was the most significantly upregulated lncRNA in microarray data,highly expressed in 22 out of 24 endometrial carcinoma tissues and HEC-1-B cell line. Moreover,the ASLNC04080 lncRNA expression was correlated with 19 coding genes,and may contribute to endometrial carcinoma genesis and progression by co-regulating with coding gene. Expression inhibition of lncRNA ASLNC04080 in HEC-1-B ce…	25695231
SNHG12	lncRNA	Homo sapiens	hepatocellular carcinoma	HCC tissues and the adjacent normal tissues	Expression [high expression]	qRT-PCR	SNHG12 was significantly higher in the HCC tissues than that in the adjacent normal tissues.	28073380
SNHG12	lncRNA	Homo sapiens	non-small cell lung carcinoma	NSCLC cells and normal human lung epithelial cells	Expression [overexpression]	qRT-PCR//Knockdown	In the present study, we validated that SNHG12 was overexpressed, while miR-138 was low-expressed, in NSCLC cells compared with normal human lung epithelial cells. SNHG12 harbored the binding site of miR-138 and inversely regulated the expression miR-138. Knockdown of SNHG12 inhibited proliferation and colony-forming ability, induced apoptosis, and increased caspase-3 activity of NSCLC cells, whe…	28872894
SNHG12	lncRNA	Homo sapiens	non-small cell lung carcinoma	NSCLC tumor tissues and cell lines	Expression [high expression]	qRT-PCR	The results showed that SNHG12 was high-expressed and miR-181a was low-expressed in NSCLC tumor tissues and cell lines. Knockdown of SNHG12 reversed the resistance to cisplatin, paclitaxel and gefitinib in A549/DDP, A549/PTX and PC9/AB2 cells through inducing cell apoptosis. Moreover, SNHG12 silencing suppressed MAPK1 and MAP2K1 expression by upregulating miR-181a, leading to inhibition of the MA…	29137407
SNHG12	lncRNA	Homo sapiens	osteosarcoma	N/A	Regulation	Flow Cytometry	Long non-coding RNA small nucleolar RNA host gene 12 (SNHG12) promotes cell proliferation and migration by upregulating angiomotin gene expression in human osteosarcoma cells.	26486328
SNHG12	lncRNA	Homo sapiens	osteosarcoma	osteosarcoma tissues and cell lines	Regulation [up-regulated]	qRT-PCR//Western blot	In this study, we found that SNHG12 was significantly upregulated in both osteosarcoma tissues and cell lines and osteosarcoma patients with high levels of SNHG12 tended to have a poor prognosis. We evaluated the biological function of SNHG12 in 143B and U2OS cells and show that the downregulation of SNHG12 suppressed cell proliferation by blocking cell cycle progression at the G0/G1 phase and we…	29229388
SNHG12	lncRNA	Homo sapiens	papillary thyroid carcinoma	30 pairs of PTC tissues and cells	Regulation [up-regulated]	qRT-PCR//MTT assay//Flow Cytometry//Transwell assay//Wound healing assay//Western blot	The results of qRT-PCR showed that the SNHG12 expression was up-regulated in 30 pairs of PTC tissues and cells. The results of MTT assay showed that the cell proliferation capacity was inhibited after the interference in SNHG12. The results of flow cytometry showed that the cell cycle progression was blocked in G1-G0 phase after the knockdown of SNHG12 expression. The results of Transwell assay a…	29630517
SNHG12	lncRNA	Homo sapiens	stomach cancer	GC tissues and matched adjacent normal tissues	Regulation [miR‑320]	qRT-PCR	The present study determined that SNHG12 was significantly overexpressed in GC and its expression level was highly associated with tumor size, tumor‑node‑metastasis stage, distant metastasis, lymphatic metastasis. Patients with high SNHG12 expression had a short survival period. Additionally, inhibition of SNHG12 in GC cell lines SGC‑7901 and AGS suppressed cell growth, colony formation, prolifer…	29207106
SNHG12	lncRNA	Homo sapiens	Triple Negative Breast Neoplasms	TNBC tumor tissue, cell lines	Regulation [up-regulated]	qRT-PCR//Transwell assay	Herein, we determine that SNHG12 is upregulated in TNBC, and its high expression is significantly correlated with tumor size and lymph node metastasis.	28337281
SNHG15	lncRNA	Homo sapiens	breast cancer	breast cancer tissues and cell lines	Expression [high expression]	RT-PCR//Luciferase reporter gene assay	In our study, we found that long noncoding RNA SNHG15 was highly expressed in breast cancer tissues and cell lines. And the expression of SNHG15 was correlated with TNM stage, lymphnode metastasis and survival in breast cancer patients. SNHG15 knockdown significantly inhibited the proliferation and induced apoptosis in breast cancer cells in vitro and in vivo. Besides, SNHG15 downregulation suppr…	29217194
SNHG15	lncRNA	Homo sapiens	hepatocellular carcinoma	HCC tissue	Regulation [up-regulated]	qPCR	The lncRNA SNHG15 expression was significantly upregulated in tumor tissues compared with that in adjacent non-tumor tissues (p < 0.01). It is also proved that lncRNA SNHG15 expression was associated with histological grade (p = 0.000),TNM stage (p = 0.015),and vein invasion (p = 0.000).	27212162
SNHG15	lncRNA	Homo sapiens	hereditary hemorrhagic telangiectasia	N/A	Expression [differentially expressed]	Microarray	Top 42 long non-coding RNAs (q<0.001) differentially expressed in HHT telangiectasia.	24603890
SNHG15	lncRNA	Homo sapiens	non-small cell lung carcinoma	NSCLC tissue samples and cells	Regulation [up-regulated]	Luciferase reporter gene assay//Bioinformatic analysis	LncRNA SNHG15 was significantly upregulated in NSCLC tissue samples and cells, and its overexpression was associated with poor prognosis of NSCLC patients. In vitro, loss-of-functional cellular experiments showed that SNHG15 silencing significantly inhibited the proliferation, promoted the apoptosis, and induced the cycle arrest at G0//G1 phase. In vivo, xenograft assay showed that SNHG15 silenci…	29630731
SNHG15	lncRNA	Homo sapiens	pancreatic cancer	PC tissues	Regulation [up-regulated]	ChIP//RIP	In this study, we reported that SNHG15 expression was also upregulated in PC tissues, and its overexpression was remarkably associated with tumor size, tumor node metastasis (TNM) stage and lymph node metastasis in patients with PC. SNHG15 knockdown inhibited proliferative capacities and suppressed apoptotic rate of PC cells in vitro, and impaired in-vivo tumorigenicity. Additionally, RNA immunop…	29137412
SNHG15	lncRNA	Homo sapiens	stomach cancer	cell line (SGC7901, BGC823, MGC803, AGS, MKN45, GES-1)	Regulation [up-regulated]	qPCR//RNAi//Western blot	We identified a novel lncRNA SNHG15,whose expression was upregulated in tumor tissues in 106 patients with gastric cancer (GC) compared with those in the adjacent normal tissues (P < 0.001). Furthermore,increased SNHG15 expression was positively correlated with invasion depth (P < 0.001),advanced tumor node metastasis (TNM) stage (P = 0.001),and lymph node metastasis (P = 0.019). SNHG15 levels we…	26662309
SNHG18	lncRNA	Homo sapiens	astrocytoma	brain	Regulation [up-regulated]	Microarray	Among the lncRNAs detected,3806 lncRNAs with a fold change>2 or <0.5 and a q value<0.05 were found to have significantly different expression levels in astrocytoma samples compared to NAT samples. Of those,1196 were downregulated and 2610 were upregulated.	26252651
SNHG18	lncRNA	Homo sapiens	Diabetic Nephropathies	cell lines	Regulation [down-regulated]	qRT-PCR	Twelve lncRNAs displayed the same expressional tendencies in both renal tissues and MCs.	28151474
SNHG18	lncRNA	Homo sapiens	malignant glioma	N/A	Expression	IHC//ISH//Western blot//qRT-PCR	The expression of SNHG18 was remarkably upregulated in clinical glioma tissues compared with normal brain tissues.	27788958
SNHG3	lncRNA	Homo sapiens	Alzheimer's disease	N/A	Expression [differentially expressed]	PCR	We selected three differential signature genes specific for the early stage (Nudt19,Arl16,Aph1b),five common to both groups (Slc15a2,Agpat5,Sox2ot,2210015,D19Rik,Wdfy1),and seven specific for late stage.	21961160
SNHG3	lncRNA	Homo sapiens	colorectal cancer	colorectal cancer tissues	Regulation [up-regulated]	qPCR	In the present study, we found that the expression of SNHG3 was significantly upregulated in CRC, and upregulation of SNHG3 predicted poor prognosis for patients with CRC as determined through analysis of the data obtained from TCGA database.	28731158
SNHG3	lncRNA	Homo sapiens	colorectal cancer	CRC cells	Regulation [up-regulated]	Gain- and Loss-of-function assays	In the present study, we found that the expression of SNHG3 was significantly upregulated in CRC, and upregulation of SNHG3 predicted poor prognosis for patients with CRC as determined through analysis of the data obtained from TCGA database. Gain-of function and loss-of function assays revealed that SNHG3 markedly promoted cellular proliferation of CRC cells. Gene Set Enrichment Analysis (GSEA) …	28731158
SNHG3	lncRNA	Homo sapiens	hepatocellular carcinoma	HCC tissue	Regulation [up-regulated]	ISH//qPCR//RNA sequencing	Our results showed that the expression level of SNHG3 was significantly upregulated in HCC tissues compared with paired noncancerous tissues from 51 HCC patients,increased SNHG3 expression is associated with malignant status and poor prognosis in HCC patients.	26373735
SNHG7	lncRNA	Homo sapiens	astrocytoma	brain	Regulation [up-regulated]	Microarray	Among the lncRNAs detected,3806 lncRNAs with a fold change>2 or <0.5 and a q value<0.05 were found to have significantly different expression levels in astrocytoma samples compared to NAT samples. Of those,1196 were downregulated and 2610 were upregulated.	26252651
SNHG7	lncRNA	Homo sapiens	breast cancer	breast cancer tissues and the adjacent normal tissues	Expression [differentially expressed]	qPCR//Microarray	Here, we analyzed lncRNA expression profiles of breast cancer patients who did or did not develop recurrence by repurposing existing microarray datasets from the Gene Expression Omnibus database, and identified 12 differentially expressed lncRNAs that we䄂Ч䢡І䄂Ч䥁І䄂Ч蜩Ϗ䄂Ч`ĀЧted with tumor recurrence of breast cancer patients.	27503456
SNHG7	lncRNA	Homo sapiens	chromophobe renal cell carcinoma	chromophobe renal cell carcinoma tissues	Expression [differentially expressed]	qPCR//Bioinformatic analysis	Among them, 12 lncRNAs were also differentially expressed with the corresponding clinical characteristics (fold change ≥1.5, P<0.01). Besides, 7 lncRNAs (COL18A1-AS, BRE-AS1, SNHG7, TMEM51-AS1, C21orf62-AS1, LINC00336, and LINC00882) were identified to be significantly correlated with overall survival (log-rank P<0.05).	27799788
SNHG7	lncRNA	Homo sapiens	Glioblastoma	GBM tissues and cell lines	Regulation [up-regulated]	qRT-PCR//Luciferase reporter gene assay	In the present study, we showed that the expression of SNHG7 was significantly upregulated in GBM tissues and cell lines compared with non-cancerous brain tissues. Furthermore, we found that SNHG7 knockdown remarkably suppressed the proliferation, migration and invasion of A172 and U87 cells while inducing their apoptosis. Subsequently, we showed that SNHG7 knockdown significantly inhibited tumor…	29360452
SNHG7	lncRNA	Homo sapiens	lung cancer	N/A	Regulation	qPCR	LncRNA-SNHG7 promotes the proliferation, migration and invasion and inhibits apoptosis of lung cancer cells by enhancing the FAIM2 expression.	27666964
SNHG7	lncRNA	Homo sapiens	malignant pleural mesothelioma	MPM tissue, cell line (H28, H226, H2052, H2452, MSTO)	Regulation [up-regulated]	qPCR//Microarray	AK130977 and AX746718 were both found to be down-regulated via both microarray and RT-qPCR (AK130977 Microarray (MA) = -5.207,RT-qPCR = -1.6, AX746718 MA = -3.37,RT-qPCR = -4.6),with AK130977 demonstrating fairly small changes using RT-qPCR. Similarly,BX648695,AK129685,EF177379,AK054908,AK130275,AF268386 and NR_003584 all demonstrated consistent up-regulation using both microarrays and RT-qPCR.	23976967
SNHG7	lncRNA	Homo sapiens	non-small cell lung carcinoma	NSCLC cell lines and tissues	Expression	Luciferase reporter gene assay//Knockdown//Bioinformatic analysis	We reported that oncogene SNHG7 predicted a poor clinical outcome and functioned as competitive endogenous RNA (ceRNA) antagonized microRNA-193b (miR-193b) to up-regulate the FAIM2 level in NSCLC. Bioinformatic analysis predicted that SNHG7 harboured miR-193b-binding sites, and we found decreased miR-193b levels in NSCLC tissues when compared to relative normal tissues. Luciferase assays indicate…	29131440
SNHG7	lncRNA	Homo sapiens	stomach cancer	48 cases of gastric cancer tissues and 5 gastric cancer cell lines	Regulation [up-regulated]	qRT-PCR//CCK-8 assay//Flow Cytometry//Western blot	The qRT-PCR experiment showed that in a total of 68 cases of cancer tissues and tumor-adjacent tissues, the relative expression of SNHG7 was upregulated in 48 cases of gastric cancer tissues and 5 gastric cancer cell lines. The in vitro experiments showed that after SNHG7 expression was interfered, the proliferation of gastric cancer cells was inhibited with an increase in apoptotic rate and arre…	29131253
SNHG8	lncRNA	Homo sapiens	EBV-associated gastric carcinoma	one non-EBV-infected gastric carcinoma (EBVnGC) and its adjacent normal tissue, and one EBV-associated gastric carcinoma (EBVaGC) and its adjacent normal tissue	Expression	RT-PCR	To explore the functions of SNHG8, we identified its mRNA targets on the lncRNA-mRNA co-expression network of the Illumina Body Map, which contains the RNA sequencing data of mRNAs and lncRNAs from 16 normal human tissues.	27835598
SNHG8	lncRNA	Homo sapiens	malignant pleural mesothelioma	MPM tissue, cell line (H28, H226, H2052, H2452, MSTO)	Regulation [up-regulated]	qPCR//Microarray	AK130977 and AX746718 were both found to be down-regulated via both microarray and RT-qPCR (AK130977 Microarray (MA) = -5.207,RT-qPCR = -1.6, AX746718 MA = -3.37,RT-qPCR = -4.6),with AK130977 demonstrating fairly small changes using RT-qPCR. Similarly,BX648695,AK129685,EF177379,AK054908,AK130275,AF268386 and NR_003584 all demonstrated consistent up-regulation using both microarrays and RT-qPCR.	23976967
SNHG8	lncRNA	Homo sapiens	neuroblastoma	cell lines	Expression [differentially expressed]	qPCR//Microarray	LncRNA expression was studied in a 120-hours timecourse of differentiation of human neuroblastoma SHSY5Y cells into neurons upon treatment with retinoic acid (RA),the compound used for the treatment of neuroblastoma.We categorized lncRNAs into 19 architecture classes according to their position relatively to protein-coding genes.Quantitative RT-PCR analysis confirmed the discovered functional mod…	24555823
SNHG8	lncRNA	Homo sapiens	stomach cancer	gastric tissue	Regulation [up-regulated]	qRT-PCR	For all gastric cancers, SNHG8 expression was 14 times higher (P=0.001) than that in non-cancer controls; in the EB virus related gastric cancers, SNHG8 expression was increased 25 times (P<0.05) over EB virus negative gastric cancers.	28173665
ST3GAL6-AS1	lncRNA	Homo sapiens	multiple myeloma	bone marrows	Regulation [dysregulation]	qRT-PCR//Bioinformatic analysis	Bioinformatic analysis of the lncRNA expression identified >3000 dysregulated lncRNAs (difference ≥ 2-fold) in MM samples. GO and pathway analysis revealed that ECM-receptor and cell cycle pathway-related genes were significantly associated with MM. Four dysregulated lncRNAs were confirmed by qRT-PCR. Among them, the expression of ST3GAL6-AS1, LAMA5-AS1and RP11-175D17.3wereassociated with stage a…	29459023
STARD4-AS1	lncRNA	Homo sapiens	astrocytoma	brain	Regulation [up-regulated]	Microarray	Among the lncRNAs detected,3806 lncRNAs with a fold change>2 or <0.5 and a q value<0.05 were found to have significantly different expression levels in astrocytoma samples compared to NAT samples. Of those,1196 were downregulated and 2610 were upregulated.	26252651
STXBP5-AS1	lncRNA	Homo sapiens	astrocytoma	brain	Regulation [down-regulated]	Microarray	Among the lncRNAs detected,3806 lncRNAs with a fold change>2 or <0.5 and a q value<0.05 were found to have significantly different expression levels in astrocytoma samples compared to NAT samples. Of those,1196 were downregulated and 2610 were upregulated.	26252651
STXBP5-AS1	lncRNA	Homo sapiens	breast cancer	N/A	Expression	RNA sequencing	Further study showed the three-lncRNA signature was not only pervasive in different breast cancer stages, subtypes and age groups, but also provides more accurate prognostic information than some widely known biomarkers.	27338266
SUCLG2-AS1	lncRNA	Homo sapiens	stomach cancer	gastric cancer tissues, large GC cohorts	Regulation [up-regulated]	qPCR//Microarray	Based on this 24-lncRNA signature, the test series patients could be classified into high-risk or low-risk subgroup with significantly different DFS (HR = 1.19, 95 % CI = 1.13-1.25, P < 0.0001). The prognostic value of this 24-lncRNA signature was confirmed in the internal validation series and another external validation series, respectively.	27647437
TDRKH-AS1	lncRNA	Homo sapiens	astrocytoma	brain	Regulation [up-regulated]	Microarray	Among the lncRNAs detected,3806 lncRNAs with a fold change>2 or <0.5 and a q value<0.05 were found to have significantly different expression levels in astrocytoma samples compared to NAT samples. Of those,1196 were downregulated and 2610 were upregulated.	26252651
TMEM147-AS1	lncRNA	Homo sapiens	astrocytoma	brain	Regulation [down-regulated]	Microarray	Among the lncRNAs detected,3806 lncRNAs with a fold change>2 or <0.5 and a q value<0.05 were found to have significantly different expression levels in astrocytoma samples compared to NAT samples. Of those,1196 were downregulated and 2610 were upregulated.	26252651
TMPO-AS1	lncRNA	Homo sapiens	astrocytoma	brain	Regulation [up-regulated]	Microarray	Among the lncRNAs detected,3806 lncRNAs with a fold change>2 or <0.5 and a q value<0.05 were found to have significantly different expression levels in astrocytoma samples compared to NAT samples. Of those,1196 were downregulated and 2610 were upregulated.	26252651
TP53TG1	lncRNA	Homo sapiens	cancer	cancer cells	Regulation	qPCR	TP53TG1 epigenetic inactivation in cancer cells releases the transcriptional repression of YBX1-targeted growth-promoting genes and creates a chemoresistant tumor. TP53TG1 hypermethylation in primary tumors is shown to be associated with poor outcome.	27821766
TP53TG1	lncRNA	Homo sapiens	colon cancer	cell line (SW480-LOWTP53-1)	N/A	Northern blot	Under conditions of cellular stress (ultraviolet irradiation or exposure to bleomycin or cisplatin),expression of TP53TG1 was induced in a wild-type TP53-dependent manner,indicating that this gene is likely to play an important role in the signaling pathway of TP53 and may function in response to cellular damage.	9713990
TP53TG1	lncRNA	Homo sapiens	Glioma	human glioma tissues or cell lines	Expression [high expression]	qRT-PCR//MTT assay//Flow Cytometry//Transwell assay	The expression of TP53TG1 was significantly higher in human glioma tissues or cell lines compared with normal brain tissue or NHA. Moreover, TP53TG1 and some tumor glucose metabolism related genes, such as GRP78, LDHA, and IDH1 were up-regulated significantly in U87 and LN18 cells under glucose deprivation. In addition, knockdown of TP53TG1 decreased cell proliferation and migration and down-regu…	28569381
TP53TG1	lncRNA	Homo sapiens	non-small cell lung carcinoma	cell line (A549, CDDP)	Regulation [down-regulated]	qPCR//RNAi//Western blot//Microarray	For lncRNA,the results showed that AK123263,CES1P1-001,RP3-508I15.14,AK126698,TP53TG1,and AC090952.4.1 decreased,whereas uc003bgl.1 and NCRNA00210 increased in A549/CDDP (all P <0.05). Cisplatin resistance in non-small-cell lung cancer cells may relate to the changes in noncoding RNAs. Among these,AK126698 appears to confer cisplatin resistance by targeting the Wnt pathway.	23741487
TTTY15	lncRNA	Homo sapiens	astrocytoma	brain	Regulation [up-regulated]	Microarray	Among the lncRNAs detected,3806 lncRNAs with a fold change>2 or <0.5 and a q value<0.05 were found to have significantly different expression levels in astrocytoma samples compared to NAT samples. Of those,1196 were downregulated and 2610 were upregulated.	26252651
TUG1	lncRNA	Homo sapiens	acute myeloid leukemia	bone marrow samples from 186 AML patients and 62 controls	Expression [high expression]	qPCR//Western blot	LncRNA TUG1 expression was higher in AML patients compared to controls and correlated with higher white blood cell counts, monosomal karyotype, FLT3-ITD mutation, poor-risk stratification, and poor prognosis, which independently predicted worse event-free survival and overall survival. In vitro, lncRNA TUG1 expression was higher in AML cell lines (KG-1, MOLM-14, HL-60, NB-4, and THP-1 cells) comp…	29654398
TUG1	lncRNA	Homo sapiens	atherosclerosis	N/A	Regulation	Luciferase reporter gene assay//RIP//Western blot//qPCR	Tanshinol suppresses endothelial cells apoptosis in mice with atherosclerosis via lncRNA TUG1 up-regulating the expression of miR-26a.	27508018
TUG1	lncRNA	Homo sapiens	B-cell lymphoma	N/A	Expression [differentially expressed]	qPCR	HOTAIR long non-coding RNA is a negative prognostic factor not only in primary tumors,but also in the blood of colorectal cancer patients.	24583225
TUG1	lncRNA	Homo sapiens	B-cell lymphoma	N/A	Locus	qPCR	TUG1 is a recently identified oncogenic lncRNA	27339553
TUG1	lncRNA	Homo sapiens	bladder carcinoma	BC tissues and cell lines	Regulation [up-regulated]	qRT-PCR//Knockdown	In this study, we found that TUG1 was upregulated and microRNA-29c (miR-29c) was downregulated in BC tissues and cell lines. Overexpression of TUG1 promoted the cell proliferation of T24 and EJ cells, whereas TUG1 knockdown had the opposite effect. Upregulation of TUG1 obviously facilitated the migration and invasion of T24 and EJ cells. In contrast, TUG1 silencing repressed the migration and inv…	29321088
TUG1	lncRNA	Homo sapiens	bladder urothelial carcinoma	cell line (T24, 5637)	Regulation [up-regulated]	qPCR//RNAi	TUG1 was up-regulated in bladder urothelial carcinoma compared to paired normal urothelium. High TUG1 expression levels were associated with high grade and stage carcinomas. Cell proliferation inhibition and apoptosis induction were observed in TUG1 siRNA-transfected bladder urothelial carcinoma T24 and 5637 cells. In a word,Taurine Up-regulated Gene 1 (TUG1) is a lincRNA that is associated with …	22961206
TUG1	lncRNA	Homo sapiens	bladder urothelial carcinoma	BUC tissues and cell line	Expression [overexpression]	qRT-PCR	In this study, over-expression of TUG1 was found in BUC tissues and cell line resistant to doxorubicin (Dox). Knockdown of TUG1 inhibited the Dox resistance and promoted the cytotoxicity induced by Dox in T24/Dox cells. TUG1 knockdown also depressed the Wnt/β-catenin pathway, and the activation the Wnt/β-catenin pathway partly reversed the inhibitory effects of TUG1 knockdown on Dox resistance in…	29179467
[truncated: 119 more rows]

## Sheet: pred.lncRNA-disease information
ncRNA Symbol	ncRNA Category	Species	Disease Name	Sample	Dysfunction Pattern	Prediction Method	Description	PubMed ID
A1BG-AS1	lncRNA	Homo sapiens	Alzheimer's disease	N/A	N/A	LDAP	N/A	N/A
A1BG-AS1	lncRNA	Homo sapiens	breast cancer	N/A	N/A	LDAP	N/A	N/A
[truncated: 10,659 more rows]

## Sheet: lncRNA_target_from_low_throughp
Species	lncRNA_name_from_paper	LncRNA_official_symbol	Entrez_ID	Genome_build	Location	Strand	Ensembl_ID	GENCODE_gene_name	GENCODE_version	GENCODE_location	Tissue_Origin	Cell_Line	Disease_state	LncRNA_experiment	Target_symbol_from_paper	Target_official_symbol	Target_entrez_gene_ID	Description	PMID	Reference
[truncated: 185 more rows]

[truncated: 7 more sheets: lncRNA_target_from_high_through, Malacards, Lncipedia, Hgnc, GeneCards, GenCode, Caption]
