# Supplementary material for: Transcriptome Analyses of lncRNAs in A2E-Stressed Retinal Epithelial Cells Unveil Advanced Links between Metabolic Impairments Related to Oxidative Stress and Retinitis Pigmentosa
Source: Antioxidants (Basel). 2020 Apr 15;9(4):318. doi: 10.3390/antiox9040318 (PMC7222347; doi:10.3390/antiox9040318)
Supplement: Supplementary file 1 [file antioxidants-09-00318-s001.zip › Table S4.xlsx]

## Sheet: Table S4
CONTROL GROUP (0h)	lncRNA	AC105052.4	LINC00968	AL645940.1	PSMG3-AS1	RDH10-AS1	SAMD12-AS1	GABPB1-AS1	NEAT1	AC068580.3	AC013451.2
	Average Ct	24977	26020	25032	23600	24842	24762	24508	25310	27033	28377
	Average Ct (SD)	0.106	0.232	0.438	0.718	1345	0.770	0.117	0.165	0.194	0.302
	Average Ct (SEM)	0.034	0.073	0.138	0.227	0.425	0.243	0.037	0.052	0.061	0.095
	ΔCt	0.468	1512	0.523	-0.908	0.333	0.253	0.000	0.802	2525	3868
	ΔCt (SD)	0.158	0.259	0.453	0.728	1350	0.778	0.165	0.202	0.226	0.323
	ΔΔCt	0.000	0.000	0.000	0.000	0.000	0.000	0.000	0.000	0.000	0.000
	2(-ΔΔCt) (log2)	0.000	0.000	0.000	0.000	0.000	0.000	0.000	0.000	0.000	0.000
	2(-ΔΔCt) (log2) (SEM)	0.050	0.082	0.143	0.230	0.427	0.246	0.052	0.064	0.072	0.102
A2E 3h	Average Ct	28000	29388	27892	26550	27380	26877	25513	25469	27171	25101
	Average Ct (SD)	0.117	0.208	0.109	1163	1027	0.951	0.201	0.285	0.241	0.299
	Average Ct (SEM)	0.037	0.066	0.035	0.368	0.325	0.301	0.064	0.090	0.076	0.095
	ΔCt	2487	3875	2378	1037	1867	1363	0.000	-0.044	1658	-0.413
	ΔCt (SD)	0.233	0.289	0.229	1180	1046	0.972	0.285	0.349	0.314	0.360
	ΔΔCt	2018	2363	1855	1945	1533	1110	0.000	-0.846	-0.867	-4281
	2(-ΔΔCt) (log2)	0.000	-2018	-2363	-1855	-1945	-1533	-1110	0.846	0.867	4281
	2(-ΔΔCt) (log2) (SEM)	0.074	0.091	0.072	0.373	0.331	0.307	0.090	0.110	0.099	0.114
A2E 6h	Average Ct	34073	33532	31617	29337	30530	29035	26303	25528	25362	21677
	Average Ct (SD)	0.065	0.238	0.058	0.883	1149	0.910	0.271	0.180	0.317	0.107
	Average Ct (SEM)	0.021	0.075	0.018	0.279	0.363	0.288	0.086	0.057	0.100	0.034
	ΔCt	7770	7228	5313	3033	4227	2732	0.000	-0.775	-0.942	-4627
	ΔCt (SD)	0.279	0.361	0.277	0.924	1180	0.949	0.383	0.326	0.417	0.292
	ΔΔCt	7302	5717	4790	3942	3893	2478	0.000	-1577	-3467	-8495
	2(-ΔΔCt) (log2)	0.000	-7302	-5717	-4790	-3942	-3893	-2478	1577	3467	8495
	2(-ΔΔCt) (log2) (SEM)	0.088	0.114	0.088	0.292	0.373	0.300	0.121	0.103	0.132	0.092

## Sheet: Caption
Table S4. Fold change expression of selected lncRNAs after A2E treatment, calculated by ΔΔCt method. Results of qRT-PCR validation analysis of selected lncRNAs, computed applying ΔΔCt method, considering GABPB1-AS1 as reference gene during normalization.
