# Supplementary material for: Transcriptome Analyses of lncRNAs in A2E-Stressed Retinal Epithelial Cells Unveil Advanced Links between Metabolic Impairments Related to Oxidative Stress and Retinitis Pigmentosa
Source: Antioxidants (Basel). 2020 Apr 15;9(4):318. doi: 10.3390/antiox9040318 (PMC7222347; doi:10.3390/antiox9040318)
Supplement: Supplementary file 1 [file antioxidants-09-00318-s001.zip › Table S5.xlsx]

## Sheet: Table S5
RNAInter_ID	Interactor1	ID1	Category1	Species1	Interactor2	ID2	Category2	Species2	Score
RR01495988	hsa-miR-145-5p	MIMAT0000437	miRNA	Homo sapiens	TUG1	55000	lncRNA	Homo sapiens	0.9999
RR01159647	hsa-miR-195-5p	MIMAT0000461	miRNA	Homo sapiens	PVT1	5820	lncRNA	Homo sapiens	0.9999
RR00924158	hsa-miR-193b-3p	MIMAT0002819	miRNA	Homo sapiens	MIR31HG	554202	lncRNA	Homo sapiens	0.9999
RP01054987	PVT1	5820	lncRNA	Homo sapiens	EZH2	2146	TF	Homo sapiens	0.9998
RR00990517	hsa-miR-129-5p	MIMAT0000242	miRNA	Homo sapiens	NEAT1	283131	lncRNA	Homo sapiens	0.9996
RR01495987	hsa-miR-144-3p	MIMAT0000436	miRNA	Homo sapiens	TUG1	55000	lncRNA	Homo sapiens	0.9992
RR01271462	hsa-miR-338-3p	MIMAT0000763	miRNA	Homo sapiens	SBF2-AS1	283104	lncRNA	Homo sapiens	0.9991
RR00990545	hsa-miR-506-3p	MIMAT0002878	miRNA	Homo sapiens	NEAT1	283131	lncRNA	Homo sapiens	0.9991
RR00990542	hsa-miR-449b-5p	MIMAT0003327	miRNA	Homo sapiens	NEAT1	283131	lncRNA	Homo sapiens	0.9991
RR00845625	hsa-miR-29b-3p	MIMAT0000100	miRNA	Homo sapiens	LINC00511	400619	lncRNA	Homo sapiens	0.9991
RR00368690	hsa-miR-384	MIMAT0001075	miRNA	Homo sapiens	CRNDE	643911	lncRNA	Homo sapiens	0.9991
RP09425840	LINP1	108570035	lncRNA	Homo sapiens	PRKDC	5591	TF	Homo sapiens	0.9991
RP09425839	LINP1	108570035	lncRNA	Homo sapiens	XRCC5	7520	protein	Homo sapiens	0.9991
RR01159650	hsa-miR-200b-3p	MIMAT0000318	miRNA	Homo sapiens	PVT1	5820	lncRNA	Homo sapiens	0.9988
RR01159645	hsa-miR-186-5p	MIMAT0000456	miRNA	Homo sapiens	PVT1	5820	lncRNA	Homo sapiens	0.9978
RR01473293	hsa-miR-18a-5p	MIMAT0000072	miRNA	Homo sapiens	TP53TG1	11257	lncRNA	Homo sapiens	0.9975
RR01337391	hsa-miR-211-3p	MIMAT0022694	miRNA	Homo sapiens	SNHG15	285958	lncRNA	Homo sapiens	0.9975
RR01337366	hsa-miR-199b-5p	MIMAT0000263	miRNA	Homo sapiens	SNHG12	85028	lncRNA	Homo sapiens	0.9975
RR01337365	hsa-miR-199a-5p	MIMAT0000231	miRNA	Homo sapiens	SNHG12	85028	lncRNA	Homo sapiens	0.9975
RR01006267	hsa-miR-363-3p	MIMAT0000707	miRNA	Homo sapiens	NNT-AS1	100652772	lncRNA	Homo sapiens	0.9975
RR00389054	hsa-miR-138-5p	MIMAT0000430	miRNA	Homo sapiens	CYTOR	112597	lncRNA	Homo sapiens	0.9975
RP01054599	NEAT1	283131	lncRNA	Homo sapiens	EZH2	2146	TF	Homo sapiens	0.9975
RP01053748	MAPKAPK5-AS1	51275	lncRNA	Homo sapiens	EZH2	2146	TF	Homo sapiens	0.9975
RR00990512	hsa-miR-124-3p	MIMAT0000422	miRNA	Homo sapiens	NEAT1	283131	lncRNA	Homo sapiens	0.9974
RR01496006	hsa-miR-335-5p	MIMAT0000765	miRNA	Homo sapiens	TUG1	55000	lncRNA	Homo sapiens	0.9972
RR01496005	hsa-miR-300	MIMAT0004903	miRNA	Homo sapiens	TUG1	55000	lncRNA	Homo sapiens	0.9972
RR01159658	hsa-miR-488-3p	MIMAT0004763	miRNA	Homo sapiens	PVT1	5820	lncRNA	Homo sapiens	0.9972
RR01347434	SOX2	6657	mRNA	Homo sapiens	TUG1	55000	lncRNA	Homo sapiens	0.9967
RR01337364	hsa-miR-195-5p	MIMAT0000461	miRNA	Homo sapiens	SNHG12	85028	lncRNA	Homo sapiens	0.9967
RR01023844	NTF3	4908	mRNA	Homo sapiens	TUG1	55000	lncRNA	Homo sapiens	0.9967
RR00999452	NGF	4803	mRNA	Homo sapiens	TUG1	55000	lncRNA	Homo sapiens	0.9967
RR00994297	NES	10763	mRNA	Homo sapiens	TUG1	55000	lncRNA	Homo sapiens	0.9967
RR00866644	LSINCT5	101234261	lncRNA	Homo sapiens	NEAT1	283131	lncRNA	Homo sapiens	0.9967
RR00583115	FUT4	2526	mRNA	Homo sapiens	TUG1	55000	lncRNA	Homo sapiens	0.9967
RR00221690	BDNF	627	mRNA	Homo sapiens	TUG1	55000	lncRNA	Homo sapiens	0.9967
RP08554165	NEAT1	283131	lncRNA	Homo sapiens	NONO	4841	RBP	Homo sapiens	0.9967
RP01733200	LINC01503	100506119	lncRNA	Homo sapiens	TP63	8626	TF	Homo sapiens	0.9967
RP08273223	NEAT1	283131	lncRNA	Homo sapiens	ELAVL1	1994	RBP	Homo sapiens	0.994
RR01495994	hsa-miR-204-5p	MIMAT0000265	miRNA	Homo sapiens	TUG1	55000	lncRNA	Homo sapiens	0.9933
RR01337390	hsa-miR-200a-3p	MIMAT0000682	miRNA	Homo sapiens	SNHG15	285958	lncRNA	Homo sapiens	0.9933
RR01159654	hsa-miR-26b-5p	MIMAT0000083	miRNA	Homo sapiens	PVT1	5820	lncRNA	Homo sapiens	0.9933
RR00990544	hsa-miR-485-5p	MIMAT0002175	miRNA	Homo sapiens	NEAT1	283131	lncRNA	Homo sapiens	0.9933
RR00990543	hsa-miR-485-3p	MIMAT0002176	miRNA	Homo sapiens	NEAT1	283131	lncRNA	Homo sapiens	0.9933
RR00990537	hsa-miR-377-3p	MIMAT0000730	miRNA	Homo sapiens	NEAT1	283131	lncRNA	Homo sapiens	0.9933
RR00990534	hsa-miR-34a-5p	MIMAT0000255	miRNA	Homo sapiens	NEAT1	283131	lncRNA	Homo sapiens	0.9933
RR00990522	hsa-miR-193a-3p	MIMAT0000459	miRNA	Homo sapiens	NEAT1	283131	lncRNA	Homo sapiens	0.9933
RR00924160	hsa-miR-575	MIMAT0003240	miRNA	Homo sapiens	MIR31HG	554202	lncRNA	Homo sapiens	0.9933
RR00868997	hsa-miR-375-3p	MIMAT0000728	miRNA	Homo sapiens	LUCAT1	100505994	lncRNA	Homo sapiens	0.9933
RR00868996	hsa-miR-200c-3p	MIMAT0000617	miRNA	Homo sapiens	LUCAT1	100505994	lncRNA	Homo sapiens	0.9933
RR00389059	hsa-miR-205-5p	MIMAT0000266	miRNA	Homo sapiens	CYTOR	112597	lncRNA	Homo sapiens	0.9933
RR00389039	CYTOR	112597	lncRNA	Homo sapiens	EGFR	1956	mRNA	Homo sapiens	0.9933
RR00368686	hsa-miR-181a-5p	MIMAT0000256	miRNA	Homo sapiens	CRNDE	643911	lncRNA	Homo sapiens	0.9933
RR00277732	CASC15	401237	lncRNA	Homo sapiens	ZEB1	6935	mRNA	Homo sapiens	0.9933
RR00277619	CASC15	401237	lncRNA	Homo sapiens	CDKN1A	1026	mRNA	Homo sapiens	0.9933
RP09837364	NEAT1	283131	lncRNA	Homo sapiens	PSPC1	55269	protein	Homo sapiens	0.9933
RP07519860	CASC15	401237	lncRNA	Homo sapiens	WDR5	11091	TF	Homo sapiens	0.9933
RP02989521	CYTOR	112597	lncRNA	Homo sapiens	EZH2	2146	TF	Homo sapiens	0.9933
RP01441066	AGAP2-AS1	100130776	lncRNA	Homo sapiens	KDM1A	23028	TF	Homo sapiens	0.9933
RP01058546	CASC15	401237	lncRNA	Homo sapiens	EZH2	2146	TF	Homo sapiens	0.9933
RP00172585	AGAP2-AS1	100130776	lncRNA	Homo sapiens	EZH2	2146	TF	Homo sapiens	0.9933
RR00990499	hsa-miR-101-3p	MIMAT0000099	miRNA	Homo sapiens	NEAT1	283131	lncRNA	Homo sapiens	0.9931
RD00074311	NEAT1	283131	lncRNA	Homo sapiens	SP3	6670	DNA	Homo sapiens	0.9931
RD00074150	NEAT1	283131	lncRNA	Homo sapiens	RPS24	6229	DNA	Homo sapiens	0.9931
RD00073984	NEAT1	283131	lncRNA	Homo sapiens	PNN	5411	DNA	Homo sapiens	0.9931
RR01578104	hsa-miR-150-5p	MIMAT0000451	miRNA	Homo sapiens	ZFAS1	441951	lncRNA	Homo sapiens	0.9925
RR01496011	hsa-miR-9-5p	MIMAT0000441	miRNA	Homo sapiens	TUG1	55000	lncRNA	Homo sapiens	0.9925
RR01496009	hsa-miR-382-5p	MIMAT0000737	miRNA	Homo sapiens	TUG1	55000	lncRNA	Homo sapiens	0.9925
RR01495990	hsa-miR-153-3p	MIMAT0000439	miRNA	Homo sapiens	TUG1	55000	lncRNA	Homo sapiens	0.9925
RR01159660	hsa-miR-497-5p	MIMAT0002820	miRNA	Homo sapiens	PVT1	5820	lncRNA	Homo sapiens	0.9925
RR01159652	hsa-miR-203a-3p	MIMAT0000264	miRNA	Homo sapiens	PVT1	5820	lncRNA	Homo sapiens	0.9925
RR01159646	hsa-miR-190a-5p	MIMAT0000458	miRNA	Homo sapiens	PVT1	5820	lncRNA	Homo sapiens	0.9925
RR01159651	hsa-miR-200c-3p	MIMAT0000617	miRNA	Homo sapiens	PVT1	5820	lncRNA	Homo sapiens	0.9912
RR01159639	hsa-miR-1207-5p	MIMAT0005871	miRNA	Homo sapiens	PVT1	5820	lncRNA	Homo sapiens	0.9912
RR01016033	hsa-miR-363-3p	MIMAT0000707	miRNA	Homo sapiens	NR2F1-AS1	441094	lncRNA	Homo sapiens	0.9912
RR00990502	hsa-miR-106b-5p	MIMAT0000680	miRNA	Homo sapiens	NEAT1	283131	lncRNA	Homo sapiens	0.9912
RR00990494	hsa-let-7e-5p	MIMAT0000066	miRNA	Homo sapiens	NEAT1	283131	lncRNA	Homo sapiens	0.9912
RR00990490	hsa-let-7a-5p	MIMAT0000062	miRNA	Homo sapiens	NEAT1	283131	lncRNA	Homo sapiens	0.9912
RR00990413	NEAT1	283131	lncRNA	Homo sapiens	SFPQ	6421	mRNA	Homo sapiens	0.9912
RR00845626	hsa-miR-765	MIMAT0003945	miRNA	Homo sapiens	LINC00511	400619	lncRNA	Homo sapiens	0.9912
RP08717623	NEAT1	283131	lncRNA	Homo sapiens	SFPQ	6421	TF	Homo sapiens	0.9912
RP08274126	LINC00324	284029	lncRNA	Homo sapiens	ELAVL1	1994	RBP	Homo sapiens	0.9912
RP07519981	PVT1	5820	lncRNA	Homo sapiens	ANGPTL4	51129	protein	Homo sapiens	0.9912
RP03013546	MIR31HG	554202	lncRNA	Homo sapiens	HIF1A	3091	TF	Homo sapiens	0.9912
RP00299120	MNX1-AS1	645249	lncRNA	Homo sapiens	E2F1	1869	TF	Homo sapiens	0.9912
RD00074171	NEAT1	283131	lncRNA	Homo sapiens	SAP18	10284	DNA	Homo sapiens	0.9912
RD00074136	NEAT1	283131	lncRNA	Homo sapiens	RNF40	9810	DNA	Homo sapiens	0.9912
RD00073978	NEAT1	283131	lncRNA	Homo sapiens	PLOR2H	N/A	DNA	Homo sapiens	0.9912
RD00073651	NEAT1	283131	lncRNA	Homo sapiens	MAPK15	225689	DNA	Homo sapiens	0.9912
RD00073203	NEAT1	283131	lncRNA	Homo sapiens	EDF1	8721	DNA	Homo sapiens	0.9912
RD00073043	NEAT1	283131	lncRNA	Homo sapiens	CENPCP1	1061	DNA	Homo sapiens	0.9912
RR01578107	hsa-miR-329-3p	MIMAT0001629	miRNA	Homo sapiens	ZFAS1	441951	lncRNA	Homo sapiens	0.9846
RR01496000	hsa-miR-26a-5p	MIMAT0000082	miRNA	Homo sapiens	TUG1	55000	lncRNA	Homo sapiens	0.9846
RR01495982	hsa-miR-129-5p	MIMAT0000242	miRNA	Homo sapiens	TUG1	55000	lncRNA	Homo sapiens	0.9846
RR01338703	hsa-miR-503-5p	MIMAT0002874	miRNA	Homo sapiens	SNHG7	84973	lncRNA	Homo sapiens	0.9846
RR01159644	hsa-miR-152-3p	MIMAT0000438	miRNA	Homo sapiens	PVT1	5820	lncRNA	Homo sapiens	0.9846
RR00930657	hsa-miR-218-5p	MIMAT0000275	miRNA	Homo sapiens	MNX1-AS1	645249	lncRNA	Homo sapiens	0.9846
RP08793582	NEAT1	283131	lncRNA	Homo sapiens	TARDBP	23435	RBP	Homo sapiens	0.9842
RR02667076	EZH2	2146	mRNA	Homo sapiens	CYTOR	112597	lncRNA	Homo sapiens	0.982
RR01578108	hsa-miR-484	MIMAT0002174	miRNA	Homo sapiens	ZFAS1	441951	lncRNA	Homo sapiens	0.982
RR01495992	hsa-miR-186-5p	MIMAT0000456	miRNA	Homo sapiens	TUG1	55000	lncRNA	Homo sapiens	0.982
RR01495984	hsa-miR-138-5p	MIMAT0000430	miRNA	Homo sapiens	TUG1	55000	lncRNA	Homo sapiens	0.982
RR01495983	hsa-miR-132-3p	MIMAT0000426	miRNA	Homo sapiens	TUG1	55000	lncRNA	Homo sapiens	0.982
RR01495977	hsa-miR-106a-5p	MIMAT0000103	miRNA	Homo sapiens	TUG1	55000	lncRNA	Homo sapiens	0.982
RR01338655	hsa-miR-182-5p	MIMAT0000259	miRNA	Homo sapiens	SNHG3	8420	lncRNA	Homo sapiens	0.982
RR01337393	hsa-miR-486-5p	MIMAT0002177	miRNA	Homo sapiens	SNHG15	285958	lncRNA	Homo sapiens	0.982
RR01337389	hsa-miR-153-3p	MIMAT0000439	miRNA	Homo sapiens	SNHG15	285958	lncRNA	Homo sapiens	0.982
RR01337358	hsa-miR-181a-5p	MIMAT0000256	miRNA	Homo sapiens	SNHG15	285958	lncRNA	Homo sapiens	0.982
RR01283273	SEMA5A	9037	mRNA	Homo sapiens	SNHG18	100505806	lncRNA	Homo sapiens	0.982
RR01182773	RAB11B	9230	mRNA	Homo sapiens	RAB11B-AS1	100507567	lncRNA	Homo sapiens	0.982
RR01159653	hsa-miR-214-5p	MIMAT0004564	miRNA	Homo sapiens	PVT1	5820	lncRNA	Homo sapiens	0.982
RR01159648	hsa-miR-199a-5p	MIMAT0000231	miRNA	Homo sapiens	PVT1	5820	lncRNA	Homo sapiens	0.982
RR01159643	hsa-miR-150-3p	MIMAT0004610	miRNA	Homo sapiens	PVT1	5820	lncRNA	Homo sapiens	0.982
RR01159632	PVT1	5820	lncRNA	Homo sapiens	TGFB1	7040	mRNA	Homo sapiens	0.982
RR01006268	hsa-miR-363-5p	MIMAT0003385	miRNA	Homo sapiens	NNT-AS1	100652772	lncRNA	Homo sapiens	0.982
RR00990549	hsa-miR-98-5p	MIMAT0000096	miRNA	Homo sapiens	NEAT1	283131	lncRNA	Homo sapiens	0.982
RR00990528	hsa-miR-214-3p	MIMAT0000271	miRNA	Homo sapiens	NEAT1	283131	lncRNA	Homo sapiens	0.982
RR00990524	hsa-miR-194-5p	MIMAT0000460	miRNA	Homo sapiens	NEAT1	283131	lncRNA	Homo sapiens	0.982
RR00990523	hsa-miR-193b-3p	MIMAT0002819	miRNA	Homo sapiens	NEAT1	283131	lncRNA	Homo sapiens	0.982
RR00990521	hsa-miR-181d-5p	MIMAT0002821	miRNA	Homo sapiens	NEAT1	283131	lncRNA	Homo sapiens	0.982
RR00990516	hsa-miR-129-2-3p	MIMAT0004605	miRNA	Homo sapiens	NEAT1	283131	lncRNA	Homo sapiens	0.982
RR00990424	NEAT1	283131	lncRNA	Homo sapiens	SNAI1	6615	mRNA	Homo sapiens	0.982
RR00924076	hsa-miR-503-5p	MIMAT0002874	miRNA	Homo sapiens	MIR210HG	100506211	lncRNA	Homo sapiens	0.982
RR00847793	hsa-miR-511-5p	MIMAT0002808	miRNA	Homo sapiens	LINC01133	100505633	lncRNA	Homo sapiens	0.982
RR00835696	LATS2	26524	mRNA	Homo sapiens	PCAT6	100506696	lncRNA	Homo sapiens	0.982
RR00720930	HOXB7	3217	mRNA	Homo sapiens	TUG1	55000	lncRNA	Homo sapiens	0.982
RR00582058	hsa-miR-545-3p	MIMAT0003165	miRNA	Homo sapiens	FTX	100302692	lncRNA	Homo sapiens	0.982
RR00534509	FABP4	2167	mRNA	Homo sapiens	MIR31HG	554202	lncRNA	Homo sapiens	0.982
RR00518762	EZH2	2146	mRNA	Homo sapiens	LINC00511	400619	lncRNA	Homo sapiens	0.982
RR00488824	EHMT2	10919	mRNA	Homo sapiens	NEAT1	283131	lncRNA	Homo sapiens	0.982
RR00450837	DNMT1	1786	mRNA	Homo sapiens	NEAT1	283131	lncRNA	Homo sapiens	0.982
RR00389055	hsa-miR-139-5p	MIMAT0000250	miRNA	Homo sapiens	CYTOR	112597	lncRNA	Homo sapiens	0.982
RR00368691	hsa-miR-451a	MIMAT0001631	miRNA	Homo sapiens	CRNDE	643911	lncRNA	Homo sapiens	0.982
RP09684290	NEAT1	283131	lncRNA	Homo sapiens	IGFBP7	3490	protein	Homo sapiens	0.982
RP09426430	TUG1	55000	lncRNA	Homo sapiens	RND3	390	protein	Homo sapiens	0.982
RP07520004	TUG1	55000	lncRNA	Homo sapiens	BAX	581	protein	Homo sapiens	0.982
RP07520000	TUG1	55000	lncRNA	Homo sapiens	KLF2	10365	protein	Homo sapiens	0.982
RP07519980	PVT1	5820	lncRNA	Homo sapiens	NCL	4691	protein	Homo sapiens	0.982
RP07519968	NEAT1	283131	lncRNA	Homo sapiens	MAPK6	5597	protein	Homo sapiens	0.982
RP07519935	LINP1	108570035	lncRNA	Homo sapiens	KU80	7250	protein	Homo sapiens	0.982
RP07519897	HCP5	10866	lncRNA	Homo sapiens	ST6GAL2	84620	protein	Homo sapiens	0.982
RP07519842	AGAP2-AS1	100130776	lncRNA	Homo sapiens	LATS2	26524	protein	Homo sapiens	0.982
RP07519841	AGAP2-AS1	100130776	lncRNA	Homo sapiens	KLF2	10365	protein	Homo sapiens	0.982
RP01437951	LINC01133	100505633	lncRNA	Homo sapiens	KDM1A	23028	TF	Homo sapiens	0.982
RP01053476	SNHG15	285958	lncRNA	Homo sapiens	EZH2	2146	TF	Homo sapiens	0.982
RP01052714	PCAT6	100506696	lncRNA	Homo sapiens	EZH2	2146	TF	Homo sapiens	0.982
RP01052063	LINC01133	100505633	lncRNA	Homo sapiens	EZH2	2146	TF	Homo sapiens	0.982
RD00050177	LINC00511	400619	lncRNA	Homo sapiens	CDKN1C	1028	DNA	Homo sapiens	0.982
RP01055370	TUG1	55000	lncRNA	Homo sapiens	EZH2	2146	TF	Homo sapiens	0.9818
RR01496008	hsa-miR-381-3p	MIMAT0000736	miRNA	Homo sapiens	TUG1	55000	lncRNA	Homo sapiens	0.9802
RR01496002	hsa-miR-299-3p	MIMAT0000687	miRNA	Homo sapiens	TUG1	55000	lncRNA	Homo sapiens	0.9802
RR01496001	hsa-miR-26b-5p	MIMAT0000083	miRNA	Homo sapiens	TUG1	55000	lncRNA	Homo sapiens	0.9802
RR01495985	hsa-miR-142-3p	MIMAT0000434	miRNA	Homo sapiens	TUG1	55000	lncRNA	Homo sapiens	0.9802
RR01159655	hsa-miR-424-5p	MIMAT0001341	miRNA	Homo sapiens	PVT1	5820	lncRNA	Homo sapiens	0.9802
RR01496007	hsa-miR-34a-5p	MIMAT0000255	miRNA	Homo sapiens	TUG1	55000	lncRNA	Homo sapiens	0.9768
RR01338704	hsa-miR-5095	MIMAT0020600	miRNA	Homo sapiens	SNHG7	84973	lncRNA	Homo sapiens	0.9768
RR00990503	hsa-miR-107	MIMAT0000104	miRNA	Homo sapiens	NEAT1	283131	lncRNA	Homo sapiens	0.9768
RR00924156	MIR31HG	554202	lncRNA	Homo sapiens	PSORS1C2	170680	mRNA	Homo sapiens	0.9768
RR00924084	hsa-miR-222-3p	MIMAT0000279	miRNA	Homo sapiens	MIR222HG	104457406	lncRNA	Homo sapiens	0.9768
RR00924083	hsa-miR-221-3p	MIMAT0000278	miRNA	Homo sapiens	MIR222HG	104457406	lncRNA	Homo sapiens	0.9768
RR00700021	hsa-miR-34c-5p	MIMAT0000686	miRNA	Homo sapiens	HCG18	414777	lncRNA	Homo sapiens	0.9768
RR00573832	FOXA1	3169	mRNA	Homo sapiens	TUG1	55000	lncRNA	Homo sapiens	0.9768
RR00438907	DHX36	170506	mRNA	Homo sapiens	GSEC	399972	lncRNA	Homo sapiens	0.9768
RR00389047	hsa-miR-103a-3p	MIMAT0000101	miRNA	Homo sapiens	CYTOR	112597	lncRNA	Homo sapiens	0.9768
RR00382617	CXCL8	3576	mRNA	Homo sapiens	NEAT1	283131	lncRNA	Homo sapiens	0.9768
RR00368688	hsa-miR-217-3p	MIMAT0037308	miRNA	Homo sapiens	CRNDE	643911	lncRNA	Homo sapiens	0.9768
RR00305337	CDC42	998	mRNA	Homo sapiens	LINC00707	100507127	lncRNA	Homo sapiens	0.9768
RR00023277	ABCC1	4363	mRNA	Homo sapiens	PVT1	5820	lncRNA	Homo sapiens	0.9768
RR00022757	ABCB1	5243	mRNA	Homo sapiens	PVT1	5820	lncRNA	Homo sapiens	0.9768
RP07519859	CASC15	401237	lncRNA	Homo sapiens	SOX4	6659	TF	Homo sapiens	0.9768
RP01986184	PVT1	5820	lncRNA	Homo sapiens	SOX2	6657	TF	Homo sapiens	0.9768
RP00925441	PVT1	5820	lncRNA	Homo sapiens	STAT1	6772	TF	Homo sapiens	0.9768
RR01298102	SHH	6469	mRNA	Homo sapiens	TUG1	55000	lncRNA	Homo sapiens	0.9609
RR01159628	hsa-miR-128-3p	MIMAT0000424	miRNA	Homo sapiens	PVT1	5820	lncRNA	Homo sapiens	0.9595
RR00608264	GATA6-AS1	100128893	lncRNA	Homo sapiens	MMP9	4318	mRNA	Homo sapiens	0.9543
RP07519869	CRNDE	643911	lncRNA	Homo sapiens	DUSP5	1847	protein	Homo sapiens	0.9543
RR03236308	JPX	554203	lncRNA	Homo sapiens	XIST	7503	lncRNA	Homo sapiens	0.9526
RR01578109	hsa-miR-486-5p	MIMAT0002177	miRNA	Homo sapiens	ZFAS1	441951	lncRNA	Homo sapiens	0.9526
RR01578106	hsa-miR-200c-3p	MIMAT0000617	miRNA	Homo sapiens	ZFAS1	441951	lncRNA	Homo sapiens	0.9526
RR01578105	hsa-miR-200b-3p	MIMAT0000318	miRNA	Homo sapiens	ZFAS1	441951	lncRNA	Homo sapiens	0.9526
RR01496012	hsa-miR-93-5p	MIMAT0000093	miRNA	Homo sapiens	TUG1	55000	lncRNA	Homo sapiens	0.9526
RR01496010	hsa-miR-9-3p	MIMAT0000442	miRNA	Homo sapiens	TUG1	55000	lncRNA	Homo sapiens	0.9526
RR01495999	hsa-miR-223-3p	MIMAT0000280	miRNA	Homo sapiens	TUG1	55000	lncRNA	Homo sapiens	0.9526
RR01495998	hsa-miR-212-3p	MIMAT0000269	miRNA	Homo sapiens	TUG1	55000	lncRNA	Homo sapiens	0.9526
RR01495996	hsa-miR-20b-5p	MIMAT0001413	miRNA	Homo sapiens	TUG1	55000	lncRNA	Homo sapiens	0.9526
RR01495995	hsa-miR-20a-5p	MIMAT0000075	miRNA	Homo sapiens	TUG1	55000	lncRNA	Homo sapiens	0.9526
RR01495993	hsa-miR-196a-1-3p	MIMAT0037307	miRNA	Homo sapiens	TUG1	55000	lncRNA	Homo sapiens	0.9526
RR01495991	hsa-miR-17-5p	MIMAT0000070	miRNA	Homo sapiens	TUG1	55000	lncRNA	Homo sapiens	0.9526
RR01495986	hsa-miR-142-5p	MIMAT0000433	miRNA	Homo sapiens	TUG1	55000	lncRNA	Homo sapiens	0.9526
RR01495978	hsa-miR-106b-5p	MIMAT0000680	miRNA	Homo sapiens	TUG1	55000	lncRNA	Homo sapiens	0.9526
RR01338709	hsa-miR-152-3p	MIMAT0000438	miRNA	Homo sapiens	SNHG8	100093630	lncRNA	Homo sapiens	0.9526
RR01338702	hsa-miR-193b-3p	MIMAT0002819	miRNA	Homo sapiens	SNHG7	84973	lncRNA	Homo sapiens	0.9526
RR01337388	hsa-miR-141-3p	MIMAT0000432	miRNA	Homo sapiens	SNHG15	285958	lncRNA	Homo sapiens	0.9526
RR01337367	hsa-miR-320a-3p	MIMAT0000510	miRNA	Homo sapiens	SNHG12	85028	lncRNA	Homo sapiens	0.9526
RR01337363	hsa-miR-138-5p	MIMAT0000430	miRNA	Homo sapiens	SNHG12	85028	lncRNA	Homo sapiens	0.9526
RR01271461	hsa-miR-149-5p	MIMAT0000450	miRNA	Homo sapiens	SBF2-AS1	283104	lncRNA	Homo sapiens	0.9526
RR01159659	hsa-miR-497-3p	MIMAT0004768	miRNA	Homo sapiens	PVT1	5820	lncRNA	Homo sapiens	0.9526
RR01159649	hsa-miR-200a-3p	MIMAT0000682	miRNA	Homo sapiens	PVT1	5820	lncRNA	Homo sapiens	0.9526
RR01159642	hsa-miR-146a-5p	MIMAT0000449	miRNA	Homo sapiens	PVT1	5820	lncRNA	Homo sapiens	0.9526
RR01159641	hsa-miR-126-3p	MIMAT0000445	miRNA	Homo sapiens	PVT1	5820	lncRNA	Homo sapiens	0.9526
RR01159621	hsa-let-7i-3p	MIMAT0004585	miRNA	Homo sapiens	PVT1	5820	lncRNA	Homo sapiens	0.9526
RR01159619	hsa-let-7g-3p	MIMAT0004584	miRNA	Homo sapiens	PVT1	5820	lncRNA	Homo sapiens	0.9526
RR01159618	hsa-let-7f-5p	MIMAT0000067	miRNA	Homo sapiens	PVT1	5820	lncRNA	Homo sapiens	0.9526
RR01159617	hsa-let-7f-2-3p	MIMAT0004487	miRNA	Homo sapiens	PVT1	5820	lncRNA	Homo sapiens	0.9526
RR01159616	hsa-let-7f-1-3p	MIMAT0004486	miRNA	Homo sapiens	PVT1	5820	lncRNA	Homo sapiens	0.9526
RR01159614	hsa-let-7e-3p	MIMAT0004485	miRNA	Homo sapiens	PVT1	5820	lncRNA	Homo sapiens	0.9526
RR01159613	hsa-let-7d-5p	MIMAT0000065	miRNA	Homo sapiens	PVT1	5820	lncRNA	Homo sapiens	0.9526
RR01159612	hsa-let-7d-3p	MIMAT0004484	miRNA	Homo sapiens	PVT1	5820	lncRNA	Homo sapiens	0.9526
RR01159611	hsa-let-7c-5p	MIMAT0000064	miRNA	Homo sapiens	PVT1	5820	lncRNA	Homo sapiens	0.9526
RR01159610	hsa-let-7c-3p	MIMAT0026472	miRNA	Homo sapiens	PVT1	5820	lncRNA	Homo sapiens	0.9526
RR01159608	hsa-let-7b-3p	MIMAT0004482	miRNA	Homo sapiens	PVT1	5820	lncRNA	Homo sapiens	0.9526
RR01159607	hsa-let-7a-5p	MIMAT0000062	miRNA	Homo sapiens	PVT1	5820	lncRNA	Homo sapiens	0.9526
RR01159606	hsa-let-7a-3p	MIMAT0004481	miRNA	Homo sapiens	PVT1	5820	lncRNA	Homo sapiens	0.9526
RR01159605	hsa-let-7a-2-3p	MIMAT0010195	miRNA	Homo sapiens	PVT1	5820	lncRNA	Homo sapiens	0.9526
RR01150884	PTCH1	5727	mRNA	Homo sapiens	PVT1	5820	lncRNA	Homo sapiens	0.9526
RR01133423	PRC2	N/A	mRNA	Homo sapiens	TUG1	55000	lncRNA	Homo sapiens	0.9526
RR01006266	hsa-miR-142-3p	MIMAT0000434	miRNA	Homo sapiens	NNT-AS1	100652772	lncRNA	Homo sapiens	0.9526
RR00990547	hsa-miR-613	MIMAT0003281	miRNA	Homo sapiens	NEAT1	283131	lncRNA	Homo sapiens	0.9526
RR00990546	hsa-miR-548ar-3p	MIMAT0022266	miRNA	Homo sapiens	NEAT1	283131	lncRNA	Homo sapiens	0.9526
RR00990540	hsa-miR-448	MIMAT0001532	miRNA	Homo sapiens	NEAT1	283131	lncRNA	Homo sapiens	0.9526
RR00990539	hsa-miR-384	MIMAT0001075	miRNA	Homo sapiens	NEAT1	283131	lncRNA	Homo sapiens	0.9526
RR00990538	hsa-miR-377-5p	MIMAT0004689	miRNA	Homo sapiens	NEAT1	283131	lncRNA	Homo sapiens	0.9526
RR00990536	hsa-miR-365a-3p	MIMAT0000710	miRNA	Homo sapiens	NEAT1	283131	lncRNA	Homo sapiens	0.9526
RR00990533	hsa-miR-34a-3p	MIMAT0004557	miRNA	Homo sapiens	NEAT1	283131	lncRNA	Homo sapiens	0.9526
RR00990532	hsa-miR-342-3p	MIMAT0000753	miRNA	Homo sapiens	NEAT1	283131	lncRNA	Homo sapiens	0.9526
RR00990530	hsa-miR-23a-3p	MIMAT0000078	miRNA	Homo sapiens	NEAT1	283131	lncRNA	Homo sapiens	0.9526
RR00990529	hsa-miR-218-5p	MIMAT0000275	miRNA	Homo sapiens	NEAT1	283131	lncRNA	Homo sapiens	0.9526
RR00990527	hsa-miR-211-5p	MIMAT0000268	miRNA	Homo sapiens	NEAT1	283131	lncRNA	Homo sapiens	0.9526
RR00990525	hsa-miR-204-5p	MIMAT0000265	miRNA	Homo sapiens	NEAT1	283131	lncRNA	Homo sapiens	0.9526
RR00990520	hsa-miR-181a-5p	MIMAT0000256	miRNA	Homo sapiens	NEAT1	283131	lncRNA	Homo sapiens	0.9526
RR00990480	NEAT1	283131	lncRNA	Homo sapiens	ZEB1	6935	mRNA	Homo sapiens	0.9526
RR00943096	MTDH	92140	mRNA	Homo sapiens	TUG1	55000	lncRNA	Homo sapiens	0.9526
RR00905362	MCL1	4170	mRNA	Homo sapiens	PVT1	5820	lncRNA	Homo sapiens	0.9526
RR00868998	hsa-miR-495-3p	MIMAT0002817	miRNA	Homo sapiens	LUCAT1	100505994	lncRNA	Homo sapiens	0.9526
RR00857793	hsa-miR-541-3p	MIMAT0004920	miRNA	Homo sapiens	LOXL1-AS1	100287616	lncRNA	Homo sapiens	0.9526
RR00857792	LOXL1-AS1	100287616	lncRNA	Homo sapiens	NFKB1	4790	mRNA	Homo sapiens	0.9526
RR00847791	hsa-miR-106a-3p	MIMAT0004517	miRNA	Homo sapiens	LINC01133	100505633	lncRNA	Homo sapiens	0.9526
RR00845543	hsa-miR-24-3p	MIMAT0000080	miRNA	Homo sapiens	LINC00472	79940	lncRNA	Homo sapiens	0.9526
RR00535358	FAIM2	23017	mRNA	Homo sapiens	SNHG7	84973	lncRNA	Homo sapiens	0.9526
RR00389061	hsa-miR-485-3p	MIMAT0002176	miRNA	Homo sapiens	CYTOR	112597	lncRNA	Homo sapiens	0.9526
RR00389056	hsa-miR-16-5p	MIMAT0000069	miRNA	Homo sapiens	CYTOR	112597	lncRNA	Homo sapiens	0.9526
RR00389044	CYTOR	112597	lncRNA	Homo sapiens	VIM	7431	mRNA	Homo sapiens	0.9526
RR00389043	CYTOR	112597	lncRNA	Homo sapiens	PIK3CB	5291	mRNA	Homo sapiens	0.9526
RR00389040	CYTOR	112597	lncRNA	Homo sapiens	FN1	2335	mRNA	Homo sapiens	0.9526
RR00368689	hsa-miR-217-5p	MIMAT0000274	miRNA	Homo sapiens	CRNDE	643911	lncRNA	Homo sapiens	0.9526
RR00368685	hsa-miR-145-5p	MIMAT0000437	miRNA	Homo sapiens	CRNDE	643911	lncRNA	Homo sapiens	0.9526
RR00368683	hsa-miR-136-5p	MIMAT0000448	miRNA	Homo sapiens	CRNDE	643911	lncRNA	Homo sapiens	0.9526
RR00277739	CASC15	401237	lncRNA	Homo sapiens	KLF5	688	mRNA	Homo sapiens	0.9526
RR00277736	hsa-miR-153-3p	MIMAT0000439	miRNA	Homo sapiens	CASC15	401237	lncRNA	Homo sapiens	0.9526
RR00218910	BCL2	596	mRNA	Homo sapiens	TUG1	55000	lncRNA	Homo sapiens	0.9526
RR00218905	BCL2	596	mRNA	Homo sapiens	MIR31HG	554202	lncRNA	Homo sapiens	0.9526
RR00218898	BCL2	596	mRNA	Homo sapiens	CYTOR	112597	lncRNA	Homo sapiens	0.9526
RR00066946	AKT1	207	mRNA	Homo sapiens	CYTOR	112597	lncRNA	Homo sapiens	0.9526
RR00043493	ADARB2	105	mRNA	Homo sapiens	NEAT1	283131	lncRNA	Homo sapiens	0.9526
RP09425777	MIR22HG	84981	lncRNA	Homo sapiens	YBX1	4904	TF	Homo sapiens	0.9526
RP07519880	FLJ22447	400221	lncRNA	Homo sapiens	IL33	90865	protein	Homo sapiens	0.9526
RP07519844	AGAP2-AS1	100130776	lncRNA	Homo sapiens	CDKN1A	1026	protein	Homo sapiens	0.9526
RP07519843	AGAP2-AS1	100130776	lncRNA	Homo sapiens	CDH1	999	protein	Homo sapiens	0.9526
RP01409473	TUG1	55000	lncRNA	Homo sapiens	SUZ12	23512	TF	Homo sapiens	0.9526
RD00135298	TUG1	55000	lncRNA	Homo sapiens	E2F1	1869	DNA	Homo sapiens	0.9526
RD00091032	PVT1	5820	lncRNA	Homo sapiens	TSHR	7253	DNA	Homo sapiens	0.9526
RD00074727	NRAV	100506668	lncRNA	Homo sapiens	MX1	4599	DNA	Homo sapiens	0.9526
RD00074726	NRAV	100506668	lncRNA	Homo sapiens	Mhrt	791403	DNA	Homo sapiens	0.9526
RD00022472	CYTOR	112597	lncRNA	Homo sapiens	IL24	11009	DNA	Homo sapiens	0.9526
RD00014465	AGAP2-AS1	100130776	lncRNA	Homo sapiens	E-cadherin	N/A	DNA	Homo sapiens	0.9526
RD00014464	AGAP2-AS1	100130776	lncRNA	Homo sapiens	CDKN1A	1026	DNA	Homo sapiens	0.9526
RR01159661	hsa-miR-519d-3p	MIMAT0002853	miRNA	Homo sapiens	PVT1	5820	lncRNA	Homo sapiens	0.9503
RR00929929	MMP9	4318	mRNA	Homo sapiens	SNHG15	285958	lncRNA	Homo sapiens	0.9418
RR00929474	MMP2	4313	mRNA	Homo sapiens	SNHG15	285958	lncRNA	Homo sapiens	0.9418
RR00846699	hsa-miR-34a-5p	MIMAT0000255	miRNA	Homo sapiens	LINC00941	100287314	lncRNA	Homo sapiens	0.9418
RR00389050	hsa-miR-107	MIMAT0000104	miRNA	Homo sapiens	CYTOR	112597	lncRNA	Homo sapiens	0.9418
RR00167720	AURKA	6790	mRNA	Homo sapiens	TUG1	55000	lncRNA	Homo sapiens	0.9418
RP09426394	LINC01133	100505633	lncRNA	Homo sapiens	GDF15	9518	protein	Homo sapiens	0.9418
RP01633146	TP53TG1	11257	lncRNA	Homo sapiens	TP53	7157	TF	Homo sapiens	0.9418
RD00049740	LINC00467	84791	lncRNA	Homo sapiens	RD3	343035	DNA	Homo sapiens	0.9418
RD00049739	LINC00467	84791	lncRNA	Homo sapiens	DKK1	22943	DNA	Homo sapiens	0.9418
RP08288096	NEAT1	283131	lncRNA	Homo sapiens	EWSR1	2130	RBP	Homo sapiens	0.9159
RP07519966	NEAT1	283131	lncRNA	Homo sapiens	FUS	2521	TF	Homo sapiens	0.9159
RR00700531	hsa-miR-22-3p	MIMAT0000077	miRNA	Homo sapiens	HCP5	10866	lncRNA	Homo sapiens	0.912
RR00700530	hsa-miR-216a-5p	MIMAT0000273	miRNA	Homo sapiens	HCP5	10866	lncRNA	Homo sapiens	0.912
RR00700527	hsa-miR-186-5p	MIMAT0000456	miRNA	Homo sapiens	HCP5	10866	lncRNA	Homo sapiens	0.912
RP08288561	SNHG12	85028	lncRNA	Homo sapiens	EWSR1	2130	RBP	Homo sapiens	0.9104
RR01496004	hsa-miR-29c-3p	MIMAT0000681	miRNA	Homo sapiens	TUG1	55000	lncRNA	Homo sapiens	0.8982
RR01159657	hsa-miR-455-5p	MIMAT0003150	miRNA	Homo sapiens	PVT1	5820	lncRNA	Homo sapiens	0.8982
RR00277737	hsa-miR-33a-5p	MIMAT0000091	miRNA	Homo sapiens	CASC15	401237	lncRNA	Homo sapiens	0.8982
RP01252649	MIR31HG	554202	lncRNA	Homo sapiens	EZH2	2146	TF	Homo sapiens	0.8982
RR00563098	hsa-miR-106a-5p	MIMAT0000103	miRNA	Homo sapiens	FGD5-AS1	100505641	lncRNA	Homo sapiens	0.8969
RR00504758	hsa-miR-106a-5p	MIMAT0000103	miRNA	Homo sapiens	EPB41L4A-AS1	114915	lncRNA	Homo sapiens	0.8969
RP09425832	TUG1	55000	lncRNA	Homo sapiens	TGFBR2	7048	protein	Homo sapiens	0.8969
RP09425831	TUG1	55000	lncRNA	Homo sapiens	TGFB1	7040	protein	Homo sapiens	0.8969
RP08289040	LINC00630	100287765	lncRNA	Homo sapiens	EWSR1	2130	RBP	Homo sapiens	0.8969
RP08288994	PVT1	5820	lncRNA	Homo sapiens	EWSR1	2130	RBP	Homo sapiens	0.8969
RP08288433	FTX	100302692	lncRNA	Homo sapiens	EWSR1	2130	RBP	Homo sapiens	0.8969
RP07520001	TUG1	55000	lncRNA	Homo sapiens	CELF1	10658	protein	Homo sapiens	0.8969
RR03549657	hsa-miR-495-3p	MIMAT0002817	miRNA	Homo sapiens	MIR155HG	114614	lncRNA	Homo sapiens	0.8879
RR03549643	hsa-miR-223-3p	MIMAT0000280	miRNA	Homo sapiens	MIR155HG	114614	lncRNA	Homo sapiens	0.8879
RR01159623	hsa-miR-106a-5p	MIMAT0000103	miRNA	Homo sapiens	PVT1	5820	lncRNA	Homo sapiens	0.8879
RR00700524	hsa-miR-106a-5p	MIMAT0000103	miRNA	Homo sapiens	HCP5	10866	lncRNA	Homo sapiens	0.8879
RP01831510	NEAT1	283131	lncRNA	Homo sapiens	SMARCA4	6597	TF	Homo sapiens	0.8879
RR02130083	CDKN2B	1030	mRNA	Homo sapiens	CYTOR	112597	lncRNA	Homo sapiens	0.8808
RR01578110	hsa-miR-9-5p	MIMAT0000441	miRNA	Homo sapiens	ZFAS1	441951	lncRNA	Homo sapiens	0.8808
RR01576980	ZEB1	6935	mRNA	Homo sapiens	ZFAS1	441951	lncRNA	Homo sapiens	0.8808
RR01444811	TJP1	7082	mRNA	Homo sapiens	ZFAS1	441951	lncRNA	Homo sapiens	0.8808
RR01338710	hsa-miR-542-3p	MIMAT0003389	miRNA	Homo sapiens	SNHG8	100093630	lncRNA	Homo sapiens	0.8808
RR01337394	hsa-miR-98-5p	MIMAT0000096	miRNA	Homo sapiens	SNHG15	285958	lncRNA	Homo sapiens	0.8808
RR01337369	hsa-miR-425-5p	MIMAT0003393	miRNA	Homo sapiens	SNHG12	85028	lncRNA	Homo sapiens	0.8808
RR01337368	hsa-miR-424-5p	MIMAT0001341	miRNA	Homo sapiens	SNHG12	85028	lncRNA	Homo sapiens	0.8808
RR01292138	SFTA1P	207107	lncRNA	Homo sapiens	TP53	7157	mRNA	Homo sapiens	0.8808
RR01159640	hsa-miR-1208	MIMAT0005873	miRNA	Homo sapiens	PVT1	5820	lncRNA	Homo sapiens	0.8808
RR01159638	hsa-miR-1207-3p	MIMAT0005872	miRNA	Homo sapiens	PVT1	5820	lncRNA	Homo sapiens	0.8808
RR01159637	hsa-miR-1206	MIMAT0005870	miRNA	Homo sapiens	PVT1	5820	lncRNA	Homo sapiens	0.8808
RR01159636	hsa-miR-1205	MIMAT0005869	miRNA	Homo sapiens	PVT1	5820	lncRNA	Homo sapiens	0.8808
RR01159635	hsa-miR-1204	MIMAT0005868	miRNA	Homo sapiens	PVT1	5820	lncRNA	Homo sapiens	0.8808
RR01159631	PVT1	5820	lncRNA	Homo sapiens	SMAD4	4089	mRNA	Homo sapiens	0.8808
RR01159630	PVT1	5820	lncRNA	Homo sapiens	SERPINE1	5054	mRNA	Homo sapiens	0.8808
RR01159627	hsa-miR-125b-5p	MIMAT0000423	miRNA	Homo sapiens	PVT1	5820	lncRNA	Homo sapiens	0.8808
RR01159626	hsa-miR-125a-5p	MIMAT0000443	miRNA	Homo sapiens	PVT1	5820	lncRNA	Homo sapiens	0.8808
RR01153885	hsa-miR-1207-5p	MIMAT0005871	miRNA	Homo sapiens	PTOV1-AS1	100506033	lncRNA	Homo sapiens	0.8808
RR01011201	NOTCH2	4853	mRNA	Homo sapiens	SNHG12	85028	lncRNA	Homo sapiens	0.8808
RR01006265	hsa-miR-129-5p	MIMAT0000242	miRNA	Homo sapiens	NNT-AS1	100652772	lncRNA	Homo sapiens	0.8808
RR00990550	hsa-mir-194-1	MI0000488	miRNA	Homo sapiens	NEAT1	283131	lncRNA	Homo sapiens	0.8808
RR00990531	hsa-miR-339-5p	MIMAT0000764	miRNA	Homo sapiens	NEAT1	283131	lncRNA	Homo sapiens	0.8808
RR00950944	MYC	4609	mRNA	Homo sapiens	SNHG12	85028	lncRNA	Homo sapiens	0.8808
RR00946174	MTOR	2475	mRNA	Homo sapiens	PVT1	5820	lncRNA	Homo sapiens	0.8808
RR00929926	MMP9	4318	mRNA	Homo sapiens	PVT1	5820	lncRNA	Homo sapiens	0.8808
RR00923161	hsa-miR-155-5p	MIMAT0000646	miRNA	Homo sapiens	MIR155HG	114614	lncRNA	Homo sapiens	0.8808
RR00919679	hsa-miR-489-3p	MIMAT0002805	miRNA	Homo sapiens	MHENCR	100505771	lncRNA	Homo sapiens	0.8808
RR00919678	hsa-miR-425-5p	MIMAT0003393	miRNA	Homo sapiens	MHENCR	100505771	lncRNA	Homo sapiens	0.8808
RR00919677	hsa-miR-425-3p	MIMAT0001343	miRNA	Homo sapiens	MHENCR	100505771	lncRNA	Homo sapiens	0.8808
RR00847792	hsa-miR-422a	MIMAT0001339	miRNA	Homo sapiens	LINC01133	100505633	lncRNA	Homo sapiens	0.8808
RR00845314	hsa-miR-615-5p	MIMAT0004804	miRNA	Homo sapiens	LINC00324	284029	lncRNA	Homo sapiens	0.8808
RR00845313	hsa-miR-4281	MIMAT0016907	miRNA	Homo sapiens	LINC00324	284029	lncRNA	Homo sapiens	0.8808
RR00806481	KLF2	10365	mRNA	Homo sapiens	LINC01133	100505633	lncRNA	Homo sapiens	0.8808
RR00710766	HIV-1	N/A	mRNA	Homo sapiens	NEAT1	283131	lncRNA	Homo sapiens	0.8808
RR00707767	HIF1A	3091	mRNA	Homo sapiens	PVT1	5820	lncRNA	Homo sapiens	0.8808
RR00582056	hsa-miR-342-3p	MIMAT0000753	miRNA	Homo sapiens	FTX	100302692	lncRNA	Homo sapiens	0.8808
RR00582055	hsa-miR-215-5p	MIMAT0000272	miRNA	Homo sapiens	FTX	100302692	lncRNA	Homo sapiens	0.8808
RR00576038	FOXM1	2305	mRNA	Homo sapiens	PVT1	5820	lncRNA	Homo sapiens	0.8808
RR00571346	FN1	2335	mRNA	Homo sapiens	PVT1	5820	lncRNA	Homo sapiens	0.8808
RR00389062	hsa-miR-802	MIMAT0004185	miRNA	Homo sapiens	CYTOR	112597	lncRNA	Homo sapiens	0.8808
RR00351910	COL4A1	1282	mRNA	Homo sapiens	PVT1	5820	lncRNA	Homo sapiens	0.8808
RR00311658	CDKN1A	1026	mRNA	Homo sapiens	MIR31HG	554202	lncRNA	Homo sapiens	0.8808
RR00311645	CDKN1A	1026	mRNA	Homo sapiens	CYTOR	112597	lncRNA	Homo sapiens	0.8808
RR00310585	CDK4	1019	mRNA	Homo sapiens	TUG1	55000	lncRNA	Homo sapiens	0.8808
RR00310580	CDK4	1019	mRNA	Homo sapiens	MNX1-AS1	645249	lncRNA	Homo sapiens	0.8808
RR00307966	CDH2	1000	mRNA	Homo sapiens	ZFAS1	441951	lncRNA	Homo sapiens	0.8808
RR00307452	CDH1	999	mRNA	Homo sapiens	ZFAS1	441951	lncRNA	Homo sapiens	0.8808
RR00294933	CCND2	894	mRNA	Homo sapiens	MIR31HG	554202	lncRNA	Homo sapiens	0.8808
RR00294727	CCND1	595	mRNA	Homo sapiens	TUG1	55000	lncRNA	Homo sapiens	0.8808
RR00294702	CCND1	595	mRNA	Homo sapiens	MNX1-AS1	645249	lncRNA	Homo sapiens	0.8808
RR00294701	CCND1	595	mRNA	Homo sapiens	MIR31HG	554202	lncRNA	Homo sapiens	0.8808
RR00279313	CASP9	842	mRNA	Homo sapiens	MIR31HG	554202	lncRNA	Homo sapiens	0.8808
RR00270434	CALCR	799	mRNA	Homo sapiens	NEAT1	283131	lncRNA	Homo sapiens	0.8808
RR00218906	BCL2	596	mRNA	Homo sapiens	MNX1-AS1	645249	lncRNA	Homo sapiens	0.8808
RR00212156	BAX	581	mRNA	Homo sapiens	MNX1-AS1	645249	lncRNA	Homo sapiens	0.8808
RR00212155	BAX	581	mRNA	Homo sapiens	MIR31HG	554202	lncRNA	Homo sapiens	0.8808
RR00160220	ATP2A2	488	mRNA	Homo sapiens	ZFAS1	441951	lncRNA	Homo sapiens	0.8808
RR00154399	ATAD2	29028	mRNA	Homo sapiens	NEAT1	283131	lncRNA	Homo sapiens	0.8808
RR00084459	ANXA2	302	mRNA	Homo sapiens	LINC00941	100287314	lncRNA	Homo sapiens	0.8808
RP10406202	ZFAS1	441951	lncRNA	Homo sapiens	CDK1	983	protein	Homo sapiens	0.8808
RP10163612	PVT1	5820	lncRNA	Homo sapiens	TGFB1	7040	protein	Homo sapiens	0.8808
RP10078590	PVT1	5820	lncRNA	Homo sapiens	FN1	2335	protein	Homo sapiens	0.8808
RP09994250	DHRS4-AS1	55449	lncRNA	Homo sapiens	DHRS4L2	317749	protein	Homo sapiens	0.8808
RP09895502	DHRS4-AS1	55449	lncRNA	Homo sapiens	DHRS4L1	728635	protein	Homo sapiens	0.8808
RP09883827	LINC00857	439990	lncRNA	Homo sapiens	CCNE1	898	protein	Homo sapiens	0.8808
RP09808602	PVT1	5820	lncRNA	Homo sapiens	COL4A1	1282	protein	Homo sapiens	0.8808
RP09716500	NEAT1	283131	lncRNA	Homo sapiens	ADARB2	105	protein	Homo sapiens	0.8808
RP09698527	LINC00857	439990	lncRNA	Homo sapiens	CDK2	1017	TF	Homo sapiens	0.8808
RP09451095	TUG1	55000	lncRNA	Homo sapiens	HOXB7	3217	TF	Homo sapiens	0.8808
RP09440063	PVT1	5820	lncRNA	Homo sapiens	SERPINE1	5054	protein	Homo sapiens	0.8808
RP09426541	TUG1	55000	lncRNA	Homo sapiens	CTNNBIP1	56998	protein	Homo sapiens	0.8808
RP09426448	FTX	100302692	lncRNA	Homo sapiens	VIM	7431	RBP	Homo sapiens	0.8808
RP09426389	CRNDE	643911	lncRNA	Homo sapiens	AKT1	207	protein	Homo sapiens	0.8808
RP09426388	CRNDE	643911	lncRNA	Homo sapiens	PIK3CB	5291	protein	Homo sapiens	0.8808
RP09426382	NNT-AS1	100652772	lncRNA	Homo sapiens	CDH1	999	protein	Homo sapiens	0.8808
RP09426381	NNT-AS1	100652772	lncRNA	Homo sapiens	VIM	7431	RBP	Homo sapiens	0.8808
RP09426380	NNT-AS1	100652772	lncRNA	Homo sapiens	MAPK3	5595	protein	Homo sapiens	0.8808
RP09426379	NNT-AS1	100652772	lncRNA	Homo sapiens	MAPK1	5594	TF	Homo sapiens	0.8808
RP09426378	NNT-AS1	100652772	lncRNA	Homo sapiens	KRAS	3845	protein	Homo sapiens	0.8808
RP07520016	ZFAS1	441951	lncRNA	Homo sapiens	NKD2	85409	protein	Homo sapiens	0.8808
RP07520015	ZFAS1	441951	lncRNA	Homo sapiens	KLF2	10365	protein	Homo sapiens	0.8808
RP07519988	SNHG15	285958	lncRNA	Homo sapiens	KLF2	10365	protein	Homo sapiens	0.8808
RP07519978	PVT1	5820	lncRNA	Homo sapiens	TSHR	7253	protein	Homo sapiens	0.8808
RP07519948	LUCAT1	100505994	lncRNA	Homo sapiens	DNMT1	1786	TF	Homo sapiens	0.8808
RP07519917	CYTOR	112597	lncRNA	Homo sapiens	EGFR	1956	protein	Homo sapiens	0.8808
RP07519888	GSEC	399972	lncRNA	Homo sapiens	DHX36	170506	protein	Homo sapiens	0.8808
RP07519868	CRNDE	643911	lncRNA	Homo sapiens	CDKN1A	1026	protein	Homo sapiens	0.8808
RP01821812	NEAT1	283131	lncRNA	Homo sapiens	DDX5	1655	TF	Homo sapiens	0.8808
RD00135301	TUG1	55000	lncRNA	Homo sapiens	LIMK2b	N/A	DNA	Homo sapiens	0.8808
RD00135300	TUG1	55000	lncRNA	Homo sapiens	KLF2	10365	DNA	Homo sapiens	0.8808
RD00135299	TUG1	55000	lncRNA	Homo sapiens	HOXB7	3217	DNA	Homo sapiens	0.8808
RD00090997	PVT1	5820	lncRNA	Homo sapiens	LATS2	26524	DNA	Homo sapiens	0.8808
RD00090976	PVT1	5820	lncRNA	Homo sapiens	CDKN2B	1030	DNA	Homo sapiens	0.8808
RD00090975	PVT1	5820	lncRNA	Homo sapiens	CDKN2A	1029	DNA	Homo sapiens	0.8808
RD00073335	NEAT1	283131	lncRNA	Homo sapiens	FOLH1	2346	DNA	Homo sapiens	0.8808
RD00071962	MIR31HG	554202	lncRNA	Homo sapiens	CDKN2A	1029	DNA	Homo sapiens	0.8808
RD00061722	LINP1	108570035	lncRNA	Homo sapiens	NHEJ pathway	N/A	DNA	Homo sapiens	0.8808
RD00047405	HOTAIR	100124700	lncRNA	Homo sapiens	SAMD12-AS1	552860	DNA	Homo sapiens	0.8808
RD00044946	GClnc1	N/A	lncRNA	Homo sapiens	EPB41L4A-AS1	114915	DNA	Homo sapiens	0.8808
RD00024006	DHRS4-AS1	55449	lncRNA	Homo sapiens	DHRS4L2	317749	DNA	Homo sapiens	0.8808
RD00024005	DHRS4-AS1	55449	lncRNA	Homo sapiens	DHRS4L1	728635	DNA	Homo sapiens	0.8808
RD00022471	CYTOR	112597	lncRNA	Homo sapiens	EPCAM	4072	DNA	Homo sapiens	0.8808
RD00022470	CYTOR	112597	lncRNA	Homo sapiens	CDKN2A	1029	DNA	Homo sapiens	0.8808
RD00017801	CDKN2B-AS1	100048912	lncRNA	Homo sapiens	SERTAD4-AS1	574036	DNA	Homo sapiens	0.8808
RD00017616	CDKN2B-AS1	100048912	lncRNA	Homo sapiens	MIR155HG	114614	DNA	Homo sapiens	0.8808
RD00015252	APTR	100505854	lncRNA	Homo sapiens	CDKN1A	1026	DNA	Homo sapiens	0.8808
RR01151390	PTEN	5728	mRNA	Homo sapiens	TUG1	55000	lncRNA	Homo sapiens	0.8687
RR01099388	hsa-miR-106a-5p	MIMAT0000103	miRNA	Homo sapiens	PINK1-AS	100861548	lncRNA	Homo sapiens	0.8687
RR01043633	hsa-miR-106a-5p	MIMAT0000103	miRNA	Homo sapiens	OLMALINC	90271	lncRNA	Homo sapiens	0.8687
RR00990501	hsa-miR-106a-5p	MIMAT0000103	miRNA	Homo sapiens	NEAT1	283131	lncRNA	Homo sapiens	0.8687
RR00848150	hsa-miR-532-5p	MIMAT0002888	miRNA	Homo sapiens	LINC01410	103352539	lncRNA	Homo sapiens	0.8687
RR00700017	hsa-miR-106a-5p	MIMAT0000103	miRNA	Homo sapiens	HCG18	414777	lncRNA	Homo sapiens	0.8687
RR00461329	DUSP6	1848	mRNA	Homo sapiens	LINC01503	100506119	lncRNA	Homo sapiens	0.8687
RP09426542	PVT1	5820	lncRNA	Homo sapiens	MAPK14	1432	protein	Homo sapiens	0.8687
RP09426432	LINC00941	100287314	lncRNA	Homo sapiens	ANXA2	302	protein	Homo sapiens	0.8687
RP08288519	LINC00467	84791	lncRNA	Homo sapiens	EWSR1	2130	RBP	Homo sapiens	0.8687
RP08288268	ZFAS1	441951	lncRNA	Homo sapiens	EWSR1	2130	RBP	Homo sapiens	0.8687
RP08288168	SNHG10	283596	lncRNA	Homo sapiens	EWSR1	2130	RBP	Homo sapiens	0.8687
RP02834521	TUG1	55000	lncRNA	Homo sapiens	SMAD2	4087	TF	Homo sapiens	0.8687
RP01258681	PVT1	5820	lncRNA	Homo sapiens	FOXM1	2305	TF	Homo sapiens	0.8687
RP00144666	PCAT6	100506696	lncRNA	Homo sapiens	MYC	4609	TF	Homo sapiens	0.8687
RR03746675	hsa-miR-106a-5p	MIMAT0000103	miRNA	Homo sapiens	NOP14-AS1	317648	lncRNA	Homo sapiens	0.7704
RR03549842	hsa-miR-425-5p	MIMAT0003393	miRNA	Homo sapiens	MIR22HG	84981	lncRNA	Homo sapiens	0.7704
RR01496003	hsa-miR-29b-3p	MIMAT0000100	miRNA	Homo sapiens	TUG1	55000	lncRNA	Homo sapiens	0.7704
RP10185702	NEAT1	283131	lncRNA	Homo sapiens	SMARCA2	6595	TF	Homo sapiens	0.7704
RP08860369	FGD5-AS1	100505641	lncRNA	Homo sapiens	UPF1	5976	RBP	Homo sapiens	0.7399
RP08860339	ZFAS1	441951	lncRNA	Homo sapiens	UPF1	5976	RBP	Homo sapiens	0.7399
RP08860443	SNHG7	84973	lncRNA	Homo sapiens	UPF1	5976	RBP	Homo sapiens	0.7331
RP08860425	APTR	100505854	lncRNA	Homo sapiens	UPF1	5976	RBP	Homo sapiens	0.7331
RP08842702	SNHG7	84973	lncRNA	Homo sapiens	U2AF2	11338	RBP	Homo sapiens	0.7331
RP08842400	FGD5-AS1	100505641	lncRNA	Homo sapiens	U2AF2	11338	RBP	Homo sapiens	0.7331
RP08465017	FGD5-AS1	100505641	lncRNA	Homo sapiens	IGF2BP3	10643	RBP	Homo sapiens	0.7331
RP08454419	SNHG7	84973	lncRNA	Homo sapiens	IGF2BP2	10644	RBP	Homo sapiens	0.7331
RR05255963	hsa-miR-106a-5p	MIMAT0000103	miRNA	Homo sapiens	ZFAS1	441951	lncRNA	Homo sapiens	0.7311
RR04853438	hsa-miR-106a-5p	MIMAT0000103	miRNA	Homo sapiens	TM4SF1-AS1	100874091	lncRNA	Homo sapiens	0.7311
RR04540387	hsa-miR-106a-5p	MIMAT0000103	miRNA	Homo sapiens	SNHG9	735301	lncRNA	Homo sapiens	0.7311
RR04540378	hsa-miR-106a-5p	MIMAT0000103	miRNA	Homo sapiens	SNHG7	84973	lncRNA	Homo sapiens	0.7311
RR04540345	hsa-miR-892b	MIMAT0004918	miRNA	Homo sapiens	SNHG3	8420	lncRNA	Homo sapiens	0.7311
RR04540344	hsa-miR-6715b-3p	MIMAT0025843	miRNA	Homo sapiens	SNHG3	8420	lncRNA	Homo sapiens	0.7311
RR04540343	hsa-miR-6715a-3p	MIMAT0025841	miRNA	Homo sapiens	SNHG3	8420	lncRNA	Homo sapiens	0.7311
RR04540342	hsa-miR-6506-5p	MIMAT0025468	miRNA	Homo sapiens	SNHG3	8420	lncRNA	Homo sapiens	0.7311
RR04540341	hsa-miR-649	MIMAT0003319	miRNA	Homo sapiens	SNHG3	8420	lncRNA	Homo sapiens	0.7311
RR04540340	hsa-miR-5189-5p	MIMAT0021120	miRNA	Homo sapiens	SNHG3	8420	lncRNA	Homo sapiens	0.7311
RR04540339	hsa-miR-5096	MIMAT0020603	miRNA	Homo sapiens	SNHG3	8420	lncRNA	Homo sapiens	0.7311
RR04540338	hsa-miR-499b-5p	MIMAT0019897	miRNA	Homo sapiens	SNHG3	8420	lncRNA	Homo sapiens	0.7311
RR04540337	hsa-miR-4778-3p	MIMAT0019937	miRNA	Homo sapiens	SNHG3	8420	lncRNA	Homo sapiens	0.7311
RR04540336	hsa-miR-4695-5p	MIMAT0019788	miRNA	Homo sapiens	SNHG3	8420	lncRNA	Homo sapiens	0.7311
RR04540335	hsa-miR-4462	MIMAT0018986	miRNA	Homo sapiens	SNHG3	8420	lncRNA	Homo sapiens	0.7311
RR04540334	hsa-miR-3929	MIMAT0018206	miRNA	Homo sapiens	SNHG3	8420	lncRNA	Homo sapiens	0.7311
RR04540333	hsa-miR-373-3p	MIMAT0000726	miRNA	Homo sapiens	SNHG3	8420	lncRNA	Homo sapiens	0.7311
RR04540332	hsa-miR-3192-5p	MIMAT0015076	miRNA	Homo sapiens	SNHG3	8420	lncRNA	Homo sapiens	0.7311
RR04540331	hsa-miR-3135b	MIMAT0018985	miRNA	Homo sapiens	SNHG3	8420	lncRNA	Homo sapiens	0.7311
RR04540330	hsa-miR-3127-5p	MIMAT0014990	miRNA	Homo sapiens	SNHG3	8420	lncRNA	Homo sapiens	0.7311
RR04540329	hsa-miR-30b-3p	MIMAT0004589	miRNA	Homo sapiens	SNHG3	8420	lncRNA	Homo sapiens	0.7311
RR04540328	hsa-miR-202-3p	MIMAT0002811	miRNA	Homo sapiens	SNHG3	8420	lncRNA	Homo sapiens	0.7311
RR04540327	hsa-miR-185-3p	MIMAT0004611	miRNA	Homo sapiens	SNHG3	8420	lncRNA	Homo sapiens	0.7311
RR04540326	hsa-miR-139-5p	MIMAT0000250	miRNA	Homo sapiens	SNHG3	8420	lncRNA	Homo sapiens	0.7311
RR04540325	hsa-miR-1295b-5p	MIMAT0022293	miRNA	Homo sapiens	SNHG3	8420	lncRNA	Homo sapiens	0.7311
RR04540324	hsa-miR-1273g-3p	MIMAT0022742	miRNA	Homo sapiens	SNHG3	8420	lncRNA	Homo sapiens	0.7311
RR04540323	hsa-miR-1273a	MIMAT0005926	miRNA	Homo sapiens	SNHG3	8420	lncRNA	Homo sapiens	0.7311
RR04540322	hsa-miR-1268b	MIMAT0018925	miRNA	Homo sapiens	SNHG3	8420	lncRNA	Homo sapiens	0.7311
RR04540321	hsa-miR-1268a	MIMAT0005922	miRNA	Homo sapiens	SNHG3	8420	lncRNA	Homo sapiens	0.7311
RR04540320	hsa-miR-1229-3p	MIMAT0005584	miRNA	Homo sapiens	SNHG3	8420	lncRNA	Homo sapiens	0.7311
RR04540319	hsa-miR-1226-5p	MIMAT0005576	miRNA	Homo sapiens	SNHG3	8420	lncRNA	Homo sapiens	0.7311
RR04540318	hsa-miR-1224-3p	MIMAT0005459	miRNA	Homo sapiens	SNHG3	8420	lncRNA	Homo sapiens	0.7311
RR04540317	hsa-miR-1207-5p	MIMAT0005871	miRNA	Homo sapiens	SNHG3	8420	lncRNA	Homo sapiens	0.7311
RR04540316	hsa-miR-106a-5p	MIMAT0000103	miRNA	Homo sapiens	SNHG3	8420	lncRNA	Homo sapiens	0.7311
RR04540277	hsa-miR-106a-5p	MIMAT0000103	miRNA	Homo sapiens	SNHG12	85028	lncRNA	Homo sapiens	0.7311
RR04540250	hsa-miR-106a-5p	MIMAT0000103	miRNA	Homo sapiens	SNHG10	283596	lncRNA	Homo sapiens	0.7311
RR03857208	hsa-miR-106a-5p	MIMAT0000103	miRNA	Homo sapiens	OTUD6B-AS1	100506365	lncRNA	Homo sapiens	0.7311
RR03752255	hsa-miR-106a-5p	MIMAT0000103	miRNA	Homo sapiens	NPPA-AS1	100379251	lncRNA	Homo sapiens	0.7311
RR03752228	NPPA	4878	mRNA	Homo sapiens	NPPA-AS1	100379251	lncRNA	Homo sapiens	0.7311
RR03549876	hsa-miR-106a-5p	MIMAT0000103	miRNA	Homo sapiens	MIR31HG	554202	lncRNA	Homo sapiens	0.7311
RR03549875	hsa-miR-922	MIMAT0004972	miRNA	Homo sapiens	MIR22HG	84981	lncRNA	Homo sapiens	0.7311
RR03549873	hsa-miR-659-5p	MIMAT0022710	miRNA	Homo sapiens	MIR22HG	84981	lncRNA	Homo sapiens	0.7311
RR03549872	hsa-miR-658	MIMAT0003336	miRNA	Homo sapiens	MIR22HG	84981	lncRNA	Homo sapiens	0.7311
RR03549871	hsa-miR-6510-5p	MIMAT0025476	miRNA	Homo sapiens	MIR22HG	84981	lncRNA	Homo sapiens	0.7311
RR03549870	hsa-miR-6504-3p	MIMAT0025465	miRNA	Homo sapiens	MIR22HG	84981	lncRNA	Homo sapiens	0.7311
RR03549869	hsa-miR-647	MIMAT0003317	miRNA	Homo sapiens	MIR22HG	84981	lncRNA	Homo sapiens	0.7311
RR03549867	hsa-miR-6124	MIMAT0024597	miRNA	Homo sapiens	MIR22HG	84981	lncRNA	Homo sapiens	0.7311
RR03549866	hsa-miR-612	MIMAT0003280	miRNA	Homo sapiens	MIR22HG	84981	lncRNA	Homo sapiens	0.7311
RR03549865	hsa-miR-584-5p	MIMAT0003249	miRNA	Homo sapiens	MIR22HG	84981	lncRNA	Homo sapiens	0.7311
RR03549864	hsa-miR-576-3p	MIMAT0004796	miRNA	Homo sapiens	MIR22HG	84981	lncRNA	Homo sapiens	0.7311
RR03549863	hsa-miR-5689	MIMAT0022481	miRNA	Homo sapiens	MIR22HG	84981	lncRNA	Homo sapiens	0.7311
RR03549862	hsa-miR-5584-5p	MIMAT0022283	miRNA	Homo sapiens	MIR22HG	84981	lncRNA	Homo sapiens	0.7311
RR03549861	hsa-miR-532-3p	MIMAT0004780	miRNA	Homo sapiens	MIR22HG	84981	lncRNA	Homo sapiens	0.7311
RR03549860	hsa-miR-524-5p	MIMAT0002849	miRNA	Homo sapiens	MIR22HG	84981	lncRNA	Homo sapiens	0.7311
RR03549859	hsa-miR-5193	MIMAT0021124	miRNA	Homo sapiens	MIR22HG	84981	lncRNA	Homo sapiens	0.7311
RR03549858	hsa-miR-5008-3p	MIMAT0021040	miRNA	Homo sapiens	MIR22HG	84981	lncRNA	Homo sapiens	0.7311
RR03549855	hsa-miR-4802-5p	MIMAT0019981	miRNA	Homo sapiens	MIR22HG	84981	lncRNA	Homo sapiens	0.7311
RR03549854	hsa-miR-4793-5p	MIMAT0019965	miRNA	Homo sapiens	MIR22HG	84981	lncRNA	Homo sapiens	0.7311
RR03549853	hsa-miR-4739	MIMAT0019868	miRNA	Homo sapiens	MIR22HG	84981	lncRNA	Homo sapiens	0.7311
RR03549852	hsa-miR-4731-5p	MIMAT0019853	miRNA	Homo sapiens	MIR22HG	84981	lncRNA	Homo sapiens	0.7311
RR03549851	hsa-miR-4699-3p	MIMAT0019795	miRNA	Homo sapiens	MIR22HG	84981	lncRNA	Homo sapiens	0.7311
RR03549850	hsa-miR-4667-3p	MIMAT0019744	miRNA	Homo sapiens	MIR22HG	84981	lncRNA	Homo sapiens	0.7311
RR03549849	hsa-miR-4637	MIMAT0019694	miRNA	Homo sapiens	MIR22HG	84981	lncRNA	Homo sapiens	0.7311
RR03549848	hsa-miR-4533	MIMAT0019072	miRNA	Homo sapiens	MIR22HG	84981	lncRNA	Homo sapiens	0.7311
RR03549847	hsa-miR-4498	MIMAT0019033	miRNA	Homo sapiens	MIR22HG	84981	lncRNA	Homo sapiens	0.7311
RR03549846	hsa-miR-4468	MIMAT0018995	miRNA	Homo sapiens	MIR22HG	84981	lncRNA	Homo sapiens	0.7311
RR03549845	hsa-miR-4453	MIMAT0018975	miRNA	Homo sapiens	MIR22HG	84981	lncRNA	Homo sapiens	0.7311
RR03549844	hsa-miR-4446-3p	MIMAT0018965	miRNA	Homo sapiens	MIR22HG	84981	lncRNA	Homo sapiens	0.7311
RR03549843	hsa-miR-4436b-5p	MIMAT0019940	miRNA	Homo sapiens	MIR22HG	84981	lncRNA	Homo sapiens	0.7311
RR03549841	hsa-miR-3934-5p	MIMAT0018349	miRNA	Homo sapiens	MIR22HG	84981	lncRNA	Homo sapiens	0.7311
RR03549839	hsa-miR-377-3p	MIMAT0000730	miRNA	Homo sapiens	MIR22HG	84981	lncRNA	Homo sapiens	0.7311
RR03549838	hsa-miR-3652	MIMAT0018072	miRNA	Homo sapiens	MIR22HG	84981	lncRNA	Homo sapiens	0.7311
RR03549836	hsa-miR-3173-3p	MIMAT0015048	miRNA	Homo sapiens	MIR22HG	84981	lncRNA	Homo sapiens	0.7311
RR03549835	hsa-miR-3157-5p	MIMAT0015031	miRNA	Homo sapiens	MIR22HG	84981	lncRNA	Homo sapiens	0.7311
RR03549834	hsa-miR-3153	MIMAT0015026	miRNA	Homo sapiens	MIR22HG	84981	lncRNA	Homo sapiens	0.7311
RR03549833	hsa-miR-3137	MIMAT0015005	miRNA	Homo sapiens	MIR22HG	84981	lncRNA	Homo sapiens	0.7311
RR03549832	hsa-miR-3135b	MIMAT0018985	miRNA	Homo sapiens	MIR22HG	84981	lncRNA	Homo sapiens	0.7311
RR03549831	hsa-miR-30e-3p	MIMAT0000693	miRNA	Homo sapiens	MIR22HG	84981	lncRNA	Homo sapiens	0.7311
RR03549830	hsa-miR-30d-3p	MIMAT0004551	miRNA	Homo sapiens	MIR22HG	84981	lncRNA	Homo sapiens	0.7311
RR03549829	hsa-miR-30a-3p	MIMAT0000088	miRNA	Homo sapiens	MIR22HG	84981	lncRNA	Homo sapiens	0.7311
RR03549826	hsa-miR-298	MIMAT0004901	miRNA	Homo sapiens	MIR22HG	84981	lncRNA	Homo sapiens	0.7311
RR03549822	hsa-miR-22-5p	MIMAT0004495	miRNA	Homo sapiens	MIR22HG	84981	lncRNA	Homo sapiens	0.7311
RR03549818	hsa-miR-1913	MIMAT0007888	miRNA	Homo sapiens	MIR22HG	84981	lncRNA	Homo sapiens	0.7311
RR03549815	hsa-miR-188-3p	MIMAT0004613	miRNA	Homo sapiens	MIR22HG	84981	lncRNA	Homo sapiens	0.7311
RR03549814	hsa-miR-186-3p	MIMAT0004612	miRNA	Homo sapiens	MIR22HG	84981	lncRNA	Homo sapiens	0.7311
RR03549809	hsa-miR-149-3p	MIMAT0004609	miRNA	Homo sapiens	MIR22HG	84981	lncRNA	Homo sapiens	0.7311
RR03549804	hsa-miR-1306-5p	MIMAT0022726	miRNA	Homo sapiens	MIR22HG	84981	lncRNA	Homo sapiens	0.7311
RR03549802	hsa-miR-125a-3p	MIMAT0004602	miRNA	Homo sapiens	MIR22HG	84981	lncRNA	Homo sapiens	0.7311
RR03549801	hsa-miR-1224-3p	MIMAT0005459	miRNA	Homo sapiens	MIR22HG	84981	lncRNA	Homo sapiens	0.7311
RR03549800	hsa-miR-1183	MIMAT0005828	miRNA	Homo sapiens	MIR22HG	84981	lncRNA	Homo sapiens	0.7311
RR03549799	hsa-miR-1182	MIMAT0005827	miRNA	Homo sapiens	MIR22HG	84981	lncRNA	Homo sapiens	0.7311
RR03549798	hsa-miR-106a-5p	MIMAT0000103	miRNA	Homo sapiens	MIR22HG	84981	lncRNA	Homo sapiens	0.7311
RR03549796	hsa-miR-106a-5p	MIMAT0000103	miRNA	Homo sapiens	MIR210HG	100506211	lncRNA	Homo sapiens	0.7311
RR03549669	hsa-miR-761	MIMAT0010364	miRNA	Homo sapiens	MIR155HG	114614	lncRNA	Homo sapiens	0.7311
RR03549668	hsa-miR-625-5p	MIMAT0003294	miRNA	Homo sapiens	MIR155HG	114614	lncRNA	Homo sapiens	0.7311
RR03549666	hsa-miR-548z	MIMAT0018446	miRNA	Homo sapiens	MIR155HG	114614	lncRNA	Homo sapiens	0.7311
RR03549665	hsa-miR-548h-3p	MIMAT0022723	miRNA	Homo sapiens	MIR155HG	114614	lncRNA	Homo sapiens	0.7311
RR03549664	hsa-miR-548as-3p	MIMAT0022268	miRNA	Homo sapiens	MIR155HG	114614	lncRNA	Homo sapiens	0.7311
RR03549659	hsa-miR-5003-5p	MIMAT0021025	miRNA	Homo sapiens	MIR155HG	114614	lncRNA	Homo sapiens	0.7311
RR03549658	hsa-miR-5002-5p	MIMAT0021023	miRNA	Homo sapiens	MIR155HG	114614	lncRNA	Homo sapiens	0.7311
RR03549655	hsa-miR-4698	MIMAT0019793	miRNA	Homo sapiens	MIR155HG	114614	lncRNA	Homo sapiens	0.7311
RR03549653	hsa-miR-4438	MIMAT0018956	miRNA	Homo sapiens	MIR155HG	114614	lncRNA	Homo sapiens	0.7311
RR03549649	hsa-miR-3690	MIMAT0018119	miRNA	Homo sapiens	MIR155HG	114614	lncRNA	Homo sapiens	0.7311
RR03549648	hsa-miR-3619-5p	MIMAT0017999	miRNA	Homo sapiens	MIR155HG	114614	lncRNA	Homo sapiens	0.7311
RR03549647	hsa-miR-3614-3p	MIMAT0017993	miRNA	Homo sapiens	MIR155HG	114614	lncRNA	Homo sapiens	0.7311
RR03549644	hsa-miR-3143	MIMAT0015012	miRNA	Homo sapiens	MIR155HG	114614	lncRNA	Homo sapiens	0.7311
RR03549631	hsa-miR-154-3p	MIMAT0000453	miRNA	Homo sapiens	MIR155HG	114614	lncRNA	Homo sapiens	0.7311
RR03549624	hsa-miR-1255a	MIMAT0005906	miRNA	Homo sapiens	MIR155HG	114614	lncRNA	Homo sapiens	0.7311
RR03549613	hsa-miR-762	MIMAT0010313	miRNA	Homo sapiens	MIR137HG	400765	lncRNA	Homo sapiens	0.7311
RR03549612	hsa-miR-639	MIMAT0003309	miRNA	Homo sapiens	MIR137HG	400765	lncRNA	Homo sapiens	0.7311
RR03549611	hsa-miR-4707-3p	MIMAT0019808	miRNA	Homo sapiens	MIR137HG	400765	lncRNA	Homo sapiens	0.7311
RR03549610	hsa-miR-4680-5p	MIMAT0019764	miRNA	Homo sapiens	MIR137HG	400765	lncRNA	Homo sapiens	0.7311
RR03549609	hsa-miR-3620-5p	MIMAT0022967	miRNA	Homo sapiens	MIR137HG	400765	lncRNA	Homo sapiens	0.7311
RR03549608	hsa-miR-1913	MIMAT0007888	miRNA	Homo sapiens	MIR137HG	400765	lncRNA	Homo sapiens	0.7311
RR03549607	hsa-miR-1587	MIMAT0019077	miRNA	Homo sapiens	MIR137HG	400765	lncRNA	Homo sapiens	0.7311
RR03549606	hsa-miR-149-3p	MIMAT0004609	miRNA	Homo sapiens	MIR137HG	400765	lncRNA	Homo sapiens	0.7311
RR03549605	hsa-miR-1181	MIMAT0005826	miRNA	Homo sapiens	MIR137HG	400765	lncRNA	Homo sapiens	0.7311
RR03549604	hsa-miR-106a-5p	MIMAT0000103	miRNA	Homo sapiens	MIR137HG	400765	lncRNA	Homo sapiens	0.7311
RR03504896	hsa-miR-106a-5p	MIMAT0000103	miRNA	Homo sapiens	MAPKAPK5-AS1	51275	lncRNA	Homo sapiens	0.7311
RR03375136	hsa-miR-106a-5p	MIMAT0000103	miRNA	Homo sapiens	LINC00630	100287765	lncRNA	Homo sapiens	0.7311
RR03374451	hsa-miR-106a-5p	MIMAT0000103	miRNA	Homo sapiens	LINC00472	79940	lncRNA	Homo sapiens	0.7311
RR03374370	hsa-miR-106a-5p	MIMAT0000103	miRNA	Homo sapiens	LINC00467	84791	lncRNA	Homo sapiens	0.7311
RR03374081	hsa-miR-106a-5p	MIMAT0000103	miRNA	Homo sapiens	LINC00342	150759	lncRNA	Homo sapiens	0.7311
RR03373871	hsa-miR-9-5p	MIMAT0000441	miRNA	Homo sapiens	LINC00324	284029	lncRNA	Homo sapiens	0.7311
RR03373870	hsa-miR-600	MIMAT0003268	miRNA	Homo sapiens	LINC00324	284029	lncRNA	Homo sapiens	0.7311
RR03373869	hsa-miR-574-3p	MIMAT0003239	miRNA	Homo sapiens	LINC00324	284029	lncRNA	Homo sapiens	0.7311
RR03373868	hsa-miR-5589-5p	MIMAT0022297	miRNA	Homo sapiens	LINC00324	284029	lncRNA	Homo sapiens	0.7311
RR03373867	hsa-miR-493-5p	MIMAT0002813	miRNA	Homo sapiens	LINC00324	284029	lncRNA	Homo sapiens	0.7311
RR03373866	hsa-miR-4779	MIMAT0019938	miRNA	Homo sapiens	LINC00324	284029	lncRNA	Homo sapiens	0.7311
RR03373865	hsa-miR-4652-3p	MIMAT0019717	miRNA	Homo sapiens	LINC00324	284029	lncRNA	Homo sapiens	0.7311
RR03373864	hsa-miR-4526	MIMAT0019065	miRNA	Homo sapiens	LINC00324	284029	lncRNA	Homo sapiens	0.7311
RR03373863	hsa-miR-4476	MIMAT0019003	miRNA	Homo sapiens	LINC00324	284029	lncRNA	Homo sapiens	0.7311
RR03373862	hsa-miR-378g	MIMAT0018937	miRNA	Homo sapiens	LINC00324	284029	lncRNA	Homo sapiens	0.7311
RR03373861	hsa-miR-3691-3p	MIMAT0019224	miRNA	Homo sapiens	LINC00324	284029	lncRNA	Homo sapiens	0.7311
RR03373860	hsa-miR-33b-3p	MIMAT0004811	miRNA	Homo sapiens	LINC00324	284029	lncRNA	Homo sapiens	0.7311
RR03373859	hsa-miR-27b-5p	MIMAT0004588	miRNA	Homo sapiens	LINC00324	284029	lncRNA	Homo sapiens	0.7311
RR03373858	hsa-miR-23a-5p	MIMAT0004496	miRNA	Homo sapiens	LINC00324	284029	lncRNA	Homo sapiens	0.7311
RR03373857	hsa-miR-106a-5p	MIMAT0000103	miRNA	Homo sapiens	LINC00324	284029	lncRNA	Homo sapiens	0.7311
RR03373830	hsa-miR-106a-5p	MIMAT0000103	miRNA	Homo sapiens	LINC00313	114038	lncRNA	Homo sapiens	0.7311
RR03373315	hsa-miR-106a-5p	MIMAT0000103	miRNA	Homo sapiens	LINC00265	349114	lncRNA	Homo sapiens	0.7311
RR03373119	hsa-miR-106a-5p	MIMAT0000103	miRNA	Homo sapiens	LINC00205	102723489	lncRNA	Homo sapiens	0.7311
RR03372882	hsa-miR-106a-5p	MIMAT0000103	miRNA	Homo sapiens	CYTOR	112597	lncRNA	Homo sapiens	0.7311
RR03244951	hsa-miR-106a-5p	MIMAT0000103	miRNA	Homo sapiens	KANSL1-AS1	644246	lncRNA	Homo sapiens	0.7311
RR03236309	hsa-miR-106a-5p	MIMAT0000103	miRNA	Homo sapiens	JPX	554203	lncRNA	Homo sapiens	0.7311
RR03058204	hsa-miR-106a-5p	MIMAT0000103	miRNA	Homo sapiens	HCG17	414778	lncRNA	Homo sapiens	0.7311
RR02954278	hsa-miR-106a-5p	MIMAT0000103	miRNA	Homo sapiens	GS1-124K5.4	100289098	lncRNA	Homo sapiens	0.7311
RR02810595	hsa-miR-106a-5p	MIMAT0000103	miRNA	Homo sapiens	FTX	100302692	lncRNA	Homo sapiens	0.7311
RR02792925	hsa-miR-106a-5p	MIMAT0000103	miRNA	Homo sapiens	FMR1-IT1	106478973	lncRNA	Homo sapiens	0.7311
RR02498230	hsa-miR-106a-5p	MIMAT0000103	miRNA	Homo sapiens	DHRS4-AS1	55449	lncRNA	Homo sapiens	0.7311
RR01973460	hsa-miR-106a-5p	MIMAT0000103	miRNA	Homo sapiens	BOLA3-AS1	100507171	lncRNA	Homo sapiens	0.7311
RR01741514	hsa-miR-106a-5p	MIMAT0000103	miRNA	Homo sapiens	ANKRD10-IT1	100505494	lncRNA	Homo sapiens	0.7311
RR01709379	hsa-miR-106a-5p	MIMAT0000103	miRNA	Homo sapiens	AGAP1-IT1	100506749	lncRNA	Homo sapiens	0.7311
RR01494117	hsa-miR-106a-5p	MIMAT0000103	miRNA	Homo sapiens	TTTY15	64595	mRNA	Homo sapiens	0.7311
RR01102441	PKM	5315	mRNA	Homo sapiens	TP53TG1	11257	lncRNA	Homo sapiens	0.7311
RR00990552	NEAT1	283131	lncRNA	Homo sapiens	miR-181d-5p	514457	pseudo	Homo sapiens	0.7311
RR00990548	hsa-miR-9-5p	MIMAT0000441	miRNA	Homo sapiens	NEAT1	283131	lncRNA	Homo sapiens	0.7311
RR00990541	hsa-miR-449a	MIMAT0001541	miRNA	Homo sapiens	NEAT1	283131	lncRNA	Homo sapiens	0.7311
RR00990535	hsa-miR-34c-5p	MIMAT0000686	miRNA	Homo sapiens	NEAT1	283131	lncRNA	Homo sapiens	0.7311
RR00950941	MYC	4609	mRNA	Homo sapiens	PVT1	5820	lncRNA	Homo sapiens	0.7311
RR00930658	hsa-miR-4443	MIMAT0018961	miRNA	Homo sapiens	MNX1-AS1	645249	lncRNA	Homo sapiens	0.7311
RR00929934	MMP9	4318	mRNA	Homo sapiens	TUG1	55000	lncRNA	Homo sapiens	0.7311
RR00929477	MMP2	4313	mRNA	Homo sapiens	TUG1	55000	lncRNA	Homo sapiens	0.7311
RR00924265	hsa-miR-6754-5p	MIMAT0027408	miRNA	Homo sapiens	MIR4435-2HG	541471	lncRNA	Homo sapiens	0.7311
RR00924159	hsa-miR-31-5p	MIMAT0000089	miRNA	Homo sapiens	MIR31HG	554202	lncRNA	Homo sapiens	0.7311
RR00924154	MIR31HG	554202	lncRNA	Homo sapiens	NFKB1	4790	mRNA	Homo sapiens	0.7311
RR00845275	hsa-miR-4429	MIMAT0018944	miRNA	Homo sapiens	LINC00313	114038	lncRNA	Homo sapiens	0.7311
RR00816027	KRT7	3855	mRNA	Homo sapiens	KRT7-AS	109729127	lncRNA	Homo sapiens	0.7311
RR00739151	IDH1	3417	mRNA	Homo sapiens	TP53TG1	11257	lncRNA	Homo sapiens	0.7311
RR00726955	HSPA5	3309	mRNA	Homo sapiens	TP53TG1	11257	lncRNA	Homo sapiens	0.7311
RR00647600	GTSE5	N/A	mRNA	Homo sapiens	MIR4435-2HG	541471	lncRNA	Homo sapiens	0.7311
RR00582057	hsa-miR-374a-5p	MIMAT0000727	miRNA	Homo sapiens	FTX	100302692	lncRNA	Homo sapiens	0.7311
RR00518765	EZH2	2146	mRNA	Homo sapiens	PVT1	5820	lncRNA	Homo sapiens	0.7311
RR00389051	hsa-miR-125b-5p	MIMAT0000423	miRNA	Homo sapiens	CYTOR	112597	lncRNA	Homo sapiens	0.7311
RR00368687	hsa-miR-186-5p	MIMAT0000456	miRNA	Homo sapiens	CRNDE	643911	lncRNA	Homo sapiens	0.7311
RR00368684	hsa-miR-144-3p	MIMAT0000436	miRNA	Homo sapiens	CRNDE	643911	lncRNA	Homo sapiens	0.7311
RR00310967	CDK6	1021	mRNA	Homo sapiens	CRNDE	643911	lncRNA	Homo sapiens	0.7311
RR00310578	CDK4	1019	mRNA	Homo sapiens	CRNDE	643911	lncRNA	Homo sapiens	0.7311
RR00309151	CDK1	983	mRNA	Homo sapiens	MIR4435-2HG	541471	lncRNA	Homo sapiens	0.7311
RR00307449	CDH1	999	mRNA	Homo sapiens	TUG1	55000	lncRNA	Homo sapiens	0.7311
RR00295316	CCNE1	898	mRNA	Homo sapiens	CRNDE	643911	lncRNA	Homo sapiens	0.7311
RR00294594	CCNC	892	mRNA	Homo sapiens	MIR4435-2HG	541471	lncRNA	Homo sapiens	0.7311
RR00279315	CASP9	842	mRNA	Homo sapiens	TUG1	55000	lncRNA	Homo sapiens	0.7311
RR00279314	CASP9	842	mRNA	Homo sapiens	PVT1	5820	lncRNA	Homo sapiens	0.7311
RR00278917	CASP3	836	mRNA	Homo sapiens	TUG1	55000	lncRNA	Homo sapiens	0.7311
RR00278912	CASP3	836	mRNA	Homo sapiens	PVT1	5820	lncRNA	Homo sapiens	0.7311
RR00225105	BIRC5	332	mRNA	Homo sapiens	MIR4435-2HG	541471	lncRNA	Homo sapiens	0.7311
RR00074437	AMOT	154796	mRNA	Homo sapiens	SNHG12	85028	lncRNA	Homo sapiens	0.7311
RP09909962	MIR155HG	114614	lncRNA	Homo sapiens	MYB	4602	TF	Homo sapiens	0.7311
RP09704583	PINK1-AS	100861548	lncRNA	Homo sapiens	PINK1	65018	protein	Homo sapiens	0.7311
RP09533841	SNHG3	8420	lncRNA	Homo sapiens	NAF1	92345	protein	Homo sapiens	0.7311
RP09426426	TP53TG1	11257	lncRNA	Homo sapiens	YBX1	4904	TF	Homo sapiens	0.7311
RP09425830	TUG1	55000	lncRNA	Homo sapiens	SMAD3	4088	TF	Homo sapiens	0.7311
RP09425829	TUG1	55000	lncRNA	Homo sapiens	CDH1	999	protein	Homo sapiens	0.7311
RP09425828	TUG1	55000	lncRNA	Homo sapiens	MMP9	4318	protein	Homo sapiens	0.7311
RP09425827	TUG1	55000	lncRNA	Homo sapiens	MMP2	4313	protein	Homo sapiens	0.7311
RP07520003	TUG1	55000	lncRNA	Homo sapiens	Pcp	33985	protein	Homo sapiens	0.7311
RP07520002	TUG1	55000	lncRNA	Homo sapiens	PRC2	N/A	protein	Homo sapiens	0.7311
RP07519979	PVT1	5820	lncRNA	Homo sapiens	LATS2	26524	protein	Homo sapiens	0.7311
RP07519967	NEAT1	283131	lncRNA	Homo sapiens	GPHA2	170589	protein	Homo sapiens	0.7311
RP07519965	NEAT1	283131	lncRNA	Homo sapiens	SRSF5	6430	protein	Homo sapiens	0.7311
RP01408694	SBF2-AS1	283104	lncRNA	Homo sapiens	SUZ12	23512	TF	Homo sapiens	0.7311
RP01252651	MIR4435-2HG	541471	lncRNA	Homo sapiens	EZH2	2146	TF	Homo sapiens	0.7311
RD00024004	DHRS4-AS1	55449	lncRNA	Homo sapiens	DHRS4	10901	DNA	Homo sapiens	0.7311
RR01494120	hsa-let-7a-5p	MIMAT0000062	miRNA	Homo sapiens	TTTY15	64595	mRNA	Homo sapiens	0.7155
RP08861648	LINC01184	644873	lncRNA	Homo sapiens	UPF1	5976	RBP	Homo sapiens	0.7155
RP08860397	PP7080	25845	lncRNA	Homo sapiens	UPF1	5976	RBP	Homo sapiens	0.7155
RP08860330	AC012313.1	ENSG00000232098	lncRNA	Homo sapiens	UPF1	5976	RBP	Homo sapiens	0.7155
RP08860239	SNHG12	85028	lncRNA	Homo sapiens	UPF1	5976	RBP	Homo sapiens	0.7155
RP08842513	NR2F1-AS1	441094	lncRNA	Homo sapiens	U2AF2	11338	RBP	Homo sapiens	0.7155
RP08841540	LINC01089	338799	lncRNA	Homo sapiens	U2AF2	11338	RBP	Homo sapiens	0.7155
RP08793683	LINC01089	338799	lncRNA	Homo sapiens	TARDBP	23435	RBP	Homo sapiens	0.7155
RP08506622	CRNDE	ENSG00000245694	lncRNA	Homo sapiens	LIN28B	389421	RBP	Homo sapiens	0.7155
RP08385538	CRNDE	ENSG00000245694	lncRNA	Homo sapiens	HNRNPA1	3178	RBP	Homo sapiens	0.7155
RP08328920	SNHG7	84973	lncRNA	Homo sapiens	FMR1	2332	RBP	Homo sapiens	0.7155
RP08328716	TMPO-AS1	100128191	lncRNA	Homo sapiens	FMR1	2332	RBP	Homo sapiens	0.7155
RP08328715	SNHG12	85028	lncRNA	Homo sapiens	FMR1	2332	RBP	Homo sapiens	0.7155
RP08403563	TUG1	55000	lncRNA	Homo sapiens	HNRNPC	3183	RBP	Homo sapiens	0.6994
RP08464997	TUG1	55000	lncRNA	Homo sapiens	IGF2BP3	10643	RBP	Homo sapiens	0.6983
RP09944957	LINC00265	349114	lncRNA	Homo sapiens	SRSF1	6426	RBP	Homo sapiens	0.6953
RP08860423	SNHG15	285958	lncRNA	Homo sapiens	UPF1	5976	RBP	Homo sapiens	0.6953
RP08860350	TUG1	55000	lncRNA	Homo sapiens	UPF1	5976	RBP	Homo sapiens	0.6953
RP08860213	NEAT1	283131	lncRNA	Homo sapiens	UPF1	5976	RBP	Homo sapiens	0.6953
RP08743447	PVT1	5820	lncRNA	Homo sapiens	SRSF1	6426	RBP	Homo sapiens	0.6953
RP08743432	SNHG15	285958	lncRNA	Homo sapiens	SRSF1	6426	RBP	Homo sapiens	0.6953
RP08743293	TUG1	55000	lncRNA	Homo sapiens	SRSF1	6426	RBP	Homo sapiens	0.6953
RP08743249	ZFAS1	441951	lncRNA	Homo sapiens	SRSF1	6426	RBP	Homo sapiens	0.6953
RP08743150	ASB16-AS1	339201	lncRNA	Homo sapiens	SRSF1	6426	RBP	Homo sapiens	0.6953
RP08743026	SNHG12	85028	lncRNA	Homo sapiens	SRSF1	6426	RBP	Homo sapiens	0.6953
RP08403253	TMEM147-AS1	100506469	lncRNA	Homo sapiens	HNRNPC	3183	RBP	Homo sapiens	0.6953
RP08403232	MIR34AHG	106614088	lncRNA	Homo sapiens	HNRNPC	3183	RBP	Homo sapiens	0.6953
RP08403043	AC004148.2	ENSG00000263272	lncRNA	Homo sapiens	HNRNPC	3183	RBP	Homo sapiens	0.6953
RP08403005	ASB16-AS1	339201	lncRNA	Homo sapiens	HNRNPC	3183	RBP	Homo sapiens	0.6953
RP08402464	SNHG3	8420	lncRNA	Homo sapiens	HNRNPC	3183	RBP	Homo sapiens	0.6953
RP08402188	NEAT1	283131	lncRNA	Homo sapiens	HNRNPC	3183	RBP	Homo sapiens	0.6953
RP08402149	AC090589.3	ENSG00000270060	lncRNA	Homo sapiens	HNRNPC	3183	RBP	Homo sapiens	0.6953
RP08402024	WAC-AS1	220906	lncRNA	Homo sapiens	HNRNPC	3183	RBP	Homo sapiens	0.6953
RP08401986	OLMALINC	90271	lncRNA	Homo sapiens	HNRNPC	3183	RBP	Homo sapiens	0.6953
RP33662141	FLJ37453	729614	lncRNA	Homo sapiens	SRSF1	6426	RBP	Homo sapiens	0.6874
RP33637059	FAM239A	101930105	lncRNA	Homo sapiens	SRSF1	6426	RBP	Homo sapiens	0.6874
RP10290642	MIR210HG	100506211	lncRNA	Homo sapiens	SRSF1	6426	RBP	Homo sapiens	0.6874
RP10241352	ASB16-AS1	339201	lncRNA	Homo sapiens	IGF2BP3	10643	RBP	Homo sapiens	0.6874
RP10122152	TUG1	55000	lncRNA	Homo sapiens	RO60	6738	RBP	Homo sapiens	0.6874
RP08931923	TUG1	55000	lncRNA	Homo sapiens	YTHDF2	51441	RBP	Homo sapiens	0.6874
RP08860456	JPX	554203	lncRNA	Homo sapiens	UPF1	5976	RBP	Homo sapiens	0.6874
RP08860386	EPB41L4A-AS1	114915	lncRNA	Homo sapiens	UPF1	5976	RBP	Homo sapiens	0.6874
RP08860385	THAP9-AS1	100499177	lncRNA	Homo sapiens	UPF1	5976	RBP	Homo sapiens	0.6874
RP08860379	SNHG8	100093630	lncRNA	Homo sapiens	UPF1	5976	RBP	Homo sapiens	0.6874
RP08860319	TMEM147-AS1	100506469	lncRNA	Homo sapiens	UPF1	5976	RBP	Homo sapiens	0.6874
RP08860259	SNHG10	283596	lncRNA	Homo sapiens	UPF1	5976	RBP	Homo sapiens	0.6874
RP08860238	SNHG3	8420	lncRNA	Homo sapiens	UPF1	5976	RBP	Homo sapiens	0.6874
RP08860223	PINK1-AS	100861548	lncRNA	Homo sapiens	UPF1	5976	RBP	Homo sapiens	0.6874
RP08860188	WAC-AS1	220906	lncRNA	Homo sapiens	UPF1	5976	RBP	Homo sapiens	0.6874
RP08842760	FTX	100302692	lncRNA	Homo sapiens	U2AF2	11338	RBP	Homo sapiens	0.6874
RP08842758	JPX	554203	lncRNA	Homo sapiens	U2AF2	11338	RBP	Homo sapiens	0.6874
RP08842658	PVT1	5820	lncRNA	Homo sapiens	U2AF2	11338	RBP	Homo sapiens	0.6874
RP08842625	SNHG15	285958	lncRNA	Homo sapiens	U2AF2	11338	RBP	Homo sapiens	0.6874
RP08842556	HCG18	414777	lncRNA	Homo sapiens	U2AF2	11338	RBP	Homo sapiens	0.6874
RP08842462	THAP9-AS1	100499177	lncRNA	Homo sapiens	U2AF2	11338	RBP	Homo sapiens	0.6874
RP08842377	LINC00342	150759	lncRNA	Homo sapiens	U2AF2	11338	RBP	Homo sapiens	0.6874
RP08842323	TUG1	55000	lncRNA	Homo sapiens	U2AF2	11338	RBP	Homo sapiens	0.6874
RP08842228	ZFAS1	441951	lncRNA	Homo sapiens	U2AF2	11338	RBP	Homo sapiens	0.6874
RP08841732	SNHG10	283596	lncRNA	Homo sapiens	U2AF2	11338	RBP	Homo sapiens	0.6874
RP08841639	SNHG3	8420	lncRNA	Homo sapiens	U2AF2	11338	RBP	Homo sapiens	0.6874
RP08841633	C1RL-AS1	283314	lncRNA	Homo sapiens	U2AF2	11338	RBP	Homo sapiens	0.6874
RP08841485	NEAT1	283131	lncRNA	Homo sapiens	U2AF2	11338	RBP	Homo sapiens	0.6874
RP08841410	NUTM2A-AS1	728190	lncRNA	Homo sapiens	U2AF2	11338	RBP	Homo sapiens	0.6874
RP08773070	ZFAS1	441951	lncRNA	Homo sapiens	TAF15	8148	RBP	Homo sapiens	0.6874
RP08772830	SNHG7	84973	lncRNA	Homo sapiens	TAF15	8148	RBP	Homo sapiens	0.6874
RP08772752	FGD5-AS1	100505641	lncRNA	Homo sapiens	TAF15	8148	RBP	Homo sapiens	0.6874
RP08772747	BOLA3-AS1	100507171	lncRNA	Homo sapiens	TAF15	8148	RBP	Homo sapiens	0.6874
RP08772634	SNHG10	283596	lncRNA	Homo sapiens	TAF15	8148	RBP	Homo sapiens	0.6874
RP08772588	NEAT1	283131	lncRNA	Homo sapiens	TAF15	8148	RBP	Homo sapiens	0.6874
RP08743773	TMEM44-AS1	100507297	lncRNA	Homo sapiens	SRSF1	6426	RBP	Homo sapiens	0.6874
RP08743360	LINC01184	644873	lncRNA	Homo sapiens	SRSF1	6426	RBP	Homo sapiens	0.6874
RP08743268	LINC00205	642852	lncRNA	Homo sapiens	SRSF1	6426	RBP	Homo sapiens	0.6874
RP08743206	TMEM147-AS1	100506469	lncRNA	Homo sapiens	SRSF1	6426	RBP	Homo sapiens	0.6874
RP08743122	VPS9D1-AS1	100128881	lncRNA	Homo sapiens	SRSF1	6426	RBP	Homo sapiens	0.6874
RP08628304	SH3BP5-AS1	100505696	lncRNA	Homo sapiens	QKI	9444	RBP	Homo sapiens	0.6874
RP08628262	NEAT1	283131	lncRNA	Homo sapiens	QKI	9444	RBP	Homo sapiens	0.6874
RP08613382	BOLA3-AS1	100507171	lncRNA	Homo sapiens	PTBP1	5725	RBP	Homo sapiens	0.6874
RP08613327	AGAP1-IT1	100506749	lncRNA	Homo sapiens	PTBP1	5725	RBP	Homo sapiens	0.6874
RP08612873	MIR22HG	84981	lncRNA	Homo sapiens	PTBP1	5725	RBP	Homo sapiens	0.6874
RP08612692	IQCH-AS1	100506686	lncRNA	Homo sapiens	PTBP1	5725	RBP	Homo sapiens	0.6874
RP08612521	SNHG3	8420	lncRNA	Homo sapiens	PTBP1	5725	RBP	Homo sapiens	0.6874
RP08604194	APTR	100505854	lncRNA	Homo sapiens	PTBP1	5725	RBP	Homo sapiens	0.6874
RP08604188	LINC00265	349114	lncRNA	Homo sapiens	PTBP1	5725	RBP	Homo sapiens	0.6874
RP08604043	LINC00662	148189	lncRNA	Homo sapiens	PTBP1	5725	RBP	Homo sapiens	0.6874
RP08603876	CCDC183-AS1	100131193	lncRNA	Homo sapiens	PTBP1	5725	RBP	Homo sapiens	0.6874
RP08603869	PVT1	5820	lncRNA	Homo sapiens	PTBP1	5725	RBP	Homo sapiens	0.6874
RP08603849	HCG18	414777	lncRNA	Homo sapiens	PTBP1	5725	RBP	Homo sapiens	0.6874
RP08603826	FGD5-AS1	100505641	lncRNA	Homo sapiens	PTBP1	5725	RBP	Homo sapiens	0.6874
RP08603814	TUG1	55000	lncRNA	Homo sapiens	PTBP1	5725	RBP	Homo sapiens	0.6874
RP08603789	LINC00667	339290	lncRNA	Homo sapiens	PTBP1	5725	RBP	Homo sapiens	0.6874
RP08603788	DLGAP1-AS2	84777	lncRNA	Homo sapiens	PTBP1	5725	RBP	Homo sapiens	0.6874
RP08603717	NEAT1	283131	lncRNA	Homo sapiens	PTBP1	5725	RBP	Homo sapiens	0.6874
RP08603703	NUTM2A-AS1	728190	lncRNA	Homo sapiens	PTBP1	5725	RBP	Homo sapiens	0.6874
RP08603697	OLMALINC	90271	lncRNA	Homo sapiens	PTBP1	5725	RBP	Homo sapiens	0.6874
RP08507621	SNHG7	84973	lncRNA	Homo sapiens	LIN28B	389421	RBP	Homo sapiens	0.6874
RP08507513	APTR	100505854	lncRNA	Homo sapiens	LIN28B	389421	RBP	Homo sapiens	0.6874
RP08507273	EPB41L4A-AS1	114915	lncRNA	Homo sapiens	LIN28B	389421	RBP	Homo sapiens	0.6874
RP08507163	FGD5-AS1	100505641	lncRNA	Homo sapiens	LIN28B	389421	RBP	Homo sapiens	0.6874
RP08507068	TUG1	55000	lncRNA	Homo sapiens	LIN28B	389421	RBP	Homo sapiens	0.6874
RP08506837	LINC00662	148189	lncRNA	Homo sapiens	LIN28B	389421	RBP	Homo sapiens	0.6874
RP08506767	LINC00324	284029	lncRNA	Homo sapiens	LIN28B	389421	RBP	Homo sapiens	0.6874
RP08506358	SNHG12	85028	lncRNA	Homo sapiens	LIN28B	389421	RBP	Homo sapiens	0.6874
RP08506356	SNHG3	8420	lncRNA	Homo sapiens	LIN28B	389421	RBP	Homo sapiens	0.6874
RP08465104	SNHG7	84973	lncRNA	Homo sapiens	IGF2BP3	10643	RBP	Homo sapiens	0.6874
RP08465071	HCG18	414777	lncRNA	Homo sapiens	IGF2BP3	10643	RBP	Homo sapiens	0.6874
RP08464936	LINC00667	339290	lncRNA	Homo sapiens	IGF2BP3	10643	RBP	Homo sapiens	0.6874
RP08464862	DHRS4-AS1	55449	lncRNA	Homo sapiens	IGF2BP3	10643	RBP	Homo sapiens	0.6874
RP08464838	SNHG3	8420	lncRNA	Homo sapiens	IGF2BP3	10643	RBP	Homo sapiens	0.6874
RP08464810	PINK1-AS	100861548	lncRNA	Homo sapiens	IGF2BP3	10643	RBP	Homo sapiens	0.6874
RP08464800	NEAT1	283131	lncRNA	Homo sapiens	IGF2BP3	10643	RBP	Homo sapiens	0.6874
RP08464765	WAC-AS1	220906	lncRNA	Homo sapiens	IGF2BP3	10643	RBP	Homo sapiens	0.6874
RP08454354	FGD5-AS1	100505641	lncRNA	Homo sapiens	IGF2BP2	10644	RBP	Homo sapiens	0.6874
RP08454339	TUG1	55000	lncRNA	Homo sapiens	IGF2BP2	10644	RBP	Homo sapiens	0.6874
RP08454322	ZFAS1	441951	lncRNA	Homo sapiens	IGF2BP2	10644	RBP	Homo sapiens	0.6874
RP08446074	EPB41L4A-AS1	114915	lncRNA	Homo sapiens	IGF2BP1	10642	RBP	Homo sapiens	0.6874
RP08444727	JPX	554203	lncRNA	Homo sapiens	IGF2BP1	10642	RBP	Homo sapiens	0.6874
RP08444649	THAP9-AS1	100499177	lncRNA	Homo sapiens	IGF2BP1	10642	RBP	Homo sapiens	0.6874
RP08444633	FGD5-AS1	100505641	lncRNA	Homo sapiens	IGF2BP1	10642	RBP	Homo sapiens	0.6874
RP08444605	ZFAS1	441951	lncRNA	Homo sapiens	IGF2BP1	10642	RBP	Homo sapiens	0.6874
RP08444486	SNHG3	8420	lncRNA	Homo sapiens	IGF2BP1	10642	RBP	Homo sapiens	0.6874
RP08444455	NEAT1	283131	lncRNA	Homo sapiens	IGF2BP1	10642	RBP	Homo sapiens	0.6874
RP08404343	FTX	100302692	lncRNA	Homo sapiens	HNRNPC	3183	RBP	Homo sapiens	0.6874
RP08404341	JPX	554203	lncRNA	Homo sapiens	HNRNPC	3183	RBP	Homo sapiens	0.6874
RP08404330	ZNF674-AS1	401588	lncRNA	Homo sapiens	HNRNPC	3183	RBP	Homo sapiens	0.6874
RP08404327	MIR222HG	104457406	lncRNA	Homo sapiens	HNRNPC	3183	RBP	Homo sapiens	0.6874
RP08404258	SNHG7	84973	lncRNA	Homo sapiens	HNRNPC	3183	RBP	Homo sapiens	0.6874
RP08404169	PVT1	5820	lncRNA	Homo sapiens	HNRNPC	3183	RBP	Homo sapiens	0.6874
RP08404002	HCG18	414777	lncRNA	Homo sapiens	HNRNPC	3183	RBP	Homo sapiens	0.6874
RP08403843	THAP9-AS1	100499177	lncRNA	Homo sapiens	HNRNPC	3183	RBP	Homo sapiens	0.6874
RP08403709	SH3BP5-AS1	100505696	lncRNA	Homo sapiens	HNRNPC	3183	RBP	Homo sapiens	0.6874
RP08403342	RAB11B-AS1	100507567	lncRNA	Homo sapiens	HNRNPC	3183	RBP	Homo sapiens	0.6874
RP08403240	LINC00662	148189	lncRNA	Homo sapiens	HNRNPC	3183	RBP	Homo sapiens	0.6874
RP08403156	DLGAP1-AS1	649446	lncRNA	Homo sapiens	HNRNPC	3183	RBP	Homo sapiens	0.6874
RP08402628	SNHG10	283596	lncRNA	Homo sapiens	HNRNPC	3183	RBP	Homo sapiens	0.6874
RP08402485	ANKRD10-IT1	100505494	lncRNA	Homo sapiens	HNRNPC	3183	RBP	Homo sapiens	0.6874
RP08402480	TMPO-AS1	100128191	lncRNA	Homo sapiens	HNRNPC	3183	RBP	Homo sapiens	0.6874
RP08402466	SNHG12	85028	lncRNA	Homo sapiens	HNRNPC	3183	RBP	Homo sapiens	0.6874
RP08289935	SNHG7	84973	lncRNA	Homo sapiens	EWSR1	2130	RBP	Homo sapiens	0.6874
RP08288311	FGD5-AS1	100505641	lncRNA	Homo sapiens	EWSR1	2130	RBP	Homo sapiens	0.6874
RP08275396	JPX	554203	lncRNA	Homo sapiens	ELAVL1	1994	RBP	Homo sapiens	0.6874
RP08169978	TUG1	55000	lncRNA	Homo sapiens	DDX3X	1654	RBP	Homo sapiens	0.6874
RR01495997	hsa-miR-21-5p	MIMAT0000076	miRNA	Homo sapiens	TUG1	55000	lncRNA	Homo sapiens	0.6841
RR01518825	hsa-let-7e-5p	MIMAT0000066	miRNA	Homo sapiens	UBL7-AS1	440288	lncRNA	Homo sapiens	0.6726
RR01494127	hsa-let-7i-5p	MIMAT0000415	miRNA	Homo sapiens	TTTY15	64595	mRNA	Homo sapiens	0.6726
RR01494126	hsa-let-7g-5p	MIMAT0000414	miRNA	Homo sapiens	TTTY15	64595	mRNA	Homo sapiens	0.6726
RR01494125	hsa-let-7f-5p	MIMAT0000067	miRNA	Homo sapiens	TTTY15	64595	mRNA	Homo sapiens	0.6726
RR01494124	hsa-let-7e-5p	MIMAT0000066	miRNA	Homo sapiens	TTTY15	64595	mRNA	Homo sapiens	0.6726
RR01494123	hsa-let-7d-5p	MIMAT0000065	miRNA	Homo sapiens	TTTY15	64595	mRNA	Homo sapiens	0.6726
RR01494122	hsa-let-7c-5p	MIMAT0000064	miRNA	Homo sapiens	TTTY15	64595	mRNA	Homo sapiens	0.6726
RR01494121	hsa-let-7b-5p	MIMAT0000063	miRNA	Homo sapiens	TTTY15	64595	mRNA	Homo sapiens	0.6726
RR01043632	hsa-let-7i-5p	MIMAT0000415	miRNA	Homo sapiens	OLMALINC	90271	lncRNA	Homo sapiens	0.6726
RR01043631	hsa-let-7g-5p	MIMAT0000414	miRNA	Homo sapiens	OLMALINC	90271	lncRNA	Homo sapiens	0.6726
RR01043630	hsa-let-7f-5p	MIMAT0000067	miRNA	Homo sapiens	OLMALINC	90271	lncRNA	Homo sapiens	0.6726
RR01043629	hsa-let-7e-5p	MIMAT0000066	miRNA	Homo sapiens	OLMALINC	90271	lncRNA	Homo sapiens	0.6726
RR01043628	hsa-let-7d-5p	MIMAT0000065	miRNA	Homo sapiens	OLMALINC	90271	lncRNA	Homo sapiens	0.6726
RR01043627	hsa-let-7c-5p	MIMAT0000064	miRNA	Homo sapiens	OLMALINC	90271	lncRNA	Homo sapiens	0.6726
RR01043626	hsa-let-7b-5p	MIMAT0000063	miRNA	Homo sapiens	OLMALINC	90271	lncRNA	Homo sapiens	0.6726
RR01043625	hsa-let-7a-5p	MIMAT0000062	miRNA	Homo sapiens	OLMALINC	90271	lncRNA	Homo sapiens	0.6726
RR00700533	hsa-miR-93-5p	MIMAT0000093	miRNA	Homo sapiens	HCP5	10866	lncRNA	Homo sapiens	0.6726
RR00700532	hsa-miR-519d-3p	MIMAT0002853	miRNA	Homo sapiens	HCP5	10866	lncRNA	Homo sapiens	0.6726
RR00700529	hsa-miR-20b-5p	MIMAT0001413	miRNA	Homo sapiens	HCP5	10866	lncRNA	Homo sapiens	0.6726
RR00700528	hsa-miR-20a-5p	MIMAT0000075	miRNA	Homo sapiens	HCP5	10866	lncRNA	Homo sapiens	0.6726
RR00700526	hsa-miR-17-5p	MIMAT0000070	miRNA	Homo sapiens	HCP5	10866	lncRNA	Homo sapiens	0.6726
RR00700525	hsa-miR-106b-5p	MIMAT0000680	miRNA	Homo sapiens	HCP5	10866	lncRNA	Homo sapiens	0.6726
RP26315982	FLJ37453	729614	lncRNA	Homo sapiens	IGF2BP2	10644	RBP	Homo sapiens	0.6726
RP21569645	RARA-AS1	101929693	lncRNA	Homo sapiens	UPF1	5976	RBP	Homo sapiens	0.6726
RP21569633	LINC00205	642852	lncRNA	Homo sapiens	UPF1	5976	RBP	Homo sapiens	0.6726
RP21568553	CRNDE	ENSG00000245694	lncRNA	Homo sapiens	UPF1	5976	RBP	Homo sapiens	0.6726
RP14852568	SNHG7	84973	lncRNA	Homo sapiens	HNRNPM	4670	RBP	Homo sapiens	0.6726
RP11358472	LINC01089	338799	lncRNA	Homo sapiens	IGF2BP3	10643	RBP	Homo sapiens	0.6726
RP09670152	LINC00471	151477	lncRNA	Homo sapiens	UPF1	5976	RBP	Homo sapiens	0.6726
RP08906426	SNHG10	283596	lncRNA	Homo sapiens	YTHDC2	64848	RBP	Homo sapiens	0.6726
RP08902773	SNHG7	84973	lncRNA	Homo sapiens	YTHDC1	91746	RBP	Homo sapiens	0.6726
RP08902612	NNT-AS1	100652772	lncRNA	Homo sapiens	YTHDC1	91746	RBP	Homo sapiens	0.6726
RP08902541	FGD5-AS1	100505641	lncRNA	Homo sapiens	YTHDC1	91746	RBP	Homo sapiens	0.6726
RP08902406	ZFAS1	441951	lncRNA	Homo sapiens	YTHDC1	91746	RBP	Homo sapiens	0.6726
RP08902073	TMPO-AS1	100128191	lncRNA	Homo sapiens	YTHDC1	91746	RBP	Homo sapiens	0.6726
RP08902069	SNHG12	85028	lncRNA	Homo sapiens	YTHDC1	91746	RBP	Homo sapiens	0.6726
RP08902019	LINC01089	338799	lncRNA	Homo sapiens	YTHDC1	91746	RBP	Homo sapiens	0.6726
RP08860697	LINC00472	79940	lncRNA	Homo sapiens	UPF1	5976	RBP	Homo sapiens	0.6726
RP08860413	AC091729.3	ENSG00000229043	lncRNA	Homo sapiens	UPF1	5976	RBP	Homo sapiens	0.6726
RP08860222	SBF2-AS1	283104	lncRNA	Homo sapiens	UPF1	5976	RBP	Homo sapiens	0.6726
RP08841878	CRNDE	ENSG00000245694	lncRNA	Homo sapiens	U2AF2	11338	RBP	Homo sapiens	0.6726
RP08841480	FLJ37453	729614	lncRNA	Homo sapiens	U2AF2	11338	RBP	Homo sapiens	0.6726
RP08694581	SNHG7	84973	lncRNA	Homo sapiens	RTCB	51493	RBP	Homo sapiens	0.6726
RP08694483	ZFAS1	441951	lncRNA	Homo sapiens	RTCB	51493	RBP	Homo sapiens	0.6726
RP08694360	SNHG12	85028	lncRNA	Homo sapiens	RTCB	51493	RBP	Homo sapiens	0.6726
RP08647432	LINC01089	338799	lncRNA	Homo sapiens	RBM15	64783	RBP	Homo sapiens	0.6726
RP08547530	SNHG12	85028	lncRNA	Homo sapiens	NCBP3	55421	RBP	Homo sapiens	0.6726
RP08507415	TRAM2-AS1	401264	lncRNA	Homo sapiens	LIN28B	389421	RBP	Homo sapiens	0.6726
RP08434024	HCG18	414777	lncRNA	Homo sapiens	HNRNPU	3192	RBP	Homo sapiens	0.6726
RP08433972	ZFAS1	441951	lncRNA	Homo sapiens	HNRNPU	3192	RBP	Homo sapiens	0.6726
RP08429223	ARRDC1-AS1	85026	lncRNA	Homo sapiens	HNRNPM	4670	RBP	Homo sapiens	0.6726
RP08426533	ZFAS1	441951	lncRNA	Homo sapiens	HNRNPM	4670	RBP	Homo sapiens	0.6726
RP08426474	AL731577.2	ENSG00000249456	lncRNA	Homo sapiens	HNRNPM	4670	RBP	Homo sapiens	0.6726
RP08423800	LINC01089	338799	lncRNA	Homo sapiens	HNRNPK	3190	RBP	Homo sapiens	0.6726
RP08385282	LINC01089	338799	lncRNA	Homo sapiens	HNRNPA1	3178	RBP	Homo sapiens	0.6726
RP08328855	FGD5-AS1	100505641	lncRNA	Homo sapiens	FMR1	2332	RBP	Homo sapiens	0.6726
RP08328818	AC012313.1	ENSG00000232098	lncRNA	Homo sapiens	FMR1	2332	RBP	Homo sapiens	0.6726
RP08328756	CRNDE	ENSG00000245694	lncRNA	Homo sapiens	FMR1	2332	RBP	Homo sapiens	0.6726
RP08169300	LINC01089	338799	lncRNA	Homo sapiens	DDX3X	1654	RBP	Homo sapiens	0.6726
RP08169239	FLJ37453	729614	lncRNA	Homo sapiens	DDX3X	1654	RBP	Homo sapiens	0.6726
RP08132407	LINC01089	338799	lncRNA	Homo sapiens	CSTF2	1478	RBP	Homo sapiens	0.6726
RP33803568	AC005618.1	ENSG00000255729	pseudo	Homo sapiens	IGF2BP3	10643	RBP	Homo sapiens	0.6668
RP33799443	VPS9D1-AS1	100128881	lncRNA	Homo sapiens	DHX9	1660	RBP	Homo sapiens	0.6668
RP33776727	SNHG25	105376843	lncRNA	Homo sapiens	DHX9	1660	RBP	Homo sapiens	0.6668
RP33771961	SH3BP5-AS1	100505696	lncRNA	Homo sapiens	DHX9	1660	RBP	Homo sapiens	0.6668
RP33741105	LINC00910	100130581	lncRNA	Homo sapiens	IGF2BP2	10644	RBP	Homo sapiens	0.6668
RP33691673	NEAT1	283131	lncRNA	Homo sapiens	DHX9	1660	RBP	Homo sapiens	0.6668
RP33665560	FTX	100302692	lncRNA	Homo sapiens	DHX9	1660	RBP	Homo sapiens	0.6668
RP33652507	AC135050.6	ENSG00000278133	lncRNA	Homo sapiens	DHX9	1660	RBP	Homo sapiens	0.6668
RP33649132	MIR34AHG	106614088	lncRNA	Homo sapiens	DHX9	1660	RBP	Homo sapiens	0.6668
RP33635661	C1RL-AS1	283314	lncRNA	Homo sapiens	SRSF1	6426	RBP	Homo sapiens	0.6668
RP33629900	AL139287.1	ENSG00000240731	lncRNA	Homo sapiens	DHX9	1660	RBP	Homo sapiens	0.6668
RP33626705	PINK1-AS	100861548	lncRNA	Homo sapiens	SRSF1	6426	RBP	Homo sapiens	0.6668
RP33619649	LIMD1-AS1	644714	lncRNA	Homo sapiens	IGF2BP2	10644	RBP	Homo sapiens	0.6668
RP33592168	TDRKH-AS1	109729141	lncRNA	Homo sapiens	SRSF1	6426	RBP	Homo sapiens	0.6668
RP10414948	LINC00342	150759	lncRNA	Homo sapiens	DGCR8	54487	RBP	Homo sapiens	0.6668
RP10410428	TUG1	55000	lncRNA	Homo sapiens	ZNF184	7738	RBP	Homo sapiens	0.6668
RP10278987	FGD5-AS1	100505641	lncRNA	Homo sapiens	FXR1	8087	TF	Homo sapiens	0.6668
RP10159128	ASB16-AS1	339201	lncRNA	Homo sapiens	UPF1	5976	RBP	Homo sapiens	0.6668
RP10104353	TUG1	55000	lncRNA	Homo sapiens	SMNDC1	10285	RBP	Homo sapiens	0.6668
RP10085799	SH3BP5-AS1	100505696	lncRNA	Homo sapiens	DGCR8	54487	RBP	Homo sapiens	0.6668
RP10046645	ZNF674-AS1	401588	lncRNA	Homo sapiens	FMR1	2332	RBP	Homo sapiens	0.6668
RP10033301	SNHG15	285958	lncRNA	Homo sapiens	FXR2	9513	TF	Homo sapiens	0.6668
RP09967606	BOLA3-AS1	100507171	lncRNA	Homo sapiens	IGF2BP1	10642	RBP	Homo sapiens	0.6668
RP09961709	MIR22HG	84981	lncRNA	Homo sapiens	UPF1	5976	RBP	Homo sapiens	0.6668
RP09960782	MIR22HG	84981	lncRNA	Homo sapiens	FMR1	2332	RBP	Homo sapiens	0.6668
RP09939241	DHRS4-AS1	55449	lncRNA	Homo sapiens	FMR1	2332	RBP	Homo sapiens	0.6668
RP09920424	DHRS4-AS1	55449	lncRNA	Homo sapiens	UPF1	5976	RBP	Homo sapiens	0.6668
RP09915453	TUG1	55000	lncRNA	Homo sapiens	QKI	9444	RBP	Homo sapiens	0.6668
RP09868315	ZFAS1	441951	lncRNA	Homo sapiens	EIF4A3	9775	RBP	Homo sapiens	0.6668
RP09860805	THAP9-AS1	100499177	lncRNA	Homo sapiens	DGCR8	54487	RBP	Homo sapiens	0.6668
RP09852731	LINC00242	401288	lncRNA	Homo sapiens	UPF1	5976	RBP	Homo sapiens	0.6668
RP09821717	MAPKAPK5-AS1	51275	lncRNA	Homo sapiens	IGF2BP3	10643	RBP	Homo sapiens	0.6668
RP09793256	CRNDE	643911	lncRNA	Homo sapiens	NFYB	4801	TF	Homo sapiens	0.6668
RP09768205	CRNDE	643911	lncRNA	Homo sapiens	EIF4A3	9775	RBP	Homo sapiens	0.6668
RP09759386	SNHG3	8420	lncRNA	Homo sapiens	FXR2	9513	TF	Homo sapiens	0.6668
RP09713330	A1BG-AS1	503538	lncRNA	Homo sapiens	FMR1	2332	RBP	Homo sapiens	0.6668
RP09698571	TUG1	55000	lncRNA	Homo sapiens	PCBP2	5094	RBP	Homo sapiens	0.6668
RP09696600	TUG1	55000	lncRNA	Homo sapiens	GNL3	26354	RBP	Homo sapiens	0.6668
RP09666518	CRNDE	643911	lncRNA	Homo sapiens	SP1	6667	TF	Homo sapiens	0.6668
RP09661222	CRNDE	643911	lncRNA	Homo sapiens	SIX5	147912	TF	Homo sapiens	0.6668
RP09658397	MAPKAPK5-AS1	51275	lncRNA	Homo sapiens	UPF1	5976	RBP	Homo sapiens	0.6668
RP09586835	CRNDE	643911	lncRNA	Homo sapiens	HNRNPC	3183	RBP	Homo sapiens	0.6668
RP09497927	CRNDE	643911	lncRNA	Homo sapiens	TAF15	8148	RBP	Homo sapiens	0.6668
RP09495770	CRNDE	643911	lncRNA	Homo sapiens	EWSR1	2130	RBP	Homo sapiens	0.6668
RP09494896	LOXL1-AS1	100287616	lncRNA	Homo sapiens	FMR1	2332	RBP	Homo sapiens	0.6668
RP09483475	SNHG12	85028	lncRNA	Homo sapiens	FXR2	9513	TF	Homo sapiens	0.6668
RP09480065	CRNDE	643911	lncRNA	Homo sapiens	U2AF2	11338	RBP	Homo sapiens	0.6668
RP09455688	LINC00471	151477	lncRNA	Homo sapiens	U2AF2	11338	RBP	Homo sapiens	0.6668
RP09436182	CRNDE	643911	lncRNA	Homo sapiens	AR	367	TF	Homo sapiens	0.6668
RP09431688	CRNDE	643911	lncRNA	Homo sapiens	GATA6	2627	TF	Homo sapiens	0.6668
RP08958656	TUG1	55000	lncRNA	Homo sapiens	ZRANB2	9406	RBP	Homo sapiens	0.6668
RP08861660	AC004943.2	ENSG00000259768	lncRNA	Homo sapiens	UPF1	5976	RBP	Homo sapiens	0.6668
RP08860746	FTX	100302692	lncRNA	Homo sapiens	UPF1	5976	RBP	Homo sapiens	0.6668
RP08860446	EBLN3P	100506710	lncRNA	Homo sapiens	UPF1	5976	RBP	Homo sapiens	0.6668
RP08860438	OTUD6B-AS1	100506365	lncRNA	Homo sapiens	UPF1	5976	RBP	Homo sapiens	0.6668
RP08860430	PVT1	5820	lncRNA	Homo sapiens	UPF1	5976	RBP	Homo sapiens	0.6668
RP08860417	ATP6V0E2-AS1	401431	lncRNA	Homo sapiens	UPF1	5976	RBP	Homo sapiens	0.6668
RP08860408	HCG18	414777	lncRNA	Homo sapiens	UPF1	5976	RBP	Homo sapiens	0.6668
RP08860395	NNT-AS1	100652772	lncRNA	Homo sapiens	UPF1	5976	RBP	Homo sapiens	0.6668
RP08860365	BOLA3-AS1	100507171	lncRNA	Homo sapiens	UPF1	5976	RBP	Homo sapiens	0.6668
RP08860321	LINC00665	100506930	lncRNA	Homo sapiens	UPF1	5976	RBP	Homo sapiens	0.6668
RP08860275	AC135050.6	ENSG00000278133	lncRNA	Homo sapiens	UPF1	5976	RBP	Homo sapiens	0.6668
RP08860234	AC073896.4	ENSG00000258199	lncRNA	Homo sapiens	UPF1	5976	RBP	Homo sapiens	0.6668
RP08860225	LINC00467	84791	lncRNA	Homo sapiens	UPF1	5976	RBP	Homo sapiens	0.6668
RP08860194	NUTM2A-AS1	728190	lncRNA	Homo sapiens	UPF1	5976	RBP	Homo sapiens	0.6668
RP08843733	MIR31HG	554202	lncRNA	Homo sapiens	U2AF2	11338	RBP	Homo sapiens	0.6668
RP08843647	PSMG3-AS1	114796	lncRNA	Homo sapiens	U2AF2	11338	RBP	Homo sapiens	0.6668
RP08843305	LINC01270	284751	lncRNA	Homo sapiens	U2AF2	11338	RBP	Homo sapiens	0.6668
RP08843286	RAB11B-AS1	100507567	lncRNA	Homo sapiens	U2AF2	11338	RBP	Homo sapiens	0.6668
RP08843271	PTOV1-AS1	100506033	lncRNA	Homo sapiens	U2AF2	11338	RBP	Homo sapiens	0.6668
RP08843188	LINC00511	ENSG00000227036	lncRNA	Homo sapiens	U2AF2	11338	RBP	Homo sapiens	0.6668
RP08843150	MIR22HG	84981	lncRNA	Homo sapiens	U2AF2	11338	RBP	Homo sapiens	0.6668
RP08843038	AC015712.1	ENSG00000232386	lncRNA	Homo sapiens	U2AF2	11338	RBP	Homo sapiens	0.6668
RP08842922	AC011603.2	ENSG00000258017	lncRNA	Homo sapiens	U2AF2	11338	RBP	Homo sapiens	0.6668
RP08842918	AC008014.1	ENSG00000257261	lncRNA	Homo sapiens	U2AF2	11338	RBP	Homo sapiens	0.6668
RP08842877	PINK1-AS	100861548	lncRNA	Homo sapiens	U2AF2	11338	RBP	Homo sapiens	0.6668
RP08842746	MIR222HG	104457406	lncRNA	Homo sapiens	U2AF2	11338	RBP	Homo sapiens	0.6668
RP08842730	LINC00630	100287765	lncRNA	Homo sapiens	U2AF2	11338	RBP	Homo sapiens	0.6668
RP08842714	EBLN3P	100506710	lncRNA	Homo sapiens	U2AF2	11338	RBP	Homo sapiens	0.6668
RP08842703	CCDC183-AS1	100131193	lncRNA	Homo sapiens	U2AF2	11338	RBP	Homo sapiens	0.6668
RP08842636	APTR	100505854	lncRNA	Homo sapiens	U2AF2	11338	RBP	Homo sapiens	0.6668
RP08842595	AC016831.1	ENSG00000226380	lncRNA	Homo sapiens	U2AF2	11338	RBP	Homo sapiens	0.6668
RP08842568	LINC00472	79940	lncRNA	Homo sapiens	U2AF2	11338	RBP	Homo sapiens	0.6668
RP08842557	HCG17	414778	lncRNA	Homo sapiens	U2AF2	11338	RBP	Homo sapiens	0.6668
RP08842507	MIR4458HG	100505738	lncRNA	Homo sapiens	U2AF2	11338	RBP	Homo sapiens	0.6668
RP08842466	EPB41L4A-AS1	114915	lncRNA	Homo sapiens	U2AF2	11338	RBP	Homo sapiens	0.6668
RP08842452	NOP14-AS1	317648	lncRNA	Homo sapiens	U2AF2	11338	RBP	Homo sapiens	0.6668
RP08842433	SNHG8	100093630	lncRNA	Homo sapiens	U2AF2	11338	RBP	Homo sapiens	0.6668
RP08842420	LIMD1-AS1	644714	lncRNA	Homo sapiens	U2AF2	11338	RBP	Homo sapiens	0.6668
RP08842401	SH3BP5-AS1	100505696	lncRNA	Homo sapiens	U2AF2	11338	RBP	Homo sapiens	0.6668
RP08842374	BOLA3-AS1	100507171	lncRNA	Homo sapiens	U2AF2	11338	RBP	Homo sapiens	0.6668
RP08842345	MIRLET7BHG	400931	lncRNA	Homo sapiens	U2AF2	11338	RBP	Homo sapiens	0.6668
RP08842316	MIATNB	102724827	lncRNA	Homo sapiens	U2AF2	11338	RBP	Homo sapiens	0.6668
RP08842252	AC009404.1	ENSG00000236255	lncRNA	Homo sapiens	U2AF2	11338	RBP	Homo sapiens	0.6668
RP08842246	MIR4435-2HG	541471	lncRNA	Homo sapiens	U2AF2	11338	RBP	Homo sapiens	0.6668
RP08842179	IGFL2-AS1	645553	lncRNA	Homo sapiens	U2AF2	11338	RBP	Homo sapiens	0.6668
RP08842145	LINC00665	100506930	lncRNA	Homo sapiens	U2AF2	11338	RBP	Homo sapiens	0.6668
RP08842126	LINC00662	148189	lncRNA	Homo sapiens	U2AF2	11338	RBP	Homo sapiens	0.6668
RP08842079	LINC00667	339290	lncRNA	Homo sapiens	U2AF2	11338	RBP	Homo sapiens	0.6668
RP08842068	DLGAP1-AS1	649446	lncRNA	Homo sapiens	U2AF2	11338	RBP	Homo sapiens	0.6668
RP08842042	AC110285.2	ENSG00000262877	lncRNA	Homo sapiens	U2AF2	11338	RBP	Homo sapiens	0.6668
RP08842018	SNHG25	105376843	lncRNA	Homo sapiens	U2AF2	11338	RBP	Homo sapiens	0.6668
RP08842010	AC015813.1	ENSG00000264112	lncRNA	Homo sapiens	U2AF2	11338	RBP	Homo sapiens	0.6668
RP08841973	AC060780.1	ENSG00000267002	lncRNA	Homo sapiens	U2AF2	11338	RBP	Homo sapiens	0.6668
RP08841820	SNHG19	100507303	lncRNA	Homo sapiens	U2AF2	11338	RBP	Homo sapiens	0.6668
RP08841815	SNHG9	735301	lncRNA	Homo sapiens	U2AF2	11338	RBP	Homo sapiens	0.6668
RP08841810	MIR193BHG	100129781	lncRNA	Homo sapiens	U2AF2	11338	RBP	Homo sapiens	0.6668
RP08841801	AC118658.1	ENSG00000278022	lncRNA	Homo sapiens	U2AF2	11338	RBP	Homo sapiens	0.6668
RP08841651	ANKRD10-IT1	100505494	lncRNA	Homo sapiens	U2AF2	11338	RBP	Homo sapiens	0.6668
RP08841646	TMPO-AS1	100128191	lncRNA	Homo sapiens	U2AF2	11338	RBP	Homo sapiens	0.6668
RP08841641	SNHG12	85028	lncRNA	Homo sapiens	U2AF2	11338	RBP	Homo sapiens	0.6668
RP08841618	AC073896.4	ENSG00000258199	lncRNA	Homo sapiens	U2AF2	11338	RBP	Homo sapiens	0.6668
RP08841568	AL392172.1	ENSG00000228106	lncRNA	Homo sapiens	U2AF2	11338	RBP	Homo sapiens	0.6668
RP08841531	MAPKAPK5-AS1	51275	lncRNA	Homo sapiens	U2AF2	11338	RBP	Homo sapiens	0.6668
RP08841459	AC090589.3	ENSG00000270060	lncRNA	Homo sapiens	U2AF2	11338	RBP	Homo sapiens	0.6668
RP08841431	GSEC	399972	lncRNA	Homo sapiens	U2AF2	11338	RBP	Homo sapiens	0.6668
RP08841383	WAC-AS1	220906	lncRNA	Homo sapiens	U2AF2	11338	RBP	Homo sapiens	0.6668
RP08841362	OLMALINC	90271	lncRNA	Homo sapiens	U2AF2	11338	RBP	Homo sapiens	0.6668
RP08812747	LINC00667	339290	lncRNA	Homo sapiens	TIA1	7072	RBP	Homo sapiens	0.6668
RP08811194	PVT1	5820	lncRNA	Homo sapiens	TIA1	7072	RBP	Homo sapiens	0.6668
RP08811116	FTX	100302692	lncRNA	Homo sapiens	TIA1	7072	RBP	Homo sapiens	0.6668
RP08811114	JPX	554203	lncRNA	Homo sapiens	TIA1	7072	RBP	Homo sapiens	0.6668
RP08811103	SNHG15	285958	lncRNA	Homo sapiens	TIA1	7072	RBP	Homo sapiens	0.6668
RP08811099	HCG18	414777	lncRNA	Homo sapiens	TIA1	7072	RBP	Homo sapiens	0.6668
RP08811089	SNHG8	100093630	lncRNA	Homo sapiens	TIA1	7072	RBP	Homo sapiens	0.6668
RP08811088	FGD5-AS1	100505641	lncRNA	Homo sapiens	TIA1	7072	RBP	Homo sapiens	0.6668
RP08811053	SNHG3	8420	lncRNA	Homo sapiens	TIA1	7072	RBP	Homo sapiens	0.6668
RP08811042	NEAT1	283131	lncRNA	Homo sapiens	TIA1	7072	RBP	Homo sapiens	0.6668
RP08796501	MIR4435-2HG	541471	lncRNA	Homo sapiens	TARDBP	23435	RBP	Homo sapiens	0.6668
RP08795873	AC008035.1	ENSG00000272369	lncRNA	Homo sapiens	TARDBP	23435	RBP	Homo sapiens	0.6668
RP08795872	AC008014.1	ENSG00000257261	lncRNA	Homo sapiens	TARDBP	23435	RBP	Homo sapiens	0.6668
RP08795602	FTX	100302692	lncRNA	Homo sapiens	TARDBP	23435	RBP	Homo sapiens	0.6668
RP08795600	JPX	554203	lncRNA	Homo sapiens	TARDBP	23435	RBP	Homo sapiens	0.6668
RP08795553	LINC00630	100287765	lncRNA	Homo sapiens	TARDBP	23435	RBP	Homo sapiens	0.6668
RP08795525	EBLN3P	100506710	lncRNA	Homo sapiens	TARDBP	23435	RBP	Homo sapiens	0.6668
RP08795520	AL162231.2	ENSG00000230074	lncRNA	Homo sapiens	TARDBP	23435	RBP	Homo sapiens	0.6668
RP08795508	ARRDC1-AS1	85026	lncRNA	Homo sapiens	TARDBP	23435	RBP	Homo sapiens	0.6668
RP08795506	SNHG7	84973	lncRNA	Homo sapiens	TARDBP	23435	RBP	Homo sapiens	0.6668
RP08795435	AC108449.2	ENSG00000259366	lncRNA	Homo sapiens	TARDBP	23435	RBP	Homo sapiens	0.6668
RP08795415	PVT1	5820	lncRNA	Homo sapiens	TARDBP	23435	RBP	Homo sapiens	0.6668
RP08795372	APTR	100505854	lncRNA	Homo sapiens	TARDBP	23435	RBP	Homo sapiens	0.6668
RP08795360	SNHG15	285958	lncRNA	Homo sapiens	TARDBP	23435	RBP	Homo sapiens	0.6668
RP08795330	LINC01006	100506380	lncRNA	Homo sapiens	TARDBP	23435	RBP	Homo sapiens	0.6668
RP08795303	AC016831.1	ENSG00000226380	lncRNA	Homo sapiens	TARDBP	23435	RBP	Homo sapiens	0.6668
RP08795239	HCG17	414778	lncRNA	Homo sapiens	TARDBP	23435	RBP	Homo sapiens	0.6668
RP08795238	HCG18	414777	lncRNA	Homo sapiens	TARDBP	23435	RBP	Homo sapiens	0.6668
RP08795095	LINC01184	644873	lncRNA	Homo sapiens	TARDBP	23435	RBP	Homo sapiens	0.6668
RP08795081	EPB41L4A-AS1	114915	lncRNA	Homo sapiens	TARDBP	23435	RBP	Homo sapiens	0.6668
RP08795068	THAP9-AS1	100499177	lncRNA	Homo sapiens	TARDBP	23435	RBP	Homo sapiens	0.6668
RP08795059	UBA6-AS1	550112	lncRNA	Homo sapiens	TARDBP	23435	RBP	Homo sapiens	0.6668
RP08795002	SNHG8	100093630	lncRNA	Homo sapiens	TARDBP	23435	RBP	Homo sapiens	0.6668
RP08794759	TUG1	55000	lncRNA	Homo sapiens	TARDBP	23435	RBP	Homo sapiens	0.6668
RP08794648	NIFK-AS1	254128	lncRNA	Homo sapiens	TARDBP	23435	RBP	Homo sapiens	0.6668
RP08794583	NRSN2-AS1	100507459	lncRNA	Homo sapiens	TARDBP	23435	RBP	Homo sapiens	0.6668
RP08794566	AC012313.1	ENSG00000232098	lncRNA	Homo sapiens	TARDBP	23435	RBP	Homo sapiens	0.6668
RP08794563	AC010642.2	ENSG00000283103	lncRNA	Homo sapiens	TARDBP	23435	RBP	Homo sapiens	0.6668
RP08794483	LINC00662	148189	lncRNA	Homo sapiens	TARDBP	23435	RBP	Homo sapiens	0.6668
RP08794407	DLGAP1-AS2	84777	lncRNA	Homo sapiens	TARDBP	23435	RBP	Homo sapiens	0.6668
RP08794400	AC011815.1	ENSG00000268573	lncRNA	Homo sapiens	TARDBP	23435	RBP	Homo sapiens	0.6668
RP08794365	AC110285.2	ENSG00000262877	lncRNA	Homo sapiens	TARDBP	23435	RBP	Homo sapiens	0.6668
RP08794323	SNHG25	105376843	lncRNA	Homo sapiens	TARDBP	23435	RBP	Homo sapiens	0.6668
RP08794307	AC015813.1	ENSG00000264112	lncRNA	Homo sapiens	TARDBP	23435	RBP	Homo sapiens	0.6668
RP08794273	LINC00910	100130581	lncRNA	Homo sapiens	TARDBP	23435	RBP	Homo sapiens	0.6668
RP08794271	AC060780.1	ENSG00000267002	lncRNA	Homo sapiens	TARDBP	23435	RBP	Homo sapiens	0.6668
RP08794211	VPS9D1-AS1	100128881	lncRNA	Homo sapiens	TARDBP	23435	RBP	Homo sapiens	0.6668
RP08794000	SRP14-AS1	100131089	lncRNA	Homo sapiens	TARDBP	23435	RBP	Homo sapiens	0.6668
RP08793935	SLC2A1-AS1	440584	lncRNA	Homo sapiens	TARDBP	23435	RBP	Homo sapiens	0.6668
RP08793882	AL591845.1	ENSG00000116883	lncRNA	Homo sapiens	TARDBP	23435	RBP	Homo sapiens	0.6668
RP08793824	SNHG12	85028	lncRNA	Homo sapiens	TARDBP	23435	RBP	Homo sapiens	0.6668
RP08793822	SNHG3	8420	lncRNA	Homo sapiens	TARDBP	23435	RBP	Homo sapiens	0.6668
RP08793464	NUTM2A-AS1	728190	lncRNA	Homo sapiens	TARDBP	23435	RBP	Homo sapiens	0.6668
RP08793401	AL731577.2	ENSG00000249456	lncRNA	Homo sapiens	TARDBP	23435	RBP	Homo sapiens	0.6668
RP08788873	AP002884.3	ENSG00000255292	mRNA	Homo sapiens	TARDBP	23435	RBP	Homo sapiens	0.6668
RP08773298	CCDC183-AS1	100131193	lncRNA	Homo sapiens	TAF15	8148	RBP	Homo sapiens	0.6668
RP08773138	CYTOR	112597	lncRNA	Homo sapiens	TAF15	8148	RBP	Homo sapiens	0.6668
RP08773080	MIR4435-2HG	541471	lncRNA	Homo sapiens	TAF15	8148	RBP	Homo sapiens	0.6668
RP08773012	SNHG25	105376843	lncRNA	Homo sapiens	TAF15	8148	RBP	Homo sapiens	0.6668
RP08772848	FTX	100302692	lncRNA	Homo sapiens	TAF15	8148	RBP	Homo sapiens	0.6668
RP08772833	EBLN3P	100506710	lncRNA	Homo sapiens	TAF15	8148	RBP	Homo sapiens	0.6668
RP08772808	SNHG15	285958	lncRNA	Homo sapiens	TAF15	8148	RBP	Homo sapiens	0.6668
RP08772779	SCAMP1-AS1	728769	lncRNA	Homo sapiens	TAF15	8148	RBP	Homo sapiens	0.6668
RP08772760	SNHG8	100093630	lncRNA	Homo sapiens	TAF15	8148	RBP	Homo sapiens	0.6668
RP08772739	TUG1	55000	lncRNA	Homo sapiens	TAF15	8148	RBP	Homo sapiens	0.6668
RP08772699	LINC00665	100506930	lncRNA	Homo sapiens	TAF15	8148	RBP	Homo sapiens	0.6668
RP08772694	LINC00662	148189	lncRNA	Homo sapiens	TAF15	8148	RBP	Homo sapiens	0.6668
RP08772629	PSMA3-AS1	379025	lncRNA	Homo sapiens	TAF15	8148	RBP	Homo sapiens	0.6668
RP08772611	SNHG3	8420	lncRNA	Homo sapiens	TAF15	8148	RBP	Homo sapiens	0.6668
RP08772605	ZNF436-AS1	148898	lncRNA	Homo sapiens	TAF15	8148	RBP	Homo sapiens	0.6668
RP08744673	AC138035.1	ENSG00000238035	lncRNA	Homo sapiens	SRSF1	6426	RBP	Homo sapiens	0.6668
RP08744668	DLGAP1-AS2	84777	lncRNA	Homo sapiens	SRSF1	6426	RBP	Homo sapiens	0.6668
RP08743879	ARRDC1-AS1	85026	lncRNA	Homo sapiens	SRSF1	6426	RBP	Homo sapiens	0.6668
RP08743710	AC002116.2	ENSG00000267698	lncRNA	Homo sapiens	SRSF1	6426	RBP	Homo sapiens	0.6668
RP08743633	MIR193BHG	100129781	lncRNA	Homo sapiens	SRSF1	6426	RBP	Homo sapiens	0.6668
RP08743495	FTX	100302692	lncRNA	Homo sapiens	SRSF1	6426	RBP	Homo sapiens	0.6668
RP08743461	CCDC183-AS1	100131193	lncRNA	Homo sapiens	SRSF1	6426	RBP	Homo sapiens	0.6668
RP08743460	SNHG7	84973	lncRNA	Homo sapiens	SRSF1	6426	RBP	Homo sapiens	0.6668
RP08743431	AC004951.1	ENSG00000228434	lncRNA	Homo sapiens	SRSF1	6426	RBP	Homo sapiens	0.6668
RP08743417	AC004918.1	ENSG00000244701	lncRNA	Homo sapiens	SRSF1	6426	RBP	Homo sapiens	0.6668
RP08743415	AC016831.1	ENSG00000226380	lncRNA	Homo sapiens	SRSF1	6426	RBP	Homo sapiens	0.6668
RP08743395	HCG18	414777	lncRNA	Homo sapiens	SRSF1	6426	RBP	Homo sapiens	0.6668
RP08743359	EPB41L4A-AS1	114915	lncRNA	Homo sapiens	SRSF1	6426	RBP	Homo sapiens	0.6668
RP08743355	THAP9-AS1	100499177	lncRNA	Homo sapiens	SRSF1	6426	RBP	Homo sapiens	0.6668
RP08743344	SNHG8	100093630	lncRNA	Homo sapiens	SRSF1	6426	RBP	Homo sapiens	0.6668
RP08743335	LIMD1-AS1	644714	lncRNA	Homo sapiens	SRSF1	6426	RBP	Homo sapiens	0.6668
RP08743325	SH3BP5-AS1	100505696	lncRNA	Homo sapiens	SRSF1	6426	RBP	Homo sapiens	0.6668
RP08743324	FGD5-AS1	100505641	lncRNA	Homo sapiens	SRSF1	6426	RBP	Homo sapiens	0.6668
RP08743313	CYTOR	112597	lncRNA	Homo sapiens	SRSF1	6426	RBP	Homo sapiens	0.6668
RP08743302	MIRLET7BHG	400931	lncRNA	Homo sapiens	SRSF1	6426	RBP	Homo sapiens	0.6668
RP08743261	AC009404.1	ENSG00000236255	lncRNA	Homo sapiens	SRSF1	6426	RBP	Homo sapiens	0.6668
RP08743201	LINC00662	148189	lncRNA	Homo sapiens	SRSF1	6426	RBP	Homo sapiens	0.6668
RP08743198	MIR34AHG	106614088	lncRNA	Homo sapiens	SRSF1	6426	RBP	Homo sapiens	0.6668
RP08743176	LINC00324	284029	lncRNA	Homo sapiens	SRSF1	6426	RBP	Homo sapiens	0.6668
RP08743159	AC015813.1	ENSG00000264112	lncRNA	Homo sapiens	SRSF1	6426	RBP	Homo sapiens	0.6668
RP08743149	LINC00910	100130581	lncRNA	Homo sapiens	SRSF1	6426	RBP	Homo sapiens	0.6668
RP08743115	AC004943.2	ENSG00000259768	lncRNA	Homo sapiens	SRSF1	6426	RBP	Homo sapiens	0.6668
RP08743110	CRNDE	ENSG00000245694	lncRNA	Homo sapiens	SRSF1	6426	RBP	Homo sapiens	0.6668
RP08743072	UBL7-AS1	440288	lncRNA	Homo sapiens	SRSF1	6426	RBP	Homo sapiens	0.6668
RP08743024	SNHG3	8420	lncRNA	Homo sapiens	SRSF1	6426	RBP	Homo sapiens	0.6668
RP08743001	AL392172.1	ENSG00000228106	lncRNA	Homo sapiens	SRSF1	6426	RBP	Homo sapiens	0.6668
RP08742977	SBF2-AS1	283104	lncRNA	Homo sapiens	SRSF1	6426	RBP	Homo sapiens	0.6668
RP08742966	NEAT1	283131	lncRNA	Homo sapiens	SRSF1	6426	RBP	Homo sapiens	0.6668
RP08742936	NUTM2A-AS1	728190	lncRNA	Homo sapiens	SRSF1	6426	RBP	Homo sapiens	0.6668
RP08742917	OLMALINC	90271	lncRNA	Homo sapiens	SRSF1	6426	RBP	Homo sapiens	0.6668
RP08671989	TUG1	55000	lncRNA	Homo sapiens	RBM47	54502	RBP	Homo sapiens	0.6668
RP08628546	JPX	554203	lncRNA	Homo sapiens	QKI	9444	RBP	Homo sapiens	0.6668
RP08628270	TMPO-AS1	100128191	lncRNA	Homo sapiens	QKI	9444	RBP	Homo sapiens	0.6668
RP08619876	EPB41L4A-AS1	114915	lncRNA	Homo sapiens	PUM2	23369	RBP	Homo sapiens	0.6668
RP08619875	THAP9-AS1	100499177	lncRNA	Homo sapiens	PUM2	23369	RBP	Homo sapiens	0.6668
RP08619872	FGD5-AS1	100505641	lncRNA	Homo sapiens	PUM2	23369	RBP	Homo sapiens	0.6668
RP08619866	TUG1	55000	lncRNA	Homo sapiens	PUM2	23369	RBP	Homo sapiens	0.6668
RP08615054	LINC01410	103352539	lncRNA	Homo sapiens	PTBP1	5725	RBP	Homo sapiens	0.6668
RP08614726	SUCLG2-AS1	101927111	lncRNA	Homo sapiens	PTBP1	5725	RBP	Homo sapiens	0.6668
RP08613915	LINC00857	439990	lncRNA	Homo sapiens	PTBP1	5725	RBP	Homo sapiens	0.6668
RP08613865	ZNF674-AS1	401588	lncRNA	Homo sapiens	PTBP1	5725	RBP	Homo sapiens	0.6668
RP08613676	PSMG3-AS1	114796	lncRNA	Homo sapiens	PTBP1	5725	RBP	Homo sapiens	0.6668
RP08613554	PP7080	25845	lncRNA	Homo sapiens	PTBP1	5725	RBP	Homo sapiens	0.6668
RP08613501	UBA6-AS1	550112	lncRNA	Homo sapiens	PTBP1	5725	RBP	Homo sapiens	0.6668
RP08613489	NOP14-AS1	317648	lncRNA	Homo sapiens	PTBP1	5725	RBP	Homo sapiens	0.6668
RP08613259	LINC00205	642852	lncRNA	Homo sapiens	PTBP1	5725	RBP	Homo sapiens	0.6668
RP08613143	PTOV1-AS1	100506033	lncRNA	Homo sapiens	PTBP1	5725	RBP	Homo sapiens	0.6668
RP08613100	TMEM147-AS1	100506469	lncRNA	Homo sapiens	PTBP1	5725	RBP	Homo sapiens	0.6668
RP08612919	LINC00910	100130581	lncRNA	Homo sapiens	PTBP1	5725	RBP	Homo sapiens	0.6668
RP08612460	ZNF436-AS1	148898	lncRNA	Homo sapiens	PTBP1	5725	RBP	Homo sapiens	0.6668
RP08612266	NPPA-AS1	100379251	lncRNA	Homo sapiens	PTBP1	5725	RBP	Homo sapiens	0.6668
RP08612237	ZBED5-AS1	729013	lncRNA	Homo sapiens	PTBP1	5725	RBP	Homo sapiens	0.6668
RP08612220	ZNF503-AS2	100131213	lncRNA	Homo sapiens	PTBP1	5725	RBP	Homo sapiens	0.6668
RP08604236	JPX	554203	lncRNA	Homo sapiens	PTBP1	5725	RBP	Homo sapiens	0.6668
RP08604165	NR2F1-AS1	441094	lncRNA	Homo sapiens	PTBP1	5725	RBP	Homo sapiens	0.6668
RP08604155	NNT-AS1	100652772	lncRNA	Homo sapiens	PTBP1	5725	RBP	Homo sapiens	0.6668
RP08604133	LINC01184	644873	lncRNA	Homo sapiens	PTBP1	5725	RBP	Homo sapiens	0.6668
RP08604080	MIATNB	102724827	lncRNA	Homo sapiens	PTBP1	5725	RBP	Homo sapiens	0.6668
RP08604064	NIFK-AS1	254128	lncRNA	Homo sapiens	PTBP1	5725	RBP	Homo sapiens	0.6668
RP08604059	MIR4435-2HG	541471	lncRNA	Homo sapiens	PTBP1	5725	RBP	Homo sapiens	0.6668
RP08604045	LINC00665	100506930	lncRNA	Homo sapiens	PTBP1	5725	RBP	Homo sapiens	0.6668
RP08604044	AC002116.2	ENSG00000267698	lncRNA	Homo sapiens	PTBP1	5725	RBP	Homo sapiens	0.6668
RP08604041	MIR34AHG	106614088	lncRNA	Homo sapiens	PTBP1	5725	RBP	Homo sapiens	0.6668
RP08604035	LINC00511	ENSG00000227036	lncRNA	Homo sapiens	PTBP1	5725	RBP	Homo sapiens	0.6668
RP08604023	VPS9D1-AS1	100128881	lncRNA	Homo sapiens	PTBP1	5725	RBP	Homo sapiens	0.6668
RP08604017	AC004943.2	ENSG00000259768	lncRNA	Homo sapiens	PTBP1	5725	RBP	Homo sapiens	0.6668
RP08603988	SNHG10	283596	lncRNA	Homo sapiens	PTBP1	5725	RBP	Homo sapiens	0.6668
RP08603976	DHRS4-AS1	55449	lncRNA	Homo sapiens	PTBP1	5725	RBP	Homo sapiens	0.6668
RP08603957	SNHG12	85028	lncRNA	Homo sapiens	PTBP1	5725	RBP	Homo sapiens	0.6668
RP08603947	AC008014.1	ENSG00000257261	lncRNA	Homo sapiens	PTBP1	5725	RBP	Homo sapiens	0.6668
RP08603938	AL392172.1	ENSG00000228106	lncRNA	Homo sapiens	PTBP1	5725	RBP	Homo sapiens	0.6668
RP08603929	SBF2-AS1	283104	lncRNA	Homo sapiens	PTBP1	5725	RBP	Homo sapiens	0.6668
RP08603916	AL590666.2	ENSG00000229953	lncRNA	Homo sapiens	PTBP1	5725	RBP	Homo sapiens	0.6668
RP08603904	GSEC	399972	lncRNA	Homo sapiens	PTBP1	5725	RBP	Homo sapiens	0.6668
RP08603888	WAC-AS1	220906	lncRNA	Homo sapiens	PTBP1	5725	RBP	Homo sapiens	0.6668
RP08603883	FTX	100302692	lncRNA	Homo sapiens	PTBP1	5725	RBP	Homo sapiens	0.6668
RP08603878	EBLN3P	100506710	lncRNA	Homo sapiens	PTBP1	5725	RBP	Homo sapiens	0.6668
RP08603855	LINC00472	79940	lncRNA	Homo sapiens	PTBP1	5725	RBP	Homo sapiens	0.6668
RP08603851	HCP5	10866	lncRNA	Homo sapiens	PTBP1	5725	RBP	Homo sapiens	0.6668
RP08603850	HCG17	414778	lncRNA	Homo sapiens	PTBP1	5725	RBP	Homo sapiens	0.6668
RP08603832	SNHG8	100093630	lncRNA	Homo sapiens	PTBP1	5725	RBP	Homo sapiens	0.6668
RP08603816	MIRLET7BHG	400931	lncRNA	Homo sapiens	PTBP1	5725	RBP	Homo sapiens	0.6668
RP08603806	ZFAS1	441951	lncRNA	Homo sapiens	PTBP1	5725	RBP	Homo sapiens	0.6668
RP08603794	AC092279.1	ENSG00000268362	lncRNA	Homo sapiens	PTBP1	5725	RBP	Homo sapiens	0.6668
RP08603787	DLGAP1-AS1	649446	lncRNA	Homo sapiens	PTBP1	5725	RBP	Homo sapiens	0.6668
RP08603774	SNHG25	105376843	lncRNA	Homo sapiens	PTBP1	5725	RBP	Homo sapiens	0.6668
RP08603770	AC060780.1	ENSG00000267002	lncRNA	Homo sapiens	PTBP1	5725	RBP	Homo sapiens	0.6668
RP08600623	AP002884.3	ENSG00000255292	mRNA	Homo sapiens	PTBP1	5725	RBP	Homo sapiens	0.6668
RP08575634	TUG1	55000	lncRNA	Homo sapiens	NUDT21	11051	RBP	Homo sapiens	0.6668
RP08533713	FGD5-AS1	100505641	lncRNA	Homo sapiens	MOV10	4343	RBP	Homo sapiens	0.6668
RP08533675	TUG1	55000	lncRNA	Homo sapiens	MOV10	4343	RBP	Homo sapiens	0.6668
RP08507655	LINC00630	100287765	lncRNA	Homo sapiens	LIN28B	389421	RBP	Homo sapiens	0.6668
RP08507551	PVT1	5820	lncRNA	Homo sapiens	LIN28B	389421	RBP	Homo sapiens	0.6668
RP08507403	HCG18	414777	lncRNA	Homo sapiens	LIN28B	389421	RBP	Homo sapiens	0.6668
RP08507280	LINC01184	644873	lncRNA	Homo sapiens	LIN28B	389421	RBP	Homo sapiens	0.6668
RP08507267	THAP9-AS1	100499177	lncRNA	Homo sapiens	LIN28B	389421	RBP	Homo sapiens	0.6668
RP08507222	SNHG8	100093630	lncRNA	Homo sapiens	LIN28B	389421	RBP	Homo sapiens	0.6668
RP08507110	RNASEH1-AS1	100506054	lncRNA	Homo sapiens	LIN28B	389421	RBP	Homo sapiens	0.6668
RP08506863	LINC00665	100506930	lncRNA	Homo sapiens	LIN28B	389421	RBP	Homo sapiens	0.6668
RP08506474	SNHG10	283596	lncRNA	Homo sapiens	LIN28B	389421	RBP	Homo sapiens	0.6668
RP08506445	DHRS4-AS1	55449	lncRNA	Homo sapiens	LIN28B	389421	RBP	Homo sapiens	0.6668
RP08506288	LINC01641	107985463	lncRNA	Homo sapiens	LIN28B	389421	RBP	Homo sapiens	0.6668
RP08506185	NEAT1	283131	lncRNA	Homo sapiens	LIN28B	389421	RBP	Homo sapiens	0.6668
RP08506065	WAC-AS1	220906	lncRNA	Homo sapiens	LIN28B	389421	RBP	Homo sapiens	0.6668
RP08491543	LIMD1-AS1	644714	lncRNA	Homo sapiens	LIN28A	79727	RBP	Homo sapiens	0.6668
RP08491226	SNHG7	84973	lncRNA	Homo sapiens	LIN28A	79727	RBP	Homo sapiens	0.6668
RP08491218	PVT1	5820	lncRNA	Homo sapiens	LIN28A	79727	RBP	Homo sapiens	0.6668
RP08491172	EPB41L4A-AS1	114915	lncRNA	Homo sapiens	LIN28A	79727	RBP	Homo sapiens	0.6668
RP08491164	SNHG8	100093630	lncRNA	Homo sapiens	LIN28A	79727	RBP	Homo sapiens	0.6668
RP08480014	TUG1	55000	lncRNA	Homo sapiens	LARP4	113251	RBP	Homo sapiens	0.6668
RP08465308	APTR	100505854	lncRNA	Homo sapiens	IGF2BP3	10643	RBP	Homo sapiens	0.6668
RP08465306	LINC00265	349114	lncRNA	Homo sapiens	IGF2BP3	10643	RBP	Homo sapiens	0.6668
RP08465301	LINC01006	100506380	lncRNA	Homo sapiens	IGF2BP3	10643	RBP	Homo sapiens	0.6668
RP08465124	FTX	100302692	lncRNA	Homo sapiens	IGF2BP3	10643	RBP	Homo sapiens	0.6668
RP08465063	NR2F1-AS1	441094	lncRNA	Homo sapiens	IGF2BP3	10643	RBP	Homo sapiens	0.6668
RP08465056	PP7080	25845	lncRNA	Homo sapiens	IGF2BP3	10643	RBP	Homo sapiens	0.6668
RP08465044	EPB41L4A-AS1	114915	lncRNA	Homo sapiens	IGF2BP3	10643	RBP	Homo sapiens	0.6668
RP08465043	THAP9-AS1	100499177	lncRNA	Homo sapiens	IGF2BP3	10643	RBP	Homo sapiens	0.6668
RP08464957	LINC00665	100506930	lncRNA	Homo sapiens	IGF2BP3	10643	RBP	Homo sapiens	0.6668
RP08464919	SNHG25	105376843	lncRNA	Homo sapiens	IGF2BP3	10643	RBP	Homo sapiens	0.6668
RP08464916	AC015813.1	ENSG00000264112	lncRNA	Homo sapiens	IGF2BP3	10643	RBP	Homo sapiens	0.6668
RP08454575	PVT1	5820	lncRNA	Homo sapiens	IGF2BP2	10644	RBP	Homo sapiens	0.6668
RP08454438	FTX	100302692	lncRNA	Homo sapiens	IGF2BP2	10644	RBP	Homo sapiens	0.6668
RP08454437	JPX	554203	lncRNA	Homo sapiens	IGF2BP2	10644	RBP	Homo sapiens	0.6668
RP08454416	OTUD6B-AS1	100506365	lncRNA	Homo sapiens	IGF2BP2	10644	RBP	Homo sapiens	0.6668
RP08454387	HCG18	414777	lncRNA	Homo sapiens	IGF2BP2	10644	RBP	Homo sapiens	0.6668
RP08454285	LINC00667	339290	lncRNA	Homo sapiens	IGF2BP2	10644	RBP	Homo sapiens	0.6668
RP08454207	LINC00467	84791	lncRNA	Homo sapiens	IGF2BP2	10644	RBP	Homo sapiens	0.6668
RP08454197	NEAT1	283131	lncRNA	Homo sapiens	IGF2BP2	10644	RBP	Homo sapiens	0.6668
RP08454167	WAC-AS1	220906	lncRNA	Homo sapiens	IGF2BP2	10644	RBP	Homo sapiens	0.6668
RP08444869	PVT1	5820	lncRNA	Homo sapiens	IGF2BP1	10642	RBP	Homo sapiens	0.6668
RP08444740	AL590666.2	ENSG00000229953	lncRNA	Homo sapiens	IGF2BP1	10642	RBP	Homo sapiens	0.6668
RP08444732	NUTM2A-AS1	728190	lncRNA	Homo sapiens	IGF2BP1	10642	RBP	Homo sapiens	0.6668
RP08444714	EBLN3P	100506710	lncRNA	Homo sapiens	IGF2BP1	10642	RBP	Homo sapiens	0.6668
RP08444709	SNHG7	84973	lncRNA	Homo sapiens	IGF2BP1	10642	RBP	Homo sapiens	0.6668
RP08444706	OTUD6B-AS1	100506365	lncRNA	Homo sapiens	IGF2BP1	10642	RBP	Homo sapiens	0.6668
RP08444692	APTR	100505854	lncRNA	Homo sapiens	IGF2BP1	10642	RBP	Homo sapiens	0.6668
RP08444634	SH3BP5-AS1	100505696	lncRNA	Homo sapiens	IGF2BP1	10642	RBP	Homo sapiens	0.6668
RP08444619	TUG1	55000	lncRNA	Homo sapiens	IGF2BP1	10642	RBP	Homo sapiens	0.6668
RP08444599	AC012313.1	ENSG00000232098	lncRNA	Homo sapiens	IGF2BP1	10642	RBP	Homo sapiens	0.6668
RP08444592	PTOV1-AS1	100506033	lncRNA	Homo sapiens	IGF2BP1	10642	RBP	Homo sapiens	0.6668
RP08444574	LINC00662	148189	lncRNA	Homo sapiens	IGF2BP1	10642	RBP	Homo sapiens	0.6668
RP08444566	LINC00667	339290	lncRNA	Homo sapiens	IGF2BP1	10642	RBP	Homo sapiens	0.6668
RP08444551	AC004148.2	ENSG00000263272	lncRNA	Homo sapiens	IGF2BP1	10642	RBP	Homo sapiens	0.6668
RP08444462	PINK1-AS	100861548	lncRNA	Homo sapiens	IGF2BP1	10642	RBP	Homo sapiens	0.6668
RP08426606	PVT1	5820	lncRNA	Homo sapiens	HNRNPM	4670	RBP	Homo sapiens	0.6668
RP08426471	FTX	100302692	lncRNA	Homo sapiens	HNRNPM	4670	RBP	Homo sapiens	0.6668
RP08426445	AC015813.1	ENSG00000264112	lncRNA	Homo sapiens	HNRNPM	4670	RBP	Homo sapiens	0.6668
RP08426429	NEAT1	283131	lncRNA	Homo sapiens	HNRNPM	4670	RBP	Homo sapiens	0.6668
RP08405084	AC012442.2	ENSG00000243389	lncRNA	Homo sapiens	HNRNPC	3183	RBP	Homo sapiens	0.6668
RP08404556	AC008014.1	ENSG00000257261	lncRNA	Homo sapiens	HNRNPC	3183	RBP	Homo sapiens	0.6668
RP08404354	AL731577.2	ENSG00000249456	lncRNA	Homo sapiens	HNRNPC	3183	RBP	Homo sapiens	0.6668
RP08404324	BX890604.1	ENSG00000205664	lncRNA	Homo sapiens	HNRNPC	3183	RBP	Homo sapiens	0.6668
RP08404295	LINC00630	100287765	lncRNA	Homo sapiens	HNRNPC	3183	RBP	Homo sapiens	0.6668
RP08404191	AC108449.2	ENSG00000259366	lncRNA	Homo sapiens	HNRNPC	3183	RBP	Homo sapiens	0.6668
RP08404126	APTR	100505854	lncRNA	Homo sapiens	HNRNPC	3183	RBP	Homo sapiens	0.6668
RP08404111	SNHG15	285958	lncRNA	Homo sapiens	HNRNPC	3183	RBP	Homo sapiens	0.6668
RP08404087	PSMG3-AS1	114796	lncRNA	Homo sapiens	HNRNPC	3183	RBP	Homo sapiens	0.6668
RP08404067	AC016831.1	ENSG00000226380	lncRNA	Homo sapiens	HNRNPC	3183	RBP	Homo sapiens	0.6668
RP08404042	AL513550.1	ENSG00000228506	lncRNA	Homo sapiens	HNRNPC	3183	RBP	Homo sapiens	0.6668
RP08404027	LINC00472	79940	lncRNA	Homo sapiens	HNRNPC	3183	RBP	Homo sapiens	0.6668
RP08404003	HCG17	414778	lncRNA	Homo sapiens	HNRNPC	3183	RBP	Homo sapiens	0.6668
RP08403856	EPB41L4A-AS1	114915	lncRNA	Homo sapiens	HNRNPC	3183	RBP	Homo sapiens	0.6668
RP08403786	SNHG8	100093630	lncRNA	Homo sapiens	HNRNPC	3183	RBP	Homo sapiens	0.6668
RP08403708	FGD5-AS1	100505641	lncRNA	Homo sapiens	HNRNPC	3183	RBP	Homo sapiens	0.6668
RP08403671	DUBR	344595	lncRNA	Homo sapiens	HNRNPC	3183	RBP	Homo sapiens	0.6668
RP08403567	LINC00471	151477	lncRNA	Homo sapiens	HNRNPC	3183	RBP	Homo sapiens	0.6668
RP08403515	AC007383.2	ENSG00000227946	lncRNA	Homo sapiens	HNRNPC	3183	RBP	Homo sapiens	0.6668
RP08403422	NIFK-AS1	254128	lncRNA	Homo sapiens	HNRNPC	3183	RBP	Homo sapiens	0.6668
RP08403420	AC009404.1	ENSG00000236255	lncRNA	Homo sapiens	HNRNPC	3183	RBP	Homo sapiens	0.6668
RP08403417	AF127577.4	ENSG00000235609	lncRNA	Homo sapiens	HNRNPC	3183	RBP	Homo sapiens	0.6668
RP08403378	ZFAS1	441951	lncRNA	Homo sapiens	HNRNPC	3183	RBP	Homo sapiens	0.6668
RP08403307	PTOV1-AS1	100506033	lncRNA	Homo sapiens	HNRNPC	3183	RBP	Homo sapiens	0.6668
RP08403258	LINC00665	100506930	lncRNA	Homo sapiens	HNRNPC	3183	RBP	Homo sapiens	0.6668
RP08403235	AC092279.1	ENSG00000268362	lncRNA	Homo sapiens	HNRNPC	3183	RBP	Homo sapiens	0.6668
RP08403150	AC011815.1	ENSG00000268573	lncRNA	Homo sapiens	HNRNPC	3183	RBP	Homo sapiens	0.6668
RP08403004	LINC00910	100130581	lncRNA	Homo sapiens	HNRNPC	3183	RBP	Homo sapiens	0.6668
RP08402896	AC009054.2	ENSG00000261783	lncRNA	Homo sapiens	HNRNPC	3183	RBP	Homo sapiens	0.6668
RP08402794	AC145285.2	ENSG00000251417	lncRNA	Homo sapiens	HNRNPC	3183	RBP	Homo sapiens	0.6668
RP08402604	PSMA3-AS1	379025	lncRNA	Homo sapiens	HNRNPC	3183	RBP	Homo sapiens	0.6668
RP08402453	C1RL-AS1	283314	lncRNA	Homo sapiens	HNRNPC	3183	RBP	Homo sapiens	0.6668
RP08402130	AL139287.1	ENSG00000240731	lncRNA	Homo sapiens	HNRNPC	3183	RBP	Homo sapiens	0.6668
RP08402123	NPPA-AS1	100379251	lncRNA	Homo sapiens	HNRNPC	3183	RBP	Homo sapiens	0.6668
RP08402064	NUTM2A-AS1	728190	lncRNA	Homo sapiens	HNRNPC	3183	RBP	Homo sapiens	0.6668
RP08402025	SVIL-AS1	102724316	pseudo	Homo sapiens	HNRNPC	3183	RBP	Homo sapiens	0.6668
RP08399607	AP002884.3	ENSG00000255292	mRNA	Homo sapiens	HNRNPC	3183	RBP	Homo sapiens	0.6668
RP08386180	FTX	100302692	lncRNA	Homo sapiens	HNRNPA1	3178	RBP	Homo sapiens	0.6668
RP08386078	SNHG15	285958	lncRNA	Homo sapiens	HNRNPA1	3178	RBP	Homo sapiens	0.6668
RP08386031	HCG18	414777	lncRNA	Homo sapiens	HNRNPA1	3178	RBP	Homo sapiens	0.6668
RP08385950	THAP9-AS1	100499177	lncRNA	Homo sapiens	HNRNPA1	3178	RBP	Homo sapiens	0.6668
RP08385903	FGD5-AS1	100505641	lncRNA	Homo sapiens	HNRNPA1	3178	RBP	Homo sapiens	0.6668
RP08385886	LINC00342	150759	lncRNA	Homo sapiens	HNRNPA1	3178	RBP	Homo sapiens	0.6668
RP08385857	TUG1	55000	lncRNA	Homo sapiens	HNRNPA1	3178	RBP	Homo sapiens	0.6668
RP08385790	ZFAS1	441951	lncRNA	Homo sapiens	HNRNPA1	3178	RBP	Homo sapiens	0.6668
RP08385637	AC015813.1	ENSG00000264112	lncRNA	Homo sapiens	HNRNPA1	3178	RBP	Homo sapiens	0.6668
RP08385616	ASB16-AS1	339201	lncRNA	Homo sapiens	HNRNPA1	3178	RBP	Homo sapiens	0.6668
RP08385374	SNHG3	8420	lncRNA	Homo sapiens	HNRNPA1	3178	RBP	Homo sapiens	0.6668
RP08385239	NEAT1	283131	lncRNA	Homo sapiens	HNRNPA1	3178	RBP	Homo sapiens	0.6668
RP08354770	TUG1	55000	lncRNA	Homo sapiens	FXR2	9513	TF	Homo sapiens	0.6668
RP08354759	LINC00662	148189	lncRNA	Homo sapiens	FXR2	9513	TF	Homo sapiens	0.6668
RP08349811	TUG1	55000	lncRNA	Homo sapiens	FXR1	8087	TF	Homo sapiens	0.6668
RP08347586	PSMG3-AS1	114796	lncRNA	Homo sapiens	FUS	2521	TF	Homo sapiens	0.6668
RP08347141	LINC00663	284440	lncRNA	Homo sapiens	FUS	2521	TF	Homo sapiens	0.6668
RP08346987	IQCH-AS1	100506686	lncRNA	Homo sapiens	FUS	2521	TF	Homo sapiens	0.6668
RP08346670	OLMALINC	90271	lncRNA	Homo sapiens	FUS	2521	TF	Homo sapiens	0.6668
RP08346667	FTX	100302692	lncRNA	Homo sapiens	FUS	2521	TF	Homo sapiens	0.6668
RP08346666	JPX	554203	lncRNA	Homo sapiens	FUS	2521	TF	Homo sapiens	0.6668
RP08346644	LINC00630	100287765	lncRNA	Homo sapiens	FUS	2521	TF	Homo sapiens	0.6668
RP08346628	SNHG7	84973	lncRNA	Homo sapiens	FUS	2521	TF	Homo sapiens	0.6668
RP08346610	OTUD6B-AS1	100506365	lncRNA	Homo sapiens	FUS	2521	TF	Homo sapiens	0.6668
RP08346584	PVT1	5820	lncRNA	Homo sapiens	FUS	2521	TF	Homo sapiens	0.6668
RP08346550	SNHG15	285958	lncRNA	Homo sapiens	FUS	2521	TF	Homo sapiens	0.6668
RP08346534	ATP6V0E2-AS1	401431	lncRNA	Homo sapiens	FUS	2521	TF	Homo sapiens	0.6668
RP08346510	LINC00472	79940	lncRNA	Homo sapiens	FUS	2521	TF	Homo sapiens	0.6668
RP08346498	HCG18	414777	lncRNA	Homo sapiens	FUS	2521	TF	Homo sapiens	0.6668
RP08346430	EPB41L4A-AS1	114915	lncRNA	Homo sapiens	FUS	2521	TF	Homo sapiens	0.6668
RP08346424	THAP9-AS1	100499177	lncRNA	Homo sapiens	FUS	2521	TF	Homo sapiens	0.6668
RP08346368	FGD5-AS1	100505641	lncRNA	Homo sapiens	FUS	2521	TF	Homo sapiens	0.6668
RP08346313	TUG1	55000	lncRNA	Homo sapiens	FUS	2521	TF	Homo sapiens	0.6668
RP08346244	ZFAS1	441951	lncRNA	Homo sapiens	FUS	2521	TF	Homo sapiens	0.6668
RP08346196	LINC00665	100506930	lncRNA	Homo sapiens	FUS	2521	TF	Homo sapiens	0.6668
RP08346187	LINC00662	148189	lncRNA	Homo sapiens	FUS	2521	TF	Homo sapiens	0.6668
RP08346163	LINC00667	339290	lncRNA	Homo sapiens	FUS	2521	TF	Homo sapiens	0.6668
RP08346034	SNHG19	100507303	lncRNA	Homo sapiens	FUS	2521	TF	Homo sapiens	0.6668
RP08346009	LOXL1-AS1	100287616	lncRNA	Homo sapiens	FUS	2521	TF	Homo sapiens	0.6668
RP08345981	SNHG10	283596	lncRNA	Homo sapiens	FUS	2521	TF	Homo sapiens	0.6668
RP08345921	TMPO-AS1	100128191	lncRNA	Homo sapiens	FUS	2521	TF	Homo sapiens	0.6668
RP08345913	SNHG12	85028	lncRNA	Homo sapiens	FUS	2521	TF	Homo sapiens	0.6668
RP08345911	SNHG3	8420	lncRNA	Homo sapiens	FUS	2521	TF	Homo sapiens	0.6668
RP08345845	MAPKAPK5-AS1	51275	lncRNA	Homo sapiens	FUS	2521	TF	Homo sapiens	0.6668
RP08345761	NUTM2A-AS1	728190	lncRNA	Homo sapiens	FUS	2521	TF	Homo sapiens	0.6668
RP08345738	WAC-AS1	220906	lncRNA	Homo sapiens	FUS	2521	TF	Homo sapiens	0.6668
RP08330103	ZFAS1	441951	lncRNA	Homo sapiens	FMR1	2332	RBP	Homo sapiens	0.6668
RP08329117	EPB41L4A-AS1	114915	lncRNA	Homo sapiens	FMR1	2332	RBP	Homo sapiens	0.6668
RP08328934	JPX	554203	lncRNA	Homo sapiens	FMR1	2332	RBP	Homo sapiens	0.6668
RP08328925	LINC00630	100287765	lncRNA	Homo sapiens	FMR1	2332	RBP	Homo sapiens	0.6668
RP08328900	SNHG15	285958	lncRNA	Homo sapiens	FMR1	2332	RBP	Homo sapiens	0.6668
RP08328889	HCG18	414777	lncRNA	Homo sapiens	FMR1	2332	RBP	Homo sapiens	0.6668
RP08328840	TUG1	55000	lncRNA	Homo sapiens	FMR1	2332	RBP	Homo sapiens	0.6668
RP08328801	LINC00665	100506930	lncRNA	Homo sapiens	FMR1	2332	RBP	Homo sapiens	0.6668
RP08328791	LINC00662	148189	lncRNA	Homo sapiens	FMR1	2332	RBP	Homo sapiens	0.6668
RP08328784	DLGAP1-AS2	84777	lncRNA	Homo sapiens	FMR1	2332	RBP	Homo sapiens	0.6668
RP08328713	SNHG3	8420	lncRNA	Homo sapiens	FMR1	2332	RBP	Homo sapiens	0.6668
RP08328691	NEAT1	283131	lncRNA	Homo sapiens	FMR1	2332	RBP	Homo sapiens	0.6668
RP08295098	TUG1	55000	lncRNA	Homo sapiens	FAM120A	23196	RBP	Homo sapiens	0.6668
RP08288292	TUG1	55000	lncRNA	Homo sapiens	EWSR1	2130	RBP	Homo sapiens	0.6668
RP08288131	SNHG3	8420	lncRNA	Homo sapiens	EWSR1	2130	RBP	Homo sapiens	0.6668
RP08275385	ZNF674-AS1	401588	lncRNA	Homo sapiens	ELAVL1	1994	RBP	Homo sapiens	0.6668
RP08275328	EBLN3P	100506710	lncRNA	Homo sapiens	ELAVL1	1994	RBP	Homo sapiens	0.6668
RP08274570	TUG1	55000	lncRNA	Homo sapiens	ELAVL1	1994	RBP	Homo sapiens	0.6668
RP08274250	LINC00662	148189	lncRNA	Homo sapiens	ELAVL1	1994	RBP	Homo sapiens	0.6668
RP08274170	LINC00667	339290	lncRNA	Homo sapiens	ELAVL1	1994	RBP	Homo sapiens	0.6668
RP08273482	SNHG3	8420	lncRNA	Homo sapiens	ELAVL1	1994	RBP	Homo sapiens	0.6668
RP08273296	PINK1-AS	100861548	lncRNA	Homo sapiens	ELAVL1	1994	RBP	Homo sapiens	0.6668
RP08273002	OLMALINC	90271	lncRNA	Homo sapiens	ELAVL1	1994	RBP	Homo sapiens	0.6668
RP08255208	SNHG15	285958	lncRNA	Homo sapiens	EIF4A3	9775	RBP	Homo sapiens	0.6668
RP08255168	LINC00324	284029	lncRNA	Homo sapiens	EIF4A3	9775	RBP	Homo sapiens	0.6668
RP08255139	SNHG12	85028	lncRNA	Homo sapiens	EIF4A3	9775	RBP	Homo sapiens	0.6668
RP08255138	SNHG3	8420	lncRNA	Homo sapiens	EIF4A3	9775	RBP	Homo sapiens	0.6668
RP08247028	TUG1	55000	lncRNA	Homo sapiens	EIF3G	8666	RBP	Homo sapiens	0.6668
RP08194118	CCDC183-AS1	100131193	lncRNA	Homo sapiens	DGCR8	54487	RBP	Homo sapiens	0.6668
RP08194015	NUTM2A-AS1	728190	lncRNA	Homo sapiens	DGCR8	54487	RBP	Homo sapiens	0.6668
RP08193752	LINC00630	100287765	lncRNA	Homo sapiens	DGCR8	54487	RBP	Homo sapiens	0.6668
RP08193718	LINC00662	148189	lncRNA	Homo sapiens	DGCR8	54487	RBP	Homo sapiens	0.6668
RP08193681	ZNF503-AS2	100131213	lncRNA	Homo sapiens	DGCR8	54487	RBP	Homo sapiens	0.6668
RP08193567	MIR22HG	84981	lncRNA	Homo sapiens	DGCR8	54487	RBP	Homo sapiens	0.6668
RP08187562	FTX	100302692	lncRNA	Homo sapiens	DGCR8	54487	RBP	Homo sapiens	0.6668
RP08187547	LINC00472	79940	lncRNA	Homo sapiens	DGCR8	54487	RBP	Homo sapiens	0.6668
RP08187478	SNHG7	84973	lncRNA	Homo sapiens	DGCR8	54487	RBP	Homo sapiens	0.6668
RP08187476	SNHG15	285958	lncRNA	Homo sapiens	DGCR8	54487	RBP	Homo sapiens	0.6668
RP08187467	TUG1	55000	lncRNA	Homo sapiens	DGCR8	54487	RBP	Homo sapiens	0.6668
RP08187459	LINC00324	284029	lncRNA	Homo sapiens	DGCR8	54487	RBP	Homo sapiens	0.6668
RP08187443	SNHG12	85028	lncRNA	Homo sapiens	DGCR8	54487	RBP	Homo sapiens	0.6668
RP08187442	SNHG3	8420	lncRNA	Homo sapiens	DGCR8	54487	RBP	Homo sapiens	0.6668
RP08187436	NEAT1	283131	lncRNA	Homo sapiens	DGCR8	54487	RBP	Homo sapiens	0.6668
RP08170419	ARRDC1-AS1	85026	lncRNA	Homo sapiens	DDX3X	1654	RBP	Homo sapiens	0.6668
RP08170365	PVT1	5820	lncRNA	Homo sapiens	DDX3X	1654	RBP	Homo sapiens	0.6668
RP08170327	SNHG15	285958	lncRNA	Homo sapiens	DDX3X	1654	RBP	Homo sapiens	0.6668
RP08170075	LIMD1-AS1	644714	lncRNA	Homo sapiens	DDX3X	1654	RBP	Homo sapiens	0.6668
RP08170034	LINC00342	150759	lncRNA	Homo sapiens	DDX3X	1654	RBP	Homo sapiens	0.6668
RP08169706	LINC00324	284029	lncRNA	Homo sapiens	DDX3X	1654	RBP	Homo sapiens	0.6668
RP08169641	LINC00910	100130581	lncRNA	Homo sapiens	DDX3X	1654	RBP	Homo sapiens	0.6668
RP08150218	AC002116.2	ENSG00000267698	lncRNA	Homo sapiens	CSTF2T	23283	RBP	Homo sapiens	0.6668
RP08150116	LINC00910	100130581	lncRNA	Homo sapiens	CSTF2T	23283	RBP	Homo sapiens	0.6668
RP08150038	SNHG19	100507303	lncRNA	Homo sapiens	CSTF2T	23283	RBP	Homo sapiens	0.6668
RP08149601	FTX	100302692	lncRNA	Homo sapiens	CSTF2T	23283	RBP	Homo sapiens	0.6668
RP08149589	ZNF674-AS1	401588	lncRNA	Homo sapiens	CSTF2T	23283	RBP	Homo sapiens	0.6668
RP08149546	SNHG7	84973	lncRNA	Homo sapiens	CSTF2T	23283	RBP	Homo sapiens	0.6668
RP08149490	PVT1	5820	lncRNA	Homo sapiens	CSTF2T	23283	RBP	Homo sapiens	0.6668
RP08149444	PSMG3-AS1	114796	lncRNA	Homo sapiens	CSTF2T	23283	RBP	Homo sapiens	0.6668
RP08149270	EPB41L4A-AS1	114915	lncRNA	Homo sapiens	CSTF2T	23283	RBP	Homo sapiens	0.6668
RP08149265	THAP9-AS1	100499177	lncRNA	Homo sapiens	CSTF2T	23283	RBP	Homo sapiens	0.6668
RP08149216	LIMD1-AS1	644714	lncRNA	Homo sapiens	CSTF2T	23283	RBP	Homo sapiens	0.6668
RP08149186	SH3BP5-AS1	100505696	lncRNA	Homo sapiens	CSTF2T	23283	RBP	Homo sapiens	0.6668
RP08149184	FGD5-AS1	100505641	lncRNA	Homo sapiens	CSTF2T	23283	RBP	Homo sapiens	0.6668
RP08149105	TUG1	55000	lncRNA	Homo sapiens	CSTF2T	23283	RBP	Homo sapiens	0.6668
RP08149033	NIFK-AS1	254128	lncRNA	Homo sapiens	CSTF2T	23283	RBP	Homo sapiens	0.6668
RP08149013	MHENCR	100505771	lncRNA	Homo sapiens	CSTF2T	23283	RBP	Homo sapiens	0.6668
RP08149007	ZFAS1	441951	lncRNA	Homo sapiens	CSTF2T	23283	RBP	Homo sapiens	0.6668
RP08148977	AC012313.1	ENSG00000232098	lncRNA	Homo sapiens	CSTF2T	23283	RBP	Homo sapiens	0.6668
RP08148976	A1BG-AS1	503538	lncRNA	Homo sapiens	CSTF2T	23283	RBP	Homo sapiens	0.6668
RP08148928	LINC00665	100506930	lncRNA	Homo sapiens	CSTF2T	23283	RBP	Homo sapiens	0.6668
RP08148926	TMEM147-AS1	100506469	lncRNA	Homo sapiens	CSTF2T	23283	RBP	Homo sapiens	0.6668
RP08148915	LINC00662	148189	lncRNA	Homo sapiens	CSTF2T	23283	RBP	Homo sapiens	0.6668
RP08148877	LINC00667	339290	lncRNA	Homo sapiens	CSTF2T	23283	RBP	Homo sapiens	0.6668
RP08148868	DLGAP1-AS1	649446	lncRNA	Homo sapiens	CSTF2T	23283	RBP	Homo sapiens	0.6668
RP08148805	SNHG25	105376843	lncRNA	Homo sapiens	CSTF2T	23283	RBP	Homo sapiens	0.6668
RP08148795	AC015813.1	ENSG00000264112	lncRNA	Homo sapiens	CSTF2T	23283	RBP	Homo sapiens	0.6668
RP08148793	AC004148.2	ENSG00000263272	lncRNA	Homo sapiens	CSTF2T	23283	RBP	Homo sapiens	0.6668
RP08148767	AC060780.1	ENSG00000267002	lncRNA	Homo sapiens	CSTF2T	23283	RBP	Homo sapiens	0.6668
RP08148716	VPS9D1-AS1	100128881	lncRNA	Homo sapiens	CSTF2T	23283	RBP	Homo sapiens	0.6668
RP08148674	CRNDE	ENSG00000245694	lncRNA	Homo sapiens	CSTF2T	23283	RBP	Homo sapiens	0.6668
RP08148619	AC103746.1	ENSG00000275322	lncRNA	Homo sapiens	CSTF2T	23283	RBP	Homo sapiens	0.6668
RP08148527	PSMA3-AS1	379025	lncRNA	Homo sapiens	CSTF2T	23283	RBP	Homo sapiens	0.6668
RP08148425	SNHG12	85028	lncRNA	Homo sapiens	CSTF2T	23283	RBP	Homo sapiens	0.6668
RP08148423	SNHG3	8420	lncRNA	Homo sapiens	CSTF2T	23283	RBP	Homo sapiens	0.6668
RP08148312	LINC01089	338799	lncRNA	Homo sapiens	CSTF2T	23283	RBP	Homo sapiens	0.6668
RP08148307	MAPKAPK5-AS1	51275	lncRNA	Homo sapiens	CSTF2T	23283	RBP	Homo sapiens	0.6668
RP08148251	NEAT1	283131	lncRNA	Homo sapiens	CSTF2T	23283	RBP	Homo sapiens	0.6668
RP08148210	GSEC	399972	lncRNA	Homo sapiens	CSTF2T	23283	RBP	Homo sapiens	0.6668
RP08134851	AL590705.1	ENSG00000203279	lncRNA	Homo sapiens	CSTF2	1478	RBP	Homo sapiens	0.6668
RP08134695	HCG17	414778	lncRNA	Homo sapiens	CSTF2	1478	RBP	Homo sapiens	0.6668
RP08134345	AF127577.4	ENSG00000235609	lncRNA	Homo sapiens	CSTF2	1478	RBP	Homo sapiens	0.6668
RP08134224	LINC00511	ENSG00000227036	lncRNA	Homo sapiens	CSTF2	1478	RBP	Homo sapiens	0.6668
RP08134100	IQCH-AS1	100506686	lncRNA	Homo sapiens	CSTF2	1478	RBP	Homo sapiens	0.6668
RP08133937	AC008035.1	ENSG00000272369	lncRNA	Homo sapiens	CSTF2	1478	RBP	Homo sapiens	0.6668
RP08133936	AC008014.1	ENSG00000257261	lncRNA	Homo sapiens	CSTF2	1478	RBP	Homo sapiens	0.6668
RP08133747	AL731577.2	ENSG00000249456	lncRNA	Homo sapiens	CSTF2	1478	RBP	Homo sapiens	0.6668
RP08133735	FTX	100302692	lncRNA	Homo sapiens	CSTF2	1478	RBP	Homo sapiens	0.6668
RP08133703	LINC01410	103352539	lncRNA	Homo sapiens	CSTF2	1478	RBP	Homo sapiens	0.6668
RP08133664	OTUD6B-AS1	100506365	lncRNA	Homo sapiens	CSTF2	1478	RBP	Homo sapiens	0.6668
RP08133620	PVT1	5820	lncRNA	Homo sapiens	CSTF2	1478	RBP	Homo sapiens	0.6668
RP08133598	APTR	100505854	lncRNA	Homo sapiens	CSTF2	1478	RBP	Homo sapiens	0.6668
RP08133567	LINC01006	100506380	lncRNA	Homo sapiens	CSTF2	1478	RBP	Homo sapiens	0.6668
RP08133498	HCG18	414777	lncRNA	Homo sapiens	CSTF2	1478	RBP	Homo sapiens	0.6668
RP08133370	UBA6-AS1	550112	lncRNA	Homo sapiens	CSTF2	1478	RBP	Homo sapiens	0.6668
RP08133173	TUG1	55000	lncRNA	Homo sapiens	CSTF2	1478	RBP	Homo sapiens	0.6668
RP08133105	NIFK-AS1	254128	lncRNA	Homo sapiens	CSTF2	1478	RBP	Homo sapiens	0.6668
RP08133104	AC009404.1	ENSG00000236255	lncRNA	Homo sapiens	CSTF2	1478	RBP	Homo sapiens	0.6668
RP08133095	MIR4435-2HG	541471	lncRNA	Homo sapiens	CSTF2	1478	RBP	Homo sapiens	0.6668
RP08133084	MHENCR	100505771	lncRNA	Homo sapiens	CSTF2	1478	RBP	Homo sapiens	0.6668
RP08133075	ZFAS1	441951	lncRNA	Homo sapiens	CSTF2	1478	RBP	Homo sapiens	0.6668
RP08132999	MIR34AHG	106614088	lncRNA	Homo sapiens	CSTF2	1478	RBP	Homo sapiens	0.6668
RP08132959	TYMSOS	494514	lncRNA	Homo sapiens	CSTF2	1478	RBP	Homo sapiens	0.6668
RP08132891	AC040977.1	ENSG00000262089	lncRNA	Homo sapiens	CSTF2	1478	RBP	Homo sapiens	0.6668
RP08132621	SNHG10	283596	lncRNA	Homo sapiens	CSTF2	1478	RBP	Homo sapiens	0.6668
RP08132601	DHRS4-AS1	55449	lncRNA	Homo sapiens	CSTF2	1478	RBP	Homo sapiens	0.6668
RP08132529	SNHG3	8420	lncRNA	Homo sapiens	CSTF2	1478	RBP	Homo sapiens	0.6668
RP08132335	NEAT1	283131	lncRNA	Homo sapiens	CSTF2	1478	RBP	Homo sapiens	0.6668
RP08132225	SVIL-AS1	102724316	pseudo	Homo sapiens	CSTF2	1478	RBP	Homo sapiens	0.6668
RP08093598	TUG1	55000	lncRNA	Homo sapiens	CPSF4	10898	RBP	Homo sapiens	0.6668
RP08070355	TUG1	55000	lncRNA	Homo sapiens	CPSF2	53981	RBP	Homo sapiens	0.6668
RP03078517	TUG1	55000	lncRNA	Homo sapiens	PRDM1	639	TF	Homo sapiens	0.6668
RP02889200	TUG1	55000	lncRNA	Homo sapiens	ZMYND11	10771	protein	Homo sapiens	0.6668
RP02856734	TUG1	55000	lncRNA	Homo sapiens	MAFB	9935	TF	Homo sapiens	0.6668
RP02724950	TUG1	55000	lncRNA	Homo sapiens	FOXP1	27086	TF	Homo sapiens	0.6668
RP02720859	TUG1	55000	lncRNA	Homo sapiens	ELF2	1998	TF	Homo sapiens	0.6668
RP02714672	TUG1	55000	lncRNA	Homo sapiens	ARNTL	406	TF	Homo sapiens	0.6668
RP02644176	TUG1	55000	lncRNA	Homo sapiens	RORA	6095	TF	Homo sapiens	0.6668
RP02615562	TUG1	55000	lncRNA	Homo sapiens	MXD1	4084	TF	Homo sapiens	0.6668
RP02598108	TUG1	55000	lncRNA	Homo sapiens	JDP2	122953	TF	Homo sapiens	0.6668
RP02576366	TUG1	55000	lncRNA	Homo sapiens	GLI3	2737	TF	Homo sapiens	0.6668
RP02556519	TUG1	55000	lncRNA	Homo sapiens	MECOM	2122	TF	Homo sapiens	0.6668
RP02548811	TUG1	55000	lncRNA	Homo sapiens	ETS2	2114	TF	Homo sapiens	0.6668
RP02536142	TUG1	55000	lncRNA	Homo sapiens	E2F8	79733	TF	Homo sapiens	0.6668
RP02471202	TUG1	55000	lncRNA	Homo sapiens	TFDP1	7027	TF	Homo sapiens	0.6668
RP02446784	TUG1	55000	lncRNA	Homo sapiens	RXRA	6256	TF	Homo sapiens	0.6668
RP02419972	TUG1	55000	lncRNA	Homo sapiens	NFE2L2	4780	TF	Homo sapiens	0.6668
RP02401970	TUG1	55000	lncRNA	Homo sapiens	MEIS2	4212	TF	Homo sapiens	0.6668
RP02381395	TUG1	55000	lncRNA	Homo sapiens	KLF5	688	TF	Homo sapiens	0.6668
RP02364000	TUG1	55000	lncRNA	Homo sapiens	HOXA1	3198	TF	Homo sapiens	0.6668
RP02359060	TUG1	55000	lncRNA	Homo sapiens	HOXA10	3206	TF	Homo sapiens	0.6668
RP02352841	TUG1	55000	lncRNA	Homo sapiens	HINFP	25988	TF	Homo sapiens	0.6668
RP02328484	TUG1	55000	lncRNA	Homo sapiens	GMEB1	10691	TF	Homo sapiens	0.6668
RP02081204	TUG1	55000	lncRNA	Homo sapiens	NR2F2	7026	TF	Homo sapiens	0.6668
RP01980482	TUG1	55000	lncRNA	Homo sapiens	NCOR1	9611	TF	Homo sapiens	0.6668
RP01702360	TUG1	55000	lncRNA	Homo sapiens	KLF9	687	TF	Homo sapiens	0.6668
RP01656404	TUG1	55000	lncRNA	Homo sapiens	GATA6	2627	TF	Homo sapiens	0.6668
RP01635834	TUG1	55000	lncRNA	Homo sapiens	TP53	7157	TF	Homo sapiens	0.6668
RP01567287	TUG1	55000	lncRNA	Homo sapiens	ZNF384	171017	TF	Homo sapiens	0.6668
RP01343235	TUG1	55000	lncRNA	Homo sapiens	MAZ	4150	TF	Homo sapiens	0.6668
RP01336006	TUG1	55000	lncRNA	Homo sapiens	ELK1	2002	TF	Homo sapiens	0.6668
RP01312615	TUG1	55000	lncRNA	Homo sapiens	BACH1	571	TF	Homo sapiens	0.6668
RP01262923	TUG1	55000	lncRNA	Homo sapiens	FOXM1	2305	TF	Homo sapiens	0.6668
RP01192200	TUG1	55000	lncRNA	Homo sapiens	CREB1	1385	TF	Homo sapiens	0.6668
RP01131718	TUG1	55000	lncRNA	Homo sapiens	CEBPD	1052	TF	Homo sapiens	0.6668
RP01017393	TUG1	55000	lncRNA	Homo sapiens	KDM5B	10765	TF	Homo sapiens	0.6668
RP00970225	TUG1	55000	lncRNA	Homo sapiens	IRF1	3659	TF	Homo sapiens	0.6668
RP00945850	TUG1	55000	lncRNA	Homo sapiens	BHLHE40	8553	TF	Homo sapiens	0.6668
RP00925658	TUG1	55000	lncRNA	Homo sapiens	STAT1	6772	TF	Homo sapiens	0.6668
RP00894440	TUG1	55000	lncRNA	Homo sapiens	MAFF	23764	TF	Homo sapiens	0.6668
RP00861914	TUG1	55000	lncRNA	Homo sapiens	MXI1	4601	TF	Homo sapiens	0.6668
RP00773938	TUG1	55000	lncRNA	Homo sapiens	TBP	6908	TF	Homo sapiens	0.6668
RP00735623	TUG1	55000	lncRNA	Homo sapiens	STAT3	6774	TF	Homo sapiens	0.6668
RP00549443	TUG1	55000	lncRNA	Homo sapiens	ETS1	2113	TF	Homo sapiens	0.6668
RP00460739	TUG1	55000	lncRNA	Homo sapiens	TCF12	6938	TF	Homo sapiens	0.6668
RP00419520	TUG1	55000	lncRNA	Homo sapiens	PBX3	5090	TF	Homo sapiens	0.6668
RP00278484	TUG1	55000	lncRNA	Homo sapiens	YY1	7528	TF	Homo sapiens	0.6668
RP00137988	TUG1	55000	lncRNA	Homo sapiens	THAP11	57215	TF	Homo sapiens	0.6668
RP00107236	TUG1	55000	lncRNA	Homo sapiens	SRF	6722	TF	Homo sapiens	0.6668
RP00082754	TUG1	55000	lncRNA	Homo sapiens	SNAI2	6591	TF	Homo sapiens	0.6668
RR03389709	LOC100506548	100506548	ncRNA	Homo sapiens	TUG1	55000	lncRNA	Homo sapiens	0.6166
RR03375847	LINC00849	100996629	lncRNA	Homo sapiens	TUG1	55000	lncRNA	Homo sapiens	0.6166
RR03374030	LINC00341	79686	lncRNA	Homo sapiens	TUG1	55000	lncRNA	Homo sapiens	0.6166
RR02288548	CRNDE	643911	lncRNA	Homo sapiens	FLJ30064	644975	mRNA	Homo sapiens	0.6166
RR02054409	C7orf13	129790	lncRNA	Homo sapiens	CRNDE	643911	lncRNA	Homo sapiens	0.6166
RR01495980	hsa-miR-1245b-5p	MIMAT0019950	miRNA	Homo sapiens	TUG1	55000	lncRNA	Homo sapiens	0.6166
RR01495935	TUG1	55000	lncRNA	Homo sapiens	ZNF542P	147947	pseudo	Homo sapiens	0.6166
RR01495881	TUG1	55000	lncRNA	Homo sapiens	ZDHHC8P1	150244	pseudo	Homo sapiens	0.6166
RR01495780	TUG1	55000	lncRNA	Homo sapiens	URB1-AS1	84996	lncRNA	Homo sapiens	0.6166
RR01495746	TUG1	55000	lncRNA	Homo sapiens	TUNAR	100507043	mRNA	Homo sapiens	0.6166
RR01495330	TUBBP5	643224	pseudo	Homo sapiens	TUG1	55000	lncRNA	Homo sapiens	0.6166
RR01494119	TTTY15	64595	mRNA	Homo sapiens	TUG1	55000	lncRNA	Homo sapiens	0.6166
RR01479211	TRHDE-AS1	283392	lncRNA	Homo sapiens	TUG1	55000	lncRNA	Homo sapiens	0.6166
RR01418712	TAF1A-AS1	100506161	lncRNA	Homo sapiens	TUG1	55000	lncRNA	Homo sapiens	0.6166
RR01373969	STRIT1	100507537	mRNA	Homo sapiens	TUG1	55000	lncRNA	Homo sapiens	0.6166
RR01349084	SP2-AS1	100506325	lncRNA	Homo sapiens	TUG1	55000	lncRNA	Homo sapiens	0.6166
RR01338708	SNHG8	100093630	lncRNA	Homo sapiens	TUG1	55000	lncRNA	Homo sapiens	0.6166
RR01338701	hsa-miR-122-5p	MIMAT0000421	miRNA	Homo sapiens	SNHG7	84973	lncRNA	Homo sapiens	0.6166
RR01338675	SNHG5	387066	lncRNA	Homo sapiens	TUG1	55000	lncRNA	Homo sapiens	0.6166
RR01338647	SNHG3	8420	lncRNA	Homo sapiens	TUG1	55000	lncRNA	Homo sapiens	0.6166
RR01337797	SNHG16	100507246	lncRNA	Homo sapiens	TUG1	55000	lncRNA	Homo sapiens	0.6166
RR01337392	hsa-miR-218-5p	MIMAT0000275	miRNA	Homo sapiens	SNHG15	285958	lncRNA	Homo sapiens	0.6166
RR01337386	hsa-miR-1180-5p	MIMAT0026735	miRNA	Homo sapiens	SNHG15	285958	lncRNA	Homo sapiens	0.6166
RR01326394	SLC8A1-AS1	100128590	lncRNA	Homo sapiens	TUG1	55000	lncRNA	Homo sapiens	0.6166
RR01296841	SH3RF3-AS1	100287216	lncRNA	Homo sapiens	TUG1	55000	lncRNA	Homo sapiens	0.6166
RR01279595	SEC1P	653677	pseudo	Homo sapiens	TUG1	55000	lncRNA	Homo sapiens	0.6166
RR01228677	RNF227	284023	mRNA	Homo sapiens	TUG1	55000	lncRNA	Homo sapiens	0.6166
RR01114257	PMS2P1	5379	pseudo	Homo sapiens	TUG1	55000	lncRNA	Homo sapiens	0.6166
RR01108040	PLEKHA8P1	51054	pseudo	Homo sapiens	TUG1	55000	lncRNA	Homo sapiens	0.6166
RR01067670	PAXIP1-AS1	202781	lncRNA	Homo sapiens	TUG1	55000	lncRNA	Homo sapiens	0.6166
RR01050878	hsa-miR-1-3p	MIMAT0000416	miRNA	Homo sapiens	OTUD6B-AS1	100506365	lncRNA	Homo sapiens	0.6166
RR01029486	hsa-miR-107	MIMAT0000104	miRNA	Homo sapiens	NUTM2A-AS1	728190	lncRNA	Homo sapiens	0.6166
RR01029483	hsa-miR-103a-3p	MIMAT0000101	miRNA	Homo sapiens	NUTM2A-AS1	728190	lncRNA	Homo sapiens	0.6166
RR01029481	hsa-let-7d-5p	MIMAT0000065	miRNA	Homo sapiens	NUTM2A-AS1	728190	lncRNA	Homo sapiens	0.6166
RR01018186	NRAV	100506668	lncRNA	Homo sapiens	TUG1	55000	lncRNA	Homo sapiens	0.6166
RR01006264	hsa-miR-1193	MIMAT0015049	miRNA	Homo sapiens	NNT-AS1	100652772	lncRNA	Homo sapiens	0.6166
RR01005648	NMRAL2P	344887	pseudo	Homo sapiens	TUG1	55000	lncRNA	Homo sapiens	0.6166
RR00995732	NEXN-AS1	374987	lncRNA	Homo sapiens	TUG1	55000	lncRNA	Homo sapiens	0.6166
RR00990514	hsa-miR-1247-5p	MIMAT0005899	miRNA	Homo sapiens	NEAT1	283131	lncRNA	Homo sapiens	0.6166
RR00990505	hsa-miR-10b-5p	MIMAT0000254	miRNA	Homo sapiens	NEAT1	283131	lncRNA	Homo sapiens	0.6166
RR00990504	hsa-miR-10a-5p	MIMAT0000253	miRNA	Homo sapiens	NEAT1	283131	lncRNA	Homo sapiens	0.6166
RR00990329	NEAT1	283131	lncRNA	Homo sapiens	NORAD	647979	lncRNA	Homo sapiens	0.6166
RR00983432	NCBP2AS2	152217	mRNA	Homo sapiens	TUG1	55000	lncRNA	Homo sapiens	0.6166
RR00924271	MIR4458HG	100505738	lncRNA	Homo sapiens	TUG1	55000	lncRNA	Homo sapiens	0.6166
RR00924157	MIR31HG	554202	lncRNA	Homo sapiens	TUG1	55000	lncRNA	Homo sapiens	0.6166
RR00912393	MEG3	55384	lncRNA	Homo sapiens	TUG1	55000	lncRNA	Homo sapiens	0.6166
RR00905793	MCM3AP-AS1	114044	lncRNA	Homo sapiens	TUG1	55000	lncRNA	Homo sapiens	0.6166
RR00888812	MALAT1	378938	lncRNA	Homo sapiens	SNHG3	8420	lncRNA	Homo sapiens	0.6166
RR00888810	MALAT1	378938	lncRNA	Homo sapiens	SNHG12	85028	lncRNA	Homo sapiens	0.6166
RR00857094	LOC93622	93622	mRNA	Homo sapiens	TUG1	55000	lncRNA	Homo sapiens	0.6166
RR00856953	hsa-let-7i-5p	MIMAT0000415	miRNA	Homo sapiens	NUTM2A-AS1	728190	lncRNA	Homo sapiens	0.6166
RR00856952	hsa-let-7g-5p	MIMAT0000414	miRNA	Homo sapiens	NUTM2A-AS1	728190	lncRNA	Homo sapiens	0.6166
RR00856951	hsa-let-7f-5p	MIMAT0000067	miRNA	Homo sapiens	NUTM2A-AS1	728190	lncRNA	Homo sapiens	0.6166
RR00856950	hsa-let-7e-5p	MIMAT0000066	miRNA	Homo sapiens	NUTM2A-AS1	728190	lncRNA	Homo sapiens	0.6166
RR00856949	hsa-let-7c-5p	MIMAT0000064	miRNA	Homo sapiens	NUTM2A-AS1	728190	lncRNA	Homo sapiens	0.6166
RR00856948	hsa-let-7b-5p	MIMAT0000063	miRNA	Homo sapiens	NUTM2A-AS1	728190	lncRNA	Homo sapiens	0.6166
RR00856947	hsa-let-7a-5p	MIMAT0000062	miRNA	Homo sapiens	NUTM2A-AS1	728190	lncRNA	Homo sapiens	0.6166
RR00856945	LOC728024	728024	pseudo	Homo sapiens	TUG1	55000	lncRNA	Homo sapiens	0.6166
RR00856819	LOC646903	646903	lncRNA	Homo sapiens	TUG1	55000	lncRNA	Homo sapiens	0.6166
RR00856806	LOC646214	646214	pseudo	Homo sapiens	TUG1	55000	lncRNA	Homo sapiens	0.6166
RR00856666	LOC554206	554206	pseudo	Homo sapiens	TUG1	55000	lncRNA	Homo sapiens	0.6166
RR00855613	LOC162137	162137	lncRNA	Homo sapiens	TUG1	55000	lncRNA	Homo sapiens	0.6166
RR00855598	LOC153684	153684	lncRNA	Homo sapiens	TUG1	55000	lncRNA	Homo sapiens	0.6166
RR00853999	LOC100507557	100507557	lncRNA	Homo sapiens	TUG1	55000	lncRNA	Homo sapiens	0.6166
RR00853880	hsa-miR-107	MIMAT0000104	miRNA	Homo sapiens	TMEM147-AS1	100506469	lncRNA	Homo sapiens	0.6166
RR00853879	hsa-miR-103a-3p	MIMAT0000101	miRNA	Homo sapiens	TMEM147-AS1	100506469	lncRNA	Homo sapiens	0.6166
RR00853862	LOC100506175	100506175	lncRNA	Homo sapiens	TUG1	55000	lncRNA	Homo sapiens	0.6166
RR00853850	LOC100505912	100505912	lncRNA	Homo sapiens	TUG1	55000	lncRNA	Homo sapiens	0.6166
RR00853371	LOC100130691	100130691	lncRNA	Homo sapiens	TUG1	55000	lncRNA	Homo sapiens	0.6166
RR00853331	LOC100129935	100129935	pseudo	Homo sapiens	TUG1	55000	lncRNA	Homo sapiens	0.6166
RR00853281	LOC100128361	100128361	lncRNA	Homo sapiens	TUG1	55000	lncRNA	Homo sapiens	0.6166
RR00849200	LINC02035	100129550	lncRNA	Homo sapiens	TUG1	55000	lncRNA	Homo sapiens	0.6166
RR00849084	LINC01963	150967	lncRNA	Homo sapiens	TUG1	55000	lncRNA	Homo sapiens	0.6166
RR00848551	LINC01578	100507217	lncRNA	Homo sapiens	TUG1	55000	lncRNA	Homo sapiens	0.6166
RR00848355	LINC01549	100505929	lncRNA	Homo sapiens	TUG1	55000	lncRNA	Homo sapiens	0.6166
RR00847916	LINC01210	100507274	lncRNA	Homo sapiens	TUG1	55000	lncRNA	Homo sapiens	0.6166
RR00847769	LINC01123	440894	lncRNA	Homo sapiens	MALAT1	378938	lncRNA	Homo sapiens	0.6166
RR00847618	LINC01003	100128822	lncRNA	Homo sapiens	TUG1	55000	lncRNA	Homo sapiens	0.6166
RR00847576	LINC00968	100507632	lncRNA	Homo sapiens	TUG1	55000	lncRNA	Homo sapiens	0.6166
RR00847554	LINC00963	100506190	lncRNA	Homo sapiens	TUG1	55000	lncRNA	Homo sapiens	0.6166
RR00846693	LINC00939	400084	lncRNA	Homo sapiens	NEAT1	283131	lncRNA	Homo sapiens	0.6166
RR00846612	LINC00900	283143	lncRNA	Homo sapiens	TUG1	55000	lncRNA	Homo sapiens	0.6166
RR00846542	LINC00865	643529	lncRNA	Homo sapiens	TUG1	55000	lncRNA	Homo sapiens	0.6166
RR00846482	LINC00839	84856	lncRNA	Homo sapiens	TUG1	55000	lncRNA	Homo sapiens	0.6166
RR00846156	LINC00672	100505576	mRNA	Homo sapiens	TUG1	55000	lncRNA	Homo sapiens	0.6166
RR00846123	hsa-miR-107	MIMAT0000104	miRNA	Homo sapiens	LINC00662	148189	lncRNA	Homo sapiens	0.6166
RR00846122	hsa-miR-103a-3p	MIMAT0000101	miRNA	Homo sapiens	LINC00662	148189	lncRNA	Homo sapiens	0.6166
RR00845652	LINC00526	147525	lncRNA	Homo sapiens	TUG1	55000	lncRNA	Homo sapiens	0.6166
RR00845647	LINC00520	645687	lncRNA	Homo sapiens	TUG1	55000	lncRNA	Homo sapiens	0.6166
RR00845630	LINC00513	100506860	lncRNA	Homo sapiens	TUG1	55000	lncRNA	Homo sapiens	0.6166
RR00845585	LINC00485	283432	lncRNA	Homo sapiens	TUG1	55000	lncRNA	Homo sapiens	0.6166
RR00845231	LINC00294	283267	lncRNA	Homo sapiens	TUG1	55000	lncRNA	Homo sapiens	0.6166
RR00845123	LINC00161	118421	lncRNA	Homo sapiens	TUG1	55000	lncRNA	Homo sapiens	0.6166
RR00750251	ILF3-DT	147727	lncRNA	Homo sapiens	TUG1	55000	lncRNA	Homo sapiens	0.6166
RR00720463	HOXB-AS3	404266	lncRNA	Homo sapiens	TUG1	55000	lncRNA	Homo sapiens	0.6166
RR00700011	HCG18	414777	lncRNA	Homo sapiens	TUG1	55000	lncRNA	Homo sapiens	0.6166
RR00644005	GSEC	399972	lncRNA	Homo sapiens	TUG1	55000	lncRNA	Homo sapiens	0.6166
RR00637722	GPRC5D-AS1	100506314	lncRNA	Homo sapiens	TUG1	55000	lncRNA	Homo sapiens	0.6166
RR00600318	GABPB1-IT1	55056	lncRNA	Homo sapiens	TUG1	55000	lncRNA	Homo sapiens	0.6166
RR00579753	FRMD8P1	83957	pseudo	Homo sapiens	TUG1	55000	lncRNA	Homo sapiens	0.6166
RR00568331	FLJ37453	729614	lncRNA	Homo sapiens	TUG1	55000	lncRNA	Homo sapiens	0.6166
RR00563103	hsa-miR-1245b-5p	MIMAT0019950	miRNA	Homo sapiens	FGD5-AS1	100505641	lncRNA	Homo sapiens	0.6166
RR00563102	hsa-miR-124-3p	MIMAT0000422	miRNA	Homo sapiens	FGD5-AS1	100505641	lncRNA	Homo sapiens	0.6166
RR00563101	hsa-miR-1179	MIMAT0005824	miRNA	Homo sapiens	FGD5-AS1	100505641	lncRNA	Homo sapiens	0.6166
RR00563100	hsa-miR-107	MIMAT0000104	miRNA	Homo sapiens	FGD5-AS1	100505641	lncRNA	Homo sapiens	0.6166
RR00563099	hsa-miR-106b-5p	MIMAT0000680	miRNA	Homo sapiens	FGD5-AS1	100505641	lncRNA	Homo sapiens	0.6166
RR00563096	hsa-miR-103a-3p	MIMAT0000101	miRNA	Homo sapiens	FGD5-AS1	100505641	lncRNA	Homo sapiens	0.6166
RR00563094	FGD5-AS1	100505641	lncRNA	Homo sapiens	TUG1	55000	lncRNA	Homo sapiens	0.6166
RR00561872	FENDRR	400550	lncRNA	Homo sapiens	ZNF436-AS1	148898	lncRNA	Homo sapiens	0.6166
RR00561824	FENDRR	400550	lncRNA	Homo sapiens	ZFAS1	441951	lncRNA	Homo sapiens	0.6166
RR00561593	FENDRR	400550	lncRNA	Homo sapiens	TTTY15	64595	mRNA	Homo sapiens	0.6166
RR00561504	FENDRR	400550	lncRNA	Homo sapiens	TP53TG1	11257	lncRNA	Homo sapiens	0.6166
RR00561390	FENDRR	400550	lncRNA	Homo sapiens	THAP9-AS1	100499177	lncRNA	Homo sapiens	0.6166
RR00561168	FENDRR	400550	lncRNA	Homo sapiens	SNHG9	735301	lncRNA	Homo sapiens	0.6166
RR00561167	FENDRR	400550	lncRNA	Homo sapiens	SNHG7	84973	lncRNA	Homo sapiens	0.6166
RR00561163	FENDRR	400550	lncRNA	Homo sapiens	SNHG19	100507303	lncRNA	Homo sapiens	0.6166
RR00561162	FENDRR	400550	lncRNA	Homo sapiens	SNHG18	100505806	lncRNA	Homo sapiens	0.6166
RR00560650	FENDRR	400550	lncRNA	Homo sapiens	PSMG3-AS1	114796	lncRNA	Homo sapiens	0.6166
RR00560614	FENDRR	400550	lncRNA	Homo sapiens	PRR34-AS1	150381	lncRNA	Homo sapiens	0.6166
RR00560441	FENDRR	400550	lncRNA	Homo sapiens	PGM5-AS1	572558	lncRNA	Homo sapiens	0.6166
RR00560367	FENDRR	400550	lncRNA	Homo sapiens	PCAT6	100506696	lncRNA	Homo sapiens	0.6166
RR00559990	FENDRR	400550	lncRNA	Homo sapiens	MIR31HG	554202	lncRNA	Homo sapiens	0.6166
RR00559764	FENDRR	400550	lncRNA	Homo sapiens	LINC01094	100505702	lncRNA	Homo sapiens	0.6166
RR00559763	FENDRR	400550	lncRNA	Homo sapiens	LINC00973	100506377	lncRNA	Homo sapiens	0.6166
RR00559762	FENDRR	400550	lncRNA	Homo sapiens	LINC00968	100507632	lncRNA	Homo sapiens	0.6166
RR00559761	FENDRR	400550	lncRNA	Homo sapiens	LINC00960	401074	lncRNA	Homo sapiens	0.6166
RR00559758	FENDRR	400550	lncRNA	Homo sapiens	LINC00847	729678	lncRNA	Homo sapiens	0.6166
RR00559756	FENDRR	400550	lncRNA	Homo sapiens	LINC00667	339290	lncRNA	Homo sapiens	0.6166
RR00559754	FENDRR	400550	lncRNA	Homo sapiens	LINC00545	440132	lncRNA	Homo sapiens	0.6166
RR00559750	FENDRR	400550	lncRNA	Homo sapiens	LINC00324	284029	lncRNA	Homo sapiens	0.6166
RR00559633	FENDRR	400550	lncRNA	Homo sapiens	KANSL1-AS1	644246	lncRNA	Homo sapiens	0.6166
RR00559386	FENDRR	400550	lncRNA	Homo sapiens	HCG18	414777	lncRNA	Homo sapiens	0.6166
RR00559241	FENDRR	400550	lncRNA	Homo sapiens	GATA6-AS1	100128893	lncRNA	Homo sapiens	0.6166
RR00559181	FENDRR	400550	lncRNA	Homo sapiens	FLJ37453	729614	lncRNA	Homo sapiens	0.6166
RR00559157	FENDRR	400550	lncRNA	Homo sapiens	FGD5-AS1	100505641	lncRNA	Homo sapiens	0.6166
RR00507531	EPN2-IT1	100874309	lncRNA	Homo sapiens	TUG1	55000	lncRNA	Homo sapiens	0.6166
RR00506246	EPHA5-AS1	100144602	lncRNA	Homo sapiens	FENDRR	400550	lncRNA	Homo sapiens	0.6166
RR00504759	hsa-miR-106b-5p	MIMAT0000680	miRNA	Homo sapiens	EPB41L4A-AS1	114915	lncRNA	Homo sapiens	0.6166
RR00504757	hsa-miR-105-5p	MIMAT0000102	miRNA	Homo sapiens	EPB41L4A-AS1	114915	lncRNA	Homo sapiens	0.6166
RR00504754	EPB41L4A-AS1	114915	lncRNA	Homo sapiens	FENDRR	400550	lncRNA	Homo sapiens	0.6166
RR00480782	hsa-miR-1197	MIMAT0005955	miRNA	Homo sapiens	EBLN3P	100506710	lncRNA	Homo sapiens	0.6166
RR00480781	hsa-miR-1185-5p	MIMAT0005798	miRNA	Homo sapiens	EBLN3P	100506710	lncRNA	Homo sapiens	0.6166
RR00480780	hsa-miR-101-3p	MIMAT0000099	miRNA	Homo sapiens	EBLN3P	100506710	lncRNA	Homo sapiens	0.6166
RR00443280	DLGAP1-AS1	649446	lncRNA	Homo sapiens	FENDRR	400550	lncRNA	Homo sapiens	0.6166
RR00441370	DIRC3	729582	ncRNA	Homo sapiens	TUG1	55000	lncRNA	Homo sapiens	0.6166
RR00381174	CUTALP	253039	pseudo	Homo sapiens	TUG1	55000	lncRNA	Homo sapiens	0.6166
RR00368667	CRNDE	643911	lncRNA	Homo sapiens	ZNF667-AS1	100128252	lncRNA	Homo sapiens	0.6166
RR00368659	CRNDE	643911	lncRNA	Homo sapiens	ZNF582-AS1	386758	lncRNA	Homo sapiens	0.6166
RR00368644	CRNDE	643911	lncRNA	Homo sapiens	ZNF436-AS1	148898	lncRNA	Homo sapiens	0.6166
RR00368632	CRNDE	643911	lncRNA	Homo sapiens	ZNF271P	10778	pseudo	Homo sapiens	0.6166
RR00368619	CRNDE	643911	lncRNA	Homo sapiens	ZMIZ1-AS1	283050	lncRNA	Homo sapiens	0.6166
RR00368610	CRNDE	643911	lncRNA	Homo sapiens	ZFAS1	441951	lncRNA	Homo sapiens	0.6166
RR00368433	CRNDE	643911	lncRNA	Homo sapiens	TP73-AS1	57212	pseudo	Homo sapiens	0.6166
RR00368389	CRNDE	643911	lncRNA	Homo sapiens	TMEM198B	440104	pseudo	Homo sapiens	0.6166
RR00368382	CRNDE	643911	lncRNA	Homo sapiens	TMEM161B-AS1	100505894	lncRNA	Homo sapiens	0.6166
RR00368354	CRNDE	643911	lncRNA	Homo sapiens	THORLNC	100506797	lncRNA	Homo sapiens	0.6166
RR00368341	CRNDE	643911	lncRNA	Homo sapiens	TFAP2A-AS1	100130275	lncRNA	Homo sapiens	0.6166
RR00368316	CRNDE	643911	lncRNA	Homo sapiens	TBX5-AS1	255480	lncRNA	Homo sapiens	0.6166
RR00368274	CRNDE	643911	lncRNA	Homo sapiens	STX17-AS1	441461	lncRNA	Homo sapiens	0.6166
RR00368257	CRNDE	643911	lncRNA	Homo sapiens	ST20-AS1	283687	lncRNA	Homo sapiens	0.6166
RR00368213	CRNDE	643911	lncRNA	Homo sapiens	SNORA61	677838	snoRNA	Homo sapiens	0.6166
RR00368212	CRNDE	643911	lncRNA	Homo sapiens	SNORA25	684959	snoRNA	Homo sapiens	0.6166
RR00368211	CRNDE	643911	lncRNA	Homo sapiens	SNHG3	8420	lncRNA	Homo sapiens	0.6166
RR00368209	CRNDE	643911	lncRNA	Homo sapiens	SNHG16	100507246	lncRNA	Homo sapiens	0.6166
RR00368200	CRNDE	643911	lncRNA	Homo sapiens	SMCR5	140771	lncRNA	Homo sapiens	0.6166
RR00368188	CRNDE	643911	lncRNA	Homo sapiens	SLC9A3-AS1	100288152	lncRNA	Homo sapiens	0.6166
RR00368105	CRNDE	643911	lncRNA	Homo sapiens	SERPINB9P1	221756	pseudo	Homo sapiens	0.6166
RR00368082	CRNDE	643911	lncRNA	Homo sapiens	SDCBP2-AS1	100507495	lncRNA	Homo sapiens	0.6166
RR00368035	CRNDE	643911	lncRNA	Homo sapiens	RPPH1	85495	ribozyme	Homo sapiens	0.6166
RR00368019	CRNDE	643911	lncRNA	Homo sapiens	RNF227	284023	mRNA	Homo sapiens	0.6166
RR00367933	CRNDE	643911	lncRNA	Homo sapiens	RAB11B-AS1	100507567	lncRNA	Homo sapiens	0.6166
RR00367906	CRNDE	643911	lncRNA	Homo sapiens	PTCHD3P1	387647	pseudo	Homo sapiens	0.6166
RR00367904	CRNDE	643911	lncRNA	Homo sapiens	PSORS1C3	100130889	lncRNA	Homo sapiens	0.6166
RR00367903	CRNDE	643911	lncRNA	Homo sapiens	PSMG3-AS1	114796	lncRNA	Homo sapiens	0.6166
RR00367872	CRNDE	643911	lncRNA	Homo sapiens	PRR34-AS1	150381	lncRNA	Homo sapiens	0.6166
RR00367772	CRNDE	643911	lncRNA	Homo sapiens	PITPNA-AS1	100306951	lncRNA	Homo sapiens	0.6166
RR00367760	CRNDE	643911	lncRNA	Homo sapiens	PICSAR	378825	lncRNA	Homo sapiens	0.6166
RR00367730	CRNDE	643911	lncRNA	Homo sapiens	PEG3-AS1	100169890	lncRNA	Homo sapiens	0.6166
RR00367689	CRNDE	643911	lncRNA	Homo sapiens	PCAT6	100506696	lncRNA	Homo sapiens	0.6166
RR00367664	CRNDE	643911	lncRNA	Homo sapiens	OSTCP1	202459	pseudo	Homo sapiens	0.6166
RR00367663	CRNDE	643911	lncRNA	Homo sapiens	OSER1-DT	100505783	lncRNA	Homo sapiens	0.6166
RR00367562	CRNDE	643911	lncRNA	Homo sapiens	NEAT1	283131	lncRNA	Homo sapiens	0.6166
RR00367550	CRNDE	643911	lncRNA	Homo sapiens	TTTY14	83869	lncRNA	Homo sapiens	0.6166
RR00367547	CRNDE	643911	lncRNA	Homo sapiens	NCBP2AS2	152217	mRNA	Homo sapiens	0.6166
RR00367492	CRNDE	643911	lncRNA	Homo sapiens	MSC-AS1	100132891	lncRNA	Homo sapiens	0.6166
RR00367450	CRNDE	643911	lncRNA	Homo sapiens	MIR3936HG	553103	lncRNA	Homo sapiens	0.6166
RR00367449	CRNDE	643911	lncRNA	Homo sapiens	MIR210HG	100506211	lncRNA	Homo sapiens	0.6166
RR00367448	CRNDE	643911	lncRNA	Homo sapiens	MINCR	100507316	lncRNA	Homo sapiens	0.6166
RR00367425	CRNDE	643911	lncRNA	Homo sapiens	MEG3	55384	lncRNA	Homo sapiens	0.6166
RR00367332	CRNDE	643911	lncRNA	Homo sapiens	LOC100507557	100507557	lncRNA	Homo sapiens	0.6166
RR00367330	CRNDE	643911	lncRNA	Homo sapiens	LOC100506082	100506082	lncRNA	Homo sapiens	0.6166
RR00367329	CRNDE	643911	lncRNA	Homo sapiens	LOC100505715	100505715	lncRNA	Homo sapiens	0.6166
RR00367325	CRNDE	643911	lncRNA	Homo sapiens	LOC100132078	100132078	lncRNA	Homo sapiens	0.6166
RR00367324	CRNDE	643911	lncRNA	Homo sapiens	LOC100049716	100049716	lncRNA	Homo sapiens	0.6166
RR00367319	CRNDE	643911	lncRNA	Homo sapiens	LINC02381	400043	lncRNA	Homo sapiens	0.6166
RR00367318	CRNDE	643911	lncRNA	Homo sapiens	LINC01963	150967	lncRNA	Homo sapiens	0.6166
RR00367317	CRNDE	643911	lncRNA	Homo sapiens	LINC01578	100507217	lncRNA	Homo sapiens	0.6166
RR00367316	CRNDE	643911	lncRNA	Homo sapiens	LINC01503	100506119	lncRNA	Homo sapiens	0.6166
RR00367315	CRNDE	643911	lncRNA	Homo sapiens	LINC01139	339535	lncRNA	Homo sapiens	0.6166
RR00367314	CRNDE	643911	lncRNA	Homo sapiens	LINC01137	728431	lncRNA	Homo sapiens	0.6166
RR00367313	CRNDE	643911	lncRNA	Homo sapiens	LINC00973	100506377	lncRNA	Homo sapiens	0.6166
RR00367312	CRNDE	643911	lncRNA	Homo sapiens	LINC00968	100507632	lncRNA	Homo sapiens	0.6166
RR00367311	CRNDE	643911	lncRNA	Homo sapiens	LINC00893	100131434	lncRNA	Homo sapiens	0.6166
RR00367310	CRNDE	643911	lncRNA	Homo sapiens	LINC00865	643529	lncRNA	Homo sapiens	0.6166
RR00367309	CRNDE	643911	lncRNA	Homo sapiens	LINC00847	729678	lncRNA	Homo sapiens	0.6166
RR00367308	CRNDE	643911	lncRNA	Homo sapiens	LINC00838	100505583	lncRNA	Homo sapiens	0.6166
RR00367307	CRNDE	643911	lncRNA	Homo sapiens	LINC00672	100505576	mRNA	Homo sapiens	0.6166
RR00367306	CRNDE	643911	lncRNA	Homo sapiens	LINC00663	284440	lncRNA	Homo sapiens	0.6166
RR00367305	CRNDE	643911	lncRNA	Homo sapiens	LINC00653	100270804	lncRNA	Homo sapiens	0.6166
RR00367304	CRNDE	643911	lncRNA	Homo sapiens	LINC00599	157627	lncRNA	Homo sapiens	0.6166
RR00367303	CRNDE	643911	lncRNA	Homo sapiens	LINC00520	645687	lncRNA	Homo sapiens	0.6166
RR00367302	CRNDE	643911	lncRNA	Homo sapiens	LINC00339	29092	lncRNA	Homo sapiens	0.6166
RR00367205	CRNDE	643911	lncRNA	Homo sapiens	KANSL1-AS1	644246	lncRNA	Homo sapiens	0.6166
RR00367175	CRNDE	643911	lncRNA	Homo sapiens	INTS6-AS1	100507398	lncRNA	Homo sapiens	0.6166
RR00367170	CRNDE	643911	lncRNA	Homo sapiens	INKA2-AS1	100506343	lncRNA	Homo sapiens	0.6166
RR00367130	CRNDE	643911	lncRNA	Homo sapiens	IDI2-AS1	55853	lncRNA	Homo sapiens	0.6166
RR00367117	CRNDE	643911	lncRNA	Homo sapiens	HTATSF1P2	401233	pseudo	Homo sapiens	0.6166
RR00367085	CRNDE	643911	lncRNA	Homo sapiens	HLA-J	3137	pseudo	Homo sapiens	0.6166
RR00367065	CRNDE	643911	lncRNA	Homo sapiens	HEIH	100859930	lncRNA	Homo sapiens	0.6166
RR00367055	CRNDE	643911	lncRNA	Homo sapiens	HCCAT5	283902	lncRNA	Homo sapiens	0.6166
RR00367043	CRNDE	643911	lncRNA	Homo sapiens	GUSBP5	441046	pseudo	Homo sapiens	0.6166
RR00367027	CRNDE	643911	lncRNA	Homo sapiens	GSEC	399972	lncRNA	Homo sapiens	0.6166
RR00367022	CRNDE	643911	lncRNA	Homo sapiens	GRIK1-AS2	100379661	mRNA	Homo sapiens	0.6166
RR00366925	CRNDE	643911	lncRNA	Homo sapiens	FLJ20021	90024	lncRNA	Homo sapiens	0.6166
RR00366886	CRNDE	643911	lncRNA	Homo sapiens	FAM99B	100132464	lncRNA	Homo sapiens	0.6166
RR00366831	CRNDE	643911	lncRNA	Homo sapiens	EPB41L4A-AS1	114915	lncRNA	Homo sapiens	0.6166
RR00366759	CRNDE	643911	lncRNA	Homo sapiens	DUBR	344595	lncRNA	Homo sapiens	0.6166
RR00366741	CRNDE	643911	lncRNA	Homo sapiens	DNM3OS	100628315	lncRNA	Homo sapiens	0.6166
RR00366721	CRNDE	643911	lncRNA	Homo sapiens	DLGAP1-AS1	649446	lncRNA	Homo sapiens	0.6166
RR00366707	CRNDE	643911	lncRNA	Homo sapiens	DHRS4-AS1	55449	lncRNA	Homo sapiens	0.6166
RR00366666	CRNDE	643911	lncRNA	Homo sapiens	DANCR	57291	lncRNA	Homo sapiens	0.6166
RR00366630	CRNDE	643911	lncRNA	Homo sapiens	CTBP1-DT	92070	lncRNA	Homo sapiens	0.6166
RR00343180	CMAHP	8418	pseudo	Homo sapiens	CRNDE	643911	lncRNA	Homo sapiens	0.6166
RR00335796	CKMT2-AS1	100131067	lncRNA	Homo sapiens	TUG1	55000	lncRNA	Homo sapiens	0.6166
RR00309147	CDIPTOSP	440356	pseudo	Homo sapiens	CRNDE	643911	lncRNA	Homo sapiens	0.6166
RR00277623	CASC15	401237	lncRNA	Homo sapiens	CRNDE	643911	lncRNA	Homo sapiens	0.6166
RR00276818	CARD8-AS1	100505812	lncRNA	Homo sapiens	TUG1	55000	lncRNA	Homo sapiens	0.6166
RR00254384	hsa-miR-1-3p	MIMAT0000416	miRNA	Homo sapiens	C1RL-AS1	283314	lncRNA	Homo sapiens	0.6166
RR00253779	C1QTNF1-AS1	100507410	lncRNA	Homo sapiens	CRNDE	643911	lncRNA	Homo sapiens	0.6166
RR00230835	BRD3OS	266655	mRNA	Homo sapiens	TUG1	55000	lncRNA	Homo sapiens	0.6166
RR00229139	BOLA3-AS1	100507171	lncRNA	Homo sapiens	TUG1	55000	lncRNA	Homo sapiens	0.6166
RR00229138	BOLA3-AS1	100507171	lncRNA	Homo sapiens	FENDRR	400550	lncRNA	Homo sapiens	0.6166
RR00211376	BANCR	100885775	lncRNA	Homo sapiens	SNHG9	735301	lncRNA	Homo sapiens	0.6166
RR00211374	BANCR	100885775	lncRNA	Homo sapiens	SNHG12	85028	lncRNA	Homo sapiens	0.6166
RR00210625	BAIAP2-DT	440465	lncRNA	Homo sapiens	CRNDE	643911	lncRNA	Homo sapiens	0.6166
RR00160795	ATP2B1-AS1	338758	lncRNA	Homo sapiens	CRNDE	643911	lncRNA	Homo sapiens	0.6166
RR00133267	ASB16-AS1	339201	lncRNA	Homo sapiens	FENDRR	400550	lncRNA	Homo sapiens	0.6166
RR00076700	ANCR	282	lncRNA	Homo sapiens	ZNF667-AS1	100128252	lncRNA	Homo sapiens	0.6166
RR00076611	ANCR	282	lncRNA	Homo sapiens	THAP9-AS1	100499177	lncRNA	Homo sapiens	0.6166
RR00076567	ANCR	282	lncRNA	Homo sapiens	SNHG9	735301	lncRNA	Homo sapiens	0.6166
RR00076521	ANCR	282	lncRNA	Homo sapiens	SCAMP1-AS1	728769	lncRNA	Homo sapiens	0.6166
RR00076465	ANCR	282	lncRNA	Homo sapiens	PRR34-AS1	150381	lncRNA	Homo sapiens	0.6166
RR00076349	ANCR	282	lncRNA	Homo sapiens	MIR31HG	554202	lncRNA	Homo sapiens	0.6166
RR00076296	ANCR	282	lncRNA	Homo sapiens	LINC02551	100507431	lncRNA	Homo sapiens	0.6166
RR00076294	ANCR	282	lncRNA	Homo sapiens	LINC01133	100505633	lncRNA	Homo sapiens	0.6166
RR00076293	ANCR	282	lncRNA	Homo sapiens	LINC01094	100505702	lncRNA	Homo sapiens	0.6166
RR00076291	ANCR	282	lncRNA	Homo sapiens	LINC00592	283404	lncRNA	Homo sapiens	0.6166
RR00068496	hsa-let-7i-5p	MIMAT0000415	miRNA	Homo sapiens	AL590666.2	ENSG00000229953	lncRNA	Homo sapiens	0.6166
RR00068493	hsa-let-7e-5p	MIMAT0000066	miRNA	Homo sapiens	AL590666.2	ENSG00000229953	lncRNA	Homo sapiens	0.6166
RR00068492	hsa-let-7d-5p	MIMAT0000065	miRNA	Homo sapiens	AL590666.2	ENSG00000229953	lncRNA	Homo sapiens	0.6166
RR00068491	hsa-let-7c-5p	MIMAT0000064	miRNA	Homo sapiens	AL590666.2	ENSG00000229953	lncRNA	Homo sapiens	0.6166
RR00068490	hsa-let-7b-5p	MIMAT0000063	miRNA	Homo sapiens	AL590666.2	ENSG00000229953	lncRNA	Homo sapiens	0.6166
RR00068489	hsa-let-7a-5p	MIMAT0000062	miRNA	Homo sapiens	AL590666.2	ENSG00000229953	lncRNA	Homo sapiens	0.6166
RR00068346	hsa-miR-101-3p	MIMAT0000099	miRNA	Homo sapiens	AL392172.1	ENSG00000228106	lncRNA	Homo sapiens	0.6166
RR00054151	AGAP2-AS1	100130776	lncRNA	Homo sapiens	TUG1	55000	lncRNA	Homo sapiens	0.6166
RR00047886	ADIRF-AS1	100133190	lncRNA	Homo sapiens	CRNDE	643911	lncRNA	Homo sapiens	0.6166
RR00031911	hsa-let-7i-5p	MIMAT0000415	miRNA	Homo sapiens	AC138035.1	ENSG00000238035	lncRNA	Homo sapiens	0.6166
RR00031910	hsa-let-7g-5p	MIMAT0000414	miRNA	Homo sapiens	AC138035.1	ENSG00000238035	lncRNA	Homo sapiens	0.6166
RR00031909	hsa-let-7f-5p	MIMAT0000067	miRNA	Homo sapiens	AC138035.1	ENSG00000238035	lncRNA	Homo sapiens	0.6166
RR00031908	hsa-let-7e-5p	MIMAT0000066	miRNA	Homo sapiens	AC138035.1	ENSG00000238035	lncRNA	Homo sapiens	0.6166
RR00031907	hsa-let-7d-5p	MIMAT0000065	miRNA	Homo sapiens	AC138035.1	ENSG00000238035	lncRNA	Homo sapiens	0.6166
RR00031906	hsa-let-7c-5p	MIMAT0000064	miRNA	Homo sapiens	AC138035.1	ENSG00000238035	lncRNA	Homo sapiens	0.6166
RR00031905	hsa-let-7b-5p	MIMAT0000063	miRNA	Homo sapiens	AC138035.1	ENSG00000238035	lncRNA	Homo sapiens	0.6166
RR00031904	hsa-let-7a-5p	MIMAT0000062	miRNA	Homo sapiens	AC138035.1	ENSG00000238035	lncRNA	Homo sapiens	0.6166
RR00030918	hsa-miR-106b-5p	MIMAT0000680	miRNA	Homo sapiens	AC087477.2	ENSG00000259275	lncRNA	Homo sapiens	0.6166
RR00030917	hsa-miR-106a-5p	MIMAT0000103	miRNA	Homo sapiens	AC087477.2	ENSG00000259275	lncRNA	Homo sapiens	0.6166
RR00029510	hsa-miR-1185-5p	MIMAT0005798	miRNA	Homo sapiens	AC012313.1	ENSG00000232098	lncRNA	Homo sapiens	0.6166
RR00028258	hsa-miR-107	MIMAT0000104	miRNA	Homo sapiens	AC003092.1	ENSG00000236453	lncRNA	Homo sapiens	0.6166
RR00028257	hsa-miR-103a-3p	MIMAT0000101	miRNA	Homo sapiens	AC003092.1	ENSG00000236453	lncRNA	Homo sapiens	0.6166
RR00017609	A1BG-AS1	503538	lncRNA	Homo sapiens	CRNDE	643911	lncRNA	Homo sapiens	0.6166
RP33875871	AC092143.2	ENSG00000259006	lncRNA	Homo sapiens	DHX9	1660	RBP	Homo sapiens	0.6166
RP33870423	LINC00909	400657	lncRNA	Homo sapiens	IGF2BP3	10643	RBP	Homo sapiens	0.6166
RP33853607	ZFAS1	441951	lncRNA	Homo sapiens	SRSF7	6432	RBP	Homo sapiens	0.6166
RP33853209	LINC01184	644873	lncRNA	Homo sapiens	DHX9	1660	RBP	Homo sapiens	0.6166
RP33853178	CYTOR	112597	lncRNA	Homo sapiens	IGF2BP1	10642	RBP	Homo sapiens	0.6166
RP33851502	AP003392.4	ENSG00000255121	lncRNA	Homo sapiens	SRSF1	6426	RBP	Homo sapiens	0.6166
RP33845729	UBL7-AS1	440288	lncRNA	Homo sapiens	DHX9	1660	RBP	Homo sapiens	0.6166
RP33842967	SNHG15	285958	lncRNA	Homo sapiens	KHDRBS1	10657	RBP	Homo sapiens	0.6166
RP33842137	LINC01089	338799	lncRNA	Homo sapiens	SRSF9	8683	RBP	Homo sapiens	0.6166
RP33840446	SNHG15	285958	lncRNA	Homo sapiens	RO60	6738	RBP	Homo sapiens	0.6166
RP33835462	SNHG9	735301	lncRNA	Homo sapiens	CSTF2T	23283	RBP	Homo sapiens	0.6166
RP33832745	TUG1	55000	lncRNA	Homo sapiens	HNRNPK	3190	RBP	Homo sapiens	0.6166
RP33831665	AC004951.1	ENSG00000228434	lncRNA	Homo sapiens	RO60	6738	RBP	Homo sapiens	0.6166
RP33830125	SNHG8	100093630	lncRNA	Homo sapiens	HNRNPA1	3178	RBP	Homo sapiens	0.6166
RP33828260	AF001548.2	ENSG00000263335	lncRNA	Homo sapiens	IGF2BP2	10644	RBP	Homo sapiens	0.6166
RP33825639	SNHG3	8420	lncRNA	Homo sapiens	SRSF7	6432	RBP	Homo sapiens	0.6166
RP33825185	LINC01410	103352539	lncRNA	Homo sapiens	TAF15	8148	RBP	Homo sapiens	0.6166
RP33822390	PINK1-AS	100861548	lncRNA	Homo sapiens	ADAR	103	RBP	Homo sapiens	0.6166
RP33818186	LINC00205	642852	circRNA	Homo sapiens	CSTF2T	23283	RBP	Homo sapiens	0.6166
RP33809311	LINC00663	284440	lncRNA	Homo sapiens	DHX9	1660	RBP	Homo sapiens	0.6166
RP33808866	A1BG-AS1	503538	lncRNA	Homo sapiens	RBFOX2	23543	RBP	Homo sapiens	0.6166
RP33808106	AP001029.1	ENSG00000256786	pseudo	Homo sapiens	IGF2BP2	10644	RBP	Homo sapiens	0.6166
RP33806691	AC005618.1	ENSG00000255729	pseudo	Homo sapiens	SRSF1	6426	RBP	Homo sapiens	0.6166
RP33806410	FGD5-AS1	100505641	lncRNA	Homo sapiens	KHDRBS1	10657	RBP	Homo sapiens	0.6166
RP33803974	LIMD1-AS1	644714	lncRNA	Homo sapiens	IGF2BP1	10642	RBP	Homo sapiens	0.6166
RP33801351	LINC01547	84536	lncRNA	Homo sapiens	HNRNPK	3190	RBP	Homo sapiens	0.6166
RP33800927	MIR210HG	100506211	lncRNA	Homo sapiens	HNRNPA1	3178	RBP	Homo sapiens	0.6166
RP33800492	LINC00910	100130581	lncRNA	Homo sapiens	SRSF9	8683	RBP	Homo sapiens	0.6166
RP33797131	SNHG9	735301	lncRNA	Homo sapiens	IGF2BP3	10643	RBP	Homo sapiens	0.6166
RP33796190	ZMIZ1-AS1	283050	lncRNA	Homo sapiens	SRSF1	6426	RBP	Homo sapiens	0.6166
RP33795492	AC110285.2	ENSG00000262877	lncRNA	Homo sapiens	TIA1	7072	RBP	Homo sapiens	0.6166
RP33794990	DHRS4-AS1	55449	lncRNA	Homo sapiens	TAF15	8148	RBP	Homo sapiens	0.6166
RP33794425	AGAP1-IT1	100506749	lncRNA	Homo sapiens	TAF15	8148	RBP	Homo sapiens	0.6166
RP33794054	TFAP2A-AS1	100130275	lncRNA	Homo sapiens	UPF1	5976	RBP	Homo sapiens	0.6166
RP33793810	BOLA3-AS1	100507171	lncRNA	Homo sapiens	HNRNPK	3190	RBP	Homo sapiens	0.6166
RP33793101	SNHG15	285958	lncRNA	Homo sapiens	HNRNPK	3190	RBP	Homo sapiens	0.6166
RP33792099	AC060780.1	ENSG00000267002	lncRNA	Homo sapiens	HNRNPK	3190	RBP	Homo sapiens	0.6166
RP33791886	AC092279.1	ENSG00000268362	lncRNA	Homo sapiens	RBFOX2	23543	RBP	Homo sapiens	0.6166
RP33791714	CARD8-AS1	100505812	lncRNA	Homo sapiens	U2AF2	11338	RBP	Homo sapiens	0.6166
RP33789890	NUTM2A-AS1	728190	lncRNA	Homo sapiens	SRSF9	8683	RBP	Homo sapiens	0.6166
RP33789086	NIFK-AS1	254128	lncRNA	Homo sapiens	DHX9	1660	RBP	Homo sapiens	0.6166
RP33785818	AL604028.1	ENSG00000230896	lncRNA	Homo sapiens	DGCR8	54487	RBP	Homo sapiens	0.6166
RP33785786	TMEM147-AS1	100506469	lncRNA	Homo sapiens	ADAR	103	RBP	Homo sapiens	0.6166
RP33785435	SNHG7	84973	lncRNA	Homo sapiens	HNRNPK	3190	RBP	Homo sapiens	0.6166
RP33783956	RNASEH1-AS1	100506054	lncRNA	Homo sapiens	SRSF1	6426	RBP	Homo sapiens	0.6166
RP33783934	AC007036.3	ENSG00000251660	lncRNA	Homo sapiens	MOV10	4343	RBP	Homo sapiens	0.6166
RP33783879	HCP5	10866	lncRNA	Homo sapiens	SRSF1	6426	RBP	Homo sapiens	0.6166
RP33783102	FGD5-AS1	100505641	lncRNA	Homo sapiens	ADAR	103	RBP	Homo sapiens	0.6166
RP33782582	LINC00662	148189	lncRNA	Homo sapiens	DHX9	1660	RBP	Homo sapiens	0.6166
RP33781587	MIR4435-2HG	541471	lncRNA	Homo sapiens	ADAR	103	RBP	Homo sapiens	0.6166
RP33781186	PSMA3-AS1	379025	lncRNA	Homo sapiens	UPF1	5976	RBP	Homo sapiens	0.6166
RP33780488	ZFAS1	441951	lncRNA	Homo sapiens	KHDRBS1	10657	RBP	Homo sapiens	0.6166
RP33780081	AC009506.1	ENSG00000224152	lncRNA	Homo sapiens	IGF2BP2	10644	RBP	Homo sapiens	0.6166
RP33779238	PP7080	25845	lncRNA	Homo sapiens	RBFOX2	23543	RBP	Homo sapiens	0.6166
RP33777489	AL683813.1	ENSG00000232611	lncRNA	Homo sapiens	IGF2BP1	10642	RBP	Homo sapiens	0.6166
RP33777188	SNHG7	84973	lncRNA	Homo sapiens	RBFOX2	23543	RBP	Homo sapiens	0.6166
RP33776231	TMEM147-AS1	100506469	lncRNA	Homo sapiens	HNRNPM	4670	RBP	Homo sapiens	0.6166
RP33770881	DHRS4-AS1	55449	lncRNA	Homo sapiens	SRSF7	6432	RBP	Homo sapiens	0.6166
RP33770627	FGD5-AS1	100505641	lncRNA	Homo sapiens	RO60	6738	RBP	Homo sapiens	0.6166
RP33770619	DLGAP1-AS2	84777	lncRNA	Homo sapiens	HNRNPA1	3178	RBP	Homo sapiens	0.6166
RP33769139	C1RL-AS1	283314	lncRNA	Homo sapiens	HNRNPM	4670	RBP	Homo sapiens	0.6166
RP33767471	TMEM147-AS1	100506469	lncRNA	Homo sapiens	RO60	6738	RBP	Homo sapiens	0.6166
RP33766709	IQCH-AS1	100506686	lncRNA	Homo sapiens	DHX9	1660	RBP	Homo sapiens	0.6166
RP33766690	WAC-AS1	220906	lncRNA	Homo sapiens	DHX9	1660	RBP	Homo sapiens	0.6166
RP33765067	LINC00265	349114	circRNA	Homo sapiens	ELAVL1	1994	RBP	Homo sapiens	0.6166
RP33764419	ARRDC1-AS1	85026	lncRNA	Homo sapiens	IGF2BP2	10644	RBP	Homo sapiens	0.6166
RP33764384	SNHG12	85028	lncRNA	Homo sapiens	MOV10	4343	RBP	Homo sapiens	0.6166
RP33764210	LINC00910	100130581	lncRNA	Homo sapiens	SRSF7	6432	RBP	Homo sapiens	0.6166
RP33764103	TMEM147-AS1	100506469	lncRNA	Homo sapiens	TAF15	8148	RBP	Homo sapiens	0.6166
RP33763967	LINC00324	284029	lncRNA	Homo sapiens	ADAR	103	RBP	Homo sapiens	0.6166
RP33760952	TMPO-AS1	100128191	lncRNA	Homo sapiens	SRSF1	6426	RBP	Homo sapiens	0.6166
RP33759840	AL603962.1	ENSG00000241326	lncRNA	Homo sapiens	HNRNPA1	3178	RBP	Homo sapiens	0.6166
RP33759651	LINC00205	642852	circRNA	Homo sapiens	DHX9	1660	RBP	Homo sapiens	0.6166
RP33757076	AC007283.1	ENSG00000234431	lncRNA	Homo sapiens	UPF1	5976	RBP	Homo sapiens	0.6166
RP33757009	LINC00630	100287765	lncRNA	Homo sapiens	ADAR	103	RBP	Homo sapiens	0.6166
RP33756517	AL596325.2	ENSG00000272574	lncRNA	Homo sapiens	RBFOX2	23543	RBP	Homo sapiens	0.6166
RP33755235	AC051619.6	ENSG00000259539	lncRNA	Homo sapiens	DHX9	1660	RBP	Homo sapiens	0.6166
RP33754336	AC080112.1	ENSG00000266208	lncRNA	Homo sapiens	IGF2BP3	10643	RBP	Homo sapiens	0.6166
RP33753898	AL645608.5	ENSG00000242590	lncRNA	Homo sapiens	RO60	6738	RBP	Homo sapiens	0.6166
RP33753635	AC110285.2	ENSG00000262877	lncRNA	Homo sapiens	DGCR8	54487	RBP	Homo sapiens	0.6166
RP33753212	TMEM147-AS1	100506469	lncRNA	Homo sapiens	IGF2BP1	10642	RBP	Homo sapiens	0.6166
RP33752675	C1RL-AS1	283314	lncRNA	Homo sapiens	RBFOX2	23543	RBP	Homo sapiens	0.6166
RP33752306	LINC00265	349114	lncRNA	Homo sapiens	IGF2BP2	10644	RBP	Homo sapiens	0.6166
RP33751414	LINC00909	400657	lncRNA	Homo sapiens	FMR1	2332	RBP	Homo sapiens	0.6166
RP33750773	UBL7-AS1	440288	lncRNA	Homo sapiens	RO60	6738	RBP	Homo sapiens	0.6166
RP33750586	SNHG12	85028	lncRNA	Homo sapiens	IGF2BP2	10644	RBP	Homo sapiens	0.6166
RP33748654	AP002807.1	ENSG00000255031	lncRNA	Homo sapiens	TAF15	8148	RBP	Homo sapiens	0.6166
RP33747325	LINC00910	100130581	lncRNA	Homo sapiens	RO60	6738	RBP	Homo sapiens	0.6166
RP33747223	ASB16-AS1	339201	lncRNA	Homo sapiens	TAF15	8148	RBP	Homo sapiens	0.6166
RP33746344	APTR	100505854	lncRNA	Homo sapiens	RBFOX2	23543	RBP	Homo sapiens	0.6166
RP33746205	STXBP5-AS1	729178	lncRNA	Homo sapiens	U2AF2	11338	RBP	Homo sapiens	0.6166
RP33745469	LINC01006	100506380	lncRNA	Homo sapiens	RO60	6738	RBP	Homo sapiens	0.6166
RP33743722	VPS9D1-AS1	100128881	lncRNA	Homo sapiens	IGF2BP1	10642	RBP	Homo sapiens	0.6166
RP33742901	SNHG3	8420	lncRNA	Homo sapiens	DHX9	1660	RBP	Homo sapiens	0.6166
RP33742746	SNHG12	85028	circRNA	Homo sapiens	DHX9	1660	RBP	Homo sapiens	0.6166
RP33742068	DLGAP1-AS2	84777	lncRNA	Homo sapiens	IGF2BP2	10644	RBP	Homo sapiens	0.6166
RP33741342	AC005618.1	ENSG00000255729	pseudo	Homo sapiens	DDX3X	1654	RBP	Homo sapiens	0.6166
RP33738324	AGAP2-AS1	100130776	lncRNA	Homo sapiens	IGF2BP3	10643	RBP	Homo sapiens	0.6166
RP33738155	AC017002.1	ENSG00000224959	lncRNA	Homo sapiens	TAF15	8148	RBP	Homo sapiens	0.6166
RP33737698	ARRDC1-AS1	85026	lncRNA	Homo sapiens	FMR1	2332	RBP	Homo sapiens	0.6166
RP33735364	BX890604.1	ENSG00000205664	lncRNA	Homo sapiens	U2AF2	11338	RBP	Homo sapiens	0.6166
RP33734433	PP7080	25845	lncRNA	Homo sapiens	IGF2BP1	10642	RBP	Homo sapiens	0.6166
RP33732520	AC024075.1	ENSG00000267904	lncRNA	Homo sapiens	CSTF2T	23283	RBP	Homo sapiens	0.6166
RP33731720	ZNF436-AS1	148898	lncRNA	Homo sapiens	FXR1	8087	TF	Homo sapiens	0.6166
RP33731079	ANKRD10-IT1	100505494	lncRNA	Homo sapiens	UPF1	5976	RBP	Homo sapiens	0.6166
RP33729690	ANKRD10-IT1	100505494	lncRNA	Homo sapiens	HNRNPK	3190	RBP	Homo sapiens	0.6166
RP33729610	AC108449.2	ENSG00000259366	lncRNA	Homo sapiens	HNRNPM	4670	RBP	Homo sapiens	0.6166
RP33729601	MIRLET7BHG	400931	lncRNA	Homo sapiens	ADAR	103	RBP	Homo sapiens	0.6166
RP33729039	A1BG-AS1	503538	lncRNA	Homo sapiens	HNRNPK	3190	RBP	Homo sapiens	0.6166
RP33726830	SNHG12	85028	lncRNA	Homo sapiens	TAF15	8148	RBP	Homo sapiens	0.6166
RP33726181	LINC00909	400657	lncRNA	Homo sapiens	TAF15	8148	RBP	Homo sapiens	0.6166
RP33721282	LINC00205	642852	lncRNA	Homo sapiens	FXR2	9513	TF	Homo sapiens	0.6166
RP33720841	SLC2A1-AS1	440584	lncRNA	Homo sapiens	HNRNPA1	3178	RBP	Homo sapiens	0.6166
RP33720574	TDRKH-AS1	109729141	lncRNA	Homo sapiens	HNRNPA1	3178	RBP	Homo sapiens	0.6166
RP33720444	SNHG7	84973	lncRNA	Homo sapiens	KHDRBS1	10657	RBP	Homo sapiens	0.6166
RP33718681	LINC00665	100506930	lncRNA	Homo sapiens	HNRNPK	3190	RBP	Homo sapiens	0.6166
RP33717426	LINC00665	100506930	lncRNA	Homo sapiens	RBFOX2	23543	RBP	Homo sapiens	0.6166
RP33717062	FLJ37453	729614	lncRNA	Homo sapiens	DHX9	1660	RBP	Homo sapiens	0.6166
RP33716359	OTUD6B-AS1	100506365	lncRNA	Homo sapiens	TAF15	8148	RBP	Homo sapiens	0.6166
RP33715618	VPS9D1-AS1	100128881	lncRNA	Homo sapiens	RBFOX2	23543	RBP	Homo sapiens	0.6166
RP33714775	NEAT1	283131	lncRNA	Homo sapiens	RO60	6738	RBP	Homo sapiens	0.6166
RP33714762	SNHG7	84973	lncRNA	Homo sapiens	SRSF7	6432	RBP	Homo sapiens	0.6166
RP33714345	ZFAS1	441951	circRNA	Homo sapiens	FMR1	2332	RBP	Homo sapiens	0.6166
RP33713289	AC080112.1	ENSG00000266208	lncRNA	Homo sapiens	FMR1	2332	RBP	Homo sapiens	0.6166
RP33712853	KANSL1-AS1	644246	lncRNA	Homo sapiens	SRSF1	6426	RBP	Homo sapiens	0.6166
RP33711577	AC009404.1	ENSG00000236255	lncRNA	Homo sapiens	SRSF7	6432	RBP	Homo sapiens	0.6166
RP33710602	LINC00847	729678	lncRNA	Homo sapiens	U2AF2	11338	RBP	Homo sapiens	0.6166
RP33710222	SNHG25	105376843	lncRNA	Homo sapiens	RBFOX2	23543	RBP	Homo sapiens	0.6166
RP33709809	AC007383.2	ENSG00000227946	lncRNA	Homo sapiens	SRSF1	6426	RBP	Homo sapiens	0.6166
RP33709244	TMEM147-AS1	100506469	lncRNA	Homo sapiens	KHDRBS1	10657	RBP	Homo sapiens	0.6166
RP33706091	LUCAT1	100505994	lncRNA	Homo sapiens	SRSF1	6426	RBP	Homo sapiens	0.6166
RP33706050	AP000251.1	ENSG00000237594	lncRNA	Homo sapiens	DHX9	1660	RBP	Homo sapiens	0.6166
RP33705719	AC015813.1	ENSG00000264112	lncRNA	Homo sapiens	IGF2BP1	10642	RBP	Homo sapiens	0.6166
RP33705587	SNHG9	735301	circRNA	Homo sapiens	FMR1	2332	RBP	Homo sapiens	0.6166
RP33702023	MIR22HG	84981	lncRNA	Homo sapiens	SRSF7	6432	RBP	Homo sapiens	0.6166
RP33701569	SNHG8	100093630	circRNA	Homo sapiens	DGCR8	54487	RBP	Homo sapiens	0.6166
RP33701278	AC004148.2	ENSG00000263272	lncRNA	Homo sapiens	RO60	6738	RBP	Homo sapiens	0.6166
RP33700955	MIR22HG	84981	lncRNA	Homo sapiens	SRSF9	8683	RBP	Homo sapiens	0.6166
RP33700637	ARRDC1-AS1	85026	lncRNA	Homo sapiens	SRSF7	6432	RBP	Homo sapiens	0.6166
RP33697245	LINC01184	644873	lncRNA	Homo sapiens	IGF2BP2	10644	RBP	Homo sapiens	0.6166
RP33695967	LINC01089	338799	lncRNA	Homo sapiens	SRSF7	6432	RBP	Homo sapiens	0.6166
RP33695516	DLGAP1-AS1	649446	lncRNA	Homo sapiens	SRSF7	6432	RBP	Homo sapiens	0.6166
RP33695340	EBLN3P	100506710	lncRNA	Homo sapiens	FXR1	8087	TF	Homo sapiens	0.6166
RP33695310	CCDC183-AS1	100131193	lncRNA	Homo sapiens	CSTF2T	23283	RBP	Homo sapiens	0.6166
RP33694859	AC007283.1	ENSG00000234431	lncRNA	Homo sapiens	ELAVL1	1994	RBP	Homo sapiens	0.6166
RP33694780	BX890604.1	ENSG00000205664	lncRNA	Homo sapiens	CSTF2T	23283	RBP	Homo sapiens	0.6166
RP33694629	AP006621.2	ENSG00000255142	lncRNA	Homo sapiens	TAF15	8148	RBP	Homo sapiens	0.6166
RP33694151	DHRS4-AS1	55449	lncRNA	Homo sapiens	IGF2BP2	10644	RBP	Homo sapiens	0.6166
RP33693996	LINC00667	339290	lncRNA	Homo sapiens	TAF15	8148	RBP	Homo sapiens	0.6166
RP33693790	JPX	554203	lncRNA	Homo sapiens	SRSF7	6432	RBP	Homo sapiens	0.6166
RP33692451	NRAV	100506668	lncRNA	Homo sapiens	IGF2BP2	10644	RBP	Homo sapiens	0.6166
RP33692279	PTOV1-AS1	100506033	lncRNA	Homo sapiens	RBFOX2	23543	RBP	Homo sapiens	0.6166
RP33691908	SNHG15	285958	lncRNA	Homo sapiens	MOV10	4343	RBP	Homo sapiens	0.6166
RP33691290	LINC01011	401232	lncRNA	Homo sapiens	CSTF2T	23283	RBP	Homo sapiens	0.6166
RP33690117	SNHG25	105376843	lncRNA	Homo sapiens	HNRNPM	4670	RBP	Homo sapiens	0.6166
RP33688318	SVIL-AS1	102724316	pseudo	Homo sapiens	DHX9	1660	RBP	Homo sapiens	0.6166
RP33687942	AC092683.1	ENSG00000230606	lncRNA	Homo sapiens	RBFOX2	23543	RBP	Homo sapiens	0.6166
RP33687475	LINC00910	100130581	lncRNA	Homo sapiens	TIA1	7072	RBP	Homo sapiens	0.6166
RP33686763	AC092683.1	ENSG00000230606	lncRNA	Homo sapiens	TAF15	8148	RBP	Homo sapiens	0.6166
RP33686594	DLGAP1-AS2	84777	lncRNA	Homo sapiens	IGF2BP3	10643	RBP	Homo sapiens	0.6166
RP33686136	LINC00847	729678	lncRNA	Homo sapiens	IGF2BP2	10644	RBP	Homo sapiens	0.6166
RP33686008	AL645608.5	ENSG00000242590	lncRNA	Homo sapiens	PTBP1	5725	RBP	Homo sapiens	0.6166
RP33685711	HCG18	414777	lncRNA	Homo sapiens	SRSF7	6432	RBP	Homo sapiens	0.6166
RP33685676	LINC00205	642852	lncRNA	Homo sapiens	RBFOX2	23543	RBP	Homo sapiens	0.6166
RP33684229	AC027796.4	ENSG00000262903	lncRNA	Homo sapiens	TAF15	8148	RBP	Homo sapiens	0.6166
RP33683989	ASB16-AS1	339201	lncRNA	Homo sapiens	DHX9	1660	RBP	Homo sapiens	0.6166
RP33683483	CYTOR	112597	lncRNA	Homo sapiens	SRSF7	6432	RBP	Homo sapiens	0.6166
RP33682973	AP001029.1	ENSG00000256786	pseudo	Homo sapiens	SRSF1	6426	RBP	Homo sapiens	0.6166
RP33682438	LINC00471	151477	lncRNA	Homo sapiens	SRSF1	6426	RBP	Homo sapiens	0.6166
RP33682298	DHRS4-AS1	55449	lncRNA	Homo sapiens	SRSF1	6426	RBP	Homo sapiens	0.6166
RP33681277	PP7080	25845	lncRNA	Homo sapiens	DGCR8	54487	RBP	Homo sapiens	0.6166
RP33680256	AL645608.5	ENSG00000242590	lncRNA	Homo sapiens	TIA1	7072	RBP	Homo sapiens	0.6166
RP33676971	SH3BP5-AS1	100505696	lncRNA	Homo sapiens	TAF15	8148	RBP	Homo sapiens	0.6166
RP33676405	PVT1	5820	lncRNA	Homo sapiens	DHX9	1660	RBP	Homo sapiens	0.6166
RP33673853	CCDC183-AS1	100131193	lncRNA	Homo sapiens	RBFOX2	23543	RBP	Homo sapiens	0.6166
RP33673321	EPB41L4A-AS1	114915	lncRNA	Homo sapiens	SRSF7	6432	RBP	Homo sapiens	0.6166
RP33673269	TMEM147-AS1	100506469	circRNA	Homo sapiens	FMR1	2332	RBP	Homo sapiens	0.6166
RP33672502	CARD8-AS1	100505812	lncRNA	Homo sapiens	IGF2BP1	10642	RBP	Homo sapiens	0.6166
RP33671476	JPX	554203	lncRNA	Homo sapiens	DHX9	1660	RBP	Homo sapiens	0.6166
RP33670527	CASC15	401237	circRNA	Homo sapiens	ELAVL1	1994	RBP	Homo sapiens	0.6166
RP33670508	LIMD1-AS1	644714	lncRNA	Homo sapiens	RO60	6738	RBP	Homo sapiens	0.6166
RP33670469	LINC00910	100130581	lncRNA	Homo sapiens	HNRNPK	3190	RBP	Homo sapiens	0.6166
RP33669683	ZBED5-AS1	729013	lncRNA	Homo sapiens	TIA1	7072	RBP	Homo sapiens	0.6166
RP33669436	AL513550.1	ENSG00000228506	lncRNA	Homo sapiens	UPF1	5976	RBP	Homo sapiens	0.6166
RP33667789	EPB41L4A-AS1	114915	lncRNA	Homo sapiens	TAF15	8148	RBP	Homo sapiens	0.6166
RP33666789	NUTM2A-AS1	728190	lncRNA	Homo sapiens	SRSF7	6432	RBP	Homo sapiens	0.6166
RP33666756	MIRLET7BHG	400931	lncRNA	Homo sapiens	DHX9	1660	RBP	Homo sapiens	0.6166
RP33666392	SNHG3	8420	lncRNA	Homo sapiens	RO60	6738	RBP	Homo sapiens	0.6166
RP33666219	AC002116.2	ENSG00000267698	lncRNA	Homo sapiens	DHX9	1660	RBP	Homo sapiens	0.6166
RP33665900	ASB16-AS1	339201	circRNA	Homo sapiens	DHX9	1660	RBP	Homo sapiens	0.6166
RP33665314	AL683813.1	ENSG00000232611	lncRNA	Homo sapiens	DHX9	1660	RBP	Homo sapiens	0.6166
RP33665233	GASAL1	401472	lncRNA	Homo sapiens	TAF15	8148	RBP	Homo sapiens	0.6166
RP33664761	LINC00910	100130581	lncRNA	Homo sapiens	HNRNPA1	3178	RBP	Homo sapiens	0.6166
RP33664369	ZNF674-AS1	401588	lncRNA	Homo sapiens	IGF2BP3	10643	RBP	Homo sapiens	0.6166
RP33664004	AL645608.5	ENSG00000242590	lncRNA	Homo sapiens	FMR1	2332	RBP	Homo sapiens	0.6166
RP33663564	MIR4458HG	100505738	lncRNA	Homo sapiens	KHDRBS1	10657	RBP	Homo sapiens	0.6166
RP33663413	LINC01089	338799	lncRNA	Homo sapiens	IGF2BP2	10644	RBP	Homo sapiens	0.6166
RP33662882	TMEM147-AS1	100506469	lncRNA	Homo sapiens	HNRNPK	3190	RBP	Homo sapiens	0.6166
RP33662220	AC012313.1	ENSG00000232098	lncRNA	Homo sapiens	DGCR8	54487	RBP	Homo sapiens	0.6166
RP33662175	ZFAS1	441951	lncRNA	Homo sapiens	SRSF9	8683	RBP	Homo sapiens	0.6166
RP33661812	TMPO-AS1	100128191	lncRNA	Homo sapiens	SRSF7	6432	RBP	Homo sapiens	0.6166
RP33661806	AC011815.1	ENSG00000268573	lncRNA	Homo sapiens	FMR1	2332	RBP	Homo sapiens	0.6166
RP33660981	DLGAP1-AS2	84777	lncRNA	Homo sapiens	IGF2BP1	10642	RBP	Homo sapiens	0.6166
RP33658473	SNHG12	85028	lncRNA	Homo sapiens	HNRNPK	3190	RBP	Homo sapiens	0.6166
RP33656676	APTR	100505854	lncRNA	Homo sapiens	SRSF1	6426	RBP	Homo sapiens	0.6166
RP33656559	SNHG12	85028	lncRNA	Homo sapiens	RBM10	8241	RBP	Homo sapiens	0.6166
RP33655277	TRAM2-AS1	401264	lncRNA	Homo sapiens	MOV10	4343	RBP	Homo sapiens	0.6166
RP33654259	AP003392.4	ENSG00000255121	lncRNA	Homo sapiens	IGF2BP2	10644	RBP	Homo sapiens	0.6166
RP33653225	AC005618.1	ENSG00000255729	pseudo	Homo sapiens	CSTF2T	23283	RBP	Homo sapiens	0.6166
RP33653188	ASB16-AS1	339201	lncRNA	Homo sapiens	IGF2BP2	10644	RBP	Homo sapiens	0.6166
RP33652553	AC009948.1	ENSG00000238082	pseudo	Homo sapiens	SRSF1	6426	RBP	Homo sapiens	0.6166
RP33651700	SNHG8	100093630	circRNA	Homo sapiens	CSTF2T	23283	RBP	Homo sapiens	0.6166
RP33650722	LINC00910	100130581	lncRNA	Homo sapiens	DGCR8	54487	RBP	Homo sapiens	0.6166
RP33650193	AC108449.2	ENSG00000259366	lncRNA	Homo sapiens	RBFOX2	23543	RBP	Homo sapiens	0.6166
RP33649161	AC108449.2	ENSG00000259366	lncRNA	Homo sapiens	HNRNPA1	3178	RBP	Homo sapiens	0.6166
RP33648393	ZFAS1	441951	lncRNA	Homo sapiens	RBM10	8241	RBP	Homo sapiens	0.6166
RP33647904	MIR22HG	84981	lncRNA	Homo sapiens	TAF15	8148	RBP	Homo sapiens	0.6166
RP33647636	SNHG8	100093630	lncRNA	Homo sapiens	IGF2BP2	10644	RBP	Homo sapiens	0.6166
RP33647457	LINC00205	642852	lncRNA	Homo sapiens	HNRNPK	3190	RBP	Homo sapiens	0.6166
RP33646654	AF001548.2	ENSG00000263335	lncRNA	Homo sapiens	UPF1	5976	RBP	Homo sapiens	0.6166
RP33646387	MIATNB	102724827	lncRNA	Homo sapiens	UPF1	5976	RBP	Homo sapiens	0.6166
RP33645591	AC110285.2	ENSG00000262877	lncRNA	Homo sapiens	TAF15	8148	RBP	Homo sapiens	0.6166
RP33643561	AC080112.1	ENSG00000266208	lncRNA	Homo sapiens	CSTF2T	23283	RBP	Homo sapiens	0.6166
RP33643054	ASB16-AS1	339201	lncRNA	Homo sapiens	RBFOX2	23543	RBP	Homo sapiens	0.6166
RP33642237	SNHG12	85028	lncRNA	Homo sapiens	IGF2BP3	10643	RBP	Homo sapiens	0.6166
RP33640019	BX890604.1	ENSG00000205664	lncRNA	Homo sapiens	RBFOX2	23543	RBP	Homo sapiens	0.6166
RP33639583	AC004148.2	ENSG00000263272	lncRNA	Homo sapiens	SRSF1	6426	RBP	Homo sapiens	0.6166
RP33639567	FGD5-AS1	100505641	lncRNA	Homo sapiens	RBFOX2	23543	RBP	Homo sapiens	0.6166
RP33638904	AP002807.1	ENSG00000255031	lncRNA	Homo sapiens	U2AF2	11338	RBP	Homo sapiens	0.6166
RP33638825	DLGAP1-AS2	84777	lncRNA	Homo sapiens	TAF15	8148	RBP	Homo sapiens	0.6166
RP33638823	MHENCR	100505771	lncRNA	Homo sapiens	TAF15	8148	RBP	Homo sapiens	0.6166
RP33638188	AL645608.5	ENSG00000242590	lncRNA	Homo sapiens	U2AF2	11338	RBP	Homo sapiens	0.6166
RP33636734	ARRDC1-AS1	85026	lncRNA	Homo sapiens	HNRNPK	3190	RBP	Homo sapiens	0.6166
RP33636238	AL645608.5	ENSG00000242590	lncRNA	Homo sapiens	IGF2BP2	10644	RBP	Homo sapiens	0.6166
RP33636188	C1RL-AS1	283314	lncRNA	Homo sapiens	HNRNPA1	3178	RBP	Homo sapiens	0.6166
RP33636076	AP001029.1	ENSG00000256786	pseudo	Homo sapiens	HNRNPC	3183	RBP	Homo sapiens	0.6166
RP33634252	PP7080	25845	lncRNA	Homo sapiens	FMR1	2332	RBP	Homo sapiens	0.6166
RP33633959	VPS9D1-AS1	100128881	lncRNA	Homo sapiens	TAF15	8148	RBP	Homo sapiens	0.6166
RP33633846	CRNDE	ENSG00000245694	lncRNA	Homo sapiens	DGCR8	54487	RBP	Homo sapiens	0.6166
RP33631358	AL731577.2	ENSG00000249456	lncRNA	Homo sapiens	IGF2BP2	10644	RBP	Homo sapiens	0.6166
RP33631251	ARRDC1-AS1	85026	lncRNA	Homo sapiens	DHX9	1660	RBP	Homo sapiens	0.6166
RP33630670	LINC00909	400657	lncRNA	Homo sapiens	UPF1	5976	RBP	Homo sapiens	0.6166
RP33630246	AL139099.2	ENSG00000258450	lncRNA	Homo sapiens	DHX9	1660	RBP	Homo sapiens	0.6166
RP33629599	AL359715.2	ENSG00000260645	lncRNA	Homo sapiens	TAF15	8148	RBP	Homo sapiens	0.6166
RP33629364	AC004951.1	ENSG00000228434	lncRNA	Homo sapiens	TAF15	8148	RBP	Homo sapiens	0.6166
RP33628954	ZNF503-AS2	100131213	lncRNA	Homo sapiens	TAF15	8148	RBP	Homo sapiens	0.6166
RP33627935	AC138035.1	ENSG00000238035	lncRNA	Homo sapiens	TAF15	8148	RBP	Homo sapiens	0.6166
RP33627803	APTR	100505854	lncRNA	Homo sapiens	SRSF7	6432	RBP	Homo sapiens	0.6166
RP33626369	AC145124.1	ENSG00000255495	lncRNA	Homo sapiens	TAF15	8148	RBP	Homo sapiens	0.6166
RP33626254	AC015813.1	ENSG00000264112	lncRNA	Homo sapiens	RBFOX2	23543	RBP	Homo sapiens	0.6166
RP33625744	HCP5	10866	lncRNA	Homo sapiens	SRSF9	8683	RBP	Homo sapiens	0.6166
RP33624787	LINC01133	100505633	lncRNA	Homo sapiens	UPF1	5976	RBP	Homo sapiens	0.6166
RP33624766	AP002893.1	ENSG00000255301	lncRNA	Homo sapiens	U2AF2	11338	RBP	Homo sapiens	0.6166
RP33624709	UBR5-AS1	101927221	lncRNA	Homo sapiens	IGF2BP2	10644	RBP	Homo sapiens	0.6166
RP33624432	OLMALINC	90271	lncRNA	Homo sapiens	KHDRBS1	10657	RBP	Homo sapiens	0.6166
RP33624227	SNHG12	85028	lncRNA	Homo sapiens	RO60	6738	RBP	Homo sapiens	0.6166
RP33624073	SRP14-AS1	100131089	lncRNA	Homo sapiens	IGF2BP2	10644	RBP	Homo sapiens	0.6166
RP33622514	TMEM147-AS1	100506469	lncRNA	Homo sapiens	RBFOX2	23543	RBP	Homo sapiens	0.6166
RP33622279	AC005618.1	ENSG00000255729	pseudo	Homo sapiens	DGCR8	54487	RBP	Homo sapiens	0.6166
RP33621964	PINK1-AS	100861548	lncRNA	Homo sapiens	HNRNPK	3190	RBP	Homo sapiens	0.6166
RP33621941	CYTOR	112597	lncRNA	Homo sapiens	IGF2BP2	10644	RBP	Homo sapiens	0.6166
RP33621756	AC004951.1	ENSG00000228434	lncRNA	Homo sapiens	RBFOX2	23543	RBP	Homo sapiens	0.6166
RP33621274	SNHG8	100093630	lncRNA	Homo sapiens	IGF2BP3	10643	RBP	Homo sapiens	0.6166
RP33621163	NOP14-AS1	317648	lncRNA	Homo sapiens	IGF2BP2	10644	RBP	Homo sapiens	0.6166
RP33620875	LINC01184	644873	lncRNA	Homo sapiens	HNRNPK	3190	RBP	Homo sapiens	0.6166
RP33620813	LUCAT1	100505994	lncRNA	Homo sapiens	HNRNPA1	3178	RBP	Homo sapiens	0.6166
RP33620682	PSMA3-AS1	379025	lncRNA	Homo sapiens	RBFOX2	23543	RBP	Homo sapiens	0.6166
RP33620631	LINC00342	150759	lncRNA	Homo sapiens	TAF15	8148	RBP	Homo sapiens	0.6166
RP33620626	AC087752.3	ENSG00000253878	lncRNA	Homo sapiens	CSTF2T	23283	RBP	Homo sapiens	0.6166
RP33620188	ASB16-AS1	339201	lncRNA	Homo sapiens	HNRNPK	3190	RBP	Homo sapiens	0.6166
RP33619860	AC138035.1	ENSG00000238035	lncRNA	Homo sapiens	U2AF2	11338	RBP	Homo sapiens	0.6166
RP33619200	AL645608.5	ENSG00000242590	lncRNA	Homo sapiens	CSTF2T	23283	RBP	Homo sapiens	0.6166
RP33619014	AL645608.5	ENSG00000242590	lncRNA	Homo sapiens	HNRNPK	3190	RBP	Homo sapiens	0.6166
RP33618817	AC108449.2	ENSG00000259366	lncRNA	Homo sapiens	TAF15	8148	RBP	Homo sapiens	0.6166
RP33618725	ZFAS1	441951	lncRNA	Homo sapiens	HNRNPK	3190	RBP	Homo sapiens	0.6166
RP33617908	AL353150.1	ENSG00000224945	lncRNA	Homo sapiens	RBFOX2	23543	RBP	Homo sapiens	0.6166
RP33616202	LINC00910	100130581	lncRNA	Homo sapiens	IGF2BP1	10642	RBP	Homo sapiens	0.6166
RP33614263	SNHG7	84973	lncRNA	Homo sapiens	SRSF9	8683	RBP	Homo sapiens	0.6166
RP33613961	LINC01001	100133161	lncRNA	Homo sapiens	IGF2BP2	10644	RBP	Homo sapiens	0.6166
RP33613846	LINC00910	100130581	lncRNA	Homo sapiens	IGF2BP3	10643	RBP	Homo sapiens	0.6166
RP33613743	GASAL1	401472	lncRNA	Homo sapiens	ELAVL1	1994	RBP	Homo sapiens	0.6166
RP33613737	SNHG8	100093630	lncRNA	Homo sapiens	SRSF9	8683	RBP	Homo sapiens	0.6166
RP33613040	ZFAS1	441951	lncRNA	Homo sapiens	DGCR8	54487	RBP	Homo sapiens	0.6166
RP33612908	ZBED5-AS1	729013	circRNA	Homo sapiens	ELAVL1	1994	RBP	Homo sapiens	0.6166
RP33612529	AC015813.1	ENSG00000264112	lncRNA	Homo sapiens	DGCR8	54487	RBP	Homo sapiens	0.6166
RP33611235	THAP9-AS1	100499177	lncRNA	Homo sapiens	RBFOX2	23543	RBP	Homo sapiens	0.6166
RP33611090	LINC01006	100506380	lncRNA	Homo sapiens	IGF2BP2	10644	RBP	Homo sapiens	0.6166
[truncated: 11,065 more rows]

## Sheet: Caption
Table S5. RNAInteractor Database analysis of lncRNAs. Table shows all interactors for most dysregulated lncRNAs and their target/host genes.
