# Supplementary material for: Transcriptome Analyses of lncRNAs in A2E-Stressed Retinal Epithelial Cells Unveil Advanced Links between Metabolic Impairments Related to Oxidative Stress and Retinitis Pigmentosa
Source: Antioxidants (Basel). 2020 Apr 15;9(4):318. doi: 10.3390/antiox9040318 (PMC7222347; doi:10.3390/antiox9040318)
Supplement: Supplementary file 1 [file antioxidants-09-00318-s001.zip › Table S6.xlsx]

## Sheet: Table S6
GOID	GOTerm	Ontology Source	Term PValue	Term PValue Corrected with Bonferroni step down	Group PValue	Group PValue Corrected with Bonferroni step down	GOLevels	GOGroups	% Associated Genes	Nr. Genes	Associated Genes Found
KEGG:04115	p53 signaling pathway	KEGG_17.02.2020	0.00	0.00	0.00	0.00	[-1]	Group000	62.50	45	[AIFM2, APAF1, ATR, BAX, BCL2, BCL2L1, BID, CASP3, CASP8, CASP9, CCNB1, CCNB2, CCND1, CCND2, CCNE1, CCNE2, CCNG1, CCNG2, CDK1, CDK2, CDK4, CDK6, CDKN1A, CDKN2A, CHEK1, CYCS, DDB2, GTSE1, IGFBP3, PMAIP1, PPM1D, PTEN, RCHY1, RRM2, SERPINE1, SESN1, SESN2, SESN3, SHISA5, SIAH1, STEAP3, THBS1, TNFRSF10B, TP53, TSC2]
KEGG:04120	Ubiquitin mediated proteolysis	KEGG_17.02.2020	0.00	0.00	0.00	0.00	[-1]	Group001	41.18	56	[AIRE, ANAPC10, ANAPC7, BIRC3, BRCA1, BTRC, CBLB, CDC20, CDC23, CDC27, CDC34, CUL2, CUL4A, CUL4B, DDB2, ERCC8, FBXW7, HERC4, MAP3K1, NEDD4, PIAS1, PIAS3, PPIL2, RCHY1, RHOBTB1, SAE1, SIAH1, SKP2, SOCS1, SOCS3, SYVN1, TRIM32, TRIM37, TRIP12, UBA3, UBE2A, UBE2C, UBE2D3, UBE2D4, UBE2E2, UBE2E3, UBE2F, UBE2I, UBE2J2, UBE2K, UBE2L3, UBE2L6, UBE2N, UBE2O, UBE3A, UBE3B, UBE3C, UBOX5, VHL, WWP2, XIAP]
KEGG:04140	Autophagy	KEGG_17.02.2020	0.00	0.00	0.00	0.00	[-1]	Group002	45.99	63	[AKT1, AKT1S1, AKT3, ATG101, ATG12, ATG2A, ATG2B, ATG4A, ATG4B, ATG9A, BCL2, BCL2L1, BNIP3, DDIT4, DEPTOR, EIF2AK3, EIF2S1, GABARAPL1, HIF1A, HMGB1, IGF1R, IRS1, ITPR1, KRAS, LAMP1, MAP3K7, MAPK1, MAPK3, MLST8, MTMR4, MTOR, NRAS, PIK3C3, PIK3CB, PIK3CD, PIK3R3, PIK3R4, PRKAA1, PRKACB, PRKACG, PRKCQ, PTEN, RAB7A, RHEB, RRAGA, RRAGC, RRAGD, RRAS, RRAS2, RUBCN, SQSTM1, STK11, STX17, SUPT20H, TP53INP…
KEGG:04150	mTOR signaling pathway	KEGG_17.02.2020	0.00	0.00	0.00	0.00	[-1]	Group003	43.79	67	[AKT1, AKT1S1, AKT3, ATP6V1A, ATP6V1B2, ATP6V1C1, ATP6V1D, ATP6V1G2, ATP6V1H, CAB39L, CASTOR1, CHUK, DDIT4, DEPTOR, DVL3, EIF4E2, FNIP2, FZD1, FZD4, FZD5, FZD6, GRB10, IGF1R, IKBKB, INSR, IRS1, KRAS, LAMTOR3, LAMTOR4, LPIN1, LRP6, MAPK1, MAPK3, MAPKAP1, MLST8, MTOR, NRAS, PIK3CB, PIK3CD, PIK3R3, PRKAA1, PRKCG, PRR5, PTEN, RHEB, RPS6, RPS6KA1, RPS6KA6, RRAGA, RRAGC, RRAGD, SEC13, SEH1L, SESN2, SGK…
KEGG:04152	AMPK signaling pathway	KEGG_17.02.2020	0.00	0.00	0.00	0.00	[-1]	Group004	40.00	48	[ACACA, ADIPOR1, ADIPOR2, AKT1, AKT1S1, AKT3, CAB39L, CCNA2, CCND1, CPT1C, CREB1, CREB3, CREB5, ELAVL1, FOXO3, HMGCR, IGF1R, INSR, IRS1, MAP3K7, MTOR, PCK2, PFKFB4, PFKL, PFKM, PIK3CB, PIK3CD, PIK3R3, PPARG, PPP2R1A, PPP2R1B, PPP2R2A, PPP2R2B, PPP2R3A, PPP2R3C, PPP2R5A, PPP2R5D, PRKAA1, PRKAB2, PRKAG2, RAB11B, RAB14, RHEB, SIRT1, SREBF1, STK11, TSC2, ULK1]
KEGG:04210	Apoptosis	KEGG_17.02.2020	0.00	0.00	0.00	0.00	[-1]	Group005	43.38	59	[AIFM1, AKT1, AKT3, APAF1, BAX, BCL2, BCL2A1, BCL2L1, BID, BIRC3, BIRC5, CASP3, CASP6, CASP7, CASP8, CASP9, CHUK, CTSC, CTSF, CTSH, CTSO, CYCS, DAB2IP, DDIT3, EIF2AK3, EIF2S1, ENDOG, FADD, FOS, GZMB, HTRA2, IKBKB, ITPR1, KRAS, LMNA, LMNB1, MAP3K14, MAPK1, MAPK3, MCL1, NFKB1, NFKBIA, NGF, NRAS, PARP1, PIK3CB, PIK3CD, PIK3R3, PMAIP1, RELA, SPTAN1, TNF, TNFRSF10B, TP53, TRADD, TRAF1, TUBA1A, TUBA4A,…
KEGG:04211	Longevity regulating pathway	KEGG_17.02.2020	0.00	0.00	0.00	0.00	[-1]	Group006	50.56	45	[ADCY3, ADCY6, ADIPOR1, ADIPOR2, AKT1, AKT1S1, AKT3, APPL1, ATF2, ATG101, BAX, CAT, CREB1, CREB3, CREB5, EHMT2, EIF4E2, FOXO3, IGF1R, INSR, IRS1, KRAS, MTOR, NFKB1, NRAS, PIK3CB, PIK3CD, PIK3R3, PPARG, PRKAA1, PRKAB2, PRKACB, PRKACG, PRKAG2, RELA, RHEB, SESN1, SESN2, SESN3, SIRT1, SOD2, STK11, TP53, TSC2, ULK1]
KEGG:04218	Cellular senescence	KEGG_17.02.2020	0.00	0.00	0.00	0.00	[-1]	Group007	53.13	85	[AKT1, AKT3, ATR, BTRC, CALM1, CALM2, CALML3, CCNA2, CCNB1, CCNB2, CCNB3, CCND1, CCND2, CCNE1, CCNE2, CDK1, CDK2, CDK4, CDK6, CDKN1A, CDKN2A, CDKN2B, CHEK1, CXCL8, E2F1, E2F4, ETS1, FOXM1, FOXO3, HIPK3, HLA-A, HLA-C, HLA-F, HLA-G, IGFBP3, IL6, ITPR1, KRAS, LIN52, LIN9, MAP2K3, MAPK1, MAPK11, MAPK14, MAPK3, MCU, MTOR, MYBL2, MYC, NFATC1, NFATC3, NFKB1, NRAS, PIK3CB, PIK3CD, PIK3R3, PPID, PPP1CB, P…
KEGG:04350	TGF-beta signaling pathway	KEGG_17.02.2020	0.00	0.00	0.00	0.00	[-1]	Group008	44.68	42	[ACVR1, ACVR2A, ACVR2B, BAMBI, BMP2, BMP4, BMP8B, CDKN2B, CREBBP, E2F4, FMOD, GREM2, ID2, ID3, INHBA, INHBE, MAPK1, MAPK3, MYC, NEO1, NOG, PPP2R1A, PPP2R1B, RBL1, RGMA, SMAD1, SMAD2, SMAD3, SMAD4, SMAD5, SMAD6, SMAD7, SP1, TFDP1, TGFB1, TGFB2, TGFB3, TGFBR2, THBS1, THSD4, TNF, ZFYVE9]
KEGG:04390	Hippo signaling pathway	KEGG_17.02.2020	0.00	0.00	0.00	0.00	[-1]	Group009	41.56	64	[AJUBA, AMOT, APC, BIRC5, BMP2, BMP4, BMP8B, BTRC, CCND1, CCND2, CDH1, CSNK1E, CTNNA1, CTNNB1, DLG1, DLG3, DVL3, FZD1, FZD4, FZD5, FZD6, GLI2, ID2, LATS2, LLGL1, MOB1A, MPP5, MYC, PPP1CB, PPP1CC, PPP2R1A, PPP2R1B, PPP2R2A, PPP2R2B, PRKCZ, SERPINE1, SMAD1, SMAD2, SMAD3, SMAD4, SMAD7, SNAI2, SOX2, TCF7, TEAD1, TEAD2, TEAD3, TEAD4, TGFB1, TGFB2, TGFB3, TGFBR2, TP53BP2, WNT11, WNT16, WNT2, WNT3, WNT5…
KEGG:04550	Signaling pathways regulating pluripotency of stem cells	KEGG_17.02.2020	0.00	0.00	0.00	0.00	[-1]	Group010	41.43	58	[ACVR1, ACVR2A, ACVR2B, AKT1, AKT3, APC, BMP4, CTNNB1, DVL3, FGF2, FGFR1, FGFR3, FZD1, FZD4, FZD5, FZD6, ID2, ID3, IGF1R, INHBA, INHBE, JAK2, JARID2, KAT6A, KRAS, LIF, LIFR, MAPK1, MAPK11, MAPK14, MAPK3, MYC, NRAS, PCGF2, PCGF3, PCGF5, PIK3CB, PIK3CD, PIK3R3, POU5F1, REST, RIF1, SMAD1, SMAD2, SMAD3, SMAD4, SMAD5, SOX2, STAT3, TBX3, TCF3, TCF7, WNT11, WNT16, WNT2, WNT3, WNT5A, WNT7B]
KEGG:04625	C-type lectin receptor signaling pathway	KEGG_17.02.2020	0.00	0.00	0.00	0.00	[-1]	Group011	42.31	44	[AKT1, AKT3, BCL10, BCL3, CALM1, CALM2, CALML3, CASP1, CASP8, CBLB, CHUK, EGR2, IKBKB, IKBKE, IL12A, IL6, IRF1, ITPR1, KRAS, MALT1, MAP3K14, MAPK1, MAPK11, MAPK14, MAPK3, NFATC1, NFATC3, NFKB1, NFKBIA, NRAS, PIK3CB, PIK3CD, PIK3R3, PPP3CB, PPP3R1, PTGS2, PTPN11, RELA, RELB, RRAS, RRAS2, STAT1, STAT2, TNF]
KEGG:04657	IL-17 signaling pathway	KEGG_17.02.2020	0.00	0.00	0.00	0.00	[-1]	Group012	48.94	46	[CASP3, CASP8, CCL2, CCL20, CEBPB, CHUK, CSF3, CXCL1, CXCL2, CXCL3, CXCL5, CXCL6, CXCL8, ELAVL1, FADD, FOS, FOSL1, HSP90AA1, HSP90AB1, IKBKB, IKBKE, IL6, JUND, MAP3K7, MAPK1, MAPK11, MAPK14, MAPK15, MAPK3, MAPK6, MAPK7, MMP1, MMP3, MMP9, NFKB1, NFKBIA, PTGS2, RELA, SRSF1, TAB2, TNF, TRADD, TRAF3, TRAF3IP2, TRAF5, USP25]
KEGG:04659	Th17 cell differentiation	KEGG_17.02.2020	0.00	0.00	0.00	0.00	[-1]	Group013	40.19	43	[AHR, CD3D, CHUK, FOS, HIF1A, HLA-DOB, HSP90AA1, HSP90AB1, IFNGR2, IKBKB, IL1R1, IL4R, IL6, IL6R, IRF4, JAK2, MAPK1, MAPK11, MAPK14, MAPK3, MTOR, NFATC1, NFATC3, NFKB1, NFKBIA, PLCG1, PPP3CB, PPP3R1, PRKCQ, RELA, RORA, RUNX1, RXRA, SMAD2, SMAD3, SMAD4, STAT1, STAT3, STAT5A, STAT5B, STAT6, TGFB1, TGFBR2]
KEGG:04668	TNF signaling pathway	KEGG_17.02.2020	0.00	0.00	0.00	0.00	[-1]	Group014	56.25	63	[AKT1, AKT3, ATF2, BCL3, BIRC3, CASP3, CASP7, CASP8, CCL2, CCL20, CCL5, CEBPB, CHUK, CREB1, CREB3, CREB5, CSF1, CXCL1, CXCL2, CXCL3, CXCL5, CXCL6, DAB2IP, DNM1L, EDN1, FADD, FOS, ICAM1, IKBKB, IL15, IL6, IRF1, JAG1, JUNB, LIF, MAP2K3, MAP2K4, MAP3K14, MAP3K7, MAPK1, MAPK11, MAPK14, MAPK3, MMP14, MMP3, MMP9, NFKB1, NFKBIA, PIK3CB, PIK3CD, PIK3R3, PTGS2, RELA, SOCS3, TAB1, TAB2, TNF, TRADD, TRAF1, …
KEGG:04722	Neurotrophin signaling pathway	KEGG_17.02.2020	0.00	0.00	0.00	0.00	[-1]	Group015	42.86	51	[ABL1, AKT1, AKT3, ARHGDIB, BAX, BCL2, BDNF, CALM1, CALM2, CALML3, CAMK2D, CDC42, CRK, FOXO3, FRS2, GAB1, IKBKB, IRAK1, IRAK4, IRS1, KIDINS220, KRAS, MAP2K5, MAP3K1, MAP3K3, MAPK1, MAPK11, MAPK14, MAPK3, MAPK7, NFKB1, NFKBIA, NGF, NRAS, NTF3, PIK3CB, PIK3CD, PIK3R3, PLCG1, PSEN2, PTPN11, RELA, RPS6KA1, RPS6KA6, SHC1, SHC3, SHC4, SOS2, TP53, YWHAE, ZNF274]
KEGG:04910	Insulin signaling pathway	KEGG_17.02.2020	0.00	0.00	0.00	0.00	[-1]	Group016	40.15	55	[ACACA, AKT1, AKT3, CALM1, CALM2, CALML3, CBLB, CRK, EIF4E2, ELK1, HK2, IKBKB, INSR, IRS1, KRAS, MAPK1, MAPK3, MKNK2, MTOR, NRAS, PCK2, PHKA1, PHKB, PIK3CB, PIK3CD, PIK3R3, PPP1CB, PPP1CC, PPP1R3B, PPP1R3C, PPP1R3D, PPP1R3E, PRKAA1, PRKAB2, PRKACB, PRKACG, PRKAG2, PRKAR1A, PRKAR2A, PRKAR2B, PRKCZ, PTPRF, PYGB, PYGL, RHEB, RPS6, SHC1, SHC3, SHC4, SOCS1, SOCS2, SOCS3, SOS2, SREBF1, TSC2]
KEGG:04914	Progesterone-mediated oocyte maturation	KEGG_17.02.2020	0.00	0.00	0.00	0.00	[-1]	Group017	41.41	41	[ADCY3, ADCY6, AKT1, AKT3, ANAPC10, ANAPC7, AURKA, BUB1, CCNA2, CCNB1, CCNB2, CCNB3, CDC23, CDC25B, CDC25C, CDC27, CDK1, CDK2, CPEB2, CPEB4, GNAI1, GNAI3, HSP90AA1, HSP90AB1, IGF1R, KIF22, KRAS, MAD1L1, MAD2L1, MAPK1, MAPK11, MAPK14, MAPK3, PIK3CB, PIK3CD, PIK3R3, PKMYT1, PRKACB, PRKACG, RPS6KA1, RPS6KA6]
KEGG:04926	Relaxin signaling pathway	KEGG_17.02.2020	0.00	0.00	0.00	0.00	[-1]	Group018	41.09	53	[ACTA2, ADCY3, ADCY6, AKT1, AKT3, ARRB1, ATF2, COL1A1, COL1A2, COL3A1, COL4A1, COL4A2, CREB1, CREB3, CREB5, EDN1, EGFR, FOS, GNAI1, GNAI3, GNB4, GNG12, KRAS, MAP2K4, MAPK1, MAPK11, MAPK14, MAPK3, MMP1, MMP2, MMP9, NFKB1, NFKBIA, NRAS, PIK3CB, PIK3CD, PIK3R3, PLCB1, PLCB4, PRKACB, PRKACG, PRKCZ, RELA, SHC1, SHC3, SHC4, SMAD2, SOS2, TGFB1, TGFBR2, VEGFA, VEGFB, VEGFC]
KEGG:04931	Insulin resistance	KEGG_17.02.2020	0.00	0.00	0.00	0.00	[-1]	Group019	43.52	47	[AKT1, AKT3, CREB1, CREB3, CREB5, GFPT2, IKBKB, IL6, INSR, IRS1, MLX, MTOR, NFKB1, NFKBIA, NR1H2, PCK2, PIK3CB, PIK3CD, PIK3R3, PPARA, PPP1CB, PPP1CC, PPP1R3B, PPP1R3C, PPP1R3D, PPP1R3E, PRKAA1, PRKAB2, PRKAG2, PRKCQ, PRKCZ, PTEN, PTPA, PTPN11, PTPRF, PYGB, PYGL, RELA, RPS6KA1, RPS6KA6, SLC27A1, SLC27A3, SLC2A1, SOCS3, SREBF1, STAT3, TNF]
GO:0043044	ATP-dependent chromatin remodeling	GO_BiologicalProcess-EBI-UniProt-GOA_17.02.2020_00h00	0.00	0.00	0.00	0.00	[5, 7]	Group020	44.95	49	[ACTL6A, ANP32E, APOBEC3C, BHLHE40, CENPA, CENPC, CENPCP1, CENPH, CENPI, CENPK, CENPL, CENPM, CENPN, CENPQ, CENPS, CENPT, CENPU, CENPW, CENPX, CHD3, CHD8, ERCC6, H4C3, H4C8, HDAC1, HJURP, HLA-F, HLA-J, HNRNPC, ITGB3BP, KNL1, MBD3, MIS18A, MIS18BP1, NASP, NPM1, OIP5, PSME4, RUVBL1, SMARCA2, SMARCA4, SMARCA5, SMARCC1, SMARCC2, SMARCD2, SMARCE1, SPTY2D1, TPM1, ZNHIT1]
KEGG:04933	AGE-RAGE signaling pathway in diabetic complications	KEGG_17.02.2020	0.00	0.00	0.00	0.00	[-1]	Group021	59.00	59	[AKT1, AKT3, BAX, BCL2, CASP3, CCL2, CCND1, CDC42, CDK4, CDKN1B, COL1A1, COL1A2, COL3A1, COL4A1, COL4A2, CXCL8, EDN1, F3, FN1, ICAM1, IL6, JAK2, KRAS, MAPK1, MAPK11, MAPK14, MAPK3, MMP2, NFATC1, NFKB1, NOX4, NRAS, PIK3CB, PIK3CD, PIK3R3, PIM1, PLCB1, PLCB4, PLCD1, PLCG1, PRKCZ, RELA, SERPINE1, SMAD2, SMAD3, SMAD4, STAT1, STAT3, STAT5A, STAT5B, TGFB1, TGFB2, TGFB3, TGFBR2, TNF, VCAM1, VEGFA, VEGFB…
KEGG:04935	Growth hormone synthesis, secretion and action	KEGG_17.02.2020	0.00	0.00	0.00	0.00	[-1]	Group022	42.86	51	[ADCY3, ADCY6, AKT1, AKT3, ATF2, BCAR1, CREB1, CREB3, CREB5, CREBBP, CRK, FOS, GHR, GNAI1, GNAI3, IGFBP3, IRS1, ITPR1, JAK2, JUNB, KRAS, MAP2K3, MAP2K4, MAP3K1, MAPK1, MAPK11, MAPK14, MAPK3, MTOR, NRAS, PIK3CB, PIK3CD, PIK3R3, PLCB1, PLCB4, PLCG1, PRKACB, PRKACG, PRKCG, SHC1, SHC3, SHC4, SOCS1, SOCS2, SOCS3, SOS2, SSTR1, STAT1, STAT3, STAT5A, STAT5B]
KEGG:05132	Salmonella infection	KEGG_17.02.2020	0.00	0.00	0.00	0.00	[-1]	Group023	40.19	86	[ABI1, AKT1, AKT3, ANXA2, ARF1, ARPC2, BAX, BCL2, BIRC3, CASP1, CASP3, CASP7, CASP8, CDC42, CHUK, CSE1L, CTNNB1, CXCL8, CYCS, CYFIP2, CYTH1, DYNC1LI1, DYNC2H1, DYNLRB1, DYNLRB2, DYNLT3, EXOC2, EXOC5, FADD, FGD4, FHOD1, FLNC, FOS, GCC2, HSP90AA1, HSP90AB1, IKBKB, IL6, IRAK1, IRAK4, KPNA1, KPNA3, LY96, M6PR, MAP2K3, MAP2K4, MAP3K7, MAPK1, MAPK11, MAPK14, MAPK3, MYC, MYH15, MYL6, MYO6, NFKB1, NFKBIA…
KEGG:05135	Yersinia infection	KEGG_17.02.2020	0.00	0.00	0.00	0.00	[-1]	Group024	41.67	50	[ACTR2, ACTR3, AKT1, AKT3, ARHGEF1, ARHGEF28, BCAR1, CASP1, CCL2, CDC42, CHUK, CRK, CXCL8, FN1, FOS, IKBKB, IL6, IRAK1, IRAK4, IRF3, ITGA4, ITGA5, LIMK1, MAP2K3, MAP2K4, MAP3K7, MAPK1, MAPK11, MAPK14, MAPK3, NFATC1, NFATC3, NFKB1, NFKBIA, PIK3CB, PIK3CD, PIK3R3, PKN1, PLCG1, RAC2, RELA, ROCK2, RPS6KA1, RPS6KA6, TAB1, TAB2, TNF, VAV3, WIPF1, WIPF3]
GO:0003729	mRNA binding	GO_MolecularFunction-EBI-UniProt-GOA_17.02.2020_00h00	0.00	0.00	0.00	0.00	[5]	Group025	41.85	149	[AQR, ASPA, ASPM, AUH, C1QBP, C3, CELF1, CELF2, CIRBP, CLUH, CPEB2, CPEB4, CPSF1, CPSF6, CRYZ, CSDC2, CSTF2, CSTF2T, DCP1B, DDX3X, DDX5, DDX6, DHFR2, DHX33, DHX36, DHX9, DNM1L, EIF2B1, EIF2B2, EIF2B4, EIF3A, EIF3D, EIF4A1, EIF4A3, EIF4G1, EIF4G2, EIF4G3, EIF6, ELAVL1, ELAVL4, EXOSC9, FMR1, FMR1-IT1, FUS, FXR1, FXR2, FYTTD1, GEMIN5, GNL3, HARS1, HNRNPA1, HNRNPA2B1, HNRNPA3, HNRNPAB, HNRNPC, HNRNPD…
KEGG:05142	Chagas disease (American trypanosomiasis)	KEGG_17.02.2020	0.00	0.00	0.00	0.00	[-1]	Group026	42.16	43	[AKT1, AKT3, C3, CASP8, CCL2, CCL5, CD3D, CHUK, CXCL8, FADD, FOS, GNAI1, GNAI3, IFNGR2, IKBKB, IL12A, IL6, IRAK1, IRAK4, MAP2K4, MAPK1, MAPK11, MAPK14, MAPK3, NFKB1, NFKBIA, PIK3CB, PIK3CD, PIK3R3, PLCB1, PLCB4, PPP2R1A, PPP2R1B, PPP2R2A, PPP2R2B, RELA, SERPINE1, SMAD2, TGFB1, TGFB2, TGFB3, TGFBR2, TNF]
KEGG:05145	Toxoplasmosis	KEGG_17.02.2020	0.00	0.00	0.00	0.00	[-1]	Group027	44.64	50	[AKT1, AKT3, BCL2, BCL2L1, BIRC3, CASP3, CASP8, CASP9, CHUK, CYCS, GNAI1, GNAI3, HLA-DOB, HSPA1A, HSPA8, IFNGR2, IKBKB, IL10RB, IL12A, IRAK1, IRAK4, ITGA6, JAK2, LAMA4, LAMA5, LAMB1, LAMB2, LAMB3, LAMC1, LDLR, LY96, MAP2K3, MAP3K7, MAPK1, MAPK11, MAPK14, MAPK3, NFKB1, NFKBIA, RELA, SOCS1, STAT1, STAT3, TAB1, TAB2, TGFB1, TGFB2, TGFB3, TNF, XIAP]
KEGG:05146	Amoebiasis	KEGG_17.02.2020	0.00	0.00	0.00	0.00	[-1]	Group028	43.14	44	[ACTN1, ARG2, C8G, CASP3, CD1B, CD1D, COL1A1, COL1A2, COL3A1, COL4A1, COL4A2, CXCL1, CXCL2, CXCL3, CXCL8, FN1, IL12A, IL1R1, IL6, LAMA4, LAMA5, LAMB1, LAMB2, LAMB3, LAMC1, NFKB1, PIK3CB, PIK3CD, PIK3R3, PLCB1, PLCB4, PRDX1, PRKACB, PRKACG, PRKCG, RAB5B, RAB5C, RAB7A, RELA, TGFB1, TGFB2, TGFB3, TNF, VCL]
KEGG:05160	Hepatitis C	KEGG_17.02.2020	0.00	0.00	0.00	0.00	[-1]	Group029	42.58	66	[AKT1, AKT3, APAF1, BAX, BID, CASP3, CASP8, CASP9, CCND1, CDK2, CDK4, CDK6, CDKN1A, CHUK, CLDN1, CLDN11, CLDN8, CTNNB1, CYCS, E2F1, EGF, EGFR, EIF2AK2, EIF2AK3, EIF2S1, FADD, IKBKB, IKBKE, IRF3, IRF7, KRAS, LDLR, MAPK1, MAPK3, MX1, MYC, NFKB1, NFKBIA, NRAS, PIAS1, PIK3CB, PIK3CD, PIK3R3, PPARA, PPP2R1A, PPP2R1B, PPP2R2A, PPP2R2B, RB1, RELA, RSAD2, RXRA, SCARB1, SOCS3, SOS2, STAT1, STAT2, STAT3, T…
KEGG:05162	Measles	KEGG_17.02.2020	0.00	0.00	0.00	0.00	[-1]	Group030	41.30	57	[ADAR, AKT1, AKT3, APAF1, BAX, BCL2, BCL2L1, BID, CASP3, CASP8, CASP9, CBLB, CCND1, CCND2, CCNE1, CCNE2, CD3D, CD46, CDK2, CDK4, CDK6, CDKN1B, CHUK, CYCS, EIF2AK2, EIF2AK3, EIF2S1, FADD, FOS, HSPA1A, HSPA8, IKBKB, IKBKE, IL12A, IL6, IRAK1, IRAK4, IRF3, IRF7, MAP3K7, MX1, NFKB1, NFKBIA, PIK3CB, PIK3CD, PIK3R3, RCHY1, RELA, STAT1, STAT2, STAT3, STAT5A, STAT5B, TAB2, TP53, TRADD, TRAF3]
GO:0043407	negative regulation of MAP kinase activity	GO_BiologicalProcess-EBI-UniProt-GOA_17.02.2020_00h00	0.00	0.00	0.00	0.00	[8, 9, 10, 11, 12]	Group031	41.23	47	[ABI2, ARL6IP1, ATR, BIRC3, BMP4, CAV1, CAV3, CDK5RAP3, DAB2IP, DNAJA1, DNAJB6, DUSP1, DUSP10, DUSP12, DUSP14, DUSP16, DUSP18, DUSP2, DUSP4, DUSP5, DUSP6, GPS1, HIPK3, HMGCR, INHBA, KLF6, LYN, MAGI2, NDRG1, NPPA, PAQR3, PDCD4, PDCD6IP, PLEKHM2, PPP2R1A, PSMG1, PTPN22, RGS3, RGS4, SFRP1, SFRP2, SPRED3, SPRY2, SPRY4, STK38, WDR1, ZNF675]
KEGG:05163	Human cytomegalovirus infection	KEGG_17.02.2020	0.00	0.00	0.00	0.00	[-1]	Group032	43.56	98	[ADCY3, ADCY6, AKAP13, AKT1, AKT3, ARHGEF1, ATF2, BAX, BCAR1, BID, CALM1, CALM2, CALML3, CASP3, CASP8, CASP9, CCL2, CCL5, CCND1, CDK4, CDK6, CDKN1A, CDKN2A, CHUK, CREB1, CREB3, CREB5, CRK, CTNNB1, CXCL12, CXCL8, CYCS, E2F1, EGFR, ELK1, FADD, GNA12, GNA13, GNAI1, GNAI3, GNB4, GNG12, HLA-A, HLA-C, HLA-F, HLA-G, IKBKB, IL10RB, IL1R1, IL6, IL6R, IRF3, ITGAV, ITGB3, ITPR1, KRAS, MAPK1, MAPK11, MAPK14,…
KEGG:05165	Human papillomavirus infection	KEGG_17.02.2020	0.00	0.00	0.00	0.00	[-1]	Group033	43.33	143	[AKT1, AKT3, APC, ATP6V0A2, ATP6V0D1, ATP6V0E2, ATP6V1A, ATP6V1B2, ATP6V1C1, ATP6V1D, ATP6V1G2, ATP6V1H, ATR, BAX, CASP3, CASP8, CCNA2, CCND1, CCND2, CCNE1, CCNE2, CDC42, CDK2, CDK4, CDK6, CDKN1A, CDKN1B, CHUK, COL1A1, COL1A2, COL4A1, COL4A2, COL6A1, COL6A2, COL6A6, CREB1, CREB3, CREB5, CREBBP, CTNNB1, DLG1, DLG3, DVL3, E2F1, EGF, EGFR, EIF2AK2, FADD, FN1, FZD1, FZD4, FZD5, FZD6, HDAC1, HES2, HEY…
KEGG:05166	Human T-cell leukemia virus 1 infection	KEGG_17.02.2020	0.00	0.00	0.00	0.00	[-1]	Group034	47.49	104	[ADCY3, ADCY6, AKT1, AKT3, ANAPC10, ANAPC7, ATF2, ATR, BAX, BCL2L1, BUB1B, CCNA2, CCNB2, CCND1, CCND2, CCNE1, CCNE2, CD3D, CDC20, CDC23, CDC27, CDK2, CDK4, CDKN1A, CDKN2A, CDKN2B, CDKN2C, CHEK1, CHUK, CREB1, CREB3, CREB5, CREBBP, CRTC3, DLG1, E2F1, EGR2, ELK1, ESPL1, ETS1, ETS2, FDPS, FOS, FOSL1, HLA-A, HLA-C, HLA-DOB, HLA-F, HLA-G, ICAM1, IKBKB, IL15, IL1R1, IL6, KAT2B, KRAS, MAD1L1, MAD2L1, MAP…
KEGG:05167	Kaposi sarcoma-associated herpesvirus infection	KEGG_17.02.2020	0.00	0.00	0.00	0.00	[-1]	Group035	43.01	80	[AKT1, AKT3, BAX, BID, C3, CALM1, CALM2, CALML3, CASP3, CASP8, CASP9, CCND1, CDK4, CDK6, CDKN1A, CHUK, CLEC2B, CREB1, CREBBP, CTNNB1, CXCL1, CXCL2, CXCL3, CXCL8, CYCS, E2F1, EIF2AK2, FADD, FGF2, FOS, GABARAPL1, GNB4, GNG12, HIF1A, HLA-A, HLA-C, HLA-F, HLA-G, ICAM1, IKBKB, IKBKE, IL6, IRF3, IRF7, ITPR1, JAK2, KRAS, LYN, MAP2K4, MAPK1, MAPK11, MAPK14, MAPK3, MICB, MTOR, MYC, NFATC1, NFATC3, NFKB1, …
GO:0003730	mRNA 3'-UTR binding	GO_MolecularFunction-EBI-UniProt-GOA_17.02.2020_00h00	0.00	0.00	0.00	0.00	[6]	Group036	46.55	54	[AUH, CIRBP, CPEB2, CPEB4, CPSF1, CRYZ, CSDC2, DDX5, DHX36, ELAVL1, ELAVL4, EXOSC9, FMR1, FMR1-IT1, FUS, FXR1, FXR2, GEMIN5, HNRNPA2B1, HNRNPC, HNRNPD, HNRNPL, HNRNPU, IGF2BP1, IGF2BP2, IGF2BP3, ILF3, IMMP2L, KHSRP, MEX3D, NOVA1, NUDT21, PABPC1L, PUM2, RBM24, RBM4, RBMS3, RC3H1, RNF13, RNF20, RNF40, SECISBP2, SECISBP2L, SPPL2A, TAF15, TARDBP, TIA1, TIAL1, TP53, XPNPEP1, YBX3, ZBP1, ZC3H12A, ZFP36…
KEGG:05169	Epstein-Barr virus infection	KEGG_17.02.2020	0.00	0.00	0.00	0.00	[-1]	Group037	44.78	90	[AKT1, AKT3, APAF1, BAX, BCL2, BID, CASP3, CASP8, CASP9, CCNA2, CCND1, CCND2, CCNE1, CCNE2, CD3D, CDK2, CDK4, CDK6, CDKN1A, CDKN1B, CHUK, CYCS, DDB2, E2F1, EIF2AK2, FADD, HDAC1, HLA-A, HLA-C, HLA-DOB, HLA-F, HLA-G, ICAM1, IKBKB, IKBKE, IL6, IRAK1, IRAK4, IRF3, IRF7, LYN, MAP2K3, MAP2K4, MAP3K14, MAP3K7, MAPK11, MAPK14, MYC, NCOR2, NEDD4, NFKB1, NFKBIA, PIK3CB, PIK3CD, PIK3R3, POLK, PSMC2, PSMC3, …
KEGG:05200	Pathways in cancer	KEGG_17.02.2020	0.00	0.00	0.00	0.00	[-1]	Group038	41.81	222	[ABL1, ADCY3, ADCY6, AKT1, AKT3, APAF1, APC, APPL1, AR, ARHGEF1, ARNT, ARNT2, BAX, BCL2, BCL2L1, BDKRB1, BID, BIRC3, BIRC5, BMP2, BMP4, CALM1, CALM2, CALML3, CAMK2D, CASP3, CASP7, CASP8, CASP9, CCNA2, CCND1, CCND2, CCNE1, CCNE2, CDC42, CDH1, CDK2, CDK4, CDK6, CDKN1A, CDKN1B, CDKN2A, CDKN2B, CEBPA, CHUK, CKS2, COL4A1, COL4A2, CREBBP, CRK, CTBP1, CTNNA1, CTNNB1, CUL2, CXCL12, CXCL8, CYCS, DDB2, DVL…
KEGG:05202	Transcriptional misregulation in cancer	KEGG_17.02.2020	0.00	0.00	0.00	0.00	[-1]	Group039	41.94	78	[AFF1, ARNT2, ASPSCR1, BAX, BCL2A1, BCL2L1, BIRC3, BMP2K, CCNA2, CCND2, CCNT2, CDKN1A, CDKN1B, CDKN2C, CEBPA, CEBPB, CXCL8, DDB2, DDIT3, DDX5, DUSP6, ERG, ETV4, ETV5, ETV6, EWSR1, FLI1, FUS, GZMB, H3C4, HDAC1, HHEX, HOXA10, ID2, IGF1R, IGFBP3, IL6, JUP, LDB1, MAF, MAX, MEF2C, MET, MLLT3, MMP3, MMP9, MYC, NCOR1, NFKB1, NFKBIZ, NR4A3, NSD2, PBX1, PBX3, PDGFA, PER2, PLAT, PLAU, POLK, PPARG, RELA, RU…
KEGG:05203	Viral carcinogenesis	KEGG_17.02.2020	0.00	0.00	0.00	0.00	[-1]	Group040	44.78	90	[ACTN1, ATF2, ATP6V0D1, BAX, C3, CASP3, CASP8, CCNA2, CCND1, CCND2, CCNE1, CCNE2, CDC20, CDC42, CDK1, CDK2, CDK4, CDK6, CDKN1A, CDKN1B, CDKN2A, CDKN2B, CHEK1, CREB1, CREB3, CREB5, CREBBP, DDX3X, DLG1, EGR2, EIF2AK2, GSN, GTF2A2, GTF2E1, GTF2E2, GTF2H1, H2BC21, H2BC5, H4C3, H4C8, HDAC1, HDAC8, HLA-A, HLA-C, HLA-F, HLA-G, HNRNPK, IRF3, IRF7, KAT2B, KRAS, LYN, MAD1L1, MAPK1, MAPK3, NFKB1, NFKBIA, NR…
KEGG:05205	Proteoglycans in cancer	KEGG_17.02.2020	0.00	0.00	0.00	0.00	[-1]	Group041	47.55	97	[AKT1, AKT3, ANK2, ARHGEF1, CAMK2D, CASP3, CAV1, CAV3, CCND1, CDC42, CDKN1A, COL1A1, COL1A2, CTNNB1, CTTN, DDX5, DROSHA, EGFR, ELK1, ESR1, FGF2, FGFR1, FLNC, FN1, FRS2, FZD1, FZD4, FZD5, FZD6, GAB1, HBEGF, HGF, HIF1A, HPSE2, HSPB2, IGF1R, IQGAP1, ITGA2, ITGA5, ITGAV, ITGB3, ITGB5, ITPR1, KRAS, MAPK1, MAPK11, MAPK14, MAPK3, MET, MMP2, MMP9, MTOR, MYC, NRAS, PDCD4, PIK3CB, PIK3CD, PIK3R3, PLAU, PLA…
KEGG:05210	Colorectal cancer	KEGG_17.02.2020	0.00	0.00	0.00	0.00	[-1]	Group042	51.16	44	[AKT1, AKT3, APC, APPL1, BAX, BCL2, BIRC5, CASP3, CASP9, CCND1, CDKN1A, CTNNB1, CYCS, DDB2, EGF, EGFR, EREG, FOS, KRAS, MAPK1, MAPK3, MSH2, MTOR, MYC, NRAS, PIK3CB, PIK3CD, PIK3R3, PMAIP1, POLK, RAC2, RALA, RALB, RALGDS, SMAD2, SMAD3, SMAD4, SOS2, TCF7, TGFB1, TGFB2, TGFB3, TGFBR2, TP53]
KEGG:05215	Prostate cancer	KEGG_17.02.2020	0.00	0.00	0.00	0.00	[-1]	Group043	51.55	50	[AKT1, AKT3, AR, BCL2, CASP9, CCND1, CCNE1, CCNE2, CDK2, CDKN1A, CDKN1B, CHUK, CREB1, CREB3, CREB5, CREBBP, CTNNB1, E2F1, EGF, EGFR, ERG, ETV5, FGFR1, HSP90AA1, HSP90AB1, IGF1R, IKBKB, KRAS, MAPK1, MAPK3, MMP3, MMP9, MTOR, NFKB1, NFKBIA, NRAS, PDGFA, PIK3CB, PIK3CD, PIK3R3, PLAT, PLAU, PTEN, RB1, RELA, SOS2, SRD5A2, TCF7, TP53, ZEB1]
KEGG:05220	Chronic myeloid leukemia	KEGG_17.02.2020	0.00	0.00	0.00	0.00	[-1]	Group044	61.84	47	[ABL1, AKT1, AKT3, BAX, BCL2L1, CCND1, CDK4, CDK6, CDKN1A, CDKN1B, CDKN2A, CHUK, CRK, CTBP1, DDB2, E2F1, HDAC1, IKBKB, KRAS, MAPK1, MAPK3, MECOM, MYC, NFKB1, NFKBIA, NRAS, PIK3CB, PIK3CD, PIK3R3, POLK, PTPN11, RB1, RELA, RUNX1, SHC1, SHC3, SHC4, SMAD3, SMAD4, SOS2, STAT5A, STAT5B, TGFB1, TGFB2, TGFB3, TGFBR2, TP53]
GO:0005730	nucleolus	GO_CellularComponent-EBI-UniProt-GOA_17.02.2020_00h00	0.00	0.00	0.00	0.00	[4, 5, 6, 7]	Group045	40.72	478	[ABL1, ABT1, ACACA, ACAT2, ACSL5, ACVR1, ADAR, ADARB2, AEN, AGTPBP1, AKNA, ANG, ANP32B, ARFGEF1, ARNTL2, ATF3, ATXN1, ATXN1L, BCKDHB, BCL2A1, BLM, BMS1, BMT2, BTBD10, BTRC, BVES, BYSL, C1D, C1QBP, CA9, CAD, CAMTA1, CAPG, CBFA2T3, CBX5, CCHCR1, CCND2, CD1B, CD46, CDC14B, CDCA7L, CDCA8, CDK2, CDK4, CDK5RAP3, CDK8, CDKN1A, CDKN2A, CDKN2AIP, CEBPA, CEL, CENPH, CENPW, CEP43, CEP85, CHD3, CHD7, CHL1, C…
KEGG:05224	Breast cancer	KEGG_17.02.2020	0.00	0.00	0.00	0.00	[-1]	Group046	40.14	59	[AKT1, AKT3, APC, BAX, BRCA1, CCND1, CDK4, CDK6, CDKN1A, CTNNB1, DDB2, DVL3, E2F1, EGF, EGFR, ESR1, ESR2, FGF2, FGF5, FGF7, FGFR1, FOS, FRAT2, FZD1, FZD4, FZD5, FZD6, HEY1, IGF1R, JAG1, KIT, KRAS, LRP6, MAPK1, MAPK3, MTOR, MYC, NOTCH2, NOTCH3, NRAS, PIK3CB, PIK3CD, PIK3R3, POLK, PTEN, RB1, SHC1, SHC3, SHC4, SOS2, SP1, TCF7, TP53, WNT11, WNT16, WNT2, WNT3, WNT5A, WNT7B]
KEGG:05225	Hepatocellular carcinoma	KEGG_17.02.2020	0.00	0.00	0.00	0.00	[-1]	Group047	44.64	75	[ACTL6A, AKT1, AKT3, APC, BAX, BCL2L1, BRD7, CCND1, CDK4, CDK6, CDKN1A, CDKN2A, CTNNB1, DDB2, DVL3, E2F1, EGFR, ELK1, FRAT2, FZD1, FZD4, FZD5, FZD6, GAB1, GSTA3, GSTA4, GSTM5, GSTT1, HGF, HMOX1, IGF1R, KRAS, LRP6, MAPK1, MAPK3, MET, MTOR, MYC, NFE2L2, NRAS, PIK3CB, PIK3CD, PIK3R3, PLCG1, POLK, PRKCG, PTEN, RB1, SHC1, SHC3, SHC4, SMAD2, SMAD3, SMAD4, SMARCA2, SMARCA4, SMARCC1, SMARCC2, SMARCD2, SM…
KEGG:05226	Gastric cancer	KEGG_17.02.2020	0.00	0.00	0.00	0.00	[-1]	Group048	44.97	67	[ABCB1, AKT1, AKT3, APC, BAX, BCL2, CCND1, CCNE1, CCNE2, CDH1, CDK2, CDKN1A, CDKN1B, CDKN2B, CDX2, CTNNA1, CTNNB1, DDB2, DVL3, E2F1, EGF, EGFR, FGF2, FGF5, FGF7, FRAT2, FZD1, FZD4, FZD5, FZD6, GAB1, HGF, JUP, KRAS, LRP6, MAPK1, MAPK3, MET, MTOR, MYC, NRAS, PIK3CB, PIK3CD, PIK3R3, POLK, RB1, RXRA, SHC1, SHC3, SHC4, SHH, SMAD2, SMAD3, SMAD4, SOS2, TCF7, TGFB1, TGFB2, TGFB3, TGFBR2, TP53, WNT11, WNT…
KEGG:05418	Fluid shear stress and atherosclerosis	KEGG_17.02.2020	0.00	0.00	0.00	0.00	[-1]	Group049	45.32	63	[ACVR1, ACVR2A, ACVR2B, AKT1, AKT3, ARHGEF2, BCL2, BMP4, CALM1, CALM2, CALML3, CAV1, CAV3, CCL2, CHUK, CTNNB1, CYBA, DUSP1, EDN1, FOS, GSTA3, GSTA4, GSTM5, GSTT1, HMOX1, HSP90AA1, HSP90AB1, ICAM1, IKBKB, IL1R1, ITGAV, ITGB3, KLF2, MAP2K4, MAP2K5, MAP3K7, MAPK11, MAPK14, MAPK7, MEF2C, MMP2, MMP9, NCF2, NFE2L2, NFKB1, PDGFA, PIK3CB, PIK3CD, PIK3R3, PLAT, PRKAA1, PRKCZ, RAC2, RELA, SDC1, SDC2, SDC4,…
R-HSA:1169410	Antiviral mechanism by IFN-stimulated genes	REACTOME_Pathways_17.02.2020	0.00	0.00	0.00	0.00	[-1]	Group050	49.38	40	[ABCE1, EIF2AK2, EIF4A1, EIF4A3, EIF4E2, EIF4E3, EIF4G1, EIF4G2, EIF4G3, IRF3, KPNA1, KPNA2, KPNA3, MAPK3, MX1, NDC1, NEDD4, NUP107, NUP133, NUP153, NUP188, NUP205, NUP214, NUP35, NUP42, NUP43, NUP58, NUP93, NUP98, PDE12, PIN1, PLCG1, PPM1B, RAE1, SEC13, SEH1L, STAT1, TRIM25, UBE2L6, UBE2N]
GO:0005819	spindle	GO_CellularComponent-EBI-UniProt-GOA_17.02.2020_00h00	0.00	0.00	0.00	0.00	[4, 5, 6, 7]	Group051	43.26	199	[AIMP1, AKT1, ANXA11, APC, ARHGEF2, ARL2BP, ASPM, AURKA, AURKB, BCCIP, BIRC5, BNIP2, BORA, BRD8, BUB1B, C11orf58, CALM1, CALM2, CAPG, CBX3, CCNB1, CD46, CDC14B, CDC20, CDC25B, CDC27, CDC42, CDC6, CDCA8, CDK1, CDK5RAP2, CDK7, CDKN1A, CENPE, CENPF, CEP104, CEP128, CEP295, CEP63, CEP85, CEP89, CETN1, CHAMP1, CHL1, CIAO1, CKAP2, CKAP2L, CKAP5, CLASP2, CLTA, CLTC, CRIP2, CSPP1, CTNNB1, CTTN, CXCL6, DC…
R-HSA:157118	Signaling by NOTCH	REACTOME_Pathways_17.02.2020	0.00	0.00	0.00	0.00	[-1]	Group052	41.70	98	[ACTA2, ADAM17, AKT1, APH1B, ARRB1, ATP2A2, B4GALT1, CCNC, CCND1, CDK8, CREB1, CREBBP, DLGAP5, DLK1, DTX4, E2F1, EGF, EGFR, ELF3, FBXW7, GZMB, H2AC8, H2AJ, H2AX, H2AZ1, H2AZ2, H2BC21, H2BC5, H3C4, H4C3, H4C8, HDAC1, HDAC8, HEY1, HIF1A, JAG1, KAT2B, MAML1, MAML3, MDK, MIB1, MOV10, MYC, NCOR1, NCOR2, NEURL1B, NOTCH2, NOTCH3, NUMB, PBX1, PLXND1, PSEN2, PSMA1, PSMA2, PSMA3, PSMA4, PSMA5, PSMB1, PSMB2…
R-HSA:15869	Metabolism of nucleotides	REACTOME_Pathways_17.02.2020	0.00	0.00	0.00	0.00	[-1]	Group053	40.59	41	[ADA, ADK, ADPRM, ADSS1, AK4, AK5, AK9, AMPD3, ATIC, CAD, CDA, CTPS1, CTPS2, DTYMK, DUT, ENTPD6, ENTPD7, GART, GLRX, GMPR2, IMPDH1, IMPDH2, LHPP, NME1, NME3, NME4, NT5C3A, NUDT9, PAICS, PPAT, RRM1, RRM2, SAMHD1, TK1, TK2, TXNRD1, TYMP, TYMS, UPB1, UPP1, XDH]
GO:0005876	spindle microtubule	GO_CellularComponent-EBI-UniProt-GOA_17.02.2020_00h00	0.00	0.00	0.00	0.00	[5, 6, 7, 8]	Group054	50.00	40	[AURKA, AURKB, BIRC5, BRD8, C11orf58, CALM1, CALM2, CDC27, CDK1, CDK7, CDKN1A, CENPE, CEP295, CLASP2, CLTC, DYNLT3, HAUS2, HNRNPU, KIF11, KIF18A, KIF18B, KIF2A, KIF3B, KIF4A, KIFAP3, KNTC1, MAPRE1, MAPRE3, NUMA1, NUSAP1, PAFAH1B1, PRC1, SF3B1, SKA1, SKA3, TET2, TUBG1, TUBGCP3, YWHAE, ZW10]
R-HSA:166520	Signaling by NTRKs	REACTOME_Pathways_17.02.2020	0.00	0.00	0.00	0.00	[-1]	Group055	41.58	42	[AP2M1, BAX, BDNF, CDK5, CLTA, CLTC, CREB1, CRK, DNAL4, DUSP4, DUSP6, ELK1, FRS2, GAB1, IRS1, KIDINS220, KRAS, MAP2K5, MAPK1, MAPK11, MAPK14, MAPK3, MAPK7, MEF2C, NGF, NRAS, NTF3, PIK3CB, PLCG1, PPP2R1A, PPP2R1B, PPP2R5D, PTPN11, PTPRS, RALA, RALB, RALGDS, RPS6KA1, SH3GL2, SHC1, SHC3, STAT3]
R-HSA:195253	Degradation of beta-catenin by the destruction complex	REACTOME_Pathways_17.02.2020	0.00	0.00	0.00	0.00	[-1]	Group056	51.81	43	[APC, BTRC, CTBP1, CTNNB1, FRAT2, HDAC1, PPP2R1A, PPP2R1B, PPP2R5A, PPP2R5D, PSMA1, PSMA2, PSMA3, PSMA4, PSMA5, PSMB1, PSMB2, PSMB3, PSMB5, PSMB6, PSMB7, PSMB8, PSMC2, PSMC3, PSMC4, PSMC5, PSMD1, PSMD11, PSMD12, PSMD13, PSMD2, PSMD3, PSMD5, PSMD6, PSMD7, PSMD9, PSME1, PSME4, TCF7, TLE1, TLE2, TLE3, TLE4]
R-HSA:195258	RHO GTPase Effectors	REACTOME_Pathways_17.02.2020	0.00	0.00	0.00	0.00	[-1]	Group057	41.59	136	[ABI1, ABI2, ABL1, ACTR2, ACTR3, AR, ARPC2, AURKB, BIRC5, BUB1, BUB1B, CALM1, CALM2, CDC20, CDC25C, CDC42, CDCA8, CDH1, CDKN1B, CENPA, CENPC, CENPE, CENPF, CENPH, CENPI, CENPK, CENPL, CENPM, CENPN, CENPQ, CENPS, CENPT, CENPU, CKAP5, CLASP2, CTNNA1, CTNNB1, CTTN, CYBA, CYFIP2, DAAM1, DIAPH3, DSN1, DVL3, DYNC1LI1, ERCC6L, EVL, GOPC, H2AC8, H2AJ, H2AX, H2AZ1, H2AZ2, H2BC21, H2BC5, H3C4, H4C3, H4C8, …
R-HSA:2219528	PI3K/AKT Signaling in Cancer	REACTOME_Pathways_17.02.2020	0.00	0.00	0.00	0.00	[-1]	Group058	41.58	42	[AKT1, AKT1S1, AKT3, CASP9, CDKN1A, CDKN1B, CHUK, CREB1, EGF, EGFR, EREG, ESR1, ESR2, FGF2, FGF5, FGF7, FGFR1, FGFR3, FOXO3, FOXO4, FRS2, GAB1, HBEGF, HGF, IRS1, KIT, KITLG, MAPKAP1, MET, MLST8, MTOR, NRG1, PDGFA, PIK3CB, PIK3CD, PIK3R3, PRR5, PTEN, PTPN11, RAC2, RHOG, TSC2]
GO:0044839	cell cycle G2/M phase transition	GO_BiologicalProcess-EBI-UniProt-GOA_17.02.2020_00h00	0.00	0.00	0.00	0.00	[4, 5]	Group059	49.23	96	[ABCB1, ACTR1A, ACVR1, AJUBA, AKAP8L, ARPP19, AURKA, AZIN1, BACH1, BORA, BRIP1, BTRC, CALM1, CALM2, CCNA2, CCNB1, CCNB2, CCNY, CDC25B, CDC25C, CDC42EP1, CDC42EP4, CDK1, CDK2, CDK5RAP2, CDK7, CDKN1A, CDKN2A, CDKN2B, CENPJ, CEP192, CEP43, CEP63, CEP70, CEP76, CEP78, CETN2, CHEK1, CKAP5, CSNK1E, DDR1, ENSA, FBXL12, FBXL7, FOXM1, HAUS2, HAUS6, HAUS7, HSP90AA1, KHDRBS1, LAP3, MAPRE1, MARK4, MASTL, MEL…
R-HSA:3371556	Cellular response to heat stress	REACTOME_Pathways_17.02.2020	0.00	0.00	0.00	0.00	[-1]	Group060	48.31	43	[AKT1S1, ATR, CAMK2D, CREBBP, CRYAB, DNAJB6, EEF1A1, FKBP4, HSP90AA1, HSP90AB1, HSPA12A, HSPA13, HSPA1A, HSPA4, HSPA5, HSPA8, HSPA9, HSPH1, MAPK1, MAPK3, MLST8, MTOR, NDC1, NUP107, NUP133, NUP153, NUP188, NUP205, NUP214, NUP35, NUP42, NUP43, NUP58, NUP93, NUP98, PTGES3, RAE1, RPA2, SEC13, SEH1L, SIRT1, ST13, YWHAE]
R-HSA:3700989	Transcriptional Regulation by TP53	REACTOME_Pathways_17.02.2020	0.00	0.00	0.00	0.00	[-1]	Group061	47.40	173	[AIFM2, AKT1, AKT3, APAF1, ARID3A, ATF2, ATR, AURKA, AURKB, BARD1, BAX, BID, BIRC5, BLM, BNIP3L, BRCA1, BRD1, BRD7, BRIP1, BTG2, CASP1, CASP6, CCNA2, CCNB1, CCNE1, CCNE2, CCNG1, CCNT2, CDC25C, CDK1, CDK2, CDK5, CDK7, CDKN1A, CDKN1B, CDKN2A, CENPJ, CHD3, CHEK1, CHM, CNOT11, CNOT7, COX11, COX20, COX7B, CREBBP, CYCS, DDB2, DDIT4, DNA2, DYRK2, E2F1, E2F4, E2F7, E2F8, EHMT2, ERCC3, EXO1, FANCC, FANCD2…
R-HSA:382556	ABC-family proteins mediated transport	REACTOME_Pathways_17.02.2020	0.00	0.00	0.00	0.00	[-1]	Group062	42.72	44	[ABCA2, ABCB1, ABCB10, ABCB4, ABCB6, ABCC1, ABCC3, ABCC9, ABCD1, ABCD3, ABCF1, EIF2S1, ERLIN1, ERLIN2, PEX3, PSMA1, PSMA2, PSMA3, PSMA4, PSMA5, PSMB1, PSMB2, PSMB3, PSMB5, PSMB6, PSMB7, PSMB8, PSMC2, PSMC3, PSMC4, PSMC5, PSMD1, PSMD11, PSMD12, PSMD13, PSMD2, PSMD3, PSMD5, PSMD6, PSMD7, PSMD9, PSME1, PSME4, SEL1L]
R-HSA:449147	Signaling by Interleukins	REACTOME_Pathways_17.02.2020	0.00	0.00	0.00	0.00	[-1]	Group063	41.65	192	[AKT1, ANXA1, ANXA2, ARF1, ATF2, BCL2, BCL2L1, BIRC5, BTRC, CASP1, CASP3, CCL2, CCL20, CCL5, CCND1, CDC42, CDKN1A, CEBPD, CHUK, COL1A2, CREB1, CRK, CRLF1, CSF1, CSF3, CTF1, CXCL1, CXCL2, CXCL8, DUSP4, DUSP6, EBI3, ELK1, FGF2, FN1, FOS, FOXO3, H3C4, HGF, HIF1A, HMGB1, HMOX1, HNRNPA2B1, HNRNPDL, HSP90AA1, HSPA8, HSPA9, ICAM1, IKBKB, IL10RB, IL11, IL11RA, IL12A, IL13RA1, IL13RA2, IL15, IL1R1, IL20RB…
GO:0044843	cell cycle G1/S phase transition	GO_BiologicalProcess-EBI-UniProt-GOA_17.02.2020_00h00	0.00	0.00	0.00	0.00	[4, 5]	Group064	51.90	82	[ACVR1, APC, BACH1, BCAT1, BRIP1, CCNA2, CCND1, CCNE1, CCNE2, CDC34, CDC45, CDC6, CDK2, CDK4, CDK6, CDK7, CDKN1A, CDKN1B, CDKN2A, CDKN2C, CDKN3, CDT1, CIB1, CUL2, CUL4A, CUL4B, DBF4, DDR1, E2F1, E2F4, E2F7, EIF4G1, FBXO5, GSPT1, HINFP, ID2, INHBA, KHDRBS1, KLF11, LATS2, MARK4, MAX, MCM10, MCM2, MCM3, MCM4, MCM5, MCM7, MCM8, MNAT1, MYC, NASP, ORC1, ORC2, ORC3, ORC5, ORC6, PCNA, PEA15, PIAS1, PLK2,…
R-HSA:450531	Regulation of mRNA stability by proteins that bind AU-rich elements	REACTOME_Pathways_17.02.2020	0.00	0.00	0.00	0.00	[-1]	Group065	54.55	48	[AKT1, DIS3, EIF4G1, ELAVL1, EXOSC1, EXOSC2, EXOSC6, EXOSC7, EXOSC9, HNRNPD, HSPA1A, HSPA8, KHSRP, MAPK11, MAPK14, NUP214, PSMA1, PSMA2, PSMA3, PSMA4, PSMA5, PSMB1, PSMB2, PSMB3, PSMB5, PSMB6, PSMB7, PSMB8, PSMC2, PSMC3, PSMC4, PSMC5, PSMD1, PSMD11, PSMD12, PSMD13, PSMD2, PSMD3, PSMD5, PSMD6, PSMD7, PSMD9, PSME1, PSME4, SET, TNPO1, YWHAZ, ZFP36L1]
R-HSA:5628897	TP53 Regulates Metabolic Genes	REACTOME_Pathways_17.02.2020	0.00	0.00	0.00	0.00	[-1]	Group066	47.13	41	[AKT1, AKT3, COX11, COX20, COX7B, CYCS, DDIT4, LAMTOR3, LAMTOR4, LRPPRC, MLST8, MOV10, MTOR, NDUFA4, PRDX1, PRKAA1, PRKAB2, PRKAG2, PTEN, RHEB, RRAGA, RRAGC, RRAGD, SCO1, SCO2, SESN1, SESN2, SESN3, SURF1, TACO1, TIGAR, TNRC6A, TNRC6C, TP53, TP63, TSC2, TXNRD1, YWHAE, YWHAG, YWHAQ, YWHAZ]
R-HSA:5663202	Diseases of signal transduction	REACTOME_Pathways_17.02.2020	0.00	0.00	0.00	0.00	[-1]	Group067	43.19	165	[ADAM17, AGGF1, AGK, AKT1, AKT1S1, AKT3, AP3B1, APC, APH1B, ARRB1, CALM1, CALM2, CAMK2D, CASP9, CCNC, CDC37, CDK8, CDKN1A, CDKN1B, CEP43, CHUK, CPSF6, CREB1, CREBBP, CTBP1, CTNNB1, CUX1, DKK1, DKK2, EGF, EGFR, ERBIN, EREG, ERLIN2, ESR1, ESR2, FBXW7, FGF2, FGF5, FGF7, FGFR1, FGFR3, FKBP1A, FN1, FOXO3, FOXO4, FRS2, FXR1, FZD4, FZD5, FZD6, GAB1, GTF2F1, HBEGF, HDAC1, HDAC8, HEY1, HGF, HSP90AA1, IQGA…
R-HSA:5668541	TNFR2 non-canonical NF-kB pathway	REACTOME_Pathways_17.02.2020	0.00	0.00	0.00	0.00	[-1]	Group068	41.18	42	[BIRC3, BTRC, CHUK, MAP3K14, PSMA1, PSMA2, PSMA3, PSMA4, PSMA5, PSMB1, PSMB2, PSMB3, PSMB5, PSMB6, PSMB7, PSMB8, PSMC2, PSMC3, PSMC4, PSMC5, PSMD1, PSMD11, PSMD12, PSMD13, PSMD2, PSMD3, PSMD5, PSMD6, PSMD7, PSMD9, PSME1, PSME4, RELB, TNF, TNFRSF11B, TNFRSF13C, TNFSF12, TNFSF14, TNFSF15, TNFSF4, TRAF3, UBA3]
R-HSA:5687128	MAPK6/MAPK4 signaling	REACTOME_Pathways_17.02.2020	0.00	0.00	0.00	0.00	[-1]	Group069	49.44	44	[CDC14B, CDC42, CDC42EP3, CDK1, ETV4, FOXO3, IGF2BP1, MAPK6, MOV10, MYC, PAK2, PRKACB, PRKACG, PSMA1, PSMA2, PSMA3, PSMA4, PSMA5, PSMB1, PSMB2, PSMB3, PSMB5, PSMB6, PSMB7, PSMB8, PSMC2, PSMC3, PSMC4, PSMC5, PSMD1, PSMD11, PSMD12, PSMD13, PSMD2, PSMD3, PSMD5, PSMD6, PSMD7, PSMD9, PSME1, PSME4, SEPTIN7, TNRC6A, TNRC6C]
R-HSA:5689603	UCH proteinases	REACTOME_Pathways_17.02.2020	0.00	0.00	0.00	0.00	[-1]	Group070	43.14	44	[ACTL6A, BARD1, H2AC15, H2AC8, INO80E, KDM1B, MBD5, MBD6, MCRS1, PSMA1, PSMA2, PSMA3, PSMA4, PSMA5, PSMB1, PSMB2, PSMB3, PSMB5, PSMB6, PSMB7, PSMB8, PSMC2, PSMC3, PSMC4, PSMC5, PSMD1, PSMD11, PSMD12, PSMD13, PSMD2, PSMD3, PSMD5, PSMD6, PSMD7, PSMD9, PSME1, PSME4, RUVBL1, SMAD7, TGFB1, TGFBR2, UCHL3, UCHL5, YY1]
R-HSA:6785807	Interleukin-4 and Interleukin-13 signaling	REACTOME_Pathways_17.02.2020	0.00	0.00	0.00	0.00	[-1]	Group071	54.63	59	[AKT1, ANXA1, BCL2, BCL2L1, BIRC5, CCL2, CCND1, CDKN1A, CEBPD, COL1A2, CXCL8, FGF2, FN1, FOS, FOXO3, HGF, HIF1A, HMOX1, HSP90AA1, HSPA8, ICAM1, IL12A, IL13RA1, IL13RA2, IL4R, IL6, IL6R, IRF4, JAK2, JUNB, LAMA5, LIF, MCL1, MMP1, MMP2, MMP3, MMP9, MUC1, MYC, PIM1, PTGS2, RHOU, RORA, SAA1, SOCS1, SOCS3, SOX2, STAT1, STAT3, STAT6, TGFB1, TIMP1, TNF, TP53, TWIST1, VCAM1, VEGFA, VIM, ZEB1]
GO:0006338	chromatin remodeling	GO_BiologicalProcess-EBI-UniProt-GOA_17.02.2020_00h00	0.00	0.00	0.00	0.00	[4, 6]	Group072	42.13	91	[ABL2, ACTL6A, ANP32E, APOBEC3C, BAZ1A, BAZ1B, BAZ2B, BHLHE40, CBX3, CDK2, CDKN2A, CENPA, CENPC, CENPCP1, CENPH, CENPI, CENPK, CENPL, CENPM, CENPN, CENPQ, CENPS, CENPT, CENPU, CENPW, CENPX, CHD1, CHD1L, CHD3, CHD7, CHD8, CREBRF, CTCFL, ERCC6, ESR1, FOXA1, GLI3, H4C3, H4C8, HCFC2, HDAC1, HELLS, HJURP, HLA-F, HLA-J, HMGB1, HMGB2, HNRNPC, INO80E, ITGB3BP, JARID2, KAT2B, KDM4B, KDM5A, KDM5B, KDM5D, K…
R-HSA:69481	G2/M Checkpoints	REACTOME_Pathways_17.02.2020	0.00	0.00	0.00	0.00	[-1]	Group073	51.19	86	[ATR, BABAM1, BARD1, BLM, BRCA1, BRIP1, CCNB1, CCNB2, CDC25C, CDC45, CDC6, CDK1, CDK2, CHEK1, DBF4, DNA2, EXO1, GTSE1, H2AX, H2BC21, H2BC5, H4C3, H4C8, MCM10, MCM2, MCM3, MCM4, MCM5, MCM7, MCM8, NSD2, ORC1, ORC2, ORC3, ORC5, ORC6, PKMYT1, PSMA1, PSMA2, PSMA3, PSMA4, PSMA5, PSMB1, PSMB2, PSMB3, PSMB5, PSMB6, PSMB7, PSMB8, PSMC2, PSMC3, PSMC4, PSMC5, PSMD1, PSMD11, PSMD12, PSMD13, PSMD2, PSMD3, PSM…
R-HSA:69620	Cell Cycle Checkpoints	REACTOME_Pathways_17.02.2020	0.00	0.00	0.00	0.00	[-1]	Group074	53.92	158	[ANAPC10, ANAPC16, ANAPC7, ATR, AURKB, BABAM1, BARD1, BIRC5, BLM, BRCA1, BRIP1, BUB1, BUB1B, CCNA2, CCNB1, CCNB2, CCNE1, CCNE2, CDC20, CDC23, CDC25C, CDC27, CDC45, CDC6, CDCA8, CDK1, CDK2, CDKN1A, CDKN1B, CDKN2A, CENPA, CENPC, CENPE, CENPF, CENPH, CENPI, CENPK, CENPL, CENPM, CENPN, CENPQ, CENPS, CENPT, CENPU, CHEK1, CKAP5, CLASP2, DBF4, DNA2, DSN1, DYNC1LI1, ERCC6L, EXO1, GTSE1, H2AX, H2BC21, H2B…
R-HSA:70326	Glucose metabolism	REACTOME_Pathways_17.02.2020	0.00	0.00	0.00	0.00	[-1]	Group075	43.96	40	[ALDOA, ALDOC, ENO2, GNPDA1, GOT1, GOT2, HK2, MDH1, NDC1, NUP107, NUP133, NUP153, NUP188, NUP205, NUP214, NUP35, NUP42, NUP43, NUP58, NUP93, NUP98, PC, PCK2, PFKFB4, PFKL, PFKM, PGK1, PKM, PPP2R1A, PPP2R1B, PPP2R5D, PRKACB, PRKACG, RAE1, SEC13, SEH1L, SLC25A11, SLC25A12, SLC37A2, TPI1]
GO:0045637	regulation of myeloid cell differentiation	GO_BiologicalProcess-EBI-UniProt-GOA_17.02.2020_00h00	0.00	0.00	0.00	0.00	[5, 6]	Group076	40.00	132	[ACKR3, ACVR2A, ANKRD54, ARNT, ASH2L, ATR, CASP8, CBFB, CDK6, CEBPB, CHN1, CIB1, CREB1, CREBBP, CSF1, CSF3, CTNNB1, CTNNBIP1, CTR9, CUL4A, DPY30, EEF1A2, EIF3A, EIF6, ETS1, EVI2B, FADD, FAM210B, FAXDC2, FBXW7, FDPS, FLI1, FOS, FOXO3, FOXP1, FSTL3, GABPA, GPR137B, GPR68, H3C4, H4C3, H4C8, HDAC1, HIF1A, HMGB2, HNRNPK, HOXA5, HOXA7, HSPA1A, HSPA9, ID2, INHBA, IRF7, ITPKB, JAG1, KAT2B, KITLG, KLF10, …
R-HSA:72306	tRNA processing	REACTOME_Pathways_17.02.2020	0.00	0.00	0.00	0.00	[-1]	Group077	43.93	47	[ADAT1, CLP1, CPSF1, CPSF4, CSTF2, DDX1, ELAC2, FAM98B, MTO1, NDC1, NSUN2, NUP107, NUP133, NUP153, NUP188, NUP205, NUP214, NUP35, NUP42, NUP43, NUP58, NUP93, NUP98, POP1, POP4, POP5, PUS1, QTRT1, QTRT2, RAE1, RPP14, RPP25, RTCB, SEC13, SEH1L, THADA, TPRKB, TRMT10C, TRMT13, TRMT6, TRMU, TRNT1, TSEN2, TSEN34, TYW1, TYW3, WDR4]
R-HSA:73886	Chromosome Maintenance	REACTOME_Pathways_17.02.2020	0.00	0.00	0.00	0.00	[-1]	Group078	48.18	53	[CENPA, CENPC, CENPH, CENPI, CENPK, CENPL, CENPM, CENPN, CENPQ, CENPS, CENPT, CENPU, CENPW, CENPX, DKC1, DNA2, FEN1, H2AC8, H2AJ, H2AX, H2AZ1, H2AZ2, H2BC21, H2BC5, H4C3, H4C8, HJURP, ITGB3BP, KNL1, LIG1, MIS18A, MIS18BP1, NPM1, OIP5, PCNA, POLA1, POLD3, POLD4, POLE, POLE2, POT1, PRIM1, RFC2, RFC3, RFC4, RFC5, RPA2, RUVBL1, RUVBL2, SMARCA5, TERF1, TERF2, TINF2]
R-HSA:73894	DNA Repair	REACTOME_Pathways_17.02.2020	0.00	0.00	0.00	0.00	[-1]	Group079	41.02	137	[ABL1, ACTL6A, ALKBH5, AQR, ASCC3, ATR, BABAM1, BARD1, BAZ1B, BLM, BPHL, BRCA1, BRIP1, CCNA2, CDK2, CDK7, CENPS, CENPX, CETN2, CHD1L, CHEK1, COPS3, COPS4, COPS6, COPS7A, COPS8, CUL4A, CUL4B, DCLRE1B, DCLRE1C, DDB2, DNA2, DTL, EME1, ERCC3, ERCC6, ERCC8, EXO1, EYA3, FANCC, FANCD2, FANCF, FANCG, FANCI, FEN1, FTO, GPS1, GTF2H1, H2AC8, H2AJ, H2AX, H2AZ1, H2AZ2, H2BC21, H2BC5, H4C3, H4C8, INO80E, KDM4B…
R-HSA:8878159	Transcriptional regulation by RUNX3	REACTOME_Pathways_17.02.2020	0.00	0.00	0.00	0.00	[-1]	Group080	56.70	55	[CBFB, CCND1, CDKN1A, CDKN2A, CREBBP, CTNNB1, FOXO3, ITGA4, JAG1, KAT2B, KRAS, MAML1, MAML3, MYC, PSMA1, PSMA2, PSMA3, PSMA4, PSMA5, PSMB1, PSMB2, PSMB3, PSMB5, PSMB6, PSMB7, PSMB8, PSMC2, PSMC3, PSMC4, PSMC5, PSMD1, PSMD11, PSMD12, PSMD13, PSMD2, PSMD3, PSMD5, PSMD6, PSMD7, PSMD9, PSME1, RBPJ, RUNX1, RUNX3, SMAD3, SMAD4, SPP1, TCF7, TEAD1, TEAD2, TEAD3, TEAD4, TGFB1, TP53, YAP1]
R-HSA:8878166	Transcriptional regulation by RUNX2	REACTOME_Pathways_17.02.2020	0.00	0.00	0.00	0.00	[-1]	Group081	55.37	67	[ABL1, AKT1, AKT3, AR, BAX, BMP2, CBFB, CCNB1, CCND1, CDK1, CDK4, CDKN1A, COL1A1, ESR1, FBXW7, GLI2, GLI3, HAND2, HEY1, ITGA5, ITGBL1, MAF, MAPK1, MAPK3, MSX2, NR3C1, PPM1D, PSMA1, PSMA2, PSMA3, PSMA4, PSMA5, PSMB1, PSMB2, PSMB3, PSMB5, PSMB6, PSMB7, PSMB8, PSMC2, PSMC3, PSMC4, PSMC5, PSMD1, PSMD11, PSMD12, PSMD13, PSMD2, PSMD3, PSMD5, PSMD6, PSMD7, PSMD9, PSME1, PSME4, RB1, RUNX1, SATB2, SKP2, S…
R-HSA:8951664	Neddylation	REACTOME_Pathways_17.02.2020	0.00	0.00	0.00	0.00	[-1]	Group082	45.30	106	[ASB3, ASB5, ASB8, ASB9, BIRC5, BTBD1, BTRC, CAND1, CCDC22, CCDC8, CCNF, COMMD1, COMMD10, COMMD4, COMMD5, COMMD7, COMMD8, COPS3, COPS4, COPS6, COPS7A, COPS8, CUL2, CUL4A, CUL4B, DCAF10, DCAF11, DCAF13, DCAF16, DCAF17, DCAF5, DCUN1D1, DDB2, DTL, ERCC8, FBXL12, FBXL16, FBXL20, FBXL4, FBXL7, FBXO21, FBXO32, FBXO40, FBXO41, FBXO6, FBXO9, FBXW4, FBXW7, FEM1C, GPS1, HIF1A, KBTBD6, KBTBD7, KBTBD8, KLHL2…
R-HSA:8953854	Metabolism of RNA	REACTOME_Pathways_17.02.2020	0.00	0.00	0.00	0.00	[-1]	Group083	40.89	276	[ADAR, ADAT1, AKT1, APOBEC3B, APOBEC3C, AQR, BMS1, BUD31, BYSL, C1D, CCAR1, CDK7, CLP1, CNOT11, CNOT7, CPSF1, CPSF2, CPSF3, CPSF4, CRNKL1, CSNK1E, CSTF2, CSTF2T, DCAF13, DCP1B, DCPS, DDX1, DDX20, DDX21, DDX39A, DDX42, DDX47, DDX5, DDX6, DHX15, DHX37, DHX38, DHX9, DIMT1, DIS3, DKC1, DNAJC8, EFTUD2, EIF4A1, EIF4A3, EIF4G1, ELAC2, ELAVL1, EMG1, ERCC3, ERI1, EXOSC1, EXOSC2, EXOSC6, EXOSC7, EXOSC9, FA…
GO:0006446	regulation of translational initiation	GO_BiologicalProcess-EBI-UniProt-GOA_17.02.2020_00h00	0.00	0.00	0.00	0.00	[7, 8]	Group084	50.00	44	[ATF2, BANK1, C8orf88, CCL5, CDC123, DDX1, DDX3X, DHX29, DNAJC3, EIF1, EIF2AK2, EIF2AK3, EIF2B1, EIF2B2, EIF2S1, EIF4G1, EIF4G2, EIF4G3, FMR1, FMR1-IT1, GLE1, HABP4, HSPB2, INTS6, KHDRBS1, KLHL25, METTL3, MTIF2, MTOR, NCBP1, NCK1, NCK2, NPM1, PAIP2, POLR2D, PPP1R15A, PPP1R15B, RBM4, RXRA, TNF, UHMK1, YTHDF1, YTHDF2, YTHDF3]
GO:0033613	activating transcription factor binding	GO_MolecularFunction-EBI-UniProt-GOA_17.02.2020_00h00	0.00	0.00	0.00	0.00	[5]	Group085	44.35	51	[ACTR1A, ATF2, ATOH8, BEX1, BHLHE40, BHLHE41, CENPX, CREB1, CREBBP, CREBRF, CTNNB1, DHX33, DUSP28, EGR2, EOMES, EXOSC9, FOS, GABPA, GDNF, HAND2, HDAC1, HOXB4, IFI27, LDB1, LDB2, MEF2C, MEF2D, MYC, NCOR1, NEK6, NFE2L2, NPM1, NR2F2, NR3C1, PAG1, PPARG, RB1, RBL1, RELA, SIN3A, SMAD2, SMAD3, TAF9, TBX18, TBX2, TBX3, TPM1, YAP1, ZBTB7A, ZFPM1, ZNF516]
GO:0045639	positive regulation of myeloid cell differentiation	GO_BiologicalProcess-EBI-UniProt-GOA_17.02.2020_00h00	0.00	0.00	0.00	0.00	[6, 7]	Group086	43.51	57	[ACKR3, ACVR2A, ANKRD54, ARNT, CASP8, CREB1, CSF1, CSF3, CTNNBIP1, EEF1A2, ETS1, EVI2B, FADD, FAM210B, FAXDC2, FDPS, FLI1, FOS, FOXO3, GPR68, HIF1A, HMGB2, HNRNPK, HOXA5, HSPA1A, ID2, INHBA, JAG1, KITLG, KLF10, KRT7, LIF, MAPK14, MBD4, MED1, MTURN, NOTCH2, PKD1, PRMT1, RALBP1, RB1, RBCK1, RORA, RUNX1, SCIN, SMAP1, STAT1, STAT3, STAT5A, STAT5B, TAL1, TGFB1, TMEM64, TNF, YWHAQ, ZFP36L1, ZNF266]
R-HSA:9006936	Signaling by TGF-beta family members	REACTOME_Pathways_17.02.2020	0.00	0.00	0.00	0.00	[-1]	Group087	45.10	46	[ACVR2A, ACVR2B, ARHGEF18, BAMBI, BMP2, CCNC, CCNT2, CDK8, CDKN2B, DRAP1, E2F4, FKBP1A, FSTL3, GREM2, HDAC1, INHBA, JUNB, MTMR4, MYC, NCOR1, NCOR2, NOG, PARP1, PMEPA1, PPP1CB, PPP1CC, PPP1R15A, PRKCZ, RBL1, SERPINE1, SMAD1, SMAD2, SMAD3, SMAD4, SMAD5, SMAD6, SMAD7, SP1, TFDP1, TFDP2, TGFB1, TGFBR2, TRIM33, UBE2D3, UCHL5, ZFYVE9]
R-HSA:9009391	Extra-nuclear estrogen signaling	REACTOME_Pathways_17.02.2020	0.00	0.00	0.00	0.00	[-1]	Group088	51.95	40	[AKT1, AKT3, BCL2, CALM1, CALM2, CAV1, CCND1, CDKN1B, CREB1, EGF, EGFR, ELK1, EREG, ESR1, ESR2, FOS, FOXO3, GNAI1, GNAI3, GNB4, GNG12, HBEGF, HSP90AA1, IGF1R, KRAS, MAPK1, MAPK3, MMP2, MMP3, MMP9, NRAS, PIK3R3, PRKCZ, PRMT1, S1PR3, SHC1, SPHK1, SRF, UHMK1, ZDHHC21]
R-HSA:9013694	Signaling by NOTCH4	REACTOME_Pathways_17.02.2020	0.00	0.00	0.00	0.00	[-1]	Group089	52.44	43	[ACTA2, AKT1, APH1B, CREBBP, FBXW7, HEY1, JAG1, KAT2B, MAML1, MAML3, NOTCH2, PSEN2, PSMA1, PSMA2, PSMA3, PSMA4, PSMA5, PSMB1, PSMB2, PSMB3, PSMB5, PSMB6, PSMB7, PSMB8, PSMC2, PSMC3, PSMC4, PSMC5, PSMD1, PSMD11, PSMD12, PSMD13, PSMD2, PSMD3, PSMD5, PSMD6, PSMD7, PSMD9, PSME1, RBPJ, SMAD3, TACC3, YWHAZ]
R-HSA:913531	Interferon Signaling	REACTOME_Pathways_17.02.2020	0.00	0.00	0.00	0.00	[-1]	Group090	40.50	81	[ABCE1, ADAR, BST2, CAMK2D, EIF2AK2, EIF4A1, EIF4A3, EIF4E2, EIF4E3, EIF4G1, EIF4G2, EIF4G3, GBP2, HLA-A, HLA-C, HLA-F, HLA-G, ICAM1, IFI27, IFI30, IFI35, IFI6, IFIT2, IFNGR2, IRF1, IRF2, IRF3, IRF4, IRF5, IRF7, JAK2, KPNA1, KPNA2, KPNA3, MAPK3, MX1, NDC1, NEDD4, NUP107, NUP133, NUP153, NUP188, NUP205, NUP214, NUP35, NUP42, NUP43, NUP58, NUP93, NUP98, PDE12, PIAS1, PIN1, PLCG1, PPM1B, PSMB8, PTAF…
WP:138	Androgen receptor signaling pathway	WikiPathways_17.02.2020	0.00	0.00	0.00	0.00	[-1]	Group091	49.45	45	[AKT1, AR, BMF, BRCA1, CAV1, CCND1, CCNE1, CDC42, CDKN1A, CREB1, CREBBP, CTNNB1, DSTN, EGFR, ETV5, FKBP4, HDAC1, KAT2B, KDM1A, NCOR1, NCOR2, NR0B2, PARK7, PIAS1, PIAS3, PLPP1, PRDX1, PSMC3IP, PTEN, RB1, RELA, RNF6, ROCK2, SIN3A, SIRT1, SMAD3, SMAD4, SMARCE1, SP1, STAT3, SUMO1, UBE2I, UBE3A, ZMIZ1, ZNF318]
WP:1544	MicroRNAs in cardiomyocyte hypertrophy	WikiPathways_17.02.2020	0.00	0.00	0.00	0.00	[-1]	Group092	41.58	42	[AKT1, CALM1, CALM2, CAMK2D, CDK7, CHUK, CTF1, CTNNB1, EDN1, EGF, FGF2, FZD1, IGF1R, IKBKB, IKBKE, LIF, LRP6, MAP2K3, MAP2K4, MAP2K5, MAP3K14, MAPK1, MAPK14, MAPK3, MAPK7, MTOR, MYLK, NFKB1, NPPA, NRG1, PIK3CB, PIK3CD, PIK3R3, PPP3CB, PRKG1, RCAN1, ROCK2, STAT3, TAB1, TGFB1, TNF, WNT5A]
WP:1772	Apoptosis Modulation and Signaling	WikiPathways_17.02.2020	0.00	0.00	0.00	0.00	[-1]	Group093	47.31	44	[AIFM1, AIFM2, APAF1, BAX, BCL2, BCL2A1, BCL2L1, BID, BIRC3, BIRC5, BMF, BNIP3, CAPNS1, CASP1, CASP3, CASP6, CASP7, CASP8, CASP9, CDKN2A, CYCS, ENDOG, FADD, FOS, HSPA1A, HTRA2, IKBKB, IL1R1, IRAK1, MAP3K14, MAPK3, MCL1, NFKB1, NFKBIA, PEA15, PMAIP1, PRKD1, TNFRSF10B, TNFRSF10D, TNFRSF11B, TP53, TRADD, TRAF3, XIAP]
WP:1984	Integrated Breast Cancer Pathway	WikiPathways_17.02.2020	0.00	0.00	0.00	0.00	[-1]	Group094	61.29	95	[ABL1, AHR, AKT1, ANXA1, AR, ATR, AURKA, BACH1, BARD1, BAX, BCL2, BID, BLM, BRCA1, CASP3, CASP8, CASP9, CCND1, CDC25B, CDC42, CDH1, CDK2, CDK4, CDK7, CERK, CHEK1, CHUK, CREB1, CTNNB1, DCAKD, DHTKD1, E2F1, EGFR, ESR1, FADD, FER, FOSL1, FOSL2, GDI1, GRIK1-AS2, GRN, HDAC1, HMGCR, IMPA1, IRS1, KRAS, MAPK1, MAX, MMP1, MSH2, MTOR, MYC, MYCBP2, MYT1, NFKB1, ODC1, PHB, PIAS1, PPP4R3A, PPP4R3B, PTEN, RAD5…
WP:2261	Signaling Pathways in Glioblastoma	WikiPathways_17.02.2020	0.00	0.00	0.00	0.00	[-1]	Group095	53.01	44	[AKT1, AKT3, BRCA1, CCND1, CCND2, CCNE1, CDK2, CDK4, CDK6, CDKN1A, CDKN1B, CDKN2A, CDKN2B, CDKN2C, E2F1, EGFR, FGFR1, FOXO3, FOXO4, GAB1, IGF1R, IRS1, KRAS, MAP2K3, MAP2K4, MAP2K5, MAPK1, MAPK3, MET, NRAS, PIK3C2A, PIK3C2B, PIK3CB, PIK3CD, PLCG1, PRKCG, PRKCH, PRKCQ, PRKCZ, PTEN, RB1, SPRY2, TP53, TSC2]
WP:231	TNF alpha Signaling Pathway	WikiPathways_17.02.2020	0.00	0.00	0.00	0.00	[-1]	Group096	46.81	44	[AKT1, APAF1, BAX, BCL2L1, BID, BIRC3, BTRC, CASP3, CASP7, CASP8, CASP9, CCL2, CDC37, CHUK, CREBBP, CYBA, FADD, GLUL, HSP90AA1, IKBKB, IL6, KRAS, MAP2K3, MAP2K4, MAP3K1, MAP3K14, MAP3K3, MAP3K7, MAP4K2, MAPK1, MAPK3, NFKB1, NFKBIA, NRAS, PRKCZ, PSMD2, PYGL, RFK, TAB1, TAB2, TNF, TRADD, TRAF1, TRAP1]
WP:236	Adipogenesis	WikiPathways_17.02.2020	0.00	0.00	0.00	0.00	[-1]	Group097	52.67	69	[AHR, BMP1, BMP2, BMP4, CDKN1A, CEBPA, CEBPB, CEBPD, CELF1, CFD, CREB1, CTNNB1, CYP26B1, DDIT3, DLK1, E2F1, E2F4, EBF1, EGR2, FZD1, GTF3A, HIF1A, ID3, IL6, IRS1, KLF5, KLF6, KLF7, LIF, LIFR, LMNA, LPIN1, MEF2C, MEF2D, MIF, NAMPT, NCOR1, NCOR2, NR3C1, NRIP1, PCK2, PLIN2, PNPLA3, PPARA, PPARD, PPARG, PTGIS, RB1, RBL1, RORA, RXRA, SERPINE1, SFRP4, SMAD3, SOCS1, SOCS3, SP1, SPOCK1, SREBF1, STAT1, STA…
WP:2380	Brain-Derived Neurotrophic Factor (BDNF) signaling pathway	WikiPathways_17.02.2020	0.00	0.00	0.00	0.00	[-1]	Group098	44.44	64	[ADAM17, AKT1, APC, BDNF, BMP2, CAMK1, CASP3, CDC42, CDH2, CDK5, CHUK, CREB1, CTNNB1, DLG1, DOK5, EGR2, EIF2S1, ELK1, FOS, FOXO3, FRS2, IGF2BP1, IKBKB, IRS1, JAK2, KIDINS220, MAP2K5, MAP3K1, MAP3K2, MAPK1, MAPK14, MAPK3, MAPK7, MARCKS, MEF2C, MTOR, NCF2, NCK1, NCK2, NFKB1, NFKBIA, NGF, NTF3, PLCG1, PRKAA1, PTPN11, PTPRF, RAB3A, RELA, RHOG, RPS6, RPS6KA1, SHC1, SHC3, SHC4, SPP1, SQSTM1, STAT1, STA…
WP:2431	Spinal Cord Injury	WikiPathways_17.02.2020	0.00	0.00	0.00	0.00	[-1]	Group099	45.83	55	[ANXA1, BDNF, BTG2, CASP3, CCL2, CCND1, CCNG1, CDC42, CDK1, CDK2, CDK4, CDKN1B, CHST11, COL4A1, CXCL1, CXCL2, CXCL8, E2F1, EFNB2, EGFR, EPHA4, FKBP1A, FOS, FOXO3, GAP43, GDNF, GJA1, ICAM1, IL1R1, IL6, MAPK1, MAPK3, MBP, MIF, MMP12, MMP9, MYC, NOX4, PTGS2, PTPRA, RB1, RGMA, ROCK2, RTN4, SEMA6A, SLIT2, SLIT3, SOX9, TACR1, TGFB1, TNF, TP53, VCAN, VIM, XYLT1]
WP:2446	Retinoblastoma Gene in Cancer	WikiPathways_17.02.2020	0.00	0.00	0.00	0.00	[-1]	Group100	73.86	65	[ABL1, ANLN, BARD1, CCNA2, CCNB1, CCNB2, CCND1, CCNE1, CCNE2, CDC25B, CDC45, CDK1, CDK2, CDK4, CDK6, CDKN1A, CDKN1B, CDT1, CHEK1, DNMT1, E2F1, FAF1, FANCG, H2AZ1, HDAC1, HLTF, HMGB1, HMGB2, KIF4A, MCM3, MCM4, MCM7, MYC, ORC1, PCNA, PLK4, POLA1, POLD3, POLE, POLE2, PRIM1, PRKDC, RB1, RBP1, RFC3, RFC4, RFC5, RPA2, RRM1, RRM2, SIN3A, SKP2, SMARCA2, SMC1A, SMC2, SMC3, STMN1, TFDP1, TFDP2, TOP2A, TP53…
WP:254	Apoptosis	WikiPathways_17.02.2020	0.00	0.00	0.00	0.00	[-1]	Group101	54.65	47	[AKT1, APAF1, BAX, BCL2, BCL2L1, BID, BIRC3, BIRC5, BNIP3L, CASP1, CASP3, CASP6, CASP7, CASP8, CASP9, CDKN2A, CHUK, CYCS, FADD, GZMB, HELLS, IGF1R, IKBKB, IRF1, IRF2, IRF3, IRF4, IRF5, IRF7, MAP2K4, MAP3K1, MCL1, MYC, NFKB1, NFKBIA, PMAIP1, RELA, SCAF11, TNF, TNFRSF10B, TNFRSF21, TP53, TP63, TRADD, TRAF1, TRAF3, XIAP]
WP:2853	Endoderm Differentiation	WikiPathways_17.02.2020	0.00	0.00	0.00	0.00	[-1]	Group102	54.11	79	[ACACA, AEBP2, AHDC1, APC, ASCC3, ATP8B2, BCORL1, BTAF1, C1QBP, CAND1, CDYL, CEBPZ, CTNNB1, CTR9, CUL4B, DDAH1, DKK1, DNMT3B, DUSP2, DUSP4, DUSP5, ELAVL1, EMSY, EOMES, EPB41L5, EZH2, FOXA1, FOXN3, GATA6, GLI2, HHEX, HOXA1, HOXC11, JARID2, LAMC1, LEO1, LRPPRC, MAP2K3, MBTD1, MTF2, NAA15, NABP2, NCAPG2, NME1, NOG, NR3C1, OTX2, PARP8, PBX1, PBX3, PIAS1, POU5F1, PTHLH, RARG, RFX7, SESN1, SFRP1, SIAH2…
WP:2857	Mesodermal Commitment Pathway	WikiPathways_17.02.2020	0.00	0.00	0.00	0.00	[-1]	Group103	42.04	66	[ACACA, ACVR1, ACVR2A, ACVR2B, ADAM19, AEBP2, AHDC1, ASCC3, ATP8B2, BCORL1, BHLHE40, BMP4, C1QBP, CCND1, CUL4B, DDAH1, DKK1, DNMT3B, EMSY, EOMES, EPB41L5, FGFR1, FOXA1, FZD4, FZD5, GATA6, INHBA, JAK2, JARID2, KLF5, MBTD1, MTF2, NABP2, NCAPG2, NFE2L2, NOG, PARP8, PBX1, PBX3, PIAS1, POU5F1, PRKAR1A, RARG, SESN1, SMAD1, SMAD2, SMAD3, SMAD4, SMAD6, SNAI1, SOX2, SRF, TBX3, TCF4, TEAD1, TEAD2, TOX, TWS…
WP:2858	Ectoderm Differentiation	WikiPathways_17.02.2020	0.00	0.00	0.00	0.00	[-1]	Group104	42.36	61	[ARHGAP15, BAZ1A, BCAS3, BMP4, BOC, CAP2, CCL2, CELSR2, CLDN11, CTBP1, CTNNB1, ELOVL4, FOXL1, FZD4, FZD5, GATA6, GLB1, GLI3, HMGB2, JUP, LDB2, LY6E, MAFB, MYC, MZF1, NARS2, NFATC1, NLGN1, NR2F2, NUMA1, PAN2, PDE7A, PGM1, PIM1, PODXL, POU2F2, PPARD, PRKAG2, RAB8B, RGMA, RRBP1, SDCBP, SHH, SMAD4, SOCS2, SOX2, SPRY2, STC1, STX16, TBL1X, TCF3, TFAP2A, TNFRSF11B, TRIM33, TSC22D1, TSKU, UBTF, ZBTB16, Z…
WP:366	TGF-beta Signaling Pathway	WikiPathways_17.02.2020	0.00	0.00	0.00	0.00	[-1]	Group105	50.38	67	[AKT1, ATF2, ATF3, BCAR1, BTRC, CAV1, CCNB2, CCND1, CDC42, CDK1, CDKN1A, CDKN2B, COL1A2, CREBBP, E2F4, ETS1, FN1, FOS, HDAC1, ITGA2, ITGB3, JUNB, JUND, KLF10, KLF11, KLF6, MAP2K3, MAP2K4, MAP3K7, MAPK1, MAPK14, MEF2C, MET, MMP1, MMP12, MYC, NUP153, NUP214, PAK2, PDK1, PIAS1, PRKAR2A, RBL1, SHC1, SIN3A, SMAD2, SMAD3, SMAD4, SMAD7, SP1, STAMBPL1, SUMO1, TAB1, TFDP1, TGFB1, TGFBR2, TGFBR3, THBS1, TN…
WP:3888	VEGFA-VEGFR2 Signaling Pathway	WikiPathways_17.02.2020	0.00	0.00	0.00	0.00	[-1]	Group106	43.61	191	[ABCF2, ABL1, ACACA, ACKR3, ADAM9, ADAMTS1, ADAMTS9, ADRB2, AKT1, AKT1S1, ALDOA, AMOT, ANXA1, APOLD1, ARNT, ASCC3, ATF2, ATF6, ATP6V0D1, BCAR1, BCL2, BCL2L1, BIRC5, BMP2, CALU, CAV1, CCDC124, CCL2, CCND1, CCRL2, CCT7, CDC42, CDC42BPB, CHAC1, CLIC1, CLTC, COPG1, CREB1, CREBBP, CRIP2, CRK, CTNNA1, CTNNB1, CXCL8, CYCS, DHX29, DHX36, DKK1, DNAJA1, DNAJB4, DOK1, DUSP5, EIF2AK3, EIF3D, EIF4G1, EIF4G2, …
WP:3931	ESC Pluripotency Pathways	WikiPathways_17.02.2020	0.00	0.00	0.00	0.00	[-1]	Group107	41.18	49	[ACTR2, ACVR1, AKT1, AKT3, APC, BMP4, CTNNB1, DVL3, EGF, EGFR, ELK1, FGF14, FGF2, FGF5, FGF7, FGFR1, FGFR3, FOS, FZD1, FZD4, FZD5, FZD6, GAB1, LIF, LIFR, LRP6, MAP2K3, MAP2K5, MAPK1, MAPK6, MAPK7, MTOR, NOG, PDGFA, PIK3CD, PTEN, PTPN11, SMAD1, SMAD4, SMAD5, SMAD6, SMAD7, STAT3, WNT11, WNT16, WNT2, WNT3, WNT5A, WNT7B]
WP:399	Wnt Signaling Pathway and Pluripotency	WikiPathways_17.02.2020	0.00	0.00	0.00	0.00	[-1]	Group108	41.12	44	[APC, CCND1, CCND2, CREBBP, CSNK1E, CTBP1, CTNNB1, DVL3, FOSL1, FZD1, FZD4, FZD5, FZD6, LDLR, LRP6, MAP2K4, MAP3K7, MYC, NKD2, PAFAH1B1, PLAU, POU5F1, PPARD, PPP2R1A, PPP2R1B, PPP2R2A, PPP2R2B, PPP2R3A, PRKCG, PRKCH, PRKCQ, PRKCZ, PRKD1, PTPA, RACGAP1, SOX2, TCF7, TP53, WNT11, WNT16, WNT2, WNT3, WNT5A, WNT7B]
WP:4016	DNA IR-damage and cellular response via ATR	WikiPathways_17.02.2020	0.00	0.00	0.00	0.00	[-1]	Group109	50.60	42	[ATR, BARD1, BRCA1, BRIP1, CDC25C, CDC45, CDK1, CDK2, CHEK1, E2F1, EXO1, FANCD2, FANCI, FEN1, FOXM1, H2AX, MCM2, MSH2, PALB2, PARP1, PCNA, PPM1D, PRKDC, RAD1, RAD17, RAD50, RAD51, RECQL, RFWD3, RMI1, RPA2, SMARCC2, SMC1A, SP1, TDP1, TOPBP1, TP53, UBE2D3, UIMC1, UPF1, USP1, XRCC5]
WP:4018	Pathways in clear cell renal cell carcinoma	WikiPathways_17.02.2020	0.00	0.00	0.00	0.00	[-1]	Group110	51.72	45	[ACACA, AKT1, AKT1S1, ALDOA, ALDOC, ARNT, BHLHE41, CAMK1, CDH13, CREBBP, DEPTOR, EGFR, ENO2, GRB10, HIF1A, HK2, KCNJ2, LDHB, MDH1, ME1, MLST8, MTOR, PFKL, PFKM, PGBD5, PGK1, PGM1, PKM, PLOD2, PTEN, RHEB, SHMT1, SHMT2, SLC2A1, SQSTM1, SSPN, STAT3, TGFB1, TGFB2, TGFB3, TPI1, TSC2, VEGFA, VHL, ZEB1]
WP:411	mRNA Processing	WikiPathways_17.02.2020	0.00	0.00	0.00	0.00	[-1]	Group111	52.63	70	[CELF1, CELF2, CLP1, CPSF1, CPSF2, CPSF3, CPSF4, CSTF2, CSTF2T, DDX1, DDX20, DHX15, DHX38, DHX9, DICER1, DNAJC8, EFTUD2, FUS, HNRNPA1, HNRNPA2B1, HNRNPAB, HNRNPC, HNRNPD, HNRNPK, HNRNPL, HNRNPM, HNRNPU, LSM7, METTL3, NCBP1, NONO, NUDT21, NXF1, PCBP2, PHF5A, POLR2A, PRMT1, PRPF18, PRPF3, PRPF4B, PRPF6, PSKH1, PTBP1, RBM39, RBM5, RBMX, RNGTT, RNMT, SF3A2, SF3B1, SF3B4, SFPQ, SMC1A, SNRPB, SNRPB2, S…
WP:4239	Epithelial to mesenchymal transition in colorectal cancer	WikiPathways_17.02.2020	0.00	0.00	0.00	0.00	[-1]	Group112	44.51	73	[AKT1, AKT3, CDH1, CDH2, CLDN1, CLDN11, CLDN12, CLDN8, COL4A1, COL4A2, CTDSP1, CTNNB1, DLK1, EIF5A2, EZH2, FN1, FOXM1, FZD1, FZD4, FZD5, FZD6, GDF15, HIF1A, ID2, ITGA5, JAG1, JUP, KRAS, LATS2, LRP6, MAP2K3, MAP2K4, MAPK1, MAPK11, MAPK14, MAPK3, MEF2D, MMP2, MMP9, MPP5, NOTCH2, NOTCH3, NRP2, NUBPL, PIK3CB, PIK3CD, PIK3R3, PKD1, RBPJ, SHC1, SMAD2, SMAD3, SMAD4, SNAI1, SNAI2, SOS2, SUZ12, TGFB1, TGF…
GO:0045778	positive regulation of ossification	GO_BiologicalProcess-EBI-UniProt-GOA_17.02.2020_00h00	0.00	0.00	0.00	0.00	[5]	Group113	45.87	50	[ACVR1, ACVR2A, ACVR2B, ADRB2, ATP2B1, BMP2, BMP4, CCN4, CCNA2, CEBPA, CEBPB, CEBPD, CLIC1, CTNNB1, CTNNBIP1, FAM20C, FBN2, FBXO5, GLI3, HGF, IL6, IL6R, JAG1, JUND, LRP3, MEF2C, MSX2, OSR1, PDLIM7, PKD1, PKDCC, POSTN, PRKAR1A, PRKD1, RBCK1, SFRP2, SMAD1, SMAD3, SMAD5, SOX11, SUCO, TFAP2A, TGFB1, TGFB2, TGFB3, TOB2, TP63, WNT5A, WNT7B, ZBTB16]
WP:4321	Thermogenesis	WikiPathways_17.02.2020	0.00	0.00	0.00	0.00	[-1]	Group114	42.59	46	[ACSL3, ACSL5, ACTL6A, ADCY3, ADCY6, AKT1S1, ATF2, BMP8B, CPT1C, CPT2, CREB1, CREB3, CREB5, FGFR1, FRS2, KDM1A, KDM3A, KRAS, MAP2K3, MAPK11, MAPK14, MGLL, MLST8, MTOR, NRAS, PPARG, PRKAA1, PRKAB2, PRKACB, PRKACG, PRKAG2, PRKG1, PRKG2, RHEB, RPS6, RPS6KA1, RPS6KA6, SMARCA2, SMARCA4, SMARCC1, SMARCC2, SMARCD2, SMARCE1, SOS2, TSC2, ZNF516]
WP:437	EGF/EGFR Signaling Pathway	WikiPathways_17.02.2020	0.00	0.00	0.00	0.00	[-1]	Group115	47.56	78	[ABI1, ABL1, AKT1, AP2M1, ARHGEF1, ASAP1, ATXN2, AURKA, BCAR1, CAV1, CBLB, CDC42, CREB1, CRK, E2F1, EGF, EGFR, ELK1, FOS, FOXO4, GAB1, GJA1, GRB10, IQGAP1, JAK2, JUND, KRAS, MAP2K5, MAP3K1, MAP3K2, MAP3K3, MAP3K4, MAPK1, MAPK14, MAPK7, MEF2C, MEF2D, MTOR, MYBL2, NCK1, NCK2, NEDD4, PCNA, PIAS3, PIK3C2B, PLCG1, PLD1, PLD2, PRKCZ, PTEN, PTPN11, PTPN12, PXDN, RALA, RALB, RALBP1, RALGDS, RASA1, RIN1, …
WP:45	G1 to S cell cycle control	WikiPathways_17.02.2020	0.00	0.00	0.00	0.00	[-1]	Group116	68.75	44	[CCNB1, CCND1, CCND2, CCNE1, CCNE2, CCNG2, CDC45, CDK1, CDK2, CDK4, CDK6, CDK7, CDKN1A, CDKN1B, CDKN1C, CDKN2A, CDKN2B, CDKN2C, CREB1, CREB3, E2F1, MCM2, MCM3, MCM4, MCM5, MCM7, MNAT1, MYC, MYT1, ORC1, ORC2, ORC3, ORC5, ORC6, PCNA, POLE, POLE2, PRIM1, RB1, RPA2, TFDP1, TFDP2, TP53, WEE1]
WP:4540	Pathways Regulating Hippo Signaling	WikiPathways_17.02.2020	0.00	0.00	0.00	0.00	[-1]	Group117	40.40	40	[CDC42, CDH1, CDH13, CDH2, CDH24, CTNNB1, EGFR, FGFR1, FGFR3, GNAI3, IGF1R, INSR, KIT, LATS2, MET, MST1, MTOR, PLCB1, PLCB4, PRKAA1, PRKAB2, PRKACB, PRKACG, PRKAG2, PRKAR1A, PRKAR2A, PRKAR2B, PRKCG, PRKCH, PRKCQ, PRKCZ, SMAD2, SMAD3, TAZ, TCF7, TEAD1, TEAD2, TEAD3, TEAD4, TEK]
WP:4541	Hippo-Merlin Signaling Dysregulation	WikiPathways_17.02.2020	0.00	0.00	0.00	0.00	[-1]	Group118	42.28	52	[AJUBA, AMOT, CCND1, CDH1, CDH13, CDH2, CDH24, CTNNA1, CTNNB1, CUL4A, EGFR, FGFR1, FGFR3, FOXM1, IGF1R, INSR, ITGA2, ITGA4, ITGA5, ITGA6, ITGA8, ITGAE, ITGAV, ITGB3, ITGB5, KIT, KRAS, LATS2, LIN28B, MET, MST1, MYC, NRAS, PAK2, PAK4, PLCB4, PPP1CB, PPP1CC, PPP1R12A, PPP1R14A, PRKACB, PRKACG, PRKAR1A, PRKAR2A, PRKAR2B, TAZ, TEAD1, TEAD2, TEAD3, TEAD4, TEK, VGLL4]
WP:4659	Gastrin Signaling Pathway	WikiPathways_17.02.2020	0.00	0.00	0.00	0.00	[-1]	Group119	56.14	64	[AKT1, ANXA2, ARHGEF28, ARRB1, ATF2, BCAR1, BCL2L1, BIRC3, BIRC5, BMP2, CASP3, CCND1, CDC42, CDH1, CDKN1A, CDKN1B, CDKN2A, CHUK, CLDN1, CREB1, CRK, CTNNB1, CXCL8, EGFR, ELAVL1, ELK1, FOS, FOXO3, IKBKB, IRS1, JAG1, JAK2, KIT, KRAS, LAMTOR3, MAPK1, MAPK14, MAPK3, MEF2C, MEF2D, MTOR, MYC, NFKB1, NFKBIA, PIK3R3, PLCG1, PPARG, PRKCH, PRKCQ, PRKD1, PRKD2, PTGS2, PTPN11, RELA, RPS6, SERPINB2, SERPINE1, …
WP:4674	Head and Neck Squamous Cell Carcinoma	WikiPathways_17.02.2020	0.00	0.00	0.00	0.00	[-1]	Group120	58.57	41	[AKT1, AKT3, CASP8, CCND1, CDK2, CDK4, CDK6, CDKN1A, CDKN2A, DDIT4, EGFR, ELK1, ETS1, ETS2, FKBP1A, GAB1, KRAS, MAML1, MAPK1, MAPK3, MAPKAP1, MLST8, MTOR, NOTCH2, NRAS, NUMB, PIK3CB, PRKAA1, PTEN, RB1, RHEB, RPS6, SESN1, SESN2, SMAD4, STK11, TGFBR2, TP53, TP63, TSC2, VEGFA]
WP:4787	Osteoblast differentiation	WikiPathways_17.02.2020	0.00	0.00	0.00	0.00	[-1]	Group121	44.17	53	[BMP2, BMP4, CTNNB1, FGF2, FGF5, FGF7, FGFR1, FGFR3, FZD1, FZD4, FZD5, FZD6, GLI2, GLI3, HES2, HEY1, JAG1, LRP6, MAPK1, MAPK11, MAPK14, MAPK3, MAPK6, MAPK7, NOTCH2, NOTCH3, PIK3C2A, PIK3C2B, PIK3C3, PIK3CB, PIK3CD, PIK3R3, PIK3R4, PPARG, PRKCG, PRKCH, PRKCQ, PRKCZ, PRKD1, PRKDC, PTCH1, RBPJ, SMAD1, SMAD4, SMAD5, SOX9, STAT1, WNT11, WNT16, WNT2, WNT3, WNT5A, WNT7B]
WP:481	Insulin Signaling	WikiPathways_17.02.2020	0.00	0.00	0.00	0.00	[-1]	Group122	45.96	74	[AKT1, ARF1, CAP1, CBLB, CRK, EHD1, EHD2, ELK1, FOS, FOXO3, GAB1, GRB10, GYG1, IGF1R, IKBKB, INSR, IRS1, KIF5B, MAP2K3, MAP2K4, MAP2K5, MAP3K1, MAP3K12, MAP3K14, MAP3K2, MAP3K3, MAP3K4, MAP3K7, MAP4K2, MAP4K3, MAP4K4, MAP4K5, MAPK1, MAPK11, MAPK14, MAPK3, MAPK6, MAPK7, MTOR, PFKL, PFKM, PIK3C2A, PIK3C3, PIK3CB, PIK3CD, PIK3R3, PIK3R4, PRKAA1, PRKCH, PRKCQ, PRKCZ, PTEN, PTPN11, PTPRF, RAC2, REG1A,…
WP:615	Senescence and Autophagy in Cancer	WikiPathways_17.02.2020	0.00	0.00	0.00	0.00	[-1]	Group123	52.78	57	[AKT1S1, ATG12, BCL2, BMP2, CDC25B, CDKN1A, CDKN1B, CDKN2A, CEBPB, COL1A1, COL3A1, CREG1, CXCL1, CXCL14, CXCL8, E2F1, FN1, GABARAPL1, GSN, IFI16, IGF1R, IGFBP3, IGFBP5, IGFBP7, IL24, IL6, IL6R, ING2, INHBA, IRF1, IRF5, IRF7, LAMP1, MAP1LC3A, MAP2K3, MAPK1, MAPK14, MLST8, MMP14, MTOR, PCNA, PIK3C3, PLAT, PLAU, PTEN, RB1, SERPINB2, SERPINE1, SMAD3, SMAD4, SQSTM1, TGFB1, THBS1, TNFSF15, TP53, ULK1, …
WP:673	ErbB Signaling Pathway	WikiPathways_17.02.2020	0.00	0.00	0.00	0.00	[-1]	Group124	43.96	40	[ABL1, ABL2, AKT1, AKT3, CAMK2D, CBLB, CCND1, CDKN1A, CDKN1B, CRK, EGF, EGFR, ELK1, EREG, GAB1, HBEGF, KRAS, MAP2K4, MAPK1, MAPK3, MTOR, MYC, NCK1, NCK2, NRAS, NRG1, PAK2, PAK4, PIK3CB, PIK3CD, PIK3R3, PLCG1, PRKCG, SHC1, SHC3, SHC4, SOS2, STAT5A, STAT5B, TP53]
WP:710	DNA Damage Response (only ATM dependent)	WikiPathways_17.02.2020	0.00	0.00	0.00	0.00	[-1]	Group125	49.57	57	[ABL1, AKT1, AKT3, APC, BAX, BCL2, CAT, CCND1, CCND2, CCNG2, CDC42, CDKN1A, CDKN1B, CDKN2A, CTNNB1, DVL3, FOSL1, FOXO3, HMGB1, INSR, IRS1, KRAS, LDLR, MAP3K1, MAP3K4, MAP3K7, MAPK1, MYC, NFKB1, NRAS, PCK2, PDK1, PIK3C2A, PIK3C2B, PIK3C3, PIK3CB, PIK3CD, PIK3R3, PIK3R4, PLAU, PMAIP1, PTEN, RAC2, SHC1, SMAD3, SMAD4, SOD2, SOS2, TCF7, TGFB1, TP53, WNT11, WNT16, WNT2, WNT3, WNT5A, WNT7B]
GO:0007050	cell cycle arrest	GO_BiologicalProcess-EBI-UniProt-GOA_17.02.2020_00h00	0.00	0.00	0.00	0.00	[3, 4, 6]	Group126	46.11	89	[ABCB6, ABI2, ABL1, APC, ARL6IP1, BARD1, BIRC3, CAB39L, CDC123, CDC14B, CDK2, CDK6, CDK7, CDKN1A, CDKN1B, CDKN1C, CDKN2A, CDKN2B, CDKN2C, CDKN3, CEL, CGREF1, CIB1, CXCL8, DAB2IP, DDIAS, DDIT3, DDR1, DHCR24, DUSP1, DUSP12, E4F1, EIF4G2, FAP, FOXO4, GAS7, HBP1, IL12A, ING4, INHBA, IRF1, KANK2, KAT2B, KIF20B, KLLN, LAMTOR3, LAMTOR4, MAGI2, MAP3K20, MLST8, MSH2, MTOR, MYC, NME1, NOTCH2, PDCD6IP, PKD1…
GO:0010212	response to ionizing radiation	GO_BiologicalProcess-EBI-UniProt-GOA_17.02.2020_00h00	0.00	0.00	0.00	0.00	[4]	Group127	42.70	79	[AEN, ANTXR1, ANXA1, ATR, BABAM1, BAX, BCL2, BCL2L1, BLM, BRCA1, CASP3, CCND1, CDKN1A, CLOCK, CRYAB, CYBA, CYP2R1, DCLRE1C, DEPDC1B, DMC1, DNMT3A, DNMT3B, ELK1, ERCC6, ERCC8, EYA3, FANCD2, FIGNL1, H2AX, HNRNPK, HSPA5, HSPA9, ICAM1, IFI16, INHBA, INIP, KDM1A, LIG4, LZIC, MAP3K20, MAPK14, MSH2, MYC, NABP2, NAMPT, NET1, NOX4, PARP1, PRKAA1, PRKDC, PRPF38B, RAD1, RAD51, RAD51AP1, RAD54L, RFWD3, RHNO1…
GO:0045931	positive regulation of mitotic cell cycle	GO_BiologicalProcess-EBI-UniProt-GOA_17.02.2020_00h00	0.00	0.00	0.00	0.00	[6]	Group128	44.20	99	[ABL1, ADAM17, ADAMTS1, AKT1, ANAPC7, ANXA1, ASNS, AURKA, AURKB, BRD8, CCNB1, CCND1, CCND2, CCNE1, CDC23, CDC25B, CDC25C, CDC27, CDC45, CDC6, CDCA5, CDK1, CDK4, CDK7, CDKN1A, CDT1, CHMP2B, CRIP2, CUL4A, CUL4B, CYP1A1, DDX3X, DLGAP5, DTL, DYNC1LI1, DYNLT3, EDN1, EGF, EGFR, EIF4G1, EREG, ESPL1, FANCD2, FBXO5, FGFR1, FOXA1, HNRNPU, INSR, KIF20B, KLHL18, KRT7, MAD2L1, MEIS2, MPP1, MTA3, MXI1, NDC80, …
GO:0016604	nuclear body	GO_CellularComponent-EBI-UniProt-GOA_17.02.2020_00h00	0.00	0.00	0.00	0.00	[2, 3, 6, 7, 8]	Group129	40.19	416	[AAGAB, ABL1, ACVR1, AIRE, AK5, AKAP8L, ALKBH5, ANTXR1, API5, AR, ARHGAP18, ARNT, ARNTL, ARPC2, ARRB1, ASCC3, ATF7IP, ATMIN, ATOH8, ATP8B1, ATR, BABAM1, BARD1, BASP1, BAZ1B, BCLAF1, BDNF, BHLHE40, BLM, BMP2K, BNIP3L, BRCA1, BRD1, BRIP1, C11orf54, C12orf57, CBX5, CCL2, CCNB3, CCNY, CDC25C, CDC34, CDK2, CDKN1A, CDKN2A, CDT1, CDYL, CENPC, CENPCP1, CENPI, CENPT, CENPX, CEP43, CHAF1A, CHAF1B, CHAMP1, …
GO:0016607	nuclear speck	GO_CellularComponent-EBI-UniProt-GOA_17.02.2020_00h00	0.00	0.00	0.00	0.00	[3, 4, 7, 8, 9]	Group130	40.15	208	[AAGAB, ACVR1, AK5, AKAP8L, ALKBH5, API5, AR, ARHGAP18, ARRB1, ASCC3, ATOH8, BARD1, BASP1, BCLAF1, BDNF, BLM, BMP2K, BNIP3L, BRD1, C12orf57, CCNB3, CCNY, CDC25C, CDC34, CDYL, CEP43, CHAF1A, CHAF1B, CNOT7, COPS4, CPSF6, CRNKL1, CRY2, CSTA, CTR9, DAZAP2, DDX39A, DDX3X, DDX42, DHX15, DHX36, DUSP10, E2F7, EFTUD2, EHMT2, EIF4A3, ERBIN, FAM107A, FAM193B, FBXL4, FNDC1, FOXO4, FTO, FYTTD1, GATAD2A, GCAT,…
GO:0000725	recombinational repair	GO_BiologicalProcess-EBI-UniProt-GOA_17.02.2020_00h00	0.00	0.00	0.00	0.00	[6, 7, 8]	Group131	41.27	52	[BLM, BRCA1, CDC45, DMC1, EFHD2, EXD2, FANCD2, FEN1, GINS2, GINS4, H2AX, IGFBP7, LIG3, LRIG3, MCM2, MCM3, MCM4, MCM5, MCM7, MCM8, NABP2, NARF, NME1, NSMCE1, PALB2, PARP1, POLK, POLQ, POLR1A, POLR1B, RAD50, RAD51, RAD51AP1, RAD51D, RAD54B, RAD54L, RECQL, RFWD3, RHNO1, RMI1, RNF138, RPA2, SAMHD1, SFPQ, SFR1, SPSB2, STON1, TAP2, UBE2N, XRCC3, YY1, ZSWIM7]
GO:0046605	regulation of centrosome cycle	GO_BiologicalProcess-EBI-UniProt-GOA_17.02.2020_00h00	0.00	0.00	0.00	0.00	[6, 8]	Group132	46.24	43	[ABI2, ARL6IP1, ATF5, ATP6V1H, AURKA, AZIN1, BIRC3, BRCA1, CCNF, CDK5RAP2, CENPJ, CEP120, CEP295, CEP76, CEP85, CHEK1, CHMP2B, CHORDC1, CTNNB1, DAB2IP, KANK2, KAT2B, KIF11, LAP3, MAGI2, MARK4, NCAPD2, NEK2, NPM1, PDCD6IP, PLK2, PLK4, ROCK2, STIL, TGFB1, TP53INP1, TP63, TRIM37, UBXN2B, VPS4A, VPS4B, WDR1, XRCC3]
GO:0000922	spindle pole	GO_CellularComponent-EBI-UniProt-GOA_17.02.2020_00h00	0.00	0.00	0.00	0.00	[2, 5, 6, 7, 8]	Group133	45.10	92	[ASPM, AURKA, AURKB, BCCIP, BNIP2, CALM1, CALM2, CCNB1, CDC14B, CDC20, CDC25B, CDC6, CDK5RAP2, CDK7, CENPF, CEP104, CEP128, CEP63, CEP85, CEP89, CETN1, CHL1, CKAP2, CKAP2L, CKAP5, CSPP1, CTNNB1, CXCL6, DCTN4, DEPDC1B, DLGAP5, DSN1, DYNC1LI1, EML1, FAM83D, FOLH1, FRY, GOLGA2, GPSM2, HNRNPK, HNRNPU, KCNN4, KIF11, KIF20B, KIF2A, KNSTRN, KNTC1, LATS2, MAD1L1, MAD2L1, MAPK14, MTCL1, MXD1, MXI1, NDE1, …
GO:0048863	stem cell differentiation	GO_BiologicalProcess-EBI-UniProt-GOA_17.02.2020_00h00	0.00	0.00	0.00	0.00	[4]	Group134	43.96	91	[ACTR1A, ACVR1, ALG2, ATR, CDK6, CORO1C, CSTA, DCP1B, EDN1, EDNRA, EOMES, EPCAM, ESR1, FAM172A, FN1, FOXA1, FOXO4, FZD1, GDNF, HAND2, HIF1A, HOXA7, HOXB4, HTR2B, INHBA, JAG1, JARID2, KBTBD8, KIT, KITLG, KRT7, LAMA5, LIF, LIN28A, LMBR1L, LRP6, MAPK1, MAPK3, MEF2C, METTL3, MSX2, MTF2, NEDD4, NOLC1, NR2F2, NRG1, NRP2, OSR1, PAX2, PDX1, PHACTR4, PHF19, PHF5A, POSTN, POU6F2, PSMD11, PTCH1, RBPJ, RDH10…
GO:0050680	negative regulation of epithelial cell proliferation	GO_BiologicalProcess-EBI-UniProt-GOA_17.02.2020_00h00	0.00	0.00	0.00	0.00	[6]	Group135	42.13	75	[ABI2, ACTR1A, AIMP1, AQP11, AR, ARL6IP1, ATF2, ATOH8, ATP5F1A, ATP5MC1, ATR, BIRC3, BMP4, CAV1, CCL2, CDK6, CDKN1B, CDKN1C, CDKN2B, CIB1, DAB2IP, DCPS, DLG1, DUSP10, EFNB2, EML2, EREG, FANCD2, FBXW7, GDNF, GJA1, IFT122, INHBA, KLF9, MAGI2, MBD4, MED1, MEF2C, NR2F2, PBLD, PDCD6IP, PKD1, PPARD, PPARG, PTCH1, PTEN, RACGAP1, RB1, RIDA, RUNX3, SCG2, SFRP1, SFRP2, SIL1, SNAI2, SORD, SOX2, SOX9, SRFBP1…
GO:0051054	positive regulation of DNA metabolic process	GO_BiologicalProcess-EBI-UniProt-GOA_17.02.2020_00h00	0.00	0.00	0.00	0.00	[6, 7]	Group136	40.98	109	[ACTR2, AKT1, ANGPTL2, ANP32B, ANTXR1, ANXA3, ATR, AURKB, BABAM1, BAX, BLM, BRCA1, BRD8, BTG2, CCT2, CCT3, CCT6A, CCT7, CDK2, CDK7, CDKN2A, CDKN3, CEL, CHL1, CTNNB1, DDX39A, DEPDC1B, DHX36, DHX9, DKC1, EGFR, ENDOG, ERCC6, ERCC8, EXOSC6, EYA3, FGF2, FMN2, FOXM1, FUS, GNL3, H2AX, HGF, HMBOX1, HMGB1, HNRNPA1, HNRNPA2B1, HNRNPD, HSP90AA1, HSP90AB1, HSPA9, IL6, KRAS, MAP3K4, MAPK1, MAPK15, MAPK3, MSH2…
GO:0051225	spindle assembly	GO_BiologicalProcess-EBI-UniProt-GOA_17.02.2020_00h00	0.00	0.00	0.00	0.00	[4, 5, 7]	Group137	44.90	44	[ARHGEF10, ASPM, AURKA, AURKB, BCCIP, BIRC5, CDC20, CDK7, CENPW, CEP192, CEP63, CXCL6, FBXO5, FOLH1, GOLGA2, HAUS2, HAUS6, HAUS7, KIF11, KIF23, KIF2A, KIF3B, KIF4A, KIFC1, LZTS2, MAPRE1, MAPRE3, MYBL2, MZT1, NCOR1, NEK2, NEK6, NUMA1, RACGAP1, RPS3, SAC3D1, STK19, TPX2, TUBB, TUBGCP2, TUBGCP3, TUBGCP4, WASHC5, ZNF207]
GO:0001650	fibrillar center	GO_CellularComponent-EBI-UniProt-GOA_17.02.2020_00h00	0.00	0.00	0.00	0.00	[2, 5, 6, 7, 8]	Group138	45.18	75	[ACACA, AKNA, BCL2A1, BTBD10, CCHCR1, CD1B, CDCA7L, CEL, CHL1, CILK1, COIL, DCHS1, DKC1, DSN1, FAM111A, FOXA1, GAR1, HEATR1, HERC4, IMP4, JAZF1, KDM5D, KIT, KLF6, LEO1, LIPA, MALT1, MAP3K14, MAP3K20, MAP4K4, MBD6, MOB2, MTDH, NFIC, NOLC1, NONO, NOP53, NOP56, NOP58, NRIP1, ORC6, PLRG1, POLR1E, POLR2F, PRC1, PSPC1, RAI14, RNMT, RPS6KA6, RREB1, RRM1, RRS1, RSAD2, SAMD4A, SELENBP1, SESN1, SMAD6, SMAD…
GO:0061458	reproductive system development	GO_BiologicalProcess-EBI-UniProt-GOA_17.02.2020_00h00	0.00	0.00	0.00	0.00	[4, 5]	Group139	40.04	223	[ACTR1A, ACVR2A, ADA, ADAM19, ADAMTS1, ADGRG1, ADM, AKR1C1, AKR1C3, AKT1, ANG, ANXA1, AR, ARNT, ARRB1, ASPM, ATF7IP, ATR, AXL, BACH1, BASP1, BAX, BCL2, BCL2L1, BMP4, BRIP1, CASP3, CASP8, CCNA2, CCND1, CCNF, CCT2, CDKN1B, CDKN3, CDX2, CEBPA, CEBPB, CGA, CHD7, CHMP2B, CIB1, CRIP1, CRIP2, CST3, CTNNA1, CTNNB1, CTSH, DEDD, DHCR24, DLG1, DMC1, DMRTA1, DNAJA1, DNAJB6, E2F7, E2F8, EGFR, EGLN1, EIF2B1, E…
GO:0061695	transferase complex, transferring phosphorus-containing groups	GO_CellularComponent-EBI-UniProt-GOA_17.02.2020_00h00	0.00	0.00	0.00	0.00	[4]	Group140	42.14	134	[ACVR1, ACVR2A, ACVR2B, BCCIP, BTN2A2, BVES, CCNA2, CCNB1, CCNB2, CCNB3, CCND1, CCND2, CCNE1, CCNE2, CCNF, CCNG1, CCNG2, CCNT2, CCNY, CDK1, CDK2, CDK4, CDK5, CDK6, CDK7, CDKN1A, CDKN2A, CHUK, CKS2, CREBRF, CTR9, DDR1, DNA2, ERC1, ERCC3, GPSM3, GTF2A2, GTF2E1, GTF2E2, GTF2F1, GTF2H1, IGF1R, IKBKB, INSR, IRS1, LAS1L, LEO1, MAP3K7, MCM3, MNAT1, MYO6, PCNA, PEA15, PFKL, PFKM, PHKA1, PHKB, PIK3C2A, PI…
GO:0070491	repressing transcription factor binding	GO_MolecularFunction-EBI-UniProt-GOA_17.02.2020_00h00	0.00	0.00	0.00	0.00	[5]	Group141	49.40	41	[ARNTL, BBS1, BBS4, BBS7, BCL2, CBX5, CTBP1, CTNNB1, DDX20, EIF4G1, GATA6, GTF2A2, HDAC1, HHEX, HMGB1, MIER3, MTA3, MYC, NFYB, NOC2L, PARK7, POSTN, PPARA, PPARD, PPARG, RBPJ, RELA, SIN3A, SP1, STAT1, STAT3, TBP, TCERG1, TCF3, TCF4, TLE1, TLE2, TLE3, TLE4, ZMYND8, ZNF503]
GO:0070507	regulation of microtubule cytoskeleton organization	GO_BiologicalProcess-EBI-UniProt-GOA_17.02.2020_00h00	0.00	0.00	0.00	0.00	[5, 7]	Group142	42.59	115	[ABI2, ABL1, AIMP1, APC, ARHGEF2, ARL6IP1, ATF5, ATP6V1H, AURKA, AZIN1, BIRC3, BORA, BRCA1, CAV3, CCNF, CDK5RAP2, CDKN1B, CENPJ, CEP120, CEP295, CEP70, CEP76, CEP85, CHEK1, CHMP2B, CHORDC1, CIB1, CKAP2, CKAP5, CLASP2, CLIP3, CLTC, CTNNB1, DAB2IP, DIXDC1, EML2, FAM107A, FDPS, FKBP4, FSD1, FSD1L, GNAI1, GPSM2, HDGFL3, HNRNPU, HSPA1A, KANK2, KAT2B, KIF11, KIF18A, LAP3, MAGI2, MAP1B, MAP1S, MAP6, MAP…
GO:0071479	cellular response to ionizing radiation	GO_BiologicalProcess-EBI-UniProt-GOA_17.02.2020_00h00	0.00	0.00	0.00	0.00	[5, 6]	Group143	44.57	41	[ANTXR1, ATR, BCL2L1, BLM, CDKN1A, CLOCK, CRYAB, CYBA, ELK1, FIGNL1, H2AX, HNRNPK, HSPA5, IFI16, INHBA, KDM1A, LIG4, MAP3K20, MAPK14, NAMPT, NET1, NOX4, PRPF38B, RAD1, RAD51, RAD51AP1, RHNO1, SFRP1, SFRP2, SIRT1, SLC12A9, SNAI2, SUMO1, TGFB1, TLK2, TP53, TREX1, TSPYL5, XRCC5, YAP1, ZMPSTE24]
GO:0071901	negative regulation of protein serine/threonine kinase activity	GO_BiologicalProcess-EBI-UniProt-GOA_17.02.2020_00h00	0.00	0.00	0.00	0.00	[8, 10, 11]	Group144	42.23	87	[ABI2, ABL1, ACTR1A, AKT1, APC, ARL6IP1, ATR, BIRC3, BMP4, CASP3, CAV1, CAV3, CDK2, CDK5RAP3, CDKN1A, CDKN1B, CDKN1C, CDKN2A, CDKN2B, CDKN2C, CEBPA, CHORDC1, CIB1, CLP1, COLEC12, DAB2IP, DNAJA1, DNAJB6, DUSP1, DUSP10, DUSP12, DUSP14, DUSP16, DUSP18, DUSP2, DUSP4, DUSP5, DUSP6, GPS1, HEG1, HEXIM1, HHEX, HIPK3, HMGCR, HSPB2, INHBA, IPO5, IPO7, KAT2B, KLF6, LATS2, LRP6, LYN, MAGI2, NDRG1, NPPA, NR2F…
GO:0072686	mitotic spindle	GO_CellularComponent-EBI-UniProt-GOA_17.02.2020_00h00	0.00	0.00	0.00	0.00	[5, 6, 7, 8]	Group145	46.30	75	[AIMP1, APC, ASPM, AURKA, AURKB, BCCIP, CAPG, CD46, CDC14B, CDC42, CDK1, CDK5RAP2, CDK7, CDKN1A, CENPE, CEP295, CKAP2L, CLASP2, CLTC, CRIP2, CTTN, DYNLT3, EML1, EML2, EML4, EPB41, ESPL1, FAM83D, GOLGA2, GPSM2, HNRNPU, KCNN4, KIF11, KIF18A, KIF18B, KIF20B, KIF22, KIF23, KIFC1, KNSTRN, MAD1L1, MAD2L1, MAP4, MAPK1, MAPRE1, MAPRE3, MXD1, MXI1, NCAPG, NCOR1, NIN, NUMA1, NUSAP1, PKD2, PKP4, PMEPA1, PRK…
GO:0001837	epithelial to mesenchymal transition	GO_BiologicalProcess-EBI-UniProt-GOA_17.02.2020_00h00	0.00	0.00	0.00	0.00	[5, 6, 7, 8]	Group146	54.43	43	[AKNA, ALG2, ATR, BMP2, CDKN2A, CDKN3, CTNNB1, DDX5, DLG5, ENG, EOMES, EPB41L5, FAM83D, FOXF2, HEY1, HGF, HIF1A, HNRNPAB, IL6, INHBA, KBTBD8, LRP6, MSX2, NOG, NOLC1, NR3C1, OLFM1, PDCD4, RBPJ, RTN4, SFRP1, SMAD4, SNAI1, SNAI2, SOX9, TGFB1, TGFB2, TGFBR3, TMEM100, WNT11, WNT16, WNT2, WNT5A]
GO:0110110	positive regulation of animal organ morphogenesis	GO_BiologicalProcess-EBI-UniProt-GOA_17.02.2020_00h00	0.00	0.00	0.00	0.00	[5, 6]	Group147	47.12	49	[ACVR1, AR, BASP1, BAX, BMP2, BMP4, CDC42, CSF1, CTNNB1, DKK1, EDN1, ENG, FGF7, FGFR1, FOXP2, FRS2, GDNF, HAND2, HOXB7, HOXC11, JAG1, LIF, LONP1, MBD4, MDK, MED1, MYC, NOG, PAX2, PIM1, PKD1, RBPJ, SIX1, SMAD4, SOX8, SOX9, SRSF6, STOX1, TFAP2A, TGFB1, TGFB2, TGFBR2, TWIST1, VDR, VEGFA, WNT11, WNT2, WNT5A, XBP1]
GO:1903312	negative regulation of mRNA metabolic process	GO_BiologicalProcess-EBI-UniProt-GOA_17.02.2020_00h00	0.00	0.00	0.00	0.00	[7, 8]	Group148	42.31	44	[BARD1, C1QBP, CIRBP, CTR9, DHX9, DNAAF4, E2F1, ELAVL1, FMR1, FMR1-IT1, FUS, GDNF, HELLS, HNRNPA2B1, HNRNPC, HNRNPD, HNRNPK, HNRNPL, HNRNPU, IGF2BP1, MAPK14, MTOR, PTBP1, RBM10, RBM24, RBMX, RNF20, RNF40, SAP18, SECISBP2, SRSF6, SRSF7, SRSF9, SUPT5H, TAF15, TARDBP, TENT4B, TENT5C, THRAP3, U2AF2, YBX1, YBX3, ZBP1, ZC3H14]
GO:1903321	negative regulation of protein modification by small protein conjugation or removal	GO_BiologicalProcess-EBI-UniProt-GOA_17.02.2020_00h00	0.00	0.00	0.00	0.00	[8, 9]	Group149	41.03	48	[ABL1, AKT1, ARRB1, ASPA, ASPM, C3, CAMLG, CAV1, CDK2, CDK5, CDKN2A, CHORDC1, CRY1, CTNNB1, DNAJA1, DNAJB6, FBXO5, GTPBP4, HDAC8, HSPA1A, LIMK1, MAD2L1, MTOR, MXI1, N4BP1, PARK7, PER2, PIAS3, PLAA, PRKCG, PRMT3, PTPN11, RASD2, RELA, RPL11, RPS3, SENP2, SIRT7, SMAD6, SMAD7, SOX4, SQSTM1, SUMO1, SVBP, TAF1, TRIM21, TRIP12, U2AF2]
GO:1903708	positive regulation of hemopoiesis	GO_BiologicalProcess-EBI-UniProt-GOA_17.02.2020_00h00	0.00	0.00	0.00	0.00	[5, 6]	Group150	42.74	106	[ACKR3, ACVR2A, ADA, ANKRD54, ANXA1, AP3B1, ARHGEF28, ARNT, ATXN1L, AXL, BTN2A2, CAPG, CASP8, CBFB, CD46, CREB1, CSF1, CSF3, CTNNBIP1, DHX36, DUSP10, EEF1A2, ERCC3, ETS1, EVI2B, FADD, FAM210B, FAXDC2, FDPS, FLI1, FOS, FOXO3, GLI2, GLI3, GPR68, GTF2H1, HIF1A, HLA-G, HLX, HMGB1, HMGB2, HNRNPK, HOXA5, HSPA1A, ID2, IL12A, IL15, IL36B, IL4R, IL7, INHBA, ITPKB, JAG1, KITLG, KLF10, KRT7, LIF, MALT1, MAP…
GO:1903844	regulation of cellular response to transforming growth factor beta stimulus	GO_BiologicalProcess-EBI-UniProt-GOA_17.02.2020_00h00	0.00	0.00	0.00	0.00	[5]	Group151	40.13	61	[ADAM17, BAMBI, CAPN5, CAV1, CAV3, CDKN1C, CDKN2B, CHST11, CREBBP, CREBRF, DLX1, ENG, FAM89B, FBN2, FERMT1, GOLT1B, GOT1, GPRASP1, HSP90AB1, HSPA1A, HSPA5, HTRA1, ING2, ING3, ITGA8, LOX, MEIS2, MPP1, MTMR4, NREP, PAG1, PBLD, PDK1, PEG10, PIN1, PLEKHM2, PMEPA1, SCG2, SDCBP, SIRT1, SMAD2, SMAD3, SMAD4, SMAD6, SMAD7, SOX11, SP1, SRFBP1, STK11, TGFB1, TGFB3, TGFBR2, TGFBR3, THBS1, TP53, TRIM33, VASN,…
GO:1990830	cellular response to leukemia inhibitory factor	GO_BiologicalProcess-EBI-UniProt-GOA_17.02.2020_00h00	0.00	0.00	0.00	0.00	[6]	Group152	41.98	55	[B3GNT2, BCLAF1, CREB1, CTH, EIF4G1, FZD4, GCLM, GFPT2, HELLS, HK2, HNRNPU, ICAM1, INA, JARID2, KANK2, KDM3A, KDM5B, KIF2A, KLF5, MPC1, MRPL15, MTF2, MTUS1, MYBL2, NARF, NCL, NEFH, NFYB, NRP2, NUP35, RARG, RIF1, RNF138, RNMT, SEPHS1, SHMT1, SIRT1, SLC25A37, SMAD6, SMAD7, SMARCA5, SOCS3, SPRY2, SPRY4, SRSF3, SRSF7, SSTR1, SYNGR1, TFRC, TLE4, TP53INP1, TRIM25, VEGFC, XBP1, XRCC5]
GO:2001251	negative regulation of chromosome organization	GO_BiologicalProcess-EBI-UniProt-GOA_17.02.2020_00h00	0.00	0.00	0.00	0.00	[7]	Group153	41.38	84	[APC, ASF1A, ASPA, ASPM, ATAD2, AURKB, BRCA1, BUB1, BUB1B, C3, CD69, CDC20, CDK7, CENPF, CRIP2, CTBP1, DNMT1, DNMT3B, ESPL1, EXOSC7, FBXO5, H1-0, H1-2, H1-4, HNRNPA1, HNRNPC, HNRNPU, IDUA, IRF2BPL, JARID2, KCNN4, KDM1A, KDM3A, KDM4B, KDM5A, MAD1L1, MAD2L1, MCM2, MCM7, MLLT6, MNAT1, MTF2, MXD1, MXI1, NAT10, NME1, NOC2L, PAK1IP1, PAPSS2, PARP1, PEA15, PHF1, POT1, PRMT6, PTTG1, RAD21, RAD50, RAD54L,…
KEGG:04010	MAPK signaling pathway	KEGG_17.02.2020	0.00	0.00	0.00	0.00	[-1]	Group154	40.34	119	[AKT1, AKT3, ANGPT1, ARRB1, ATF2, BDNF, CACNA1A, CASP3, CDC25B, CDC42, CHUK, CRK, CSF1, DDIT3, DUSP1, DUSP10, DUSP16, DUSP2, DUSP4, DUSP5, DUSP6, ECSIT, EFNA3, EFNA4, EGF, EGFR, ELK1, EREG, FGF2, FGF5, FGF7, FGFR1, FGFR3, FLNC, FOS, GNA12, GNG12, HGF, HSPA1A, HSPA8, IGF1R, IKBKB, IL1R1, INSR, IRAK1, IRAK4, JUND, KIT, KITLG, KRAS, LAMTOR3, MAP2K3, MAP2K4, MAP2K5, MAP3K1, MAP3K12, MAP3K14, MAP3K2, …
KEGG:04064	NF-kappa B signaling pathway	KEGG_17.02.2020	0.00	0.00	0.00	0.00	[-1]	Group155	45.10	46	[BCL10, BCL2, BCL2A1, BCL2L1, BIRC3, CARD10, CARD11, CHUK, CXCL1, CXCL12, CXCL2, CXCL3, CXCL8, ERC1, ICAM1, IKBKB, IL1R1, IRAK1, IRAK4, LY96, LYN, MALT1, MAP3K14, MAP3K7, NFKB1, NFKBIA, PARP1, PLAU, PLCG1, PRKCQ, PTGS2, RELA, RELB, TAB1, TAB2, TNF, TNFRSF13C, TNFSF14, TRADD, TRAF1, TRAF3, TRAF5, TRIM25, UBE2I, VCAM1, XIAP]
KEGG:04066	HIF-1 signaling pathway	KEGG_17.02.2020	0.00	0.00	0.00	0.00	[-1]	Group156	49.54	54	[AKT1, AKT3, ALDOA, ALDOC, ANGPT1, ARNT, BCL2, CAMK2D, CDKN1A, CDKN1B, CREBBP, CUL2, EDN1, EGF, EGFR, EGLN1, EGLN3, EIF4E2, ENO2, HIF1A, HK2, HMOX1, IFNGR2, IGF1R, IL6, IL6R, INSR, LDHB, MAPK1, MAPK3, MKNK2, MTOR, NFKB1, NPPA, PDHA1, PDK1, PFKL, PFKM, PGK1, PIK3CB, PIK3CD, PIK3R3, PLCG1, PRKCG, RELA, RPS6, SERPINE1, SLC2A1, STAT3, TEK, TFRC, TIMP1, VEGFA, VHL]
KEGG:04068	FoxO signaling pathway	KEGG_17.02.2020	0.00	0.00	0.00	0.00	[-1]	Group157	47.33	62	[AKT1, AKT3, ATG12, BNIP3, CAT, CCNB1, CCNB2, CCNB3, CCND1, CCND2, CCNG2, CDK2, CDKN1A, CDKN1B, CDKN2B, CHUK, CREBBP, CSNK1E, EGF, EGFR, FBXO32, FOXO3, FOXO4, GABARAPL1, HOMER1, IGF1R, IKBKB, IL6, INSR, IRS1, KLF2, KRAS, MAPK1, MAPK11, MAPK14, MAPK3, NRAS, PCK2, PIK3CB, PIK3CD, PIK3R3, PLK2, PLK4, PRKAA1, PRKAB2, PRKAG2, PRMT1, PTEN, SETD7, SGK1, SIRT1, SKP2, SMAD3, SMAD4, SOD2, SOS2, STAT3, STK1…
KEGG:04071	Sphingolipid signaling pathway	KEGG_17.02.2020	0.00	0.00	0.00	0.00	[-1]	Group158	45.38	54	[ABCC1, ADORA1, AKT1, AKT3, BAX, BCL2, BID, CERS1, CERS5, DEGS1, GNA12, GNA13, GNAI1, GNAI3, KRAS, MAPK1, MAPK11, MAPK14, MAPK3, NFKB1, NRAS, PIK3CB, PIK3CD, PIK3R3, PLCB1, PLCB4, PLD1, PLD2, PPP2R1A, PPP2R1B, PPP2R2A, PPP2R2B, PPP2R3A, PPP2R3C, PPP2R5A, PPP2R5D, PRKCG, PRKCZ, PTEN, RAC2, RELA, ROCK2, S1PR2, S1PR3, SGMS1, SGMS2, SGPL1, SGPP1, SPHK1, SPHK2, SPTLC3, TNF, TP53, TRADD]
KEGG:04114	Oocyte meiosis	KEGG_17.02.2020	0.00	0.00	0.00	0.00	[-1]	Group159	42.97	55	[ADCY3, ADCY6, ANAPC10, ANAPC7, AR, AURKA, BTRC, BUB1, CALM1, CALM2, CALML3, CAMK2D, CCNB1, CCNB2, CCNE1, CCNE2, CDC20, CDC23, CDC25C, CDC27, CDK1, CDK2, CPEB2, CPEB4, ESPL1, FBXO5, IGF1R, ITPR1, MAD1L1, MAD2L1, MAPK1, MAPK11, MAPK14, MAPK3, PKMYT1, PPP1CB, PPP1CC, PPP2R1A, PPP2R1B, PPP2R5A, PPP2R5D, PPP3CB, PPP3R1, PRKACB, PRKACG, PTTG1, RPS6KA1, RPS6KA6, SLK, SMC1A, SMC3, YWHAE, YWHAG, YWHAQ, Y…
GO:0032479	regulation of type I interferon production	GO_BiologicalProcess-EBI-UniProt-GOA_17.02.2020_00h00	0.00	0.00	0.00	0.00	[5]	Group160	44.59	70	[ARHGEF28, CAP1, CHUK, CREBBP, CTCFL, CTNNB1, DDX3X, DHX33, DHX36, DHX9, DTX4, GPATCH3, HIF1A, HMGB1, HMGB2, IFI16, IGF2BP1, IKBKE, ILRUN, IRAK1, IRF1, IRF3, IRF5, IRF7, MMP12, MRPL13, NFKB1, NLRX1, NMI, PAG1, PAN2, PCBP2, PIN1, POLR1C, POLR1D, POLR1E, POLR2E, POLR2F, POLR2L, POLR3A, POLR3B, POLR3F, PPM1B, PQBP1, PRKDC, PTPN11, PTPN22, PTPRS, RELA, RELB, RIOK3, RNF135, RNF26, STAT1, STAT6, STING1…
GO:0032481	positive regulation of type I interferon production	GO_BiologicalProcess-EBI-UniProt-GOA_17.02.2020_00h00	0.00	0.00	0.00	0.00	[6]	Group160	48.42	46	[ARHGEF28, CHUK, CREBBP, CTCFL, CTNNB1, DDX3X, DHX33, DHX36, DHX9, HIF1A, HMGB1, HMGB2, IFI16, IGF2BP1, IRAK1, IRF1, IRF3, IRF5, IRF7, MMP12, MRPL13, NFKB1, PAG1, POLR1C, POLR1D, POLR1E, POLR2E, POLR2F, POLR2L, POLR3A, POLR3B, POLR3F, PQBP1, PRKDC, PTPN11, PTPN22, RELA, RIOK3, RNF135, STAT1, STAT6, STING1, TRAIP, XRCC5, ZBP1, ZCCHC3]
GO:0035326	cis-regulatory region binding	GO_MolecularFunction-EBI-UniProt-GOA_17.02.2020_00h00	0.00	0.00	0.00	0.00	[6]	Group161	40.24	330	[ACKR3, ACTL6A, ACTR1A, ADRB2, AEBP2, AHR, AKNA, AR, ARNT, ARNT2, ARNTL, ARNTL2, ATF2, ATF3, ATF6, ATOH1, ATOH8, BACH1, BACH2, BCL11A, BCL3, BHLHE40, BHLHE41, BRIP1, CCAR1, CCNY, CD46, CDKN2AIP, CDX2, CEBPA, CEBPB, CEBPD, CEBPZ, CENPX, CHD7, CHMP2B, CHN1, CLOCK, CREB1, CREB3, CREBBP, CREBRF, CRY1, CSTA, CTCF, CTCFL, DDIT3, DDN, DEPDC7, DHX36, DHX9, DLX1, DLX2, DMTF1, DNMT3A, DPT, DRAP1, E2F1, E2F…
GO:0000978	RNA polymerase II cis-regulatory region sequence-specific DNA binding	GO_MolecularFunction-EBI-UniProt-GOA_17.02.2020_00h00	0.00	0.00	0.00	0.00	[8, 9]	Group161	40.60	313	[ACKR3, ACTL6A, ACTR1A, ADRB2, AEBP2, AHR, AKNA, AR, ARNT, ARNT2, ARNTL, ARNTL2, ATF2, ATF3, ATF6, ATOH1, ATOH8, BACH1, BACH2, BCL11A, BCL3, BHLHE40, BHLHE41, BRIP1, CCAR1, CD46, CDKN2AIP, CDX2, CEBPA, CEBPB, CEBPD, CEBPZ, CENPX, CHD7, CHN1, CLOCK, CREB1, CREB3, CREBRF, CRY1, CSTA, CTCF, CTCFL, DDIT3, DDN, DEPDC7, DHX36, DHX9, DLX1, DLX2, DMTF1, DNMT3A, DPT, DRAP1, E2F4, E2F7, E2F8, E4F1, EGR2, E…
GO:0044770	cell cycle phase transition	GO_BiologicalProcess-EBI-UniProt-GOA_17.02.2020_00h00	0.00	0.00	0.00	0.00	[3, 4]	Group162	47.99	179	[ABCB1, ACTR1A, ACVR1, AJUBA, AKAP8L, ANAPC7, APC, ARPP19, AURKA, AZIN1, BACH1, BCAT1, BORA, BRIP1, BTRC, CALM1, CALM2, CCNA2, CCNB1, CCNB2, CCNB3, CCND1, CCND2, CCNE1, CCNE2, CCNF, CCNG1, CCNG2, CCNY, CDC23, CDC25B, CDC25C, CDC27, CDC34, CDC42EP1, CDC42EP4, CDC45, CDC6, CDK1, CDK2, CDK4, CDK5RAP2, CDK6, CDK7, CDKN1A, CDKN1B, CDKN2A, CDKN2B, CDKN2C, CDKN3, CDT1, CENPJ, CEP192, CEP43, CEP63, CEP70…
GO:0044772	mitotic cell cycle phase transition	GO_BiologicalProcess-EBI-UniProt-GOA_17.02.2020_00h00	0.00	0.00	0.00	0.00	[4, 5]	Group162	48.20	174	[ABCB1, ACTR1A, ACVR1, AJUBA, ANAPC7, APC, ARPP19, AURKA, AZIN1, BACH1, BCAT1, BORA, BRIP1, BTRC, CALM1, CALM2, CCNA2, CCNB1, CCNB2, CCNB3, CCND1, CCND2, CCNE1, CCNE2, CCNF, CCNG1, CCNG2, CCNY, CDC23, CDC25B, CDC25C, CDC27, CDC34, CDC42EP1, CDC42EP4, CDC45, CDC6, CDK1, CDK2, CDK4, CDK5RAP2, CDK6, CDK7, CDKN1A, CDKN1B, CDKN2A, CDKN2B, CDKN2C, CDKN3, CDT1, CENPJ, CEP192, CEP43, CEP63, CEP70, CEP76,…
R-HSA:2990846	SUMOylation	REACTOME_Pathways_17.02.2020	0.00	0.00	0.00	0.00	[-1]	Group163	50.53	95	[AR, AURKA, AURKB, BIRC5, BLM, BRCA1, CBX5, CDCA8, CDKN2A, CETN2, CHD3, CREBBP, CTBP1, DDX5, DNMT1, DNMT3A, DNMT3B, EID3, ESR1, H4C3, H4C8, HDAC1, HNRNPC, HNRNPK, IKBKE, ING2, L3MBTL2, NCOR2, NDC1, NFKBIA, NOP58, NPM1, NR1H2, NR3C1, NR5A1, NRIP1, NSMCE1, NSMCE4A, NUP107, NUP133, NUP153, NUP188, NUP205, NUP214, NUP35, NUP42, NUP43, NUP58, NUP93, NUP98, PARK7, PARP1, PCGF2, PCNA, PHC2, PIAS1, PIAS3…
R-HSA:3108232	SUMO E3 ligases SUMOylate target proteins	REACTOME_Pathways_17.02.2020	0.00	0.00	0.00	0.00	[-1]	Group163	50.55	92	[AR, AURKA, AURKB, BIRC5, BLM, BRCA1, CBX5, CDCA8, CDKN2A, CETN2, CHD3, CREBBP, CTBP1, DDX5, DNMT1, DNMT3A, DNMT3B, EID3, ESR1, H4C3, H4C8, HDAC1, HNRNPC, HNRNPK, IKBKE, ING2, L3MBTL2, NCOR2, NDC1, NFKBIA, NOP58, NPM1, NR1H2, NR3C1, NR5A1, NRIP1, NSMCE1, NSMCE4A, NUP107, NUP133, NUP153, NUP188, NUP205, NUP214, NUP35, NUP42, NUP43, NUP58, NUP93, NUP98, PARK7, PARP1, PCGF2, PCNA, PHC2, PIAS1, PIAS3…
GO:0006260	DNA replication	GO_BiologicalProcess-EBI-UniProt-GOA_17.02.2020_00h00	0.00	0.00	0.00	0.00	[5, 6]	Group164	47.29	131	[ANAPC10, ANGPTL2, ANGPTL4, ANTXR1, ATR, BACH1, BARD1, BAZ1A, BHLHE40, BLM, BRCA1, BRIP1, CCNE1, CCNE2, CDC34, CDC45, CDC6, CDK1, CDK2, CDKN1A, CDKN2A, CDT1, CENPS, CENPX, CHAF1A, CHAF1B, CHEK1, CHL1, CINP, DBF4, DHX9, DNA2, DONSON, DTD1, DTL, DUT, E4F1, EME1, ETAA1, EXD2, EXO1, FAM111A, FANCD2, FEN1, GINS1, GINS2, GINS3, GINS4, GMNC, GRWD1, ING4, JAG1, KAT2B, LIG1, LIG3, LIG4, LRIG3, MAZ, MCM10,…
GO:0006261	DNA-dependent DNA replication	GO_BiologicalProcess-EBI-UniProt-GOA_17.02.2020_00h00	0.00	0.00	0.00	0.00	[6, 7]	Group164	49.04	77	[ANAPC10, ANGPTL2, ANGPTL4, BAZ1A, BHLHE40, BLM, CCNE1, CCNE2, CDC34, CDC45, CDC6, CDT1, CENPS, CENPX, CHL1, DNA2, DONSON, EME1, ETAA1, EXD2, FANCD2, FEN1, GINS1, GINS2, GINS3, GINS4, GMNC, LIG1, LIG3, LRIG3, MAZ, MCM10, MCM2, MCM3, MCM4, MCM5, MCM7, MGME1, ORC1, ORC2, ORC3, ORC5, ORC6, PCNA, PNKP, POLA1, POLD3, POLD4, POLDIP2, POLE, POLE2, POLK, POLQ, POLR1A, POLR1B, PRIM1, PRIMPOL, PURA, RAD51,…
R-HSA:1989781	PPARA activates gene expression	REACTOME_Pathways_17.02.2020	0.00	0.00	0.00	0.00	[-1]	Group165	44.44	52	[ABCA1, ABCB4, ACOX1, AHR, AHRR, ALAS1, ANGPTL4, ARNT, ARNT2, ARNTL, CCNC, CDK8, CLOCK, CPT2, CREBBP, CYP1A1, FADS1, FDFT1, G0S2, GLIPR1, HMGCR, ME1, MED1, MED13, MED20, MED21, MED24, MED28, MED6, MED8, MED9, MTF1, NCOR1, NCOR2, NFYB, NR1D1, NR1H2, PLIN2, PPARA, PPARG, RGL1, RORA, RXRA, SLC27A1, SP1, SREBF1, SREBF2, TBL1X, TGS1, THRAP3, TNFRSF21, TXNRD1]
R-HSA:400206	Regulation of lipid metabolism by PPARalpha	REACTOME_Pathways_17.02.2020	0.00	0.00	0.00	0.00	[-1]	Group165	44.54	53	[ABCA1, ABCB4, ACOX1, AHR, AHRR, ALAS1, ANGPTL4, ARNT, ARNT2, ARNTL, CCNC, CDK8, CLOCK, CPT2, CREBBP, CYP1A1, FADS1, FDFT1, G0S2, GLIPR1, HMGCR, ME1, MED1, MED13, MED20, MED21, MED24, MED28, MED6, MED8, MED9, MTF1, NCOR1, NCOR2, NFYB, NR1D1, NR1H2, PLIN2, PPARA, PPARG, RGL1, RORA, RXRA, SIN3A, SLC27A1, SP1, SREBF1, SREBF2, TBL1X, TGS1, THRAP3, TNFRSF21, TXNRD1]
R-HSA:194138	Signaling by VEGF	REACTOME_Pathways_17.02.2020	0.00	0.00	0.00	0.00	[-1]	Group166	44.86	48	[ABI1, ABI2, AKT1, AKT3, AXL, BCAR1, CALM1, CALM2, CAV1, CDC42, CRK, CTNNA1, CTNNB1, CYBA, CYFIP2, ELMO2, HSP90AA1, ITGAV, ITGB3, ITPR1, JUP, KRAS, MAPK11, MAPK14, MAPKAP1, MLST8, MTOR, NCF2, NCK1, NCK2, NRAS, NRP2, PAK2, PIK3CB, PLCG1, PRKACB, PRKACG, PRKCZ, PRR5, RASA1, ROCK2, SPHK1, VAV3, VEGFA, VEGFB, VEGFC, WASF1, WASF3]
R-HSA:4420097	VEGFA-VEGFR2 Pathway	REACTOME_Pathways_17.02.2020	0.00	0.00	0.00	0.00	[-1]	Group166	45.45	45	[ABI1, ABI2, AKT1, AKT3, AXL, BCAR1, CALM1, CALM2, CAV1, CDC42, CRK, CTNNA1, CTNNB1, CYBA, CYFIP2, ELMO2, HSP90AA1, ITGAV, ITGB3, ITPR1, JUP, KRAS, MAPK11, MAPK14, MAPKAP1, MLST8, MTOR, NCF2, NCK1, NCK2, NRAS, PAK2, PIK3CB, PLCG1, PRKACB, PRKACG, PRKCZ, PRR5, RASA1, ROCK2, SPHK1, VAV3, VEGFA, WASF1, WASF3]
R-HSA:109581	Apoptosis	REACTOME_Pathways_17.02.2020	0.00	0.00	0.00	0.00	[-1]	Group167	51.67	93	[AKT1, AKT3, APAF1, APC, APPL1, BAX, BCL2, BCL2L1, BID, BMF, C1QBP, CASP3, CASP6, CASP7, CASP8, CASP9, CDH1, CDKN2A, CTNNB1, CYCS, DBNL, DNM1L, DSG2, E2F1, FADD, FNTA, GSN, GZMB, H1-0, H1-2, H1-4, HMGB1, HMGB2, KPNA1, LMNA, LMNB1, LY96, MAPK1, MAPK3, NMT1, OPA1, PAK2, PMAIP1, PPP3R1, PRKCQ, PSMA1, PSMA2, PSMA3, PSMA4, PSMA5, PSMB1, PSMB2, PSMB3, PSMB5, PSMB6, PSMB7, PSMB8, PSMC2, PSMC3, PSMC4, PS…
R-HSA:5357801	Programmed Cell Death	REACTOME_Pathways_17.02.2020	0.00	0.00	0.00	0.00	[-1]	Group167	50.81	94	[AKT1, AKT3, APAF1, APC, APPL1, BAX, BCL2, BCL2L1, BID, BIRC3, BMF, C1QBP, CASP3, CASP6, CASP7, CASP8, CASP9, CDH1, CDKN2A, CTNNB1, CYCS, DBNL, DNM1L, DSG2, E2F1, FADD, FNTA, GSN, GZMB, H1-0, H1-2, H1-4, HMGB1, HMGB2, KPNA1, LMNA, LMNB1, LY96, MAPK1, MAPK3, NMT1, OPA1, PAK2, PMAIP1, PPP3R1, PRKCQ, PSMA1, PSMA2, PSMA3, PSMA4, PSMA5, PSMB1, PSMB2, PSMB3, PSMB5, PSMB6, PSMB7, PSMB8, PSMC2, PSMC3, PS…
GO:0006289	nucleotide-excision repair	GO_BiologicalProcess-EBI-UniProt-GOA_17.02.2020_00h00	0.00	0.00	0.00	0.00	[6, 7, 8]	Group168	45.77	65	[AQR, BACH1, BIVM, BRIP1, BTN2A2, CDK7, CETN1, CETN2, CHD1L, COMMD1, COPS3, COPS4, COPS6, COPS7A, COPS8, CUL4A, CUL4B, DDB2, DDR1, ERCC3, ERCC6, ERCC8, FANCC, FANCD2, GPS1, GTF2H1, HSPA9, LIG1, LIG3, LIG4, LRIG3, MNAT1, NEIL3, NTHL1, PARP1, PCNA, PEA15, PNKP, POLD3, POLD4, POLDIP2, POLE, POLK, POLR1A, POLR1B, POLR2A, POLR2C, POLR2D, POLR2E, POLR2F, POLR2L, PPIE, RAD23B, RFC2, RFC3, RFC4, RFC5, RP…
GO:0006283	transcription-coupled nucleotide-excision repair	GO_BiologicalProcess-EBI-UniProt-GOA_17.02.2020_00h00	0.00	0.00	0.00	0.00	[7, 8, 9]	Group168	44.33	43	[AQR, BTN2A2, CDK7, COPS3, COPS4, COPS6, COPS7A, COPS8, CUL4A, CUL4B, DDR1, ERCC3, ERCC6, ERCC8, GPS1, GTF2H1, HSPA9, LIG1, LIG3, LRIG3, MNAT1, PCNA, PEA15, POLD3, POLD4, POLDIP2, POLK, POLR1A, POLR1B, POLR2A, POLR2C, POLR2D, POLR2E, POLR2F, POLR2L, PPIE, RFC2, RFC3, RFC4, RFC5, RPA2, TCEA2, TCEA3]
R-HSA:5696398	Nucleotide Excision Repair	REACTOME_Pathways_17.02.2020	0.00	0.00	0.00	0.00	[-1]	Group169	46.85	52	[ACTL6A, AQR, CDK7, CETN2, CHD1L, COPS3, COPS4, COPS6, COPS7A, COPS8, CUL4A, CUL4B, DDB2, ERCC3, ERCC6, ERCC8, GPS1, GTF2H1, INO80E, LIG1, LIG3, MCRS1, MNAT1, PARP1, PCNA, PIAS1, PIAS3, POLD3, POLD4, POLE, POLE2, POLK, POLR2A, POLR2C, POLR2D, POLR2E, POLR2F, POLR2L, PPIE, RAD23B, RFC2, RFC3, RFC4, RFC5, RPA2, RUVBL1, SUMO1, UBE2I, UBE2N, USP45, XPC, YY1]
R-HSA:5696399	Global Genome Nucleotide Excision Repair (GG-NER)	REACTOME_Pathways_17.02.2020	0.00	0.00	0.00	0.00	[-1]	Group169	50.00	42	[ACTL6A, CDK7, CETN2, CHD1L, COPS3, COPS4, COPS6, COPS7A, COPS8, CUL4A, CUL4B, DDB2, ERCC3, GPS1, GTF2H1, INO80E, LIG1, LIG3, MCRS1, MNAT1, PARP1, PCNA, PIAS1, PIAS3, POLD3, POLD4, POLE, POLE2, POLK, RAD23B, RFC2, RFC3, RFC4, RFC5, RPA2, RUVBL1, SUMO1, UBE2I, UBE2N, USP45, XPC, YY1]
GO:0045598	regulation of fat cell differentiation	GO_BiologicalProcess-EBI-UniProt-GOA_17.02.2020_00h00	0.00	0.00	0.00	0.00	[5]	Group170	40.72	68	[ADIRF, AKT1, ARNTL, ATR, BMP2, CCDC71L, CCN4, CEBPA, CEBPB, CREB1, CREBL2, DDIT3, DUSP10, E2F1, FTO, GPER1, HNRNPK, HNRNPU, ID2, IL6, INHBA, JAG1, JDP2, KLF5, LCP1, LGALS12, LONP1, LRP3, MAPK14, MEDAG, METRNL, MST1, MSX2, MTOR, NR1D1, PCSK1, PIM1, PKD1, PPARD, PPARG, PTGS2, RARRES2, RNF13, RORA, RREB1, SFRP1, SFRP2, SH3PXD2B, SIRT1, SIX1, SMAD3, SNAI2, SYAP1, TAZ, TGFB1, TMEM64, TNF, TRIB2, WDFY…
GO:0045600	positive regulation of fat cell differentiation	GO_BiologicalProcess-EBI-UniProt-GOA_17.02.2020_00h00	0.00	0.00	0.00	0.00	[6]	Group170	45.45	40	[ADIRF, AKT1, ATR, BMP2, CCDC71L, CEBPA, CEBPB, CREB1, CREBL2, HNRNPK, HNRNPU, ID2, INHBA, KLF5, LCP1, LONP1, MAPK14, MEDAG, METRNL, MST1, PIM1, PPARD, PPARG, PTGS2, RARRES2, RNF13, RREB1, SFRP1, SFRP2, SH3PXD2B, SIX1, SNAI2, SYAP1, TMEM64, WDFY2, XBP1, ZBTB16, ZBTB7B, ZC3H12A, ZFP36L1]
R-HSA:5633007	Regulation of TP53 Activity	REACTOME_Pathways_17.02.2020	0.00	0.00	0.00	0.00	[-1]	Group171	50.00	80	[AKT1, AKT3, ATR, AURKA, AURKB, BARD1, BLM, BRCA1, BRD1, BRD7, BRIP1, CCNA2, CCNG1, CDK1, CDK2, CDK5, CDKN2A, CHD3, CHEK1, DNA2, DYRK2, EHMT2, EXO1, GATAD2A, HDAC1, ING2, KAT6A, KMT5A, MAPK11, MAPK14, MAPKAP1, MBD3, MLST8, MTOR, NOC2L, PHF20, PIN1, PPP1R13L, PPP2R1A, PPP2R1B, PRDM1, PRKAA1, PRKAB2, PRKAG2, PRMT5, PRR5, RAD1, RAD17, RAD50, RFC2, RFC3, RFC4, RFC5, RHNO1, RMI1, RMI2, RNF34, RPA2, SG…
R-HSA:6804756	Regulation of TP53 Activity through Phosphorylation	REACTOME_Pathways_17.02.2020	0.00	0.00	0.00	0.00	[-1]	Group171	53.26	49	[ATR, AURKA, AURKB, BARD1, BLM, BRCA1, BRIP1, CCNA2, CDK2, CDK5, CHEK1, DNA2, DYRK2, EXO1, MAPK11, MAPK14, NOC2L, PIN1, PRKAA1, PRKAB2, PRKAG2, RAD1, RAD17, RAD50, RFC2, RFC3, RFC4, RFC5, RHNO1, RMI1, RMI2, RPA2, SSRP1, STK11, SUPT16H, TAF1, TAF11, TAF15, TAF2, TAF3, TAF4B, TAF5, TAF9, TAF9B, TBP, TOPBP1, TP53, TP53INP1, TPX2]
R-HSA:453274	Mitotic G2-G2/M phases	REACTOME_Pathways_17.02.2020	0.00	0.00	0.00	0.00	[-1]	Group172	50.00	99	[ACTR1A, AJUBA, AURKA, BORA, BTRC, CCNA2, CCNB1, CCNB2, CDC25B, CDC25C, CDK1, CDK2, CDK5RAP2, CDK7, CDKN1A, CENPF, CENPJ, CEP192, CEP43, CEP63, CEP70, CEP76, CEP78, CETN2, CKAP5, CSNK1E, E2F1, FBXL7, FOXM1, GTSE1, HAUS2, HAUS6, HAUS7, HMMR, HSP90AA1, HSP90AB1, LIN52, LIN9, MAPRE1, MNAT1, MYBL2, MZT1, NDE1, NEDD1, NEK2, ODF2, OFD1, PAFAH1B1, PHLDA1, PKMYT1, PLK4, PPP1CB, PPP1R12A, PPP2R1A, PPP2R1B…
R-HSA:69275	G2/M Transition	REACTOME_Pathways_17.02.2020	0.00	0.00	0.00	0.00	[-1]	Group172	50.00	98	[ACTR1A, AJUBA, AURKA, BORA, BTRC, CCNA2, CCNB1, CCNB2, CDC25B, CDC25C, CDK1, CDK2, CDK5RAP2, CDK7, CDKN1A, CENPF, CENPJ, CEP192, CEP43, CEP63, CEP70, CEP76, CEP78, CETN2, CKAP5, CSNK1E, FBXL7, FOXM1, GTSE1, HAUS2, HAUS6, HAUS7, HMMR, HSP90AA1, HSP90AB1, LIN52, LIN9, MAPRE1, MNAT1, MYBL2, MZT1, NDE1, NEDD1, NEK2, ODF2, OFD1, PAFAH1B1, PHLDA1, PKMYT1, PLK4, PPP1CB, PPP1R12A, PPP2R1A, PPP2R1B, PPP2…
R-HSA:8939211	ESR-mediated signaling	REACTOME_Pathways_17.02.2020	0.00	0.00	0.00	0.00	[-1]	Group173	42.60	95	[AKT1, AKT3, ATF2, BCL2, CALM1, CALM2, CAV1, CBFB, CCND1, CDKN1B, CHD1, CREB1, CREBBP, CXCL12, CXXC5, DDX5, EGF, EGFR, ELK1, EREG, ESR1, ESR2, FKBP4, FKBP5, FOS, FOXA1, FOXO3, GNAI1, GNAI3, GNB4, GNG12, GTF2A2, GTF2F1, H2AC8, H2AJ, H2AX, H2AZ1, H2AZ2, H2BC21, H2BC5, H3C4, H4C3, H4C8, HBEGF, HDAC1, HSP90AA1, HSP90AB1, IGF1R, JUND, KAT2B, KDM1A, KDM4B, KPNA2, KRAS, MAPK1, MAPK3, MED1, MMP2, MMP3, M…
R-HSA:9006931	Signaling by Nuclear Receptors	REACTOME_Pathways_17.02.2020	0.00	0.00	0.00	0.00	[-1]	Group173	41.14	123	[ABCA1, AKR1C3, AKT1, AKT3, ALDH1A1, ALDH1A3, ARL4C, ATF2, BCL2, CALM1, CALM2, CAV1, CBFB, CCND1, CDKN1B, CHD1, CRABP1, CRABP2, CREB1, CREBBP, CXCL12, CXXC5, CYP26B1, DDX5, DHRS3, DHRS4, DLAT, DLD, EGF, EGFR, ELK1, EREG, ESR1, ESR2, FKBP4, FKBP5, FOS, FOXA1, FOXO3, GNAI1, GNAI3, GNB4, GNG12, GTF2A2, GTF2F1, H2AC8, H2AJ, H2AX, H2AZ1, H2AZ2, H2BC21, H2BC5, H3C4, H4C3, H4C8, HBEGF, HDAC1, HSP90AA1, …
R-HSA:983168	Antigen processing: Ubiquitination & Proteasome degradation	REACTOME_Pathways_17.02.2020	0.00	0.00	0.00	0.00	[-1]	Group174	41.10	127	[ANAPC10, ANAPC7, ASB3, ASB5, ASB8, ASB9, BTBD1, BTRC, CBLB, CCNF, CDC20, CDC23, CDC27, CDC34, CUL2, FBXL12, FBXL16, FBXL20, FBXL4, FBXL7, FBXO21, FBXO32, FBXO40, FBXO41, FBXO6, FBXO9, FBXW4, FBXW7, HERC4, KBTBD6, KBTBD7, KBTBD8, KLHL20, KLHL25, KLHL3, KLHL5, LMO7, LONRF1, LRR1, LRSAM1, MYLIP, NEDD4, NPEPPS, PSMA1, PSMA2, PSMA3, PSMA4, PSMA5, PSMB1, PSMB2, PSMB3, PSMB5, PSMB6, PSMB7, PSMB8, PSMC2…
R-HSA:983169	Class I MHC mediated antigen processing & presentation	REACTOME_Pathways_17.02.2020	0.00	0.00	0.00	0.00	[-1]	Group174	41.02	153	[ANAPC10, ANAPC7, ASB3, ASB5, ASB8, ASB9, BTBD1, BTRC, CBLB, CCNF, CDC20, CDC23, CDC27, CDC34, CHUK, CUL2, CYBA, FBXL12, FBXL16, FBXL20, FBXL4, FBXL7, FBXO21, FBXO32, FBXO40, FBXO41, FBXO6, FBXO9, FBXW4, FBXW7, HERC4, HLA-A, HLA-C, HLA-F, HLA-G, HSPA5, IKBKB, ITGAV, ITGB5, KBTBD6, KBTBD7, KBTBD8, KLHL20, KLHL25, KLHL3, KLHL5, LMO7, LONRF1, LRR1, LRSAM1, LY96, MRC2, MYLIP, NCF2, NEDD4, NPEPPS, PSM…
GO:0030278	regulation of ossification	GO_BiologicalProcess-EBI-UniProt-GOA_17.02.2020_00h00	0.00	0.00	0.00	0.00	[4]	Group175	41.87	103	[ACVR1, ACVR2A, ACVR2B, ADRB2, ATP2B1, ATR, BCL2, BMP2, BMP2K, BMP4, CALCR, CAPNS1, CCN4, CCNA2, CDK6, CEBPA, CEBPB, CEBPD, CLIC1, CSF1, CTNNB1, CTNNBIP1, DDX5, DHRS3, DKK1, EGR2, FAM20C, FBN2, FBXO5, GLI3, HAND2, HEXIM1, HGF, HIF1A, HNRNPK, HOXA2, ID2, ID3, IGFBP5, IL6, IL6R, INHBA, JAG1, JUND, LRP3, LRP4, LRP6, LTBP3, MAPK1, MAPK14, MAPK3, MDK, MEF2C, MGP, MSX2, NOG, OSR1, PBX1, PCSK1, PDLIM7, …
GO:0045667	regulation of osteoblast differentiation	GO_BiologicalProcess-EBI-UniProt-GOA_17.02.2020_00h00	0.00	0.00	0.00	0.00	[5]	Group175	43.36	62	[ACVR1, ACVR2A, ACVR2B, ATR, BMP2, BMP4, CCN4, CCNA2, CDK6, CEBPA, CEBPB, CEBPD, CLIC1, CTNNB1, CTNNBIP1, DDX5, FAM20C, FBN2, FBXO5, GLI3, HAND2, HGF, HOXA2, ID2, ID3, IGFBP5, IL6, IL6R, INHBA, JAG1, JUND, LRP3, MEF2C, MSX2, NOG, PDLIM7, PKD1, POSTN, PRKD1, PTCH1, RASSF2, RBCK1, REST, SCG2, SFRP1, SFRP2, SMAD1, SMAD3, SMAD5, SMAD6, SNAI2, SOX11, STK38, SUCO, TMEM64, TNF, TP63, TWIST1, TWIST2, TWS…
KEGG:04110	Cell cycle	KEGG_17.02.2020	0.00	0.00	0.00	0.00	[-1]	Group176	64.52	80	[ABL1, ANAPC10, ANAPC7, ATR, BUB1, BUB1B, CCNA2, CCNB1, CCNB2, CCNB3, CCND1, CCND2, CCNE1, CCNE2, CDC14B, CDC20, CDC23, CDC25B, CDC25C, CDC27, CDC45, CDC6, CDK1, CDK2, CDK4, CDK6, CDK7, CDKN1A, CDKN1B, CDKN1C, CDKN2A, CDKN2B, CDKN2C, CHEK1, CREBBP, DBF4, E2F1, E2F4, ESPL1, HDAC1, MAD1L1, MAD2L1, MCM2, MCM3, MCM4, MCM5, MCM7, MYC, ORC1, ORC2, ORC3, ORC5, ORC6, PCNA, PKMYT1, PRKDC, PTTG1, RAD21, RB…
WP:179	Cell Cycle	WikiPathways_17.02.2020	0.00	0.00	0.00	0.00	[-1]	Group176	63.11	77	[ABL1, ANAPC10, ANAPC7, ATR, BUB1, CCNA2, CCNB1, CCNB2, CCNB3, CCND1, CCND2, CCNE1, CCNE2, CDC14B, CDC20, CDC23, CDC25B, CDC25C, CDC27, CDC45, CDC6, CDK1, CDK2, CDK4, CDK6, CDK7, CDKN1A, CDKN1B, CDKN1C, CDKN2A, CDKN2B, CDKN2C, CHEK1, DBF4, E2F1, E2F4, ESPL1, HDAC1, MAD1L1, MCM2, MCM3, MCM4, MCM5, MCM7, MYC, ORC1, ORC2, ORC3, ORC5, ORC6, PCNA, PKMYT1, PRKDC, PTTG1, RAD21, RB1, RBL1, SKP2, SMAD2, S…
GO:0034250	positive regulation of cellular amide metabolic process	GO_BiologicalProcess-EBI-UniProt-GOA_17.02.2020_00h00	0.00	0.00	0.00	0.00	[6]	Group177	45.54	92	[ABCA2, BCL3, C1QBP, CALM2, CASP3, CCL5, CCNA2, CDC123, CDK4, CIRBP, DDX39A, DDX3X, DHX29, DHX36, DHX9, DNAJC3, EIF3A, EIF3D, EIF4A3, EIF4G1, EIF4G2, EIF5A, EIF5A2, EIF6, ELAVL1, EPHA4, FASTKD2, FMR1, FMR1-IT1, FXR1, FXR2, GABPA, GUF1, HABP4, HNRNPD, HNRNPL, IL6, INTS6, ITGA2, KHDRBS1, LARP4, LARP4B, LARP6, LIN28A, MAPK1, MAPK3, METTL3, MRPS27, MTOR, MYC, NAT10, NCK1, NCK2, NEU1, NFE2L2, NIBAN1, …
GO:0045727	positive regulation of translation	GO_BiologicalProcess-EBI-UniProt-GOA_17.02.2020_00h00	0.00	0.00	0.00	0.00	[7, 8]	Group177	50.00	80	[BCL3, C1QBP, CCL5, CDC123, CDK4, CIRBP, DDX39A, DDX3X, DHX29, DHX36, DHX9, DNAJC3, EIF3A, EIF3D, EIF4A3, EIF4G1, EIF4G2, EIF5A, EIF5A2, EIF6, ELAVL1, FASTKD2, FMR1, FMR1-IT1, FXR1, FXR2, GUF1, HABP4, HNRNPD, HNRNPL, IL6, INTS6, ITGA2, KHDRBS1, LARP4, LARP4B, LARP6, LIN28A, MAPK1, MAPK3, METTL3, MRPS27, MTOR, MYC, NAT10, NCK1, NCK2, NEU1, NIBAN1, NPM1, PASK, PINK1, PLD1, POLDIP3, POLR2D, PPP1R15A…
KEGG:05212	Pancreatic cancer	KEGG_17.02.2020	0.00	0.00	0.00	0.00	[-1]	Group178	63.16	48	[AKT1, AKT3, ARHGEF6, BAX, BCL2L1, CASP9, CCND1, CDC42, CDK4, CDK6, CDKN1A, CDKN2A, CHUK, DDB2, E2F1, EGF, EGFR, IKBKB, KRAS, MAPK1, MAPK3, MTOR, NFKB1, PIK3CB, PIK3CD, PIK3R3, PLD1, PLD2, POLK, RAC2, RAD51, RALA, RALB, RALBP1, RALGDS, RB1, RELA, SMAD2, SMAD3, SMAD4, STAT1, STAT3, TGFB1, TGFB2, TGFB3, TGFBR2, TP53, VEGFA]
WP:4263	Pancreatic adenocarcinoma pathway	WikiPathways_17.02.2020	0.00	0.00	0.00	0.00	[-1]	Group178	56.18	50	[AKT1, AKT3, ARHGEF6, BAX, BCL2L1, CASP9, CCND1, CDC42, CDK4, CDK6, CDKN1A, CDKN2A, CHUK, DDB2, DUSP6, E2F1, EGF, EGFR, IKBKB, KRAS, MAPK1, MAPK3, MTOR, NFKB1, PAK2, PAK4, PIK3CB, PIK3CD, PIK3R3, PLD1, POLK, RAC2, RAD51, RALA, RALB, RALBP1, RALGDS, RB1, RELA, SMAD2, SMAD3, SMAD4, STAT1, STAT3, TGFB1, TGFB2, TGFB3, TGFBR2, TP53, VEGFA]
WP:4258	LncRNA involvement in canonical Wnt signaling and colorectal cancer	WikiPathways_17.02.2020	0.00	0.00	0.00	0.00	[-1]	Group179	42.31	44	[APC, ATF3, CCND1, CCND2, CDK6, CDK8, CHD8, CSNK1E, CTBP1, CTNNB1, CTNNBIP1, DKK1, DKK2, DVL3, EZH2, FOSL1, FRAT2, FZD1, FZD5, FZD6, HNRNPK, HNRNPU, LRP6, MAP3K7, MIR34AHG, MYC, NKD2, PLAU, ROR1, RUVBL1, RYK, SENP2, SFRP1, SFRP2, SFRP4, TCF3, TCF7, TFAP2A, WNT11, WNT16, WNT2, WNT3, WNT5A, WNT7B]
WP:428	Wnt Signaling	WikiPathways_17.02.2020	0.00	0.00	0.00	0.00	[-1]	Group179	40.68	48	[APC, CAMK2D, CCND1, CCND2, CHD8, CSNK1E, CTBP1, CTNNB1, CTNNBIP1, DAAM1, DAAM2, DKK1, DKK2, DVL3, FOSL1, FRAT2, FZD1, FZD5, FZD6, GPC4, LRP6, MAP3K7, MYC, NFATC1, NFATC3, NKD2, PLAU, PLCB1, PLCB4, PPP3CB, PPP3R1, PRICKLE2, PRKCG, ROCK2, ROR1, RYK, SENP2, SFRP1, SFRP2, SFRP4, TCF7, VANGL1, WNT11, WNT16, WNT2, WNT3, WNT5A, WNT7B]
KEGG:05222	Small cell lung cancer	KEGG_17.02.2020	0.00	0.00	0.00	0.00	[-1]	Group180	60.87	56	[AKT1, AKT3, APAF1, BAX, BCL2, BCL2L1, BIRC3, CASP3, CASP9, CCND1, CCNE1, CCNE2, CDK2, CDK4, CDK6, CDKN1A, CDKN1B, CDKN2B, CHUK, CKS2, COL4A1, COL4A2, CYCS, DDB2, E2F1, FN1, IKBKB, ITGA2, ITGA6, ITGAV, LAMA4, LAMA5, LAMB1, LAMB2, LAMB3, LAMC1, MAX, MYC, NFKB1, NFKBIA, PIK3CB, PIK3CD, PIK3R3, POLK, PTEN, PTGS2, RB1, RELA, RXRA, SKP2, TP53, TRAF1, TRAF3, TRAF5, XIAP, ZBTB17]
WP:4658	Small cell lung cancer	WikiPathways_17.02.2020	0.00	0.00	0.00	0.00	[-1]	Group180	58.16	57	[AKT1, AKT3, APAF1, BAX, BCL2, BCL2L1, BID, BIRC3, CASP3, CASP8, CASP9, CCND1, CCNE1, CCNE2, CDK2, CDK4, CDK6, CDKN1A, CDKN1B, CDKN1C, CDKN2B, CHUK, CKS2, COL4A1, COL4A2, CYCS, DDB2, E2F1, FN1, IKBKB, ITGA2, ITGA6, ITGAV, LAMA4, LAMA5, LAMB1, LAMB2, LAMB3, LAMC1, MAX, MYC, NFKB1, NFKBIA, PIK3CB, PIK3CD, PIK3R3, POLK, PTEN, PTGS2, RB1, RELA, RXRA, TP53, TRAF1, TRAF3, TRAF5, ZBTB17]
KEGG:05161	Hepatitis B	KEGG_17.02.2020	0.00	0.00	0.00	0.00	[-1]	Group181	51.23	83	[AKT1, AKT3, APAF1, ATF2, BAX, BCL2, BID, BIRC5, CASP3, CASP8, CASP9, CCNA2, CCNE1, CCNE2, CDK2, CDKN1A, CHUK, CREB1, CREB3, CREB5, CREBBP, CXCL8, CYCS, DDB2, DDX3X, E2F1, EGR2, ELK1, FADD, FOS, IKBKB, IKBKE, IL6, IRAK1, IRAK4, IRF3, IRF7, JAK2, KRAS, MAP2K3, MAP2K4, MAP3K1, MAP3K7, MAPK1, MAPK11, MAPK14, MAPK3, MMP9, MYC, NFATC1, NFATC3, NFKB1, NFKBIA, NRAS, PCNA, PIK3CB, PIK3CD, PIK3R3, PRKCG, …
WP:4666	Hepatitis B infection	WikiPathways_17.02.2020	0.00	0.00	0.00	0.00	[-1]	Group181	49.35	76	[AKT1, AKT3, APAF1, ATF2, BAX, BCL2, BID, BIRC5, CASP3, CASP8, CASP9, CDKN1A, CHUK, CREB1, CREB3, CREB5, CREBBP, CXCL8, CYCS, DDB2, DDX3X, EGR2, ELK1, FADD, FOS, IKBKB, IKBKE, IL6, IRAK1, IRAK4, IRF3, IRF7, JAK2, KRAS, MAP2K3, MAP2K4, MAP3K1, MAP3K7, MAPK1, MAPK11, MAPK14, MAPK3, MMP9, MYC, NFATC1, NFATC3, NFKB1, NRAS, PCNA, PIK3CB, PIK3CD, PIK3R3, PRKCG, RELA, SMAD2, SMAD3, SMAD4, SOS2, STAT1, S…
WP:1530	miRNA Regulation of DNA Damage Response	WikiPathways_17.02.2020	0.00	0.00	0.00	0.00	[-1]	Group182	51.61	48	[ABL1, APAF1, ATR, BAX, BID, BRCA1, CASP3, CASP8, CASP9, CCNB1, CCNB2, CCNB3, CCND1, CCND2, CCNE1, CCNE2, CCNG1, CDC25C, CDK1, CDK2, CDK4, CDK5, CDK6, CDKN1A, CDKN1B, CHEK1, CREB1, CYCS, DDB2, E2F1, FANCD2, H2AX, MCM7, MYC, PMAIP1, PRKDC, RAD1, RAD17, RAD50, RAD51, RB1, RPA2, SESN1, SMC1A, TLK1, TLK2, TNFRSF10B, TP53]
WP:707	DNA Damage Response	WikiPathways_17.02.2020	0.00	0.00	0.00	0.00	[-1]	Group182	66.67	46	[ABL1, APAF1, ATR, BAX, BID, BRCA1, CASP3, CASP8, CASP9, CCNB1, CCNB2, CCNB3, CCND1, CCND2, CCNE1, CCNE2, CDC25C, CDK1, CDK2, CDK4, CDK5, CDK6, CDKN1A, CDKN1B, CHEK1, CREB1, CYCS, DDB2, E2F1, FANCD2, H2AX, MYC, PMAIP1, PRKDC, RAD1, RAD17, RAD50, RAD51, RB1, RPA2, SESN1, SMC1A, TLK1, TLK2, TNFRSF10B, TP53]
GO:0019902	phosphatase binding	GO_MolecularFunction-EBI-UniProt-GOA_17.02.2020_00h00	0.00	0.00	0.00	0.00	[4]	Group183	41.35	98	[ABI2, AKT1, ANAPC7, AP3B1, APC, ARL6IP1, ARPP19, BCL2, BIRC3, BRD8, C11orf58, CAP1, CDC27, CDH2, CDKN1B, CEP192, CHCHD3, CIB1, CNST, CRY1, CRY2, CTNNB1, CTSC, CTTNBP2NL, DAB2IP, DLG1, DLG3, EGFR, EIF2AK3, ENSA, F2RL2, FER, GHR, GTF2F1, HMGCR, HNRNPK, IKBKE, IQGAP1, JUP, KCNN4, KIFAP3, LLGL1, MAGI2, MAPK1, MAPK14, MAPK3, MAST2, MASTL, MET, MTMR4, MTMR9, MVP, NEK2, NEU1, NUSAP1, PBK, PDCD6IP, PDLI…
GO:0019903	protein phosphatase binding	GO_MolecularFunction-EBI-UniProt-GOA_17.02.2020_00h00	0.00	0.00	0.00	0.00	[5]	Group183	40.31	77	[ABI2, AKT1, ANAPC7, AP3B1, APC, ARL6IP1, ARPP19, BCL2, BIRC3, BRD8, C11orf58, CAP1, CDC27, CDH2, CDKN1B, CIB1, CTNNB1, CTTNBP2NL, DAB2IP, DLG3, EGFR, EIF2AK3, ENSA, F2RL2, FER, GHR, GTF2F1, HMGCR, HNRNPK, IKBKE, IQGAP1, JUP, KCNN4, KIFAP3, LLGL1, MAGI2, MAPK14, MASTL, MET, MTMR4, MTMR9, MVP, NEK2, NEU1, NUSAP1, PBK, PDCD6IP, PDLIM4, PHACTR4, PLSCR4, POLR1B, PPARG, PPP1CC, PPP1R15A, PPP1R3C, PPP1…
GO:0030055	cell-substrate junction	GO_CellularComponent-EBI-UniProt-GOA_17.02.2020_00h00	0.00	0.00	0.00	0.00	[4]	Group184	40.40	223	[ABCB4, ABI2, ACTN1, ACTR2, ACTR3, ADAM12, ADAM17, ADAM9, ADGRE5, AFAP1, AJUBA, AKAP12, ANGPTL2, ANXA1, APC, ARF1, ARHGAP22, ARHGAP24, ARHGEF2, ARL6IP1, ARPC2, ATP6V1C1, BCAR1, BIRC3, C1D, CAP1, CAPG, CAPN5, CAT, CAV1, CAV3, CD151, CD46, CD5, CD99, CDC42, CDC42EP1, CDH13, CDH2, CDKN1C, CEL, CENPJ, CFH, CHN1, CHORDC1, CLASP2, CLTC, CNN1, CNN3, CORO1B, CORO1C, CPNE3, CSE1L, CTNNA1, CTNNB1, CTTN, CX…
GO:0005925	focal adhesion	GO_CellularComponent-EBI-UniProt-GOA_17.02.2020_00h00	0.00	0.00	0.00	0.00	[5]	Group184	40.30	218	[ABCB4, ABI2, ACTN1, ACTR2, ACTR3, ADAM12, ADAM17, ADAM9, ADGRE5, AFAP1, AJUBA, AKAP12, ANGPTL2, ANXA1, APC, ARF1, ARHGAP22, ARHGAP24, ARHGEF2, ARL6IP1, ARPC2, ATP6V1C1, BCAR1, BIRC3, C1D, CAP1, CAPG, CAPN5, CAT, CAV1, CAV3, CD151, CD46, CD5, CD99, CDC42, CDC42EP1, CDH13, CDH2, CEL, CENPJ, CFH, CHN1, CHORDC1, CLASP2, CLTC, CNN1, CNN3, CORO1B, CORO1C, CPNE3, CSE1L, CTNNA1, CTNNB1, CTTN, CXCL8, CYB…
GO:0031023	microtubule organizing center organization	GO_BiologicalProcess-EBI-UniProt-GOA_17.02.2020_00h00	0.00	0.00	0.00	0.00	[3, 4, 6]	Group185	47.76	64	[ARHGEF10, AURKA, BBS4, BCAS3, BNIP2, BRCA1, CCDC78, CDC42EP4, CDK1, CDK2, CDK5RAP2, CDKN1A, CDKN2A, CENPJ, CEP120, CEP192, CEP63, CETN1, CETN2, CHD3, CHORDC1, CKAP5, CLASP2, CTNNB1, E2F4, FANCD2, FDPS, GCC2, GOLGA2, HAUS2, HAUS6, HAUS7, KANK2, KIF11, KIF3B, LAP3, NCAPD2, NDE1, NEK2, NIN, NPM1, ODF1, ODF2, PAFAH1B1, PCLAF, PKD2, PLK4, PPP1R12A, PRKD2, ROCK2, RTTN, SAC3D1, SDCCAG8, SF3B1, SLC16A1,…
GO:0007098	centrosome cycle	GO_BiologicalProcess-EBI-UniProt-GOA_17.02.2020_00h00	0.00	0.00	0.00	0.00	[3, 4, 5, 7]	Group185	46.49	53	[ARHGEF10, AURKA, BBS4, BNIP2, BRCA1, CDC42EP4, CDK1, CDK2, CDK5RAP2, CDKN1A, CDKN2A, CENPJ, CEP120, CEP192, CEP63, CETN1, CETN2, CHD3, CHORDC1, CKAP5, CTNNB1, FANCD2, FDPS, GOLGA2, HAUS2, HAUS6, HAUS7, KIF11, KIF3B, LAP3, NCAPD2, NDE1, NEK2, NIN, NPM1, ODF1, ODF2, PCLAF, PKD2, PLK4, PPP1R12A, PRKD2, ROCK2, RTTN, SAC3D1, SDCCAG8, SLC16A1, STIL, TGFB1, USP33, USP39, UVRAG, WDR62]
GO:0046660	female sex differentiation	GO_BiologicalProcess-EBI-UniProt-GOA_17.02.2020_00h00	0.00	0.00	0.00	0.00	[3, 4, 5]	Group186	43.61	58	[ADAMTS1, ANG, ARRB1, ATR, AXL, BAX, BCL2, BCL2L1, CASP3, CCT2, CEBPB, CHD7, CTNNA1, DMC1, DMRTA1, EIF2B2, EIF2B4, EREG, ESR1, FANCD2, FANCG, FOXO3, FZD4, HSPA5, HYAL3, ICAM1, IDH1, IMMP2L, INHBA, KIT, KITLG, LHFPL2, MIF, MMP14, MMP19, MYC, NR5A1, NRIP1, NUP107, POLR2D, PTX3, SFRP1, SGPL1, SIRT1, SLIT2, SLIT3, SMAD4, SRD5A1, STAT5A, STAT5B, TBX3, TP63, TRIM26, TYRO3, UBE3A, VEGFA, WNT5A, ZFP42]
GO:0046545	development of primary female sexual characteristics	GO_BiologicalProcess-EBI-UniProt-GOA_17.02.2020_00h00	0.00	0.00	0.00	0.00	[4, 5, 6]	Group186	42.74	50	[ADAMTS1, ANG, ARRB1, ATR, BAX, BCL2, BCL2L1, CASP3, CCT2, CEBPB, CTNNA1, DMC1, DMRTA1, EIF2B2, EIF2B4, EREG, ESR1, FANCD2, FANCG, FOXO3, FZD4, HSPA5, HYAL3, ICAM1, IDH1, IMMP2L, INHBA, KIT, KITLG, LHFPL2, MIF, MMP14, MMP19, MYC, NR5A1, NRIP1, NUP107, PTX3, SFRP1, SGPL1, SIRT1, SLIT2, SLIT3, SMAD4, STAT5A, STAT5B, TRIM26, UBE3A, VEGFA, ZFP42]
GO:0048660	regulation of smooth muscle cell proliferation	GO_BiologicalProcess-EBI-UniProt-GOA_17.02.2020_00h00	0.00	0.00	0.00	0.00	[5]	Group187	43.50	77	[ADAMTS1, AKT1, ANG, BMP4, CCL5, CCN4, CD69, CDH13, CDKN1A, CDKN1B, CHN1, CIB1, CNN1, CTNNB1, CTNNBIP1, CYBA, DDX39A, DNMT1, EDN1, EGFR, EREG, FGF2, FOXP1, GNAI3, GPER1, HBEGF, HEXIM1, HMGCR, HMOX1, ID2, IGFBP3, IGFBP5, IL12A, IL15, IL6, IL6R, IRAK1, IRAK4, ITGA2, JAK2, MEF2C, MEF2D, MMP2, MMP9, MNAT1, MTOR, MYB, MYC, NAMPT, NDRG4, NOTCH3, NR4A3, NR5A1, PDCD4, PEA15, PKN1, PPARD, PPARG, PRKDC, PR…
GO:0048661	positive regulation of smooth muscle cell proliferation	GO_BiologicalProcess-EBI-UniProt-GOA_17.02.2020_00h00	0.00	0.00	0.00	0.00	[6]	Group187	42.24	49	[ADAMTS1, AKT1, BMP4, CCL5, CCN4, CD69, CDH13, CHN1, CYBA, DDX39A, DNMT1, EDN1, EGFR, EREG, FGF2, FOXP1, GNAI3, HBEGF, HEXIM1, HMGCR, HMOX1, ID2, IGFBP5, IL6, IL6R, IRAK1, IRAK4, ITGA2, JAK2, MEF2D, MMP2, MMP9, MNAT1, MTOR, MYB, MYC, NAMPT, NOTCH3, NR4A3, PEA15, PKN1, PTAFR, PTGS2, SKP2, STAT1, TGFBR2, TGM2, THBS1, TNF]
GO:0050678	regulation of epithelial cell proliferation	GO_BiologicalProcess-EBI-UniProt-GOA_17.02.2020_00h00	0.00	0.00	0.00	0.00	[5]	Group188	40.88	186	[ABI2, ACTR1A, ADAM17, AGGF1, AIMP1, AKT1, AKT3, ALG2, ANG, APEH, AQP11, AR, ARL6IP1, ARNT, ASAP1, ASAP2, ATF2, ATOH8, ATP5F1A, ATP5MC1, ATR, B4GALT1, BAX, BIRC3, BIRC5, BMP2, BMP4, CAV1, CCL2, CCL26, CCL5, CCND1, CDC42, CDH13, CDK6, CDKN1B, CDKN1C, CDKN2B, CHN1, CIB1, CLDN1, CTNNB1, CXCL12, CYBA, DAB2IP, DCPS, DLG1, DUSP10, EFNB2, EGFL7, EGFR, EMC10, EML2, EREG, F3, FANCD2, FBXW7, FGF2, FGF7, FG…
GO:0050679	positive regulation of epithelial cell proliferation	GO_BiologicalProcess-EBI-UniProt-GOA_17.02.2020_00h00	0.00	0.00	0.00	0.00	[6]	Group188	42.75	112	[ADAM17, AGGF1, AKT1, AKT3, ALG2, ANG, APEH, AR, ARNT, ASAP1, ASAP2, ATR, B4GALT1, BMP2, BMP4, CCL26, CCL5, CCND1, CDC42, CDH13, CHN1, CLDN1, CTNNB1, CXCL12, CYBA, EGFL7, EGFR, EMC10, F3, FGF2, FGF7, FGFR1, FOXP2, GALM, GLUL, GRN, HIF1A, HMGB1, HMGB2, HMOX1, HTR2B, HTRA1, INHBA, ITGA4, ITGB3, KDM5B, LAMB1, LAMB2, LAMC1, LPIN1, LRP4, MAP2K5, MBD4, MDK, MED1, METTL9, MMP12, MST1, MST1L, MTOR, MYC, …
GO:0051783	regulation of nuclear division	GO_BiologicalProcess-EBI-UniProt-GOA_17.02.2020_00h00	0.00	0.00	0.00	0.00	[6]	Group189	42.05	111	[ACACA, ANAPC7, ANLN, APC, AURKA, AURKAIP1, AURKB, BMP4, BORA, BUB1, BUB1B, CCDC8, CCNB1, CDC14B, CDC20, CDC23, CDC25C, CDC27, CDC42, CDC6, CDCA5, CDH1, CDK5RAP2, CDK7, CDKN1B, CDT1, CENPE, CENPF, CEP85, CHEK1, CHMP2B, CIB1, CRIP2, DLGAP5, DUSP1, DUSP12, DYNC1LI1, EDN1, EGF, EREG, ESPL1, EXOSC7, FBXO5, HNRNPU, HSPA1A, IDUA, INSR, IRF2BPL, KCNN4, KIF11, KIF1B, KIF20B, KNTC1, L3MBTL2, LIF, MAD1L1, …
GO:0007088	regulation of mitotic nuclear division	GO_BiologicalProcess-EBI-UniProt-GOA_17.02.2020_00h00	0.00	0.00	0.00	0.00	[6, 7]	Group189	44.35	102	[ANAPC7, ANLN, APC, AURKA, AURKAIP1, AURKB, BMP4, BORA, BUB1, BUB1B, CCDC8, CCNB1, CDC14B, CDC20, CDC23, CDC25C, CDC27, CDC42, CDC6, CDCA5, CDK5RAP2, CDK7, CDKN1B, CDT1, CENPE, CENPF, CEP85, CHEK1, CHMP2B, CIB1, CRIP2, DLGAP5, DUSP1, DUSP12, DYNC1LI1, EDN1, EGF, EREG, ESPL1, EXOSC7, FBXO5, HNRNPU, HSPA1A, IDUA, INSR, IRF2BPL, KCNN4, KIF11, KIF1B, KIF20B, KNTC1, L3MBTL2, MAD1L1, MAD2L1, MKI67, MXD…
GO:0055123	digestive system development	GO_BiologicalProcess-EBI-UniProt-GOA_17.02.2020_00h00	0.00	0.00	0.00	0.00	[4, 5]	Group190	44.94	80	[ACVR2B, ADA, ATR, BBS7, BCL2, BMP4, C11orf96, C1QTNF1, CCNB1, CDKN1A, CDX2, CHD8, CLMP, COL3A1, CSTA, CTNNB1, CXCL8, CYP1A1, CYP21A2, DACT1, DCHS1, DHX15, EGFR, EPB41L5, FAT4, FOXF2, FOXL1, GATA6, GIP, GLI2, GLI3, HIF1A, HLX, HOXA5, ID2, INHBA, INSR, KIT, KLF5, NKX2-3, NPHP3, PDX1, PKD1, PKDCC, PRDM1, PTCH1, PYY, RARRES2, RB1, REG1A, SALL1, SCT, SFRP1, SFRP2, SHH, SLC12A9, SLC4A2, SMAD2, SMAD3, …
GO:0048565	digestive tract development	GO_BiologicalProcess-EBI-UniProt-GOA_17.02.2020_00h00	0.00	0.00	0.00	0.00	[4, 5, 6]	Group190	46.63	76	[ACVR2B, ADA, ATR, BBS7, BCL2, BMP4, C11orf96, CCNB1, CDKN1A, CDX2, CHD8, CLMP, COL3A1, CSTA, CTNNB1, CXCL8, CYP1A1, CYP21A2, DACT1, DCHS1, DHX15, EGFR, EPB41L5, FAT4, FOXF2, FOXL1, GATA6, GLI2, GLI3, HIF1A, HLX, HOXA5, ID2, INHBA, KIT, KLF5, NKX2-3, NPHP3, PDX1, PKD1, PKDCC, PRDM1, PTCH1, PYY, RARRES2, RB1, REG1A, SALL1, SCT, SFRP1, SFRP2, SHH, SLC12A9, SLC4A2, SMAD2, SMAD3, SOX11, SPDEF, SUMO1,…
GO:0034249	negative regulation of cellular amide metabolic process	GO_BiologicalProcess-EBI-UniProt-GOA_17.02.2020_00h00	0.00	0.00	0.00	0.00	[6]	Group191	40.65	87	[ABCB6, AIFM2, ANG, ATF2, BANK1, BTG2, C8orf88, CAPRIN1, CELF1, CHAF1A, CHAF1B, CIRBP, CNOT7, CPEB2, CPEB4, DDX3X, DHX36, EIF2AK2, EIF2AK3, EIF2S1, EIF3A, EIF4A3, EIF4E2, EIF4G1, EIF6, ENC1, FMR1, FMR1-IT1, FTO, FXR1, FXR2, GIGYF2, GLUL, GZMB, HNRNPD, IGF2BP1, IGF2BP2, IGF2BP3, IGFBP5, ILF3, IMMP2L, INTS6, KHSRP, LIN28A, MAZ, METTL3, MEX3D, MOV10, MRPL13, NCL, ORMDL3, PAIP2, PBK, PCSK1, PIN1, PRK…
GO:0017148	negative regulation of translation	GO_BiologicalProcess-EBI-UniProt-GOA_17.02.2020_00h00	0.00	0.00	0.00	0.00	[7, 8]	Group191	44.20	80	[AIFM2, ANG, ATF2, BANK1, BTG2, C8orf88, CAPRIN1, CELF1, CHAF1A, CHAF1B, CIRBP, CNOT7, CPEB2, CPEB4, DDX3X, DHX36, EIF2AK2, EIF2AK3, EIF2S1, EIF3A, EIF4A3, EIF4E2, EIF4G1, EIF6, ENC1, FMR1, FMR1-IT1, FTO, FXR1, FXR2, GIGYF2, GLUL, GZMB, HNRNPD, IGF2BP1, IGF2BP2, IGF2BP3, IGFBP5, ILF3, IMMP2L, INTS6, KHSRP, LIN28A, MAZ, METTL3, MEX3D, MOV10, MRPL13, NCL, PAIP2, PCSK1, PURA, RBM24, RBM4, RC3H1, RID…
GO:0060759	regulation of response to cytokine stimulus	GO_BiologicalProcess-EBI-UniProt-GOA_17.02.2020_00h00	0.00	0.00	0.00	0.00	[4]	Group192	40.40	101	[ABCE1, ADAM17, ADAR, ADRB2, AGPAT1, ANGPT1, ARHGEF28, AXL, BIRC3, BVES, CASP1, CASP8, CAV1, CBFB, CCL5, CDC37, CEL, CHAF1A, CHAF1B, CHUK, CLIP3, CNOT7, CREBRF, CSF1, DHX9, EDN1, ELF1, ETFB, F2RL1, FADD, HIF1A, HSP90AB1, HSPA1A, IFNGR2, IGF2BP1, IGF2BP3, IKBKB, IKBKE, IL1R1, IL6, IL7, IMP4, IRAK1, IRF3, IRF7, JAK2, LIFR, MAP2K5, MAPK7, MBD4, MED1, METTL3, MMP12, NR1H2, PAFAH1B1, PBK, PELI3, PIAS1…
GO:0001959	regulation of cytokine-mediated signaling pathway	GO_BiologicalProcess-EBI-UniProt-GOA_17.02.2020_00h00	0.00	0.00	0.00	0.00	[5, 6]	Group192	40.59	97	[ABCE1, ADAM17, ADAR, ADRB2, AGPAT1, ANGPT1, ARHGEF28, AXL, BIRC3, BVES, CASP1, CASP8, CAV1, CBFB, CCL5, CDC37, CEL, CHAF1A, CHAF1B, CHUK, CLIP3, CNOT7, CREBRF, CSF1, EDN1, ELF1, ETFB, F2RL1, FADD, HIF1A, HSP90AB1, HSPA1A, IFNGR2, IGF2BP1, IGF2BP3, IKBKB, IKBKE, IL1R1, IL6, IL7, IMP4, IRAK1, IRF3, IRF7, JAK2, LIFR, MBD4, MED1, METTL3, MMP12, NR1H2, PAFAH1B1, PBK, PELI3, PIAS1, PKD1, POLR2E, POP1,…
GO:0070302	regulation of stress-activated protein kinase signaling cascade	GO_BiologicalProcess-EBI-UniProt-GOA_17.02.2020_00h00	0.00	0.00	0.00	0.00	[5, 6, 7]	Group193	40.60	136	[ABI2, ACP5, AKT1, ARHGEF28, ARL6IP1, ARL6IP5, ATR, BIRC3, BMP2, CAP1, CAV3, CDC42, CST7, DAB2IP, DACT1, DBNL, DKK1, DLG1, DNAJA1, DNAJB6, DUSP1, DUSP10, DUSP12, DVL3, EDN1, EGFR, EIF2AK2, EMC10, EPHA4, EPHB1, ERCC6, F2RL1, F3, FKTN, FOXM1, FZD4, FZD5, GALM, GJA1, GRIK2, HACD3, HAND2, HGF, HIPK3, HMGB1, HMGCR, IGF1R, IL6, INHBA, KCNK1, LYN, LYPLA1, MAGI2, MAP2K4, MAP3K12, MAP3K14, MAP3K2, MAP3K20…
GO:0032872	regulation of stress-activated MAPK cascade	GO_BiologicalProcess-EBI-UniProt-GOA_17.02.2020_00h00	0.00	0.00	0.00	0.00	[6, 7, 8, 9, 10]	Group193	40.18	133	[ABI2, ACP5, AKT1, ARHGEF28, ARL6IP1, ARL6IP5, ATR, BIRC3, BMP2, CAP1, CAV3, CDC42, CST7, DAB2IP, DACT1, DBNL, DKK1, DLG1, DNAJA1, DNAJB6, DUSP1, DUSP10, DUSP12, DVL3, EDN1, EGFR, EIF2AK2, EMC10, EPHA4, EPHB1, ERCC6, F2RL1, F3, FKTN, FOXM1, FZD4, FZD5, GALM, GJA1, GRIK2, HACD3, HAND2, HGF, HIPK3, HMGB1, HMGCR, IGF1R, IL6, INHBA, KCNK1, LYPLA1, MAGI2, MAP2K4, MAP3K12, MAP3K14, MAP3K2, MAP3K20, MAP…
GO:0045787	positive regulation of cell cycle	GO_BiologicalProcess-EBI-UniProt-GOA_17.02.2020_00h00	0.00	0.00	0.00	0.00	[5]	Group194	40.04	217	[ABI2, ABL1, ACKR3, ADAM17, ADAMTS1, AKT1, ANAPC7, ANXA1, APC, ARID3A, ARL6IP1, ASNS, AURKA, AURKB, BAX, BIRC3, BRCA1, BRD8, BTG2, CCNB1, CCND1, CCND2, CCNE1, CCNT2, CCNY, CCNYL1, CD46, CDC14B, CDC23, CDC25B, CDC25C, CDC27, CDC42, CDC45, CDC6, CDCA5, CDK1, CDK2, CDK4, CDK7, CDKN1A, CDKN1B, CDKN2A, CDT1, CEL, CENPJ, CEP120, CEP295, CHAF1A, CHAF1B, CHEK1, CHL1, CHMP2B, CHN1, CIB1, CKS2, CNOT11, CNO…
GO:0090068	positive regulation of cell cycle process	GO_BiologicalProcess-EBI-UniProt-GOA_17.02.2020_00h00	0.00	0.00	0.00	0.00	[6]	Group194	41.02	169	[ABI2, ACKR3, ADAM17, ADAMTS1, AKT1, ANAPC7, ANXA1, APC, ARID3A, ARL6IP1, AURKA, AURKB, BAX, BIRC3, BRCA1, BTG2, CCNB1, CCND1, CCND2, CCNE1, CDC14B, CDC23, CDC25B, CDC25C, CDC27, CDC42, CDC45, CDC6, CDCA5, CDK1, CDK2, CDK4, CDK7, CDKN1A, CDKN1B, CDKN2A, CDT1, CEL, CENPJ, CEP120, CEP295, CHAF1A, CHAF1B, CHL1, CHMP2B, CIB1, CNOT11, CNOT7, CRIP2, CSPP1, CUL4A, CUL4B, CYP1A1, DAB2IP, DBF4, DDX3X, DEP…
GO:0030178	negative regulation of Wnt signaling pathway	GO_BiologicalProcess-EBI-UniProt-GOA_17.02.2020_00h00	0.00	0.00	0.00	0.00	[6, 7]	Group195	42.59	115	[ABI2, AMFR, APC, APCDD1L, ARL6IP1, ARRB1, ATR, BICC1, BIRC3, BMP1, BMP2, C1D, CAV1, CDH2, CHD8, CTNNBIP1, DAB2IP, DACT1, DACT3, DDIT3, DKK1, DKK2, DVL3, FERMT1, FOXO3, FZD1, FZD6, GLI3, GRB10, HDAC1, HNRNPK, IGFBP4, IGFBP6, INHBA, LATS2, LMBR1L, LMLN, LRP4, LRP6, LZTS2, MAGI2, MAPK14, MDK, MLLT3, MST1, NFATC1, NKD2, NOG, NPHP3, NPHP4, PDCD6IP, PMAIP1, PSMA1, PSMA2, PSMA3, PSMA4, PSMA5, PSMB1, PS…
GO:0090090	negative regulation of canonical Wnt signaling pathway	GO_BiologicalProcess-EBI-UniProt-GOA_17.02.2020_00h00	0.00	0.00	0.00	0.00	[7, 8]	Group195	44.83	104	[ABI2, AMFR, APC, ARL6IP1, ATR, BICC1, BIRC3, BMP1, BMP2, CAV1, CDH2, CHD8, DAB2IP, DACT1, DACT3, DDIT3, DKK1, DKK2, DVL3, FERMT1, FOXO3, FZD1, FZD6, GLI3, HDAC1, HNRNPK, IGFBP4, IGFBP6, INHBA, LATS2, LMBR1L, LMLN, LRP4, LRP6, LZTS2, MAGI2, MAPK14, MDK, MLLT3, MST1, NKD2, NOG, NPHP3, NPHP4, PDCD6IP, PSMA1, PSMA2, PSMA3, PSMA4, PSMA5, PSMB1, PSMB2, PSMB3, PSMB5, PSMB6, PSMB7, PSMB8, PSMC2, PSMC3, …
GO:0034399	nuclear periphery	GO_CellularComponent-EBI-UniProt-GOA_17.02.2020_00h00	0.00	0.00	0.00	0.00	[2, 5, 6, 7]	Group196	41.71	73	[AKAP8L, ARFGEF1, ATF2, ATXN1, BLM, CAD, CCNY, CEBPB, CENPF, CENPW, CLIC4, DDX39A, DNMT3A, EIF3A, EIF6, ENC1, ERCC8, GCA, HNRNPA2B1, HNRNPM, HNRNPU, HSPA9, IGFBP7, JAK2, KAT8, KIF4A, LMNA, LMNB1, MORC3, MTUS1, MYB, NARF, NCOR2, NONO, NUMA1, NUP107, NUP153, NUP205, NUP35, NUP93, NUP98, PCNA, PHF5A, PLAC8, PLEKHM2, PMEPA1, POLA1, PPIG, PRKCZ, PSPC1, PTEN, RAD21, RIF1, RNASE4, RNF138, RUVBL1, RUVBL2…
GO:0016363	nuclear matrix	GO_CellularComponent-EBI-UniProt-GOA_17.02.2020_00h00	0.00	0.00	0.00	0.00	[2, 3, 6, 7, 8]	Group196	40.14	59	[AKAP8L, ARFGEF1, ATXN1, BLM, CAD, CCNY, CEBPB, CENPF, CENPW, CLIC4, DDX39A, DNMT3A, ENC1, ERCC8, GCA, HNRNPA2B1, HNRNPM, HNRNPU, HSPA9, IGFBP7, JAK2, KAT8, KIF4A, LMNB1, MORC3, MYB, NCOR2, NONO, NUMA1, PHF5A, PLAC8, PLEKHM2, PMEPA1, POLA1, PPIG, PRKCZ, PSPC1, PTEN, RAD21, RIF1, RNASE4, RUVBL1, RUVBL2, SATB1, SATB2, SCG2, SFPQ, SIL1, SMC1A, SMC3, SRPK1, STAG2, TINF2, TP53, UHRF1BP1, VIM, YEATS4, …
GO:0030177	positive regulation of Wnt signaling pathway	GO_BiologicalProcess-EBI-UniProt-GOA_17.02.2020_00h00	0.00	0.00	0.00	0.00	[6, 7]	Group197	41.63	92	[ABL1, ADGRA2, APC, ARNTL, ASPM, ATP6V1C1, ATR, BAMBI, BMP2, CAV1, CCN4, COL1A1, CSNK1E, DAAM2, DACT1, DDX3X, DEPDC1B, DIXDC1, DKK1, DKK2, EGF, EGFR, GID8, GSKIP, GTF2I, HHEX, INHBA, JUP, MLLT3, NFKB1, PIN1, PLEKHA4, PPM1B, PSMA1, PSMA2, PSMA3, PSMA4, PSMA5, PSMB1, PSMB2, PSMB3, PSMB5, PSMB6, PSMB7, PSMB8, PSMC2, PSMC3, PSMC4, PSMC5, PSMD1, PSMD11, PSMD12, PSMD13, PSMD2, PSMD3, PSMD5, PSMD6, PSMD…
GO:0090263	positive regulation of canonical Wnt signaling pathway	GO_BiologicalProcess-EBI-UniProt-GOA_17.02.2020_00h00	0.00	0.00	0.00	0.00	[7, 8]	Group197	40.46	70	[ADGRA2, APC, ARNTL, ASPM, ATR, BAMBI, CAV1, COL1A1, DAAM2, DACT1, DDX3X, DKK2, EGF, EGFR, GID8, GSKIP, INHBA, JUP, NFKB1, PIN1, PLEKHA4, PPM1B, PSMA1, PSMA2, PSMA3, PSMA4, PSMA5, PSMB1, PSMB2, PSMB3, PSMB5, PSMB6, PSMB7, PSMB8, PSMC2, PSMC3, PSMC4, PSMC5, PSMD1, PSMD11, PSMD12, PSMD13, PSMD2, PSMD3, PSMD5, PSMD6, PSMD7, PSMD9, PSME1, PSME4, PTK7, RBPJ, RECK, RNF146, RORA, RUVBL1, SEMA4C, SEMA5A,…
GO:0090501	RNA phosphodiester bond hydrolysis	GO_BiologicalProcess-EBI-UniProt-GOA_17.02.2020_00h00	0.00	0.00	0.00	0.00	[6, 7]	Group198	40.00	78	[ABT1, ANG, BMS1, BVES, CHAF1A, CHAF1B, CNOT7, CPSF1, CPSF2, CPSF3, CPSF4, CPSF6, CSTF2, CSTF2T, DCPS, DGCR8, DICER1, DIS3, DIS3L, DIS3L2, DROSHA, ELAC1, ELAC2, ENDOG, ERI1, ERI3, EXD2, EXO1, EXOG, EXOSC1, EXOSC2, EXOSC6, EXOSC7, EXOSC9, FEN1, MOV10, NCBP1, NOL9, NOP14, NUDT21, PAN2, PCF11, PDE12, PIWIL4, PNPT1, POLR3B, POP1, POP4, POP5, PYDC1, RCL1, RHBDD1, RIDA, RNASE1, RNASE4, RNASEH1, RNASEH2…
GO:0090502	RNA phosphodiester bond hydrolysis, endonucleolytic	GO_BiologicalProcess-EBI-UniProt-GOA_17.02.2020_00h00	0.00	0.00	0.00	0.00	[7, 8]	Group198	44.12	45	[ABT1, ANG, BMS1, BVES, CPSF3, DGCR8, DICER1, DROSHA, ELAC1, ELAC2, ENDOG, EXO1, EXOG, FEN1, NOL9, NOP14, PIWIL4, POLR3B, POP1, POP4, POP5, PYDC1, RCL1, RIDA, RNASE1, RNASE4, RNASEH1, RNASEH2A, RNASET2, RNH1, RPP14, RPP25, RRS1, SMG6, SND1, TEAD1, TFPI2, TSEN2, TSEN34, TSN, TSNAX, TSR1, UTP20, YBEY, ZC3H12A]
GO:0044798	nuclear transcription factor complex	GO_CellularComponent-EBI-UniProt-GOA_17.02.2020_00h00	0.00	0.00	0.00	0.00	[3, 5, 6]	Group199	43.07	118	[ACKR3, ADRB2, APC, ARNT, ATF2, BTN2A2, CBFB, CDK7, CDKN3, CEBPA, CEBPB, CREB1, CTNNB1, DDIT3, DDR1, E2F1, E2F4, E2F7, E2F8, ERCC3, FOS, GDNF, GEMIN5, GNA13, GPS1, GTF2A2, GTF2E1, GTF2E2, GTF2F1, GTF2H1, GTF3C2, GTF3C4, GTF3C5, HIF1A, HNRNPAB, HNRNPU, IGFBP7, ING2, ING3, JUNB, JUND, LDB1, LDB2, MAX, MED6, MED8, MED9, MNAT1, MXD3, MXI1, NFAT5, NFATC1, NFATC3, NFYB, NONO, NR1D1, NR1H2, NR5A1, PBX1,…
GO:0090575	RNA polymerase II transcription factor complex	GO_CellularComponent-EBI-UniProt-GOA_17.02.2020_00h00	0.00	0.00	0.00	0.00	[4, 6, 7]	Group199	43.17	98	[ACKR3, ADRB2, APC, ARNT, ATF2, BTN2A2, CBFB, CDK7, CDKN3, CEBPA, CEBPB, CREB1, CTNNB1, DDIT3, DDR1, E2F1, E2F4, E2F7, E2F8, ERCC3, FOS, GDNF, GEMIN5, GNA13, GPS1, GTF2A2, GTF2E1, GTF2E2, GTF2F1, GTF2H1, HIF1A, HNRNPAB, HNRNPU, IGFBP7, ING2, ING3, JUNB, JUND, LDB1, LDB2, MAX, MED6, MED8, MNAT1, MXD3, MXI1, NFYB, NONO, NR1D1, NR1H2, NR5A1, PBX1, PEA15, PPARA, PPARD, PPARG, PRKAR1A, RARG, RB1, RNAS…
GO:0140297	DNA-binding transcription factor binding	GO_MolecularFunction-EBI-UniProt-GOA_17.02.2020_00h00	0.00	0.00	0.00	0.00	[4]	Group200	41.98	199	[ACTR1A, ADRB2, ANXA4, APC, ARNT, ARNT2, ARNTL, ARRB1, ATF2, ATOH8, AURKAIP1, BBS1, BBS4, BBS7, BCAS3, BCL10, BCL2, BEX1, BHLHE40, BHLHE41, BRCA1, BRMS1, BUD31, C1D, CBX5, CCNE1, CDK2, CDK5RAP3, CDK7, CDKN2A, CEBPB, CENPX, CHN1, COMMD7, CREB1, CREBBP, CREBRF, CRTC3, CRY1, CRY2, CTBP1, CTNNB1, DCAF13, DDIT3, DDR1, DDX20, DDX5, DDX54, DHX33, DNAAF4, DNAJA1, DNAJB6, DUSP28, EGR2, EIF4G1, EOMES, ESR1…
GO:0061629	RNA polymerase II-specific DNA-binding transcription factor binding	GO_MolecularFunction-EBI-UniProt-GOA_17.02.2020_00h00	0.00	0.00	0.00	0.00	[5]	Group200	41.67	160	[ACTR1A, ADRB2, ANXA4, APC, ARNT, ARNT2, ARNTL, ARRB1, ATF2, AURKAIP1, BBS1, BBS4, BBS7, BCAS3, BCL10, BEX1, BHLHE40, BHLHE41, BRCA1, BRMS1, BUD31, C1D, CCNE1, CDK2, CDK5RAP3, CDK7, CDKN2A, CEBPB, CENPX, CHN1, COMMD7, CREB1, CREBBP, CREBRF, CRY1, CRY2, CTNNB1, DCAF13, DDR1, DDX5, DDX54, DNAAF4, DNAJA1, DNAJB6, DUSP28, EGR2, EOMES, ESR1, ETS2, EXOSC9, FAF1, FKBP4, FOS, FOXP1, FOXP2, FUS, GABARAPL1…
GO:1900180	regulation of protein localization to nucleus	GO_BiologicalProcess-EBI-UniProt-GOA_17.02.2020_00h00	0.00	0.00	0.00	0.00	[6]	Group201	42.14	67	[AKT1, ANGPT1, APC, BMP4, BYSL, CARD10, CCT2, CCT3, CCT6A, CCT7, CDH1, CDK1, CDK5RAP3, CDKN1A, CDKN3, CEL, CHORDC1, DCLK1, DKC1, EEF1A2, EIF2AK3, EPM2A, FERMT1, GLI3, GLUL, GTSE1, HNRNPK, HSP90AB1, ILRUN, IPO5, JAK2, JUP, LIF, LMNA, LZTS2, MAPK1, MAPK14, MCRS1, MDFIC, NOLC1, NUP58, PARK7, PARP1, PCYT1A, PIN1, POLR1A, PRKD1, PTGS2, PTPN22, RASSF3, RBM22, SESN2, SHH, SIN3A, SMAD3, STK11, TARDBP, TC…
GO:1900182	positive regulation of protein localization to nucleus	GO_BiologicalProcess-EBI-UniProt-GOA_17.02.2020_00h00	0.00	0.00	0.00	0.00	[5, 7]	Group201	43.69	45	[AKT1, APC, CARD10, CCT2, CCT3, CCT6A, CCT7, CDH1, CDK1, CDK5RAP3, CDKN1A, CDKN3, CEL, DKC1, EEF1A2, EIF2AK3, GLI3, GTSE1, HNRNPK, HSP90AB1, IPO5, JAK2, JUP, LIF, MAPK1, MAPK14, MCRS1, PARK7, PARP1, PCYT1A, PRKD1, PTGS2, PTPN22, RBM22, SESN2, SHH, SMAD3, STK11, TARDBP, TCP1, TFRC, TGFB1, TRIM8, YWHAQ, ZC3H12A]
GO:1901989	positive regulation of cell cycle phase transition	GO_BiologicalProcess-EBI-UniProt-GOA_17.02.2020_00h00	0.00	0.00	0.00	0.00	[7]	Group202	44.12	60	[ADAM17, ADAMTS1, AKT1, ANAPC7, ANXA1, CCNB1, CCND1, CCND2, CCNE1, CDC23, CDC25B, CDC25C, CDC27, CDC45, CDC6, CDCA5, CDK1, CDK4, CDKN1A, CDT1, CRIP2, CUL4A, CUL4B, CYP1A1, DDX3X, DLGAP5, DTL, EGFR, EIF4G1, ESPL1, EZH2, FAM83D, FBXO5, KLHL18, MAPK15, MTA3, NEO1, NPM1, PBX1, PLCB1, PLP2, PLRG1, RB1, RCC2, RDX, SGCG, SIL1, SIN3A, STOX1, STXBP4, TEAD1, TFDP1, TFPI2, TGFB1, UBE2C, UBE2E2, UBE2L6, VPS4…
GO:1901992	positive regulation of mitotic cell cycle phase transition	GO_BiologicalProcess-EBI-UniProt-GOA_17.02.2020_00h00	0.00	0.00	0.00	0.00	[7, 8]	Group202	46.55	54	[ADAM17, ADAMTS1, AKT1, ANAPC7, ANXA1, CCNB1, CCND1, CCND2, CCNE1, CDC23, CDC25B, CDC25C, CDC27, CDC45, CDC6, CDCA5, CDK1, CDK4, CDKN1A, CDT1, CRIP2, CUL4A, CUL4B, CYP1A1, DDX3X, DLGAP5, DTL, EGFR, EIF4G1, ESPL1, FBXO5, KLHL18, MTA3, NEO1, PBX1, PLCB1, PLP2, PLRG1, RB1, RCC2, RDX, SGCG, SIL1, SIN3A, STOX1, TEAD1, TFDP1, TFPI2, TGFB1, UBE2C, UBE2E2, UBE2L6, VPS4A, VPS4B]
GO:1902749	regulation of cell cycle G2/M phase transition	GO_BiologicalProcess-EBI-UniProt-GOA_17.02.2020_00h00	0.00	0.00	0.00	0.00	[7]	Group203	45.39	133	[ACTR1A, ACVR1, ATF5, AURKA, AURKB, AZIN1, BABAM1, BLM, BRCA1, CCNB1, CCNB3, CCND1, CDC14B, CDC25B, CDC25C, CDC42EP1, CDC42EP4, CDC6, CDH1, CDK1, CDK2, CDK4, CDK5RAP2, CDK5RAP3, CDK7, CDKN1A, CDKN2A, CENPF, CENPJ, CEP192, CEP43, CEP63, CEP70, CEP76, CEP78, CETN2, CFH, CHEK1, CKAP5, CSNK1E, DEPDC1B, DONSON, DTL, FBXL7, FBXO5, FOXN3, FOXO4, GTSE1, HAUS2, HAUS6, HAUS7, HMMR, HSP90AA1, KCNK1, KIF14, …
GO:0010389	regulation of G2/M transition of mitotic cell cycle	GO_BiologicalProcess-EBI-UniProt-GOA_17.02.2020_00h00	0.00	0.00	0.00	0.00	[7, 8]	Group203	45.22	123	[ACTR1A, ACVR1, AURKA, AURKB, AZIN1, BLM, BRCA1, CCNB1, CCNB3, CCND1, CDC25B, CDC25C, CDC42EP1, CDC42EP4, CDC6, CDK1, CDK2, CDK4, CDK5RAP2, CDK5RAP3, CDK7, CDKN1A, CDKN2A, CENPF, CENPJ, CEP192, CEP43, CEP63, CEP70, CEP76, CEP78, CETN2, CFH, CKAP5, CSNK1E, DONSON, DTL, FBXL7, FBXO5, FOXN3, FOXO4, HAUS2, HAUS6, HAUS7, HMMR, HSP90AA1, KCNK1, KIF14, LAP3, MAPRE1, MTA3, NCAPD2, NDE1, NEDD1, NEK2, NME1…
GO:1902750	negative regulation of cell cycle G2/M phase transition	GO_BiologicalProcess-EBI-UniProt-GOA_17.02.2020_00h00	0.00	0.00	0.00	0.00	[8]	Group204	44.14	64	[ATF5, AURKA, AURKB, BABAM1, BLM, BRCA1, CDC14B, CDC6, CDH1, CDK1, CDK5RAP3, CDK7, CDKN1A, CFH, CHEK1, DEPDC1B, DONSON, DTL, FBXL7, FOXN3, FOXO4, KCNK1, NME1, NOP53, ORC1, PSMA1, PSMA2, PSMA3, PSMA4, PSMA5, PSMB1, PSMB2, PSMB3, PSMB5, PSMB6, PSMB7, PSMB8, PSMC2, PSMC3, PSMC4, PSMC5, PSMD1, PSMD11, PSMD12, PSMD13, PSMD2, PSMD3, PSMD5, PSMD6, PSMD7, PSMD9, PSME1, PSME4, RAD17, RAD21, SLC12A9, STK16…
GO:0010972	negative regulation of G2/M transition of mitotic cell cycle	GO_BiologicalProcess-EBI-UniProt-GOA_17.02.2020_00h00	0.00	0.00	0.00	0.00	[8, 9]	Group204	44.09	56	[AURKA, AURKB, BLM, BRCA1, CDC6, CDK1, CDK5RAP3, CDK7, CDKN1A, CFH, DONSON, FBXL7, FOXN3, FOXO4, KCNK1, NME1, NOP53, ORC1, PSMA1, PSMA2, PSMA3, PSMA4, PSMA5, PSMB1, PSMB2, PSMB3, PSMB5, PSMB6, PSMB7, PSMB8, PSMC2, PSMC3, PSMC4, PSMC5, PSMD1, PSMD11, PSMD12, PSMD13, PSMD2, PSMD3, PSMD5, PSMD6, PSMD7, PSMD9, PSME1, PSME4, RAD17, RAD21, SLC12A9, STK16, SUMO1, TAOK3, TMEFF2, TOPBP1, USP39, VPS4A]
GO:0001890	placenta development	GO_BiologicalProcess-EBI-UniProt-GOA_17.02.2020_00h00	0.00	0.00	0.00	0.00	[4, 5, 6, 7]	Group205	42.23	87	[ACTR1A, ADA, ADAM19, ADM, AKT1, ANG, ARNT, ATF7IP, CASP8, CCNA2, CCNF, CDKN1B, CDKN3, CDX2, CEBPA, CEBPB, CIB1, CTSH, DEDD, DNAJA1, DNAJB6, E2F7, E2F8, EGFR, EGLN1, EOMES, FBXW7, FOSL1, FZD5, GJA1, GJB5, HEY1, HIF1A, HNRNPK, HSD17B1, HSD17B2, HSP90AB1, HTRA1, JUNB, KRT19, LDOC1, LIF, MAP3K4, MAPK1, MAPK14, MAPK3, MBD4, MED1, MME, MMP12, MST1, NOTCH2, NR2F2, NR3C1, NSDHL, PEG10, PKD1, PKD2, PLCD1…
GO:0001892	embryonic placenta development	GO_BiologicalProcess-EBI-UniProt-GOA_17.02.2020_00h00	0.00	0.00	0.00	0.00	[3, 4, 5, 6, 7, 8]	Group205	40.48	51	[ACTR1A, ADM, AKT1, ARNT, ATF7IP, CASP8, CCNA2, CDKN3, CDX2, CEBPA, CEBPB, DNAJA1, DNAJB6, E2F7, E2F8, EGFR, EGLN1, EOMES, FBXW7, FZD5, GJB5, HEY1, HIF1A, JUNB, KRT19, LIF, MAPK1, MBD4, MED1, MST1, NR2F2, NR3C1, NSDHL, PKD1, PKD2, PLCD1, PLK4, PRDM1, PRKD2, RBPJ, RNASEH2A, SENP2, SNAI1, SOCS3, SOX12, SP3, SUMO1, VASH1, WNT2, WNT7B, ZFP36L1]
GO:1902911	protein kinase complex	GO_CellularComponent-EBI-UniProt-GOA_17.02.2020_00h00	0.00	0.00	0.00	0.00	[5]	Group206	48.87	65	[ACVR1, ACVR2A, ACVR2B, BCCIP, BTN2A2, BVES, CCNA2, CCNB1, CCNB2, CCNB3, CCND1, CCND2, CCNE1, CCNE2, CCNF, CCNG1, CCNG2, CCNT2, CCNY, CDK1, CDK2, CDK4, CDK5, CDK6, CDK7, CDKN1A, CDKN2A, CHUK, CKS2, CREBRF, DDR1, ERC1, ERCC3, GTF2H1, IGF1R, IKBKB, INSR, IRS1, LAS1L, MAP3K7, MNAT1, PCNA, PEA15, PHKA1, PHKB, PLEKHM2, POP1, PRKAA1, PRKAB2, PRKAG2, PRKAR1A, PRKAR2A, PRKAR2B, PYDC1, RB1, SESN2, SLC12A9…
GO:1902554	serine/threonine protein kinase complex	GO_CellularComponent-EBI-UniProt-GOA_17.02.2020_00h00	0.00	0.00	0.00	0.00	[6]	Group206	49.11	55	[ACVR1, ACVR2A, ACVR2B, BCCIP, BTN2A2, BVES, CCNA2, CCNB1, CCNB2, CCNB3, CCND1, CCND2, CCNE1, CCNE2, CCNF, CCNG1, CCNG2, CCNT2, CCNY, CDK1, CDK2, CDK4, CDK5, CDK6, CDK7, CDKN1A, CDKN2A, CHUK, CKS2, CREBRF, DDR1, ERC1, ERCC3, GTF2H1, IKBKB, MAP3K7, MNAT1, PCNA, PEA15, PHKA1, PHKB, PLEKHM2, POP1, PYDC1, RB1, SESN2, SLC12A9, SUMO1, TBC1D5, TRIM40, TRIM61, ULK1, UVRAG, WDR41, ZBTB7A]
GO:0009411	response to UV	GO_BiologicalProcess-EBI-UniProt-GOA_17.02.2020_00h00	0.00	0.00	0.00	0.00	[5]	Group207	44.78	90	[AKT1, ANTXR1, APOBEC3C, ATF2, ATR, AURKB, BAX, BCL2, BCL3, BLM, BMF, CASP3, CASP7, CASP9, CAT, CCND1, CDK7, CDKN1A, CERS1, CHEK1, CIRBP, CREBBP, CRIP1, CRIP2, CUL4B, DDB2, DHX36, DTL, EGFR, EIF2S1, ERCC3, ERCC6, ERCC8, FANCD2, FEN1, FMR1, FMR1-IT1, HSPA9, HYAL3, IL12A, IVL, KANK2, KDM1A, MAP3K4, MAP4K3, MC1R, METTL3, MME, MMP12, MSH2, MYC, N4BP1, NEDD4, NOC2L, NPM1, PAG1, PARP1, PBK, PCLAF, PCNA…
GO:0034644	cellular response to UV	GO_BiologicalProcess-EBI-UniProt-GOA_17.02.2020_00h00	0.00	0.00	0.00	0.00	[6, 7]	Group207	45.08	55	[ANTXR1, APOBEC3C, ATF2, ATR, AURKB, BAX, BMF, CASP9, CDK7, CDKN1A, CERS1, CHEK1, CREBBP, CRIP1, CRIP2, CUL4B, DDB2, DHX36, EIF2S1, FMR1, FMR1-IT1, HYAL3, KANK2, KDM1A, MC1R, METTL3, MME, MMP12, MYC, N4BP1, NEDD4, NOC2L, NPM1, PAG1, PARP1, PBK, PCNA, POLD3, POLK, PPID, PTGS2, RHBDD1, RHNO1, RUVBL2, SFRP1, SIRT1, SLC12A9, STK11, SUMO1, TAF1, TP53, TP53INP1, TREX1, XPC, YY1]
GO:1904029	regulation of cyclin-dependent protein kinase activity	GO_BiologicalProcess-EBI-UniProt-GOA_17.02.2020_00h00	0.00	0.00	0.00	0.00	[5, 7, 9, 10]	Group208	48.97	71	[ACTR1A, ADAM17, AKT1, APC, BCCIP, BLM, BTN2A2, CAMK2N1, CASP3, CCNA2, CCNB1, CCNB2, CCNB3, CCNC, CCND1, CCND2, CCNE1, CCNE2, CCNF, CCNG1, CCNG2, CCNT2, CCNY, CCNYL1, CDC25C, CDC37, CDC6, CDK2, CDK4, CDK5RAP3, CDK7, CDKN1A, CDKN1B, CDKN1C, CDKN2A, CDKN2B, CDKN2C, CDKN3, CEBPA, CIB1, CKS2, CLP1, COLEC12, DDR1, EGFR, ERCC3, GTF2H1, GTPBP4, HEXIM1, HHEX, HSP90AB1, IPO5, IPO7, KAT2B, LATS2, MAPRE3, M…
GO:0000079	regulation of cyclin-dependent protein serine/threonine kinase activity	GO_BiologicalProcess-EBI-UniProt-GOA_17.02.2020_00h00	0.00	0.00	0.00	0.00	[6, 8, 10, 11]	Group208	48.23	68	[ACTR1A, ADAM17, AKT1, APC, BCCIP, BLM, BTN2A2, CASP3, CCNA2, CCNB1, CCNB2, CCNB3, CCNC, CCND1, CCND2, CCNE1, CCNE2, CCNF, CCNG1, CCNG2, CCNT2, CCNY, CCNYL1, CDC25C, CDC37, CDC6, CDK2, CDK4, CDK5RAP3, CDK7, CDKN1A, CDKN1B, CDKN1C, CDKN2A, CDKN2B, CDKN2C, CDKN3, CEBPA, CIB1, CKS2, CLP1, COLEC12, DDR1, EGFR, ERCC3, GTF2H1, GTPBP4, HEXIM1, HHEX, IPO5, IPO7, KAT2B, LATS2, MAPRE3, MCM2, MNAT1, MYT1, N…
GO:0032204	regulation of telomere maintenance	GO_BiologicalProcess-EBI-UniProt-GOA_17.02.2020_00h00	0.00	0.00	0.00	0.00	[3, 6, 7]	Group209	41.80	51	[ANTXR1, ATR, AURKB, CCT2, CCT3, CCT6A, CCT7, CDK7, CTNNB1, DHX36, DKC1, GNL3, HDAC8, HMBOX1, HNRNPA1, HNRNPA2B1, HNRNPC, HNRNPD, HNRNPU, KRAS, MAP3K4, MAPK1, MAPK15, MAPK3, MYC, NABP2, NAF1, NAT10, NEK2, NME1, PAK1IP1, PARP1, PCYT1A, PKIB, PNKP, POT1, PRKCQ, RAD50, RAD54L, SFRP1, SMG6, STON1, TCP1, TENT4B, TERF1, TERF2, TINF2, TNIP1, TNKS2, UPF1, XRCC5]
GO:1904356	regulation of telomere maintenance via telomere lengthening	GO_BiologicalProcess-EBI-UniProt-GOA_17.02.2020_00h00	0.00	0.00	0.00	0.00	[4, 7, 8]	Group209	44.09	41	[ANTXR1, ATR, AURKB, CCT2, CCT3, CCT6A, CCT7, CDK7, CTNNB1, DHX36, DKC1, HMBOX1, HNRNPA1, HNRNPA2B1, HNRNPC, HNRNPU, MAP3K4, MAPK1, MAPK15, MAPK3, NAF1, NAT10, NEK2, PAK1IP1, PARP1, PCYT1A, PKIB, PNKP, POT1, PRKCQ, SFRP1, SMG6, STON1, TCP1, TENT4B, TERF1, TERF2, TINF2, TNIP1, TNKS2, XRCC5]
GO:0001936	regulation of endothelial cell proliferation	GO_BiologicalProcess-EBI-UniProt-GOA_17.02.2020_00h00	0.00	0.00	0.00	0.00	[6]	Group210	42.26	71	[ACTR1A, ADAM17, AGGF1, AIMP1, AKT1, AKT3, ALG2, ANG, ARNT, ATOH8, ATP5F1A, ATP5MC1, BMP2, BMP4, CAV1, CCL2, CCL26, CDH13, CXCL12, CYBA, EGFL7, EMC10, EML2, F3, FGF2, FGFR1, GJA1, HIF1A, HMGB1, HMGB2, HMOX1, HTR2B, ITGA4, ITGB3, LRP4, MDK, MEF2C, MTOR, NR2F2, NRAS, NRP2, PDK1, PKD1, PKD2, PLCG1, PPARG, PRKD1, PRKD2, SCG2, SEMA4C, SEMA5A, SIRT1, SORD, SP1, STAT1, STAT3, STAT5A, STAT5B, SULF1, TEK,…
GO:0001938	positive regulation of endothelial cell proliferation	GO_BiologicalProcess-EBI-UniProt-GOA_17.02.2020_00h00	0.00	0.00	0.00	0.00	[7]	Group210	42.98	52	[ADAM17, AGGF1, AKT1, AKT3, ALG2, ANG, ARNT, BMP2, BMP4, CCL26, CDH13, CXCL12, CYBA, EGFL7, EMC10, F3, FGF2, FGFR1, HIF1A, HMGB1, HMGB2, HMOX1, HTR2B, ITGA4, ITGB3, LRP4, MDK, MTOR, NRAS, NRP2, PDK1, PKD1, PKD2, PLCG1, PRKD1, PRKD2, SCG2, SEMA4C, SEMA5A, SIRT1, SP1, STAT3, STAT5A, STAT5B, TEK, THBS4, TNFSF12, VEGFA, VEGFB, VEGFC, WNT2, WNT5A]
GO:2000278	regulation of DNA biosynthetic process	GO_BiologicalProcess-EBI-UniProt-GOA_17.02.2020_00h00	0.00	0.00	0.00	0.00	[6, 7]	Group211	42.01	71	[ANTXR1, ATR, AURKB, BRD8, CCT2, CCT3, CCT6A, CCT7, CDK7, CDKN1A, CERS1, CTNNB1, DDX39A, DKC1, DUSP1, DUSP12, FGF2, GJA1, HGF, HMBOX1, HNRNPA1, HNRNPA2B1, HNRNPC, HNRNPD, HNRNPU, HSP90AA1, HSP90AB1, IL6, KCNK2, MAP3K4, MAPK1, MAPK15, MAPK3, MYC, NAF1, NAT10, NEK2, NOX4, PAK1IP1, PCNA, PCYT1A, PKD2, PKIB, PMPCB, PNKP, POT1, PPARG, PRKCQ, PRKD2, PTGES3, RFC2, RFC3, RFC4, RFC5, SCG2, SFRP1, SLC12A9,…
GO:2000573	positive regulation of DNA biosynthetic process	GO_BiologicalProcess-EBI-UniProt-GOA_17.02.2020_00h00	0.00	0.00	0.00	0.00	[7, 8]	Group211	49.49	49	[ANTXR1, ATR, AURKB, BRD8, CCT2, CCT3, CCT6A, CCT7, CDK7, CTNNB1, DDX39A, DKC1, FGF2, HGF, HMBOX1, HNRNPA1, HNRNPA2B1, HNRNPD, HSP90AA1, HSP90AB1, IL6, MAP3K4, MAPK1, MAPK15, MAPK3, MYC, NAF1, NEK2, NOX4, PAK1IP1, PCNA, PCYT1A, PKD2, PKIB, PNKP, POT1, PRKCQ, PRKD2, PTGES3, RFC2, RFC3, RFC4, RFC5, SFRP1, SMAP2, TCP1, TNIP1, TNKS2, XRCC5]
GO:2001242	regulation of intrinsic apoptotic signaling pathway	GO_BiologicalProcess-EBI-UniProt-GOA_17.02.2020_00h00	0.00	0.00	0.00	0.00	[6, 7, 8]	Group212	40.18	90	[ACKR3, AKT1, ARHGEF2, BAX, BCL2, BCL2L1, BCL2L12, BCLAF1, BDKRB1, BID, BMF, CAV1, CREB3, CSTA, CXCL12, DDIAS, DDIT3, DDX3X, DNAJA1, DNAJB6, DNM1L, EIF2AK3, FBXW7, FIGNL1, GABPA, GNA12, GRINA, HDAC1, HELLS, HIF1A, HNRNPK, HSPA1A, HSPB2, HTRA2, IGFBP7, ING2, ING3, KDM1A, MAPK7, MCL1, MIF, MMP9, MUC1, NCK1, NCK2, NFE2L2, NME5, NOC2L, NONO, OPA1, PARK7, PARP1, PDSS2, PDX1, PINK1, PLAGL2, PLAUR, PLEK…
GO:2001243	negative regulation of intrinsic apoptotic signaling pathway	GO_BiologicalProcess-EBI-UniProt-GOA_17.02.2020_00h00	0.00	0.00	0.00	0.00	[7, 8, 9]	Group212	46.27	62	[ACKR3, AKT1, ARHGEF2, BCL2, BCL2L1, BCL2L12, BDKRB1, BID, CREB3, CSTA, CXCL12, DDIAS, DDX3X, DNAJA1, DNAJB6, FIGNL1, GABPA, GNA12, GRINA, HDAC1, HELLS, HIF1A, HSPA1A, HSPB2, HTRA2, ING2, ING3, KDM1A, MAPK7, MCL1, MIF, MMP9, MUC1, NFE2L2, NME5, NOC2L, NONO, OPA1, PARK7, PDX1, PINK1, PLAUR, PTGS2, PTPN11, PTTG1IP, RNF13, SFRP2, SIRT1, SNAI1, SNAI2, SOD2, SYVN1, TAF9, TAF9B, TIMP1, TMBIM6, TRAP1, T…
GO:0033044	regulation of chromosome organization	GO_BiologicalProcess-EBI-UniProt-GOA_17.02.2020_00h00	0.00	0.00	0.00	0.00	[6]	Group213	42.60	213	[ACVR1, AKAP8L, ANAPC7, ANTXR1, APC, ARRB1, ASF1A, ASPA, ASPM, ATAD2, ATF7IP, ATR, AURKB, AUTS2, BRCA1, BRD7, BUB1, BUB1B, C3, CAMK2D, CCL2, CCNB1, CCT2, CCT3, CCT6A, CCT7, CD69, CDC20, CDC23, CDC27, CDC45, CDC6, CDCA5, CDK5RAP2, CDK7, CDKN3, CDT1, CENPE, CENPF, CEP43, CHEK1, CHL1, CRIP2, CTBP1, CTCF, CTCFL, CTNNB1, CTR9, DHX36, DKC1, DLGAP5, DNAAF4, DNMT1, DNMT3B, DUSP1, DUSP12, DYNC1LI1, EHMT2,…
GO:2001252	positive regulation of chromosome organization	GO_BiologicalProcess-EBI-UniProt-GOA_17.02.2020_00h00	0.00	0.00	0.00	0.00	[7]	Group213	45.42	119	[ACVR1, AKAP8L, ANAPC7, ANTXR1, ARRB1, ATF7IP, ATR, AURKB, AUTS2, BRCA1, BRD7, CCL2, CCNB1, CCT2, CCT3, CCT6A, CCT7, CD69, CDC23, CDC27, CDK7, CDKN3, CDT1, CEP43, CHL1, CRIP2, CTBP1, CTNNB1, CTR9, DHX36, DKC1, DLGAP5, DNAAF4, DNMT1, DNMT3B, ESPL1, FEN1, FMR1, FMR1-IT1, GNL3, HMBOX1, HNRNPA1, HNRNPA2B1, HNRNPD, HNRNPU, IGFBP7, ING2, ING3, JARID2, JDP2, KDM1A, KRAS, KRT7, LIF, LIG4, LMNA, MAP3K4, M…
GO:0032392	DNA geometric change	GO_BiologicalProcess-EBI-UniProt-GOA_17.02.2020_00h00	0.00	0.00	0.00	0.00	[6]	Group214	47.65	71	[ANGPTL2, ANGPTL4, ANXA1, APOBEC3C, ASCC3, BACH1, BLM, BRIP1, BTN2A2, CETN2, CHD1, CHD1L, CHD3, CHD7, CHD8, CHL1, CUL4A, CUL4B, DDB2, DDX1, DDX3X, DHX36, DHX9, DNA2, ERCC3, ERCC6, ERCC6L, ERCC8, GINS2, GINS4, GTF2H1, HMGB1, HMGB2, HNRNPA2B1, HSPA9, MAZ, MCM2, MCM3, MCM4, MCM5, MCM7, MCM8, NAV2, NME1, PARP1, POLK, POLQ, POLR1A, POT1, PURA, RAD23B, RAD50, RAD51, RAD54B, RAD54L, RECQL, RFC2, RFC3, R…
GO:0032508	DNA duplex unwinding	GO_BiologicalProcess-EBI-UniProt-GOA_17.02.2020_00h00	0.00	0.00	0.00	0.00	[7]	Group214	47.18	67	[ANGPTL2, ANGPTL4, ANXA1, APOBEC3C, ASCC3, BACH1, BLM, BRIP1, BTN2A2, CETN2, CHD1, CHD1L, CHD3, CHD7, CHD8, CHL1, CUL4A, CUL4B, DDB2, DDX1, DDX3X, DHX36, DHX9, DNA2, ERCC3, ERCC6, ERCC6L, ERCC8, GINS2, GINS4, GTF2H1, HSPA9, MAZ, MCM2, MCM3, MCM4, MCM5, MCM7, MCM8, NAV2, NME1, PARP1, POLK, POLQ, POLR1A, POT1, PURA, RAD23B, RAD50, RAD51, RAD54B, RAD54L, RECQL, RFC2, RFC3, RFC4, RFC5, RUVBL1, RUVBL2…
GO:0003678	DNA helicase activity	GO_BiologicalProcess-EBI-UniProt-GOA_17.02.2020_00h00	0.00	0.00	0.00	0.00	[8]	Group214	44.86	48	[ANGPTL2, ANGPTL4, ANXA1, APOBEC3C, ASCC3, BACH1, BLM, BRIP1, CHD1, CHD1L, CHD3, CHD7, CHD8, CHL1, DDX3X, DHX36, DHX9, DNA2, ERCC3, ERCC6L, GINS2, GINS4, MCM2, MCM3, MCM4, MCM5, MCM7, MCM8, NAV2, NME1, POLK, POLQ, RAD50, RAD51, RAD54B, RAD54L, RECQL, RFC2, RFC3, RFC4, RFC5, RUVBL1, RUVBL2, SETX, TAP2, WASF1, XRCC5, ZRANB3]
R-HSA:1257604	PIP3 activates AKT signaling	REACTOME_Pathways_17.02.2020	0.00	0.00	0.00	0.00	[-1]	Group215	44.70	118	[AKT1, AKT1S1, AKT3, ATF2, CASP9, CBX6, CDKN1A, CDKN1B, CHD3, CHUK, CREB1, EGF, EGFR, EREG, ESR1, ESR2, EZH2, FGF2, FGF5, FGF7, FGFR1, FGFR3, FOXO3, FOXO4, FRS2, GAB1, GATAD2A, HBEGF, HDAC1, HGF, IL33, INSR, IRAK1, IRAK4, IRS1, KDM1A, KIT, KITLG, LAMTOR3, LAMTOR4, MAPK1, MAPK3, MAPKAP1, MBD3, MECOM, MET, MLST8, MOV10, MTA3, MTOR, NEDD4, NRG1, PDGFA, PHC2, PHLPP1, PHLPP2, PIK3CB, PIK3CD, PIK3R3, P…
R-HSA:6807070	PTEN Regulation	REACTOME_Pathways_17.02.2020	0.00	0.00	0.00	0.00	[-1]	Group215	50.71	71	[AKT1, AKT3, ATF2, CBX6, CHD3, EZH2, GATAD2A, HDAC1, KDM1A, LAMTOR3, LAMTOR4, MAPK1, MAPK3, MBD3, MECOM, MLST8, MOV10, MTA3, MTOR, NEDD4, PHC2, PPARG, PREX2, PSMA1, PSMA2, PSMA3, PSMA4, PSMA5, PSMB1, PSMB2, PSMB3, PSMB5, PSMB6, PSMB7, PSMB8, PSMC2, PSMC3, PSMC4, PSMC5, PSMD1, PSMD11, PSMD12, PSMD13, PSMD2, PSMD3, PSMD5, PSMD6, PSMD7, PSMD9, PSME1, PSME4, PTEN, RCOR1, REST, RHEB, RNF146, RNF2, RRA…
R-HSA:9006925	Intracellular signaling by second messengers	REACTOME_Pathways_17.02.2020	0.00	0.00	0.00	0.00	[-1]	Group215	43.28	132	[ADCY3, ADCY6, AKT1, AKT1S1, AKT3, ATF2, CALM1, CALM2, CAMK2D, CASP9, CBX6, CDKN1A, CDKN1B, CHD3, CHUK, CREB1, EGF, EGFR, EREG, ESR1, ESR2, EZH2, FGF2, FGF5, FGF7, FGFR1, FGFR3, FOXO3, FOXO4, FRS2, GAB1, GATAD2A, HBEGF, HDAC1, HGF, IL33, INSR, IRAK1, IRAK4, IRS1, ITPR1, KDM1A, KIT, KITLG, KPNA2, LAMTOR3, LAMTOR4, MAPK1, MAPK3, MAPKAP1, MBD3, MECOM, MET, MLST8, MOV10, MTA3, MTOR, NEDD4, NRG1, PDGF…
R-HSA:162587	HIV Life Cycle	REACTOME_Pathways_17.02.2020	0.00	0.00	0.00	0.00	[-1]	Group216	41.51	66	[BANF1, CCNT2, CDK7, CHMP2B, ERCC3, FEN1, GTF2A2, GTF2E1, GTF2E2, GTF2F1, GTF2H1, KPNA1, LIG1, LIG4, MNAT1, NCBP1, NDC1, NMT1, NUP107, NUP133, NUP153, NUP188, NUP205, NUP214, NUP35, NUP42, NUP43, NUP58, NUP93, NUP98, PDCD6IP, POLR2A, POLR2C, POLR2D, POLR2E, POLR2F, POLR2L, PPIA, PSIP1, RAE1, RANGAP1, RNGTT, RNMT, SEC13, SEH1L, SSRP1, SUPT16H, SUPT5H, TAF1, TAF11, TAF15, TAF2, TAF3, TAF4B, TAF5, T…
R-HSA:162906	HIV Infection	REACTOME_Pathways_17.02.2020	0.00	0.00	0.00	0.00	[-1]	Group216	43.57	105	[AP1G1, AP1M2, AP2M1, ARF1, ATP6V1H, BANF1, BTRC, CCNT2, CDK7, CHMP2B, ERCC3, FEN1, GTF2A2, GTF2E1, GTF2E2, GTF2F1, GTF2H1, HLA-A, KPNA1, LIG1, LIG4, MNAT1, NCBP1, NDC1, NMT1, NPM1, NUP107, NUP133, NUP153, NUP188, NUP205, NUP214, NUP35, NUP42, NUP43, NUP58, NUP93, NUP98, PACS1, PAK2, PDCD6IP, POLR2A, POLR2C, POLR2D, POLR2E, POLR2F, POLR2L, PPIA, PSIP1, PSMA1, PSMA2, PSMA3, PSMA4, PSMA5, PSMB1, PS…
R-HSA:162909	Host Interactions of HIV factors	REACTOME_Pathways_17.02.2020	0.00	0.00	0.00	0.00	[-1]	Group216	44.12	60	[AP1G1, AP1M2, AP2M1, ARF1, ATP6V1H, BANF1, BTRC, HLA-A, KPNA1, NDC1, NPM1, NUP107, NUP133, NUP153, NUP188, NUP205, NUP214, NUP35, NUP42, NUP43, NUP58, NUP93, NUP98, PACS1, PAK2, PPIA, PSIP1, PSMA1, PSMA2, PSMA3, PSMA4, PSMA5, PSMB1, PSMB2, PSMB3, PSMB5, PSMB6, PSMB7, PSMB8, PSMC2, PSMC3, PSMC4, PSMC5, PSMD1, PSMD11, PSMD12, PSMD13, PSMD2, PSMD3, PSMD5, PSMD6, PSMD7, PSMD9, PSME1, PSME4, RAE1, RA…
GO:0006974	cellular response to DNA damage stimulus	GO_BiologicalProcess-EBI-UniProt-GOA_17.02.2020_00h00	0.00	0.00	0.00	0.00	[4]	Group217	42.86	423	[ABL1, ACTL6A, AEN, AKT1, ALKBH5, ANGPTL2, ANGPTL4, ANTXR1, APC, APOBEC3C, AQR, ARID3A, ARMT1, ASCC3, ASF1A, ASH2L, ATF2, ATMIN, ATP23, ATR, AURKA, BABAM1, BACH1, BAG6, BARD1, BAX, BAZ1B, BCCIP, BCL2, BCL2A1, BCL2L1, BCL3, BHLHE40, BID, BIVM, BLM, BRCA1, BRIP1, BTG2, BTN2A2, CASP3, CASP9, CBX3, CBX5, CCNB1, CCND1, CDC14B, CDC25C, CDC45, CDCA5, CDH1, CDIP1, CDK1, CDK2, CDK5RAP3, CDK7, CDKN1A, CDKN…
GO:0006259	DNA metabolic process	GO_BiologicalProcess-EBI-UniProt-GOA_17.02.2020_00h00	0.00	0.00	0.00	0.00	[4, 5, 6]	Group217	40.13	380	[ABL1, ACP5, ACTL6A, AEN, ALKBH5, ANGPTL2, ANGPTL4, ANTXR1, APOBEC3B, APOBEC3C, AQR, ASCC3, ASF1A, ATF7IP, ATP23, ATR, BABAM1, BACH1, BARD1, BCCIP, BHLHE40, BIVM, BLM, BRCA1, BRIP1, BTG2, BTN2A2, CAD, CASP3, CCL2, CCNE1, CCNE2, CD69, CDC14B, CDC34, CDC45, CDC6, CDCA5, CDH1, CDK1, CDK2, CDK7, CDKN1A, CDKN2A, CDKN3, CEL, CENPF, CENPS, CENPX, CETN1, CETN2, CFH, CHAF1A, CHAF1B, CHD1L, CHEK1, CHL1, CI…
GO:0006281	DNA repair	GO_BiologicalProcess-EBI-UniProt-GOA_17.02.2020_00h00	0.00	0.00	0.00	0.00	[5, 6, 7]	Group217	41.77	274	[ABL1, ACTL6A, ALKBH5, ANGPTL2, ANGPTL4, ANTXR1, APOBEC3C, AQR, ASCC3, ASF1A, ATP23, ATR, BABAM1, BACH1, BARD1, BCCIP, BHLHE40, BIVM, BLM, BRCA1, BRIP1, BTG2, BTN2A2, CDC14B, CDC45, CDCA5, CDH1, CDK1, CDK2, CDK7, CDKN1A, CDKN2A, CDKN3, CEL, CENPS, CENPX, CETN1, CETN2, CFH, CHAF1A, CHAF1B, CHD1L, CHEK1, CHL1, CIB1, CINP, COMMD1, COPS3, COPS4, COPS6, COPS7A, COPS8, CREBRF, CSNK1E, CTDSP1, CUL4A, CU…
R-HSA:6798748	Exocytosis of secretory granule lumen proteins	REACTOME_Reactions_17.02.2020	0.00	0.00	0.00	0.00	[-1]	Group218	51.46	53	[A1BG, ALDOA, ALDOC, AMPD3, APAF1, ARHGAP45, C3, CAND1, CAT, CDA, CFD, CRISPLD2, CTSH, DBNL, DDX3X, EEF1A1, GDI2, GHDC, GMFG, GSN, GYG1, HMGB1, HSP90AA1, HSP90AB1, HSPA8, IDH1, IMPDH1, IMPDH2, MAPK14, MIF, MVP, NFKB1, PFKL, PKM, PPIA, PPIE, PRDX4, PSMA2, PSMA5, PSMB1, PSMB7, PSMC2, PSMC3, PSMD11, PSMD12, PSMD13, PSMD2, PSMD3, PSMD6, PSMD7, PYGL, VCL, XRCC5]
R-HSA:6800434	Exocytosis of ficolin-rich granule lumen proteins	REACTOME_Reactions_17.02.2020	0.00	0.00	0.00	0.00	[-1]	Group218	51.20	64	[A1BG, ACTR2, ALDOA, ALDOC, AMPD3, APAF1, APEH, ARSB, CAND1, CANT1, CAT, CDA, CFD, CRISPLD2, CST3, CTSH, DBNL, DDX3X, EEF1A1, FGL2, GLB1, GMFG, GSN, GUSB, GYG1, HMGB1, HSP90AA1, HSP90AB1, HSPA1A, HSPA8, IDH1, IMPDH1, IMPDH2, JUP, MAPK1, MAPK14, MIF, MMP9, MVP, PFKL, PGM1, PKM, PPIA, PPIE, PRDX4, PRG2, PSMA2, PSMA5, PSMB1, PSMB7, PSMC2, PSMC3, PSMD11, PSMD12, PSMD13, PSMD2, PSMD3, PSMD6, PSMD7, PY…
GO:1904813	ficolin-1-rich granule lumen	GO_CellularComponent-EBI-UniProt-GOA_17.02.2020_00h00	0.00	0.00	0.00	0.00	[4, 5, 7, 8, 9, 10]	Group218	45.71	80	[A1BG, ACTR2, ALDH1A1, ALDOA, ALDOC, AMPD3, ANGPTL2, APAF1, APC, APEH, ARSB, CALML3, CAND1, CANT1, CAT, CDA, CFD, CRISPLD2, CST3, CST7, CTSH, DBNL, DDX3X, EEF1A1, EEF1A2, FGL2, GLB1, GMFG, GNPDA1, GSN, GUSB, GYG1, HMGB1, HNRNPK, HOOK3, HSP90AA1, HSP90AB1, HSPA1A, HSPA8, IDH1, IMPDH1, IMPDH2, JUP, MAPK1, MAPK14, MBP, MIF, MMP9, MST1, MVP, NPPA, PFKL, PGM1, PKM, PPIA, PPIE, PRDX4, PRG2, PSMA2, PSMA…
GO:0034504	protein localization to nucleus	GO_BiologicalProcess-EBI-UniProt-GOA_17.02.2020_00h00	0.00	0.00	0.00	0.00	[6]	Group219	40.45	89	[AKT1, APPL1, APPL2, ARL2BP, ARNTL, BARD1, BBS4, BCAR1, BCL3, BLM, BMP4, CBLB, CDK5, CDKN1A, COL1A1, CREBRF, CRY2, CSE1L, DNAJA1, DNAJB6, ELAVL1, FAM53A, GBP2, HEATR3, HHEX, HNRNPU, HSPA8, IPO11, IPO4, IPO5, IPO7, IPO8, KPNA1, KPNA2, KPNA3, LMNA, MAP4K5, MAPKAP1, MBD4, MED1, MMP12, MORC3, MTUS1, MXD3, NFKBIA, NOP53, NR5A1, NUP107, NUP133, NUP153, NUP188, NUP214, NUP35, NUP93, NUP98, PARK7, PKD1, …
GO:0051170	import into nucleus	GO_BiologicalProcess-EBI-UniProt-GOA_17.02.2020_00h00	0.00	0.00	0.00	0.00	[6, 7]	Group219	40.12	65	[AKT1, APPL1, APPL2, ARNTL, BACH2, BCAR1, CBLB, CDKN1A, CRY2, CSE1L, DDX20, ELAVL1, FAM53A, GEMIN5, HEATR3, HNRNPA1, HNRNPA2B1, HTATIP2, IPO11, IPO4, IPO5, IPO7, IPO8, KPNA1, KPNA2, KPNA3, LMNA, MAP4K5, MAPKAP1, MBD4, MED1, MMP12, MTUS1, MXD3, NFKBIA, NUP107, NUP133, NUP153, NUP188, NUP214, NUP35, NUP93, NUP98, PKD1, PTTG1IP, RANBP17, RANBP6, RGS3, RGS4, SCAF11, SIL1, SLC12A9, SNRPB, SNRPD2, SSPN…
GO:0006606	protein import into nucleus	GO_BiologicalProcess-EBI-UniProt-GOA_17.02.2020_00h00	0.00	0.00	0.00	0.00	[5, 6, 7, 8, 9]	Group219	40.00	54	[AKT1, APPL1, APPL2, ARNTL, BCAR1, CBLB, CDKN1A, CRY2, CSE1L, ELAVL1, FAM53A, HEATR3, IPO11, IPO4, IPO5, IPO7, IPO8, KPNA1, KPNA2, KPNA3, LMNA, MAP4K5, MAPKAP1, MBD4, MED1, MMP12, MTUS1, MXD3, NFKBIA, NUP107, NUP133, NUP153, NUP188, NUP214, NUP35, NUP93, NUP98, PKD1, PTTG1IP, RANBP17, RANBP6, RGS3, RGS4, SIL1, SLC12A9, SSPN, STAT3, SUMO1, TNPO1, TNPO2, TNPO3, TP53, TSC2, TXNIP]
GO:0007051	spindle organization	GO_BiologicalProcess-EBI-UniProt-GOA_17.02.2020_00h00	0.00	0.00	0.00	0.00	[3, 4, 6]	Group220	47.19	84	[ARHGEF10, ASPM, AURKA, AURKB, BCCIP, BIRC5, CCNB1, CDC20, CDK7, CENPE, CENPH, CENPJ, CENPW, CEP120, CEP192, CEP63, CHD3, CKAP5, CLASP2, CRIP2, CXCL6, DLG1, EML1, ESPL1, FBXO5, FOLH1, GOLGA2, GPSM2, HAUS2, HAUS6, HAUS7, IDUA, KIF11, KIF23, KIF2A, KIF3B, KIF4A, KIFC1, KIZ, KNSTRN, LAP3, LZTS2, MAP4, MAPRE1, MAPRE3, MYBL2, MZT1, NCOR1, NDC80, NEK2, NEK6, NUF2, NUMA1, PLK2, PPP2R1A, PRC1, PTPA, PTPR…
GO:1902850	microtubule cytoskeleton organization involved in mitosis	GO_BiologicalProcess-EBI-UniProt-GOA_17.02.2020_00h00	0.00	0.00	0.00	0.00	[4, 5, 6]	Group220	50.75	68	[ACTR1A, ARHGEF10, ARHGEF2, AURKA, AURKB, BCCIP, BIRC5, CCNB1, CDC20, CDK5RAP2, CDK7, CENPA, CENPE, CENPH, CEP192, CKAP5, CLASP2, CRIP2, EML1, ESPL1, GJA1, GOLGA2, GPSM2, HIF1A, IDUA, KIF11, KIF23, KIF2A, KIF3B, KIF4A, KIFC1, MAD2L1, MAP4, MXI1, MYBL2, MZT1, NDC80, NDE1, NEK2, NUF2, NUMA1, NUSAP1, PAFAH1B1, PLK2, PRC1, PTPA, PTPRA, RACGAP1, SBDS, SF3B1, SPC25, SPDL1, SPRY2, STIL, STMN1, TACC1, TA…
GO:0007052	mitotic spindle organization	GO_BiologicalProcess-EBI-UniProt-GOA_17.02.2020_00h00	0.00	0.00	0.00	0.00	[4, 5, 6, 7]	Group220	51.65	47	[ARHGEF10, AURKA, AURKB, BCCIP, BIRC5, CCNB1, CDC20, CDK7, CENPE, CENPH, CEP192, CKAP5, CLASP2, EML1, GOLGA2, GPSM2, IDUA, KIF11, KIF23, KIF2A, KIF3B, KIF4A, KIFC1, MAP4, MYBL2, MZT1, NDC80, NEK2, NUF2, PLK2, PRC1, PTPA, PTPRA, RACGAP1, SBDS, SPC25, STIL, STMN1, TACC1, TACC2, TACC3, TBCE, TPX2, TTK, TUBG1, WDR62, ZNF207]
GO:0050684	regulation of mRNA processing	GO_BiologicalProcess-EBI-UniProt-GOA_17.02.2020_00h00	0.00	0.00	0.00	0.00	[6, 7, 8]	Group221	41.45	80	[ASAP1, ASAP2, BARD1, C1QBP, CCNB1, CELF1, CELF2, CIRBP, CPSF4, CPSF6, CREBRF, CTR9, DDX5, DHX36, DHX9, DNAAF4, FAM172A, FMR1, FMR1-IT1, FXR1, FXR2, HARS1, HNRNPA1, HNRNPA2B1, HNRNPK, HNRNPL, HNRNPU, HSPA8, KCNN4, KHDRBS1, KHDRBS3, LEO1, MARCKSL1, MET, MRGPRF, NCBP1, NCL, NUDT21, NUP98, PLEKHM2, PTBP1, RBFOX2, RBM10, RBM15, RBM15B, RBM24, RBM4, RBM4B, RBM5, RBM7, RBMX, RBMXL1, REST, RNF20, RNF40,…
GO:0048024	regulation of mRNA splicing, via spliceosome	GO_BiologicalProcess-EBI-UniProt-GOA_17.02.2020_00h00	0.00	0.00	0.00	0.00	[7, 8, 9]	Group221	43.85	57	[C1QBP, CELF1, CELF2, CIRBP, CREBRF, DDX5, FAM172A, FMR1, FMR1-IT1, FXR1, FXR2, HARS1, HNRNPA1, HNRNPA2B1, HNRNPK, HNRNPL, HNRNPU, HSPA8, KCNN4, KHDRBS1, KHDRBS3, MARCKSL1, MRGPRF, NCBP1, NCL, NUP98, PLEKHM2, PTBP1, RBFOX2, RBM10, RBM15, RBM15B, RBM24, RBM4, RBM4B, RBM5, RBM7, RBMX, RBMXL1, REST, SAP18, SF3B4, SRPK1, SRSF1, SRSF2, SRSF3, SRSF5, SRSF6, SRSF7, SRSF9, THRAP3, TIA1, TRA2A, U2AF2, WTA…
GO:0000381	regulation of alternative mRNA splicing, via spliceosome	GO_BiologicalProcess-EBI-UniProt-GOA_17.02.2020_00h00	0.00	0.00	0.00	0.00	[8, 9, 10]	Group221	47.73	42	[CELF1, CELF2, CREBRF, DDX5, FAM172A, FMR1, FMR1-IT1, FXR1, FXR2, HARS1, HNRNPA1, HNRNPL, HNRNPU, KCNN4, KHDRBS1, MARCKSL1, MRGPRF, PTBP1, RBFOX2, RBM10, RBM15, RBM15B, RBM24, RBM4, RBM4B, RBM5, RBM7, RBMX, RBMXL1, REST, SAP18, SRSF1, SRSF2, SRSF3, SRSF5, SRSF6, SRSF7, SRSF9, THRAP3, WTAP, YTHDC1, ZBTB7A]
GO:0034248	regulation of cellular amide metabolic process	GO_BiologicalProcess-EBI-UniProt-GOA_17.02.2020_00h00	0.00	0.00	0.00	0.00	[5]	Group222	40.64	241	[AARS1, ABCA2, ABCB6, ABCF1, ADRB2, AIFM2, AIRE, AKT1, ANG, ATF2, ATXN2, BANK1, BCL3, BTG2, C1QBP, C8orf88, CALM2, CAPRIN1, CASP3, CCL5, CCNA2, CDC123, CDK4, CELF1, CHAF1A, CHAF1B, CIRBP, CNOT11, CNOT7, CPEB2, CPEB4, DDX1, DDX39A, DDX3X, DHX29, DHX36, DHX9, DNAJC3, DNM1L, DPH5, EEF1A1, EEF1A2, EIF1, EIF1AD, EIF1AX, EIF2AK2, EIF2AK3, EIF2B1, EIF2B2, EIF2B3, EIF2B4, EIF2S1, EIF3A, EIF3D, EIF3G, EIF…
GO:0010608	posttranscriptional regulation of gene expression	GO_BiologicalProcess-EBI-UniProt-GOA_17.02.2020_00h00	0.00	0.00	0.00	0.00	[6]	Group222	44.08	320	[AARS1, ABCF1, ADAR, AIFM2, AIRE, AJUBA, AKT1, ALKBH5, ANG, ANP32B, ATF2, ATXN2, BANK1, BCL3, BTBD1, BTG2, C1QBP, C8orf88, CALCR, CAPRIN1, CAV1, CCL5, CDC123, CDC37, CDK4, CEL, CELF1, CHAF1A, CHAF1B, CIRBP, CLP1, CNOT11, CNOT7, COLEC12, CPEB2, CPEB4, CSDC2, DCP1B, DDX1, DDX39A, DDX3X, DGCR8, DHX29, DHX36, DHX9, DICER1, DIS3, DKC1, DNAJC3, DNM1L, DPH5, DROSHA, E2F1, EEF1A1, EEF1A2, EIF1, EIF1AD, E…
GO:0006417	regulation of translation	GO_BiologicalProcess-EBI-UniProt-GOA_17.02.2020_00h00	0.00	0.00	0.00	0.00	[6, 7]	Group222	42.52	216	[AARS1, ABCF1, AIFM2, AIRE, AKT1, ANG, ATF2, ATXN2, BANK1, BCL3, BTG2, C1QBP, C8orf88, CAPRIN1, CCL5, CDC123, CDK4, CELF1, CHAF1A, CHAF1B, CIRBP, CNOT11, CNOT7, CPEB2, CPEB4, DDX1, DDX39A, DDX3X, DHX29, DHX36, DHX9, DNAJC3, DNM1L, DPH5, EEF1A1, EEF1A2, EIF1, EIF1AD, EIF1AX, EIF2AK2, EIF2AK3, EIF2B1, EIF2B2, EIF2B3, EIF2B4, EIF2S1, EIF3A, EIF3D, EIF3G, EIF3I, EIF3J, EIF4A1, EIF4A3, EIF4E2, EIF4E3,…
GO:0060541	respiratory system development	GO_BiologicalProcess-EBI-UniProt-GOA_17.02.2020_00h00	0.00	0.00	0.00	0.00	[4, 5]	Group223	40.59	97	[ACVR2B, ADA, ADAMTS2, ALDH1A3, ATXN1L, BAG6, BASP1, BMP4, C11orf96, CCBE1, CEBPA, CEL, CELSR1, CHD7, CREB1, CRISPLD2, CTNNB1, CTSH, DHCR7, DISP1, DLG5, EGFR, EIF4G1, FBXW7, FGF7, FGFR1, FOXA1, FOXP2, FSTL3, GATA6, GLI2, GLI3, HEG1, HOXA5, IGFBP5, KLF2, KNSTRN, KRAS, LAMA5, LIF, LIPA, LOX, LRP6, LTBP3, MAN2A1, MAPK1, MAPK3, MME, MMP12, MMP14, NOG, NPHP3, NR1D1, PDGFA, PKD1, PKDCC, POLR2D, PTGES3,…
GO:0030323	respiratory tube development	GO_BiologicalProcess-EBI-UniProt-GOA_17.02.2020_00h00	0.00	0.00	0.00	0.00	[4, 5, 6]	Group223	41.47	90	[ACVR2B, ADA, ADAMTS2, ATXN1L, BAG6, BMP4, C11orf96, CCBE1, CEBPA, CEL, CELSR1, CREB1, CRISPLD2, CTNNB1, CTSH, DHCR7, DLG5, EGFR, EIF4G1, FBXW7, FGF7, FGFR1, FOXA1, FOXP2, FSTL3, GATA6, GLI2, GLI3, HECA, HEG1, HOXA5, IGFBP5, KLF2, KNSTRN, KRAS, LAMA5, LIF, LIPA, LOX, LTBP3, MAN2A1, MAPK1, MAPK3, MME, MMP12, MMP14, NOG, NPHP3, NR1D1, PDGFA, PKD1, PKDCC, POLR2D, PTGES3, PTK7, RAB3A, RBPJ, RC3H2, RC…
GO:0030324	lung development	GO_BiologicalProcess-EBI-UniProt-GOA_17.02.2020_00h00	0.00	0.00	0.00	0.00	[4, 5, 6, 7]	Group223	41.90	88	[ACVR2B, ADA, ADAMTS2, ATXN1L, BAG6, BMP4, C11orf96, CCBE1, CEBPA, CEL, CELSR1, CREB1, CRISPLD2, CTNNB1, CTSH, DHCR7, DLG5, EGFR, EIF4G1, FBXW7, FGF7, FGFR1, FOXA1, FOXP2, FSTL3, GATA6, GLI2, GLI3, HEG1, HOXA5, IGFBP5, KLF2, KNSTRN, KRAS, LAMA5, LIF, LIPA, LOX, LTBP3, MAN2A1, MAPK1, MAPK3, MME, MMP12, MMP14, NOG, NPHP3, NR1D1, PDGFA, PKD1, PKDCC, POLR2D, PTGES3, PTK7, RAB3A, RBPJ, RC3H2, RCAN3, R…
GO:0001763	morphogenesis of a branching structure	GO_BiologicalProcess-EBI-UniProt-GOA_17.02.2020_00h00	0.00	0.00	0.00	0.00	[2, 3, 4]	Group224	44.80	99	[ABL2, ACVR1, ADM, AR, ATF7IP, ATR, BCL2, BMP2, BMP4, BTRC, CCN3, CDK7, CELSR1, CLIC4, COL4A1, CSF1, CTNNB1, CTNNBIP1, CTSH, DCHS1, DDR1, DLG1, DLG5, DLX2, EDN1, EDNRA, EGF, ENG, ESR1, FAT4, FGF2, FGF7, FGFR1, FOXA1, FRS2, FZD5, GDNF, GLI2, GLI3, GNA13, GZF1, HIF1A, HOXA5, HOXD11, INHBA, KDM5B, KRAS, LAMA5, LRP6, MBD4, MED1, MET, MME, MMP14, MST1, MSX2, MYC, NOG, PAX2, PBX1, PKD1, PKD2, PKN1, PLX…
GO:0061138	morphogenesis of a branching epithelium	GO_BiologicalProcess-EBI-UniProt-GOA_17.02.2020_00h00	0.00	0.00	0.00	0.00	[3, 4, 5, 6]	Group224	46.57	95	[ACVR1, ADM, AR, ATF7IP, ATR, BCL2, BMP2, BMP4, BTRC, CCN3, CDK7, CELSR1, CLIC4, COL4A1, CSF1, CTNNB1, CTNNBIP1, CTSH, DCHS1, DDR1, DLG1, DLG5, EDN1, EDNRA, EGF, ENG, ESR1, FAT4, FGF2, FGF7, FGFR1, FOXA1, FRS2, FZD5, GDNF, GLI2, GLI3, GNA13, GZF1, HOXA5, HOXD11, INHBA, KDM5B, KRAS, LAMA5, LRP6, MBD4, MED1, MET, MME, MMP14, MST1, MSX2, MYC, NOG, PAX2, PBX1, PKD1, PKD2, PKN1, PLXND1, PRKD2, PTCH1, …
GO:0048754	branching morphogenesis of an epithelial tube	GO_BiologicalProcess-EBI-UniProt-GOA_17.02.2020_00h00	0.00	0.00	0.00	0.00	[4, 5, 6, 7]	Group224	47.02	79	[ACVR1, AR, BCL2, BMP2, BMP4, BTRC, CDK7, CELSR1, CLIC4, COL4A1, CSF1, CTNNB1, CTNNBIP1, CTSH, DCHS1, DDR1, DLG1, DLG5, EDN1, EDNRA, EGF, ENG, ESR1, FAT4, FGF2, FOXA1, GDNF, GLI2, GLI3, GNA13, GZF1, HOXA5, HOXD11, KDM5B, KRAS, LAMA5, LRP6, MBD4, MED1, MET, MME, MMP14, MST1, MSX2, MYC, PAX2, PBX1, PKD1, PKD2, PKN1, PLXND1, PRKD2, PTCH1, RBM15, RDH10, RNMT, SALL1, SEMA3E, SFRP2, SHH, SIL1, SIX1, SL…
GO:0008361	regulation of cell size	GO_BiologicalProcess-EBI-UniProt-GOA_17.02.2020_00h00	0.00	0.00	0.00	0.00	[4, 5]	Group225	42.86	96	[ABL1, ADNP, AKT1, AKT1S1, AQP11, BDNF, C1D, CAV3, CDK4, CDK5, CDKN1A, CLEC11A, CLN3, CRABP2, CREB1, CST7, CTTN, CXCL12, DBNL, DEPTOR, E2F4, EDN1, EEF1A2, EIF4G2, FN1, GDI1, HSP90AB1, IFRD1, KCNMA1, KCNN4, KDM1A, L1CAM, LAMTOR4, LARS1, LIMK1, LPAR3, MAP1B, MT3, MTOR, NGF, OLFM1, PAFAH1B1, PKN1, PMAIP1, POLR2E, PTCH1, PTEN, PTPRS, RARG, RBCK1, RDX, RGMA, RNASE1, RNF6, RTN4, RUFY3, RYK, SCT, SEMA3A…
GO:0061387	regulation of extent of cell growth	GO_BiologicalProcess-EBI-UniProt-GOA_17.02.2020_00h00	0.00	0.00	0.00	0.00	[5, 6]	Group225	42.45	59	[ABL1, ADNP, BDNF, C1D, CDK5, CRABP2, CST7, CTTN, CXCL12, DBNL, EEF1A2, EIF4G2, FN1, GDI1, IFRD1, L1CAM, LIMK1, LPAR3, MAP1B, MT3, NGF, OLFM1, PAFAH1B1, PKN1, PMAIP1, POLR2E, PTPRS, RBCK1, RGMA, RNF6, RTN4, RUFY3, RYK, SEMA3A, SEMA3B, SEMA3D, SEMA3E, SEMA4B, SEMA4C, SEMA4F, SEMA5A, SEMA6A, SEMA6D, SF3B1, SHTN1, SIN3A, SPART, SPP1, SRF, TET2, TNR, TRPV2, TTL, VEGFA, WNT3, WNT5A, YWHAE, YWHAQ, ZFYV…
GO:0030516	regulation of axon extension	GO_BiologicalProcess-EBI-UniProt-GOA_17.02.2020_00h00	0.00	0.00	0.00	0.00	[5, 6, 7, 8, 9, 10, 11, 12]	Group225	42.98	52	[ABL1, ADNP, C1D, CDK5, CST7, CTTN, CXCL12, DBNL, EEF1A2, EIF4G2, FN1, GDI1, IFRD1, L1CAM, LIMK1, MAP1B, MT3, OLFM1, PAFAH1B1, PKN1, PMAIP1, POLR2E, PTPRS, RBCK1, RNF6, RTN4, RUFY3, RYK, SEMA3A, SEMA3B, SEMA3D, SEMA3E, SEMA4B, SEMA4C, SEMA4F, SEMA5A, SEMA6A, SEMA6D, SF3B1, SHTN1, SIN3A, SRF, TET2, TNR, TRPV2, TTL, VEGFA, WNT3, WNT5A, YWHAE, YWHAQ, ZFYVE27]
GO:0048284	organelle fusion	GO_BiologicalProcess-EBI-UniProt-GOA_17.02.2020_00h00	0.00	0.00	0.00	0.00	[4]	Group226	43.59	51	[ANKFY1, BAX, BET1, C2CD5, CDK1, CDKN1A, CHCHD3, CHMP2B, CLN3, GDAP1, GINS1, GINS2, GNAI3, GOSR2, MFF, MFN1, NKD2, OPA1, RAB12, RAB20, RAB7A, RAB8B, RUBCNL, SAMD9, SNAP23, SNAPIN, STOML2, STX10, STX12, STX16, STX17, STX3, STX6, STX8, STXBP1, SYT11, SYTL2, TAP1, TAP2, TAPBP, TMEM175, TRARG1, TSNARE1, UVRAG, VAMP2, VAMP3, VAMP7, VAMP8, VAV3, VPS11, VPS4A]
GO:0090174	organelle membrane fusion	GO_BiologicalProcess-EBI-UniProt-GOA_17.02.2020_00h00	0.00	0.00	0.00	0.00	[5]	Group226	43.75	42	[ANKFY1, BET1, C2CD5, CHMP2B, CLN3, GINS1, GINS2, GNAI3, GOSR2, MFN1, NKD2, RAB12, RAB20, RAB7A, RAB8B, RUBCNL, SAMD9, SNAP23, SNAPIN, STX10, STX12, STX16, STX17, STX3, STX6, STX8, STXBP1, SYT11, TAP1, TAP2, TAPBP, TMEM175, TRARG1, TSNARE1, UVRAG, VAMP2, VAMP3, VAMP7, VAMP8, VAV3, VPS11, VPS4A]
GO:0006906	vesicle fusion	GO_BiologicalProcess-EBI-UniProt-GOA_17.02.2020_00h00	0.00	0.00	0.00	0.00	[5, 6]	Group226	45.98	40	[ANKFY1, BET1, C2CD5, CLN3, GINS1, GINS2, GNAI3, GOSR2, NKD2, RAB12, RAB20, RAB7A, RAB8B, RUBCNL, SAMD9, SNAP23, SNAPIN, STX10, STX12, STX16, STX17, STX3, STX6, STX8, STXBP1, SYT11, TAP1, TAP2, TAPBP, TMEM175, TRARG1, TSNARE1, UVRAG, VAMP2, VAMP3, VAMP7, VAMP8, VAV3, VPS11, VPS4A]
GO:0022402	cell cycle process	GO_BiologicalProcess-EBI-UniProt-GOA_17.02.2020_00h00	0.00	0.00	0.00	0.00	[2, 3]	Group227	42.21	523	[ABCB1, ABCB6, ABI2, ABL1, ACTR1A, ACTR2, ACTR3, ACVR1, AJUBA, AKAP8L, ANAPC7, ANGPTL2, ANLN, ANXA11, APC, ARAP1, ARF1, ARHGEF10, ARHGEF2, ARID3A, ARL6IP1, ARPP19, ASPM, ATF2, AURKA, AURKB, AZIN1, BACH1, BAG6, BANF1, BARD1, BAX, BBS4, BCAT1, BCCIP, BCL2L1, BHLHE40, BIN3, BIRC3, BIRC5, BLM, BNIP2, BORA, BRCA1, BRIP1, BTG2, BTRC, BUB1, BUB1B, CAB39L, CALM1, CALM2, CAPG, CCNA2, CCNB1, CCNB2, CCNB3, …
GO:0000278	mitotic cell cycle	GO_BiologicalProcess-EBI-UniProt-GOA_17.02.2020_00h00	0.00	0.00	0.00	0.00	[3]	Group227	45.32	402	[ABCB1, ABI2, ABL1, ACTR1A, ACVR1, AJUBA, AKAP8L, ANAPC7, ANLN, APC, ARF1, ARHGEF10, ARHGEF2, ARID3A, ARL6IP1, ARPP19, ATF2, AURKA, AURKB, AZIN1, BACH1, BANF1, BAX, BBS4, BCAT1, BCCIP, BCL2L1, BIRC3, BIRC5, BLM, BORA, BRCA1, BRIP1, BTG2, BTRC, BUB1, BUB1B, CALM1, CALM2, CAPG, CCNA2, CCNB1, CCNB2, CCNB3, CCND1, CCND2, CCNE1, CCNE2, CCNF, CCNG1, CCNG2, CCNY, CDC14B, CDC20, CDC23, CDC25B, CDC25C, CD…
GO:1903047	mitotic cell cycle process	GO_BiologicalProcess-EBI-UniProt-GOA_17.02.2020_00h00	0.00	0.00	0.00	0.00	[3, 4]	Group227	45.77	357	[ABCB1, ABI2, ACTR1A, ACVR1, AJUBA, AKAP8L, ANAPC7, ANLN, APC, ARF1, ARHGEF10, ARHGEF2, ARID3A, ARL6IP1, ARPP19, ATF2, AURKA, AURKB, AZIN1, BACH1, BANF1, BAX, BBS4, BCAT1, BCCIP, BCL2L1, BIRC3, BIRC5, BLM, BORA, BRCA1, BRIP1, BTG2, BTRC, BUB1, BUB1B, CALM1, CALM2, CAPG, CCNA2, CCNB1, CCNB2, CCNB3, CCND1, CCND2, CCNE1, CCNE2, CCNF, CCNG1, CCNG2, CCNY, CDC20, CDC23, CDC25B, CDC25C, CDC27, CDC34, CD…
GO:1903320	regulation of protein modification by small protein conjugation or removal	GO_BiologicalProcess-EBI-UniProt-GOA_17.02.2020_00h00	0.00	0.00	0.00	0.00	[7, 8]	Group228	40.00	126	[ABL1, ADRB2, AKT1, ALG2, ANGPT1, ARHGEF28, ARNT, ARRB1, ARRDC3, ASPA, ASPM, BCL10, BHLHE40, BIRC3, BRCA1, C3, CAMLG, CAV1, CDC14B, CDC20, CDH1, CDK2, CDK5, CDK5RAP3, CDKN2A, CENPS, CENPX, CHFR, CHORDC1, COMMD1, CRY1, CTNNB1, CTR9, DCUN1D1, DDX3X, DNAJA1, DNAJB6, DNM1L, EPM2A, FAM107A, FANCI, FBXO5, FBXW7, FEM1C, FKBP1A, FOXF2, GALM, GNL3, GOLGA2, GTPBP4, HDAC8, HSP90AA1, HSP90AB1, HSPA1A, HSPA5,…
GO:0031396	regulation of protein ubiquitination	GO_BiologicalProcess-EBI-UniProt-GOA_17.02.2020_00h00	0.00	0.00	0.00	0.00	[8, 9]	Group228	40.22	111	[ABL1, ADRB2, AKT1, ALG2, ANGPT1, ARHGEF28, ARRB1, ARRDC3, ASPA, ASPM, BCL10, BHLHE40, BIRC3, BRCA1, C3, CAMLG, CAV1, CDC14B, CDC20, CDH1, CDK2, CDK5, CDK5RAP3, CDKN2A, CENPS, CENPX, CHFR, CHORDC1, COMMD1, CRY1, CTR9, DCUN1D1, DDX3X, DNAJA1, DNAJB6, DNM1L, EPM2A, FAM107A, FANCI, FBXO5, FBXW7, FEM1C, FKBP1A, FOXF2, GALM, GOLGA2, GTPBP4, HDAC8, HSP90AA1, HSP90AB1, HSPA1A, HSPA5, HSPBP1, KDM1A, LIMK…
GO:1903322	positive regulation of protein modification by small protein conjugation or removal	GO_BiologicalProcess-EBI-UniProt-GOA_17.02.2020_00h00	0.00	0.00	0.00	0.00	[8, 9]	Group228	41.94	78	[ADRB2, ALG2, ANGPT1, ARHGEF28, ARNT, ARRB1, ARRDC3, BCL10, BHLHE40, BIRC3, BRCA1, CAV1, CDC14B, CDC20, CDH1, CDK2, CDK5RAP3, CDKN2A, CENPS, CENPX, CHFR, COMMD1, CRY1, CTR9, DCUN1D1, DDX3X, FAM107A, FANCI, FBXW7, FKBP1A, GALM, GNL3, GOLGA2, HSPA5, HSPBP1, KDM1A, KRAS, MALT1, MAP3K20, MASTL, MYCBP2, NAF1, NDFIP1, NMI, NOP53, PBK, PELI1, PIAS1, PIAS3, PIN1, PINK1, PTEN, PTPN22, PTTG1IP, RASD2, RASS…
GO:0035257	nuclear hormone receptor binding	GO_MolecularFunction-EBI-UniProt-GOA_17.02.2020_00h00	0.00	0.00	0.00	0.00	[5, 6]	Group229	41.35	86	[ADRB2, APC, ARRB1, BCAS3, BRCA1, BUD31, C1D, CCNE1, CDK7, CEBPB, CHN1, CREBRF, CRY1, CRY2, CTNNB1, DCAF13, DDR1, DDX5, DDX54, DNAAF4, ESR1, ETS2, FKBP4, FOXP1, FOXP2, FUS, HIF1A, JUND, JUP, KDM1A, KDM3A, KDM5D, LGALS12, MBD4, MED1, MED13, MED24, MED9, MTRF1, NCOR1, NCOR2, NR0B2, NR1H2, NR4A3, NRIP1, PARK7, PARP1, PCNA, PIAS1, PKD1, PKN1, PLEKHM2, PPARG, PPID, PROK1, PRPF6, RARG, RB1, RIF1, RNF6,…
GO:0016922	nuclear receptor binding	GO_MolecularFunction-EBI-UniProt-GOA_17.02.2020_00h00	0.00	0.00	0.00	0.00	[6, 7]	Group229	41.51	66	[ADRB2, ARRB1, BRCA1, C1D, CCNE1, CDK7, CEBPB, CHN1, CREBRF, CTNNB1, DCAF13, DDR1, DDX5, DDX54, DNAAF4, ESR1, ETS2, FKBP4, FOXP1, FOXP2, FUS, JUND, KDM1A, KDM3A, KDM5D, LGALS12, MBD4, MED1, MED9, MTRF1, NCOR2, NR0B2, NR1H2, NR4A3, NRIP1, PARK7, PARP1, PCNA, PIAS1, PKD1, PKN1, PLEKHM2, PPARG, PPID, PROK1, PRPF6, RARG, RB1, RNF6, RXRA, SIL1, SMAD3, SMARCA4, SMARCE1, STAT3, STAT5B, SUMO1, TACC1, TAF…
GO:0035258	steroid hormone receptor binding	GO_MolecularFunction-EBI-UniProt-GOA_17.02.2020_00h00	0.00	0.00	0.00	0.00	[6, 7]	Group229	41.22	54	[ARRB1, BRCA1, CCNE1, CDK7, CEBPB, CHN1, CREBRF, CTNNB1, DCAF13, DDR1, DDX5, DDX54, DNAAF4, ESR1, ETS2, FKBP4, FOXP1, FOXP2, FUS, KDM1A, KDM3A, KDM5D, LGALS12, MBD4, MED1, MTRF1, NCOR2, NR4A3, NRIP1, PARK7, PARP1, PCNA, PIAS1, PKD1, PKN1, PLEKHM2, PPARG, PPID, PROK1, PRPF6, RB1, RNF6, SIL1, SMAD3, SMARCA4, STAT3, STAT5B, SUMO1, TACC1, TAF1, TARBP2, TCF21, WBP2, ZBTB7A]
GO:2000736	regulation of stem cell differentiation	GO_BiologicalProcess-EBI-UniProt-GOA_17.02.2020_00h00	0.00	0.00	0.00	0.00	[5]	Group230	44.00	66	[ABL1, BMP4, CBFB, CDK6, DHX36, EIF2AK2, GABPA, GATA6, GDNF, HNRNPU, HOXB4, HSPA9, JAG1, KDM3A, KRT7, LDB1, LDB2, LTBP3, METTL3, MYB, NFE2L2, NSUN2, NUDT21, PSMA1, PSMA2, PSMA3, PSMA4, PSMA5, PSMB1, PSMB2, PSMB3, PSMB5, PSMB6, PSMB7, PSMB8, PSMC2, PSMC3, PSMC4, PSMC5, PSMD1, PSMD11, PSMD12, PSMD13, PSMD2, PSMD3, PSMD5, PSMD6, PSMD7, PSMD9, PSME1, PSME4, PWP1, RBM24, REST, RUNX1, SOX6, SOX9, STAT3…
GO:1901532	regulation of hematopoietic progenitor cell differentiation	GO_BiologicalProcess-EBI-UniProt-GOA_17.02.2020_00h00	0.00	0.00	0.00	0.00	[5, 6]	Group230	44.74	51	[ABL1, CBFB, CDK6, DHX36, EIF2AK2, GABPA, HSPA9, KITLG, KRT7, LDB1, LDB2, METTL3, MYB, NFE2L2, NUDT21, PDCD2, PSMA1, PSMA2, PSMA3, PSMA4, PSMA5, PSMB1, PSMB2, PSMB3, PSMB5, PSMB6, PSMB7, PSMB8, PSMC2, PSMC3, PSMC4, PSMC5, PSMD1, PSMD11, PSMD12, PSMD13, PSMD2, PSMD3, PSMD5, PSMD6, PSMD7, PSMD9, PSME1, PSME4, RUNX1, STAT5A, TAL1, TCF12, TCF3, YAP1, YTHDF2]
GO:1902036	regulation of hematopoietic stem cell differentiation	GO_BiologicalProcess-EBI-UniProt-GOA_17.02.2020_00h00	0.00	0.00	0.00	0.00	[6, 7]	Group230	48.42	46	[ABL1, CBFB, CDK6, EIF2AK2, GABPA, HSPA9, KRT7, LDB1, LDB2, METTL3, MYB, NFE2L2, PSMA1, PSMA2, PSMA3, PSMA4, PSMA5, PSMB1, PSMB2, PSMB3, PSMB5, PSMB6, PSMB7, PSMB8, PSMC2, PSMC3, PSMC4, PSMC5, PSMD1, PSMD11, PSMD12, PSMD13, PSMD2, PSMD3, PSMD5, PSMD6, PSMD7, PSMD9, PSME1, PSME4, RUNX1, TAL1, TCF12, TCF3, YAP1, YTHDF2]
R-HSA:1236974	ER-Phagosome pathway	REACTOME_Pathways_17.02.2020	0.00	0.00	0.00	0.00	[-1]	Group231	50.59	43	[CHUK, HLA-A, HLA-C, HLA-F, HLA-G, IKBKB, LY96, PSMA1, PSMA2, PSMA3, PSMA4, PSMA5, PSMB1, PSMB2, PSMB3, PSMB5, PSMB6, PSMB7, PSMB8, PSMC2, PSMC3, PSMC4, PSMC5, PSMD1, PSMD11, PSMD12, PSMD13, PSMD2, PSMD3, PSMD5, PSMD6, PSMD7, PSMD9, PSME1, PSME4, SEC61A1, SEC61A2, SNAP23, TAP1, TAP2, TAPBP, VAMP3, VAMP8]
R-HSA:1236975	Antigen processing-Cross presentation	REACTOME_Pathways_17.02.2020	0.00	0.00	0.00	0.00	[-1]	Group231	47.52	48	[CHUK, CYBA, HLA-A, HLA-C, HLA-F, HLA-G, IKBKB, ITGAV, ITGB5, LY96, MRC2, NCF2, PSMA1, PSMA2, PSMA3, PSMA4, PSMA5, PSMB1, PSMB2, PSMB3, PSMB5, PSMB6, PSMB7, PSMB8, PSMC2, PSMC3, PSMC4, PSMC5, PSMD1, PSMD11, PSMD12, PSMD13, PSMD2, PSMD3, PSMD5, PSMD6, PSMD7, PSMD9, PSME1, PSME4, SEC61A1, SEC61A2, SNAP23, TAP1, TAP2, TAPBP, VAMP3, VAMP8]
GO:0002474	antigen processing and presentation of peptide antigen via MHC class I	GO_BiologicalProcess-EBI-UniProt-GOA_17.02.2020_00h00	0.00	0.00	0.00	0.00	[4]	Group231	47.83	55	[CHUK, CYBA, DCP1B, GINS1, GINS2, HLA-A, HLA-C, HLA-F, HLA-G, IDE, IFI30, IKBKB, ITGAV, ITGB5, MR1, NCF2, PSMA1, PSMA2, PSMA3, PSMA4, PSMA5, PSMB1, PSMB2, PSMB3, PSMB5, PSMB6, PSMB7, PSMB8, PSMC2, PSMC3, PSMC4, PSMC5, PSMD1, PSMD11, PSMD12, PSMD13, PSMD2, PSMD3, PSMD5, PSMD6, PSMD7, PSMD9, PSME1, PSME4, SAR1B, SEC13, SEC23A, SEC24C, SEC24D, SNAP23, TAP1, TAP2, TAPBP, VAMP3, VAMP8]
GO:0042590	antigen processing and presentation of exogenous peptide antigen via MHC class I	GO_BiologicalProcess-EBI-UniProt-GOA_17.02.2020_00h00	0.00	0.00	0.00	0.00	[5]	Group231	48.45	47	[CHUK, CYBA, GINS1, GINS2, HLA-A, HLA-C, HLA-F, HLA-G, IFI30, IKBKB, ITGAV, ITGB5, NCF2, PSMA1, PSMA2, PSMA3, PSMA4, PSMA5, PSMB1, PSMB2, PSMB3, PSMB5, PSMB6, PSMB7, PSMB8, PSMC2, PSMC3, PSMC4, PSMC5, PSMD1, PSMD11, PSMD12, PSMD13, PSMD2, PSMD3, PSMD5, PSMD6, PSMD7, PSMD9, PSME1, PSME4, SNAP23, TAP1, TAP2, TAPBP, VAMP3, VAMP8]
R-HSA:1234174	Cellular response to hypoxia	REACTOME_Pathways_17.02.2020	0.00	0.00	0.00	0.00	[-1]	Group232	53.33	40	[AJUBA, ARNT, CA9, CREBBP, CUL2, EGLN1, EGLN3, HIF1A, HIGD1A, PSMA1, PSMA2, PSMA3, PSMA4, PSMA5, PSMB1, PSMB2, PSMB3, PSMB5, PSMB6, PSMB7, PSMB8, PSMC2, PSMC3, PSMC4, PSMC5, PSMD1, PSMD11, PSMD12, PSMD13, PSMD2, PSMD3, PSMD5, PSMD6, PSMD7, PSMD9, PSME1, PSME4, UBE2D3, VEGFA, VHL]
GO:0043620	regulation of DNA-templated transcription in response to stress	GO_BiologicalProcess-EBI-UniProt-GOA_17.02.2020_00h00	0.00	0.00	0.00	0.00	[4, 7, 8, 9, 10]	Group232	46.34	76	[ARNT, ATF2, ATF3, ATF6, BACH1, BCLAF1, BRIP1, CA9, CEBPB, CHEK1, CREBBP, CUL2, DDIT3, EGLN1, EGLN3, GABPA, GNA13, HIF1A, HIGD1A, HMOX1, HSF2, HSPA1A, HSPA5, KLF2, MAPK7, MBTPS2, MEIS2, MPP1, MT3, MUC1, NCK1, NCK2, NEDD4, NFE2L2, PAG1, PSMA1, PSMA2, PSMA3, PSMA4, PSMA5, PSMB1, PSMB2, PSMB3, PSMB5, PSMB6, PSMB7, PSMB8, PSMC2, PSMC3, PSMC4, PSMC5, PSMD1, PSMD11, PSMD12, PSMD13, PSMD2, PSMD3, PSMD5,…
GO:0061418	regulation of transcription from RNA polymerase II promoter in response to hypoxia	GO_BiologicalProcess-EBI-UniProt-GOA_17.02.2020_00h00	0.00	0.00	0.00	0.00	[5, 6, 7, 9, 10, 11, 12]	Group232	47.12	49	[ARNT, BACH1, BRIP1, CA9, CREBBP, CUL2, EGLN1, EGLN3, GABPA, HIF1A, HIGD1A, MEIS2, MPP1, NFE2L2, PAG1, PSMA1, PSMA2, PSMA3, PSMA4, PSMA5, PSMB1, PSMB2, PSMB3, PSMB5, PSMB6, PSMB7, PSMB8, PSMC2, PSMC3, PSMC4, PSMC5, PSMD1, PSMD11, PSMD12, PSMD13, PSMD2, PSMD3, PSMD5, PSMD6, PSMD7, PSMD9, PSME1, PSME4, RBPJ, STOX1, TIMP1, TP53, VEGFA, VHL]
GO:0043618	regulation of transcription from RNA polymerase II promoter in response to stress	GO_BiologicalProcess-EBI-UniProt-GOA_17.02.2020_00h00	0.00	0.00	0.00	0.00	[5, 8, 9, 10, 11]	Group232	46.45	72	[ARNT, ATF2, ATF3, ATF6, BACH1, BRIP1, CA9, CEBPB, CHEK1, CREBBP, CUL2, DDIT3, EGLN1, EGLN3, GABPA, GNA13, HIF1A, HIGD1A, HMOX1, HSF2, HSPA1A, HSPA5, KLF2, MAPK7, MBTPS2, MEIS2, MPP1, MT3, MUC1, NCK1, NCK2, NEDD4, NFE2L2, PAG1, PSMA1, PSMA2, PSMA3, PSMA4, PSMA5, PSMB1, PSMB2, PSMB3, PSMB5, PSMB6, PSMB7, PSMB8, PSMC2, PSMC3, PSMC4, PSMC5, PSMD1, PSMD11, PSMD12, PSMD13, PSMD2, PSMD3, PSMD5, PSMD6, …
GO:0007346	regulation of mitotic cell cycle	GO_BiologicalProcess-EBI-UniProt-GOA_17.02.2020_00h00	0.00	0.00	0.00	0.00	[5]	Group233	42.41	397	[ABI2, ABL1, ACTR1A, ACVR1, ADAM17, ADAMTS1, AKT1, ANAPC10, ANAPC16, ANAPC7, ANLN, ANXA1, APC, APPL1, APPL2, ARID3A, ARL6IP1, ASNS, ATF2, AURKA, AURKAIP1, AURKB, AZIN1, BAX, BCL2, BCL2L1, BID, BIRC3, BIRC5, BLM, BMP4, BORA, BRCA1, BRD7, BRD8, BTG2, BTG3, BTN2A2, BTRC, BUB1, BUB1B, CCDC8, CCL2, CCNB1, CCNB3, CCND1, CCND2, CCNE1, CDC14B, CDC20, CDC23, CDC25B, CDC25C, CDC27, CDC42, CDC42EP1, CDC42EP…
GO:0010564	regulation of cell cycle process	GO_BiologicalProcess-EBI-UniProt-GOA_17.02.2020_00h00	0.00	0.00	0.00	0.00	[5]	Group233	40.25	425	[ABI2, ACACA, ACKR3, ACTR1A, ACVR1, ADAM17, ADAMTS1, AKT1, ANAPC10, ANAPC16, ANAPC7, ANLN, ANXA1, APAF1, APC, APPL1, APPL2, ARID3A, ARL6IP1, ATF5, ATP6V1H, ATR, AURKA, AURKAIP1, AURKB, AZIN1, BABAM1, BAX, BBS4, BCL2, BCL2L1, BID, BIRC3, BLM, BMP4, BORA, BRCA1, BRD7, BTG2, BTN2A2, BTRC, BUB1, BUB1B, CALM1, CALM2, CBX3, CBX5, CCDC8, CCL2, CCNB1, CCNB3, CCND1, CCND2, CCNE1, CCNF, CDC14B, CDC20, CDC2…
GO:1901987	regulation of cell cycle phase transition	GO_BiologicalProcess-EBI-UniProt-GOA_17.02.2020_00h00	0.00	0.00	0.00	0.00	[6]	Group233	43.79	275	[ACTR1A, ACVR1, ADAM17, ADAMTS1, AKT1, ANAPC10, ANAPC16, ANAPC7, ANLN, ANXA1, APC, APPL1, APPL2, ARID3A, ATF5, AURKA, AURKB, AZIN1, BABAM1, BAX, BCL2, BID, BLM, BRCA1, BRD7, BTG2, BTN2A2, BTRC, BUB1, BUB1B, CCL2, CCNB1, CCNB3, CCND1, CCND2, CCNE1, CDC14B, CDC20, CDC23, CDC25B, CDC25C, CDC27, CDC42EP1, CDC42EP4, CDC45, CDC6, CDCA5, CDH1, CDK1, CDK2, CDK4, CDK5RAP2, CDK5RAP3, CDK6, CDK7, CDKN1A, CD…
GO:1901990	regulation of mitotic cell cycle phase transition	GO_BiologicalProcess-EBI-UniProt-GOA_17.02.2020_00h00	0.00	0.00	0.00	0.00	[6, 7]	Group233	44.23	257	[ACTR1A, ACVR1, ADAM17, ADAMTS1, AKT1, ANAPC10, ANAPC16, ANAPC7, ANLN, ANXA1, APC, APPL1, APPL2, ARID3A, AURKA, AURKB, AZIN1, BAX, BCL2, BID, BLM, BRCA1, BRD7, BTG2, BTN2A2, BTRC, BUB1, BUB1B, CCL2, CCNB1, CCNB3, CCND1, CCND2, CCNE1, CDC14B, CDC20, CDC23, CDC25B, CDC25C, CDC27, CDC42EP1, CDC42EP4, CDC45, CDC6, CDCA5, CDH1, CDK1, CDK2, CDK4, CDK5RAP2, CDK5RAP3, CDK6, CDK7, CDKN1A, CDKN1B, CDKN2A, …
GO:0062197	cellular response to chemical stress	GO_BiologicalProcess-EBI-UniProt-GOA_17.02.2020_00h00	0.00	0.00	0.00	0.00	[4]	Group234	40.10	158	[ABL1, AIFM1, AKR1C1, AKR1C3, AKT1, ALDH3B1, ALDH9A1, ANKZF1, ANXA1, ARHGEF2, ARL6IP5, ARNT, ARNTL, ASPA, ASPM, ATF2, ATP2A2, AXL, BCL2, BNIP3, BTG2, C3, CASP3, CAT, CAV1, CCNA2, CDK1, CDK2, CDKN1A, CDKN2A, CHUK, CPEB2, CRK, CST3, CYBA, CYCS, CYP1B1, DDIT3, DDX3X, DHRS4, DNMT3B, EGFR, EIF2AK3, EIF2S1, ENDOG, ERCC6L, ERO1A, ETS1, ETV5, EZH2, FANCC, FANCD2, FER, FLI1, FOS, FOXO3, GABPA, GLRX2, GPX3…
GO:0034599	cellular response to oxidative stress	GO_BiologicalProcess-EBI-UniProt-GOA_17.02.2020_00h00	0.00	0.00	0.00	0.00	[4, 5]	Group234	40.25	130	[ABL1, AIFM1, AKR1C1, AKR1C3, AKT1, ALDH3B1, ALDH9A1, ANKZF1, ANXA1, ARL6IP5, ARNT, ARNTL, ATF2, ATP2A2, AXL, BCL2, BNIP3, BTG2, CAT, CCNA2, CDK1, CDK2, CDKN1A, CDKN2A, CHUK, CPEB2, CRK, CST3, CYBA, CYCS, CYP1B1, DHRS4, EGFR, EIF2S1, ENDOG, ERCC6L, ERO1A, ETS1, ETV5, EZH2, FANCC, FANCD2, FER, FLI1, FOS, FOXO3, GABPA, GLRX2, GPX3, GPX7, GSKIP, HIF1A, HMOX1, HNRNPD, HSPA1A, HTRA2, IL6, JAK2, KANK2,…
GO:0034614	cellular response to reactive oxygen species	GO_BiologicalProcess-EBI-UniProt-GOA_17.02.2020_00h00	0.00	0.00	0.00	0.00	[5, 6]	Group234	40.98	75	[ABL1, AIFM1, AKR1C1, AKR1C3, AKT1, ANKZF1, ANXA1, AXL, BNIP3, BTG2, CCNA2, CDK1, CDK2, CDKN1A, CDKN2A, CHUK, CRK, CST3, CYP1B1, EGFR, ERCC6L, ETS1, EZH2, FANCC, FER, FLI1, FOS, GABPA, GLRX2, HNRNPD, IL6, KDM6B, KLF2, MAP1LC3A, MAPK1, MAPK3, MAPK7, MMP2, MMP3, MMP9, MT3, MTR, MYB, NET1, NFE2L2, PARK7, PAX2, PBK, PCGF2, PCNA, PCSK1, PKD2, PPP5C, PRDX1, PRKAA1, PRKD2, PRPF38B, PXDN, RALBP1, RELA, R…
GO:0070301	cellular response to hydrogen peroxide	GO_BiologicalProcess-EBI-UniProt-GOA_17.02.2020_00h00	0.00	0.00	0.00	0.00	[5, 6, 7]	Group234	42.06	45	[ABL1, AIFM1, ANKZF1, ANXA1, AXL, BNIP3, BTG2, CDK1, CDKN1A, CST3, CYP1B1, ETS1, EZH2, FLI1, GABPA, IL6, KDM6B, KLF2, MAP1LC3A, MAPK7, MYB, NET1, NFE2L2, PARK7, PAX2, PBK, PCGF2, PCNA, PCSK1, PPP5C, PRKAA1, PRPF38B, RALBP1, RELA, RNF112, RPS3, SETX, SIRT1, SPHK1, STAT6, TEAD1, TFPI2, TRPC6, WASF1, ZNF277]
GO:0043487	regulation of RNA stability	GO_BiologicalProcess-EBI-UniProt-GOA_17.02.2020_00h00	0.00	0.00	0.00	0.00	[3, 6, 7]	Group235	48.98	120	[AKT1, ALKBH5, ANP32B, BTBD1, CALCR, CIRBP, CSDC2, DHX36, DHX9, DIS3, DKC1, E2F1, EIF4G1, ELAVL1, ELAVL4, EXOSC1, EXOSC2, EXOSC6, EXOSC7, EXOSC9, FASTKD1, FMR1, FMR1-IT1, FTO, FUS, FXR1, FXR2, GDNF, GIGYF2, HELLS, HNRNPC, HNRNPD, HNRNPK, HNRNPM, HNRNPU, HSPA1A, HSPA8, HSPB2, IGF2BP1, IGF2BP2, IGF2BP3, IMMP2L, KHSRP, LIN28B, MAPK14, MAPKAP1, METTL3, MEX3D, MOV10, MTOR, NAF1, NPM1, NSUN2, NUP214, P…
GO:1903311	regulation of mRNA metabolic process	GO_BiologicalProcess-EBI-UniProt-GOA_17.02.2020_00h00	0.00	0.00	0.00	0.00	[6, 7]	Group235	43.28	190	[AKT1, ALKBH5, ANP32B, ASAP1, ASAP2, BARD1, BTBD1, BTG2, C1QBP, CALCR, CCNB1, CELF1, CELF2, CHAF1A, CHAF1B, CIRBP, CNOT7, CPSF4, CPSF6, CREBRF, CSDC2, CTR9, DDX5, DHX36, DHX9, DIS3, DNAAF4, E2F1, EIF4G1, ELAVL1, ELAVL4, EXOSC1, EXOSC2, EXOSC6, EXOSC7, EXOSC9, FAM172A, FASTKD1, FMR1, FMR1-IT1, FTO, FUS, FXR1, FXR2, GDNF, GIGYF2, HARS1, HELLS, HNRNPA1, HNRNPA2B1, HNRNPC, HNRNPD, HNRNPK, HNRNPL, HNR…
GO:0043488	regulation of mRNA stability	GO_BiologicalProcess-EBI-UniProt-GOA_17.02.2020_00h00	0.00	0.00	0.00	0.00	[4, 7, 8, 9]	Group235	48.51	114	[AKT1, ALKBH5, ANP32B, BTBD1, CALCR, CIRBP, CSDC2, DHX36, DHX9, DIS3, E2F1, EIF4G1, ELAVL1, ELAVL4, EXOSC1, EXOSC2, EXOSC6, EXOSC7, EXOSC9, FASTKD1, FMR1, FMR1-IT1, FTO, FUS, FXR1, FXR2, GDNF, GIGYF2, HELLS, HNRNPC, HNRNPD, HNRNPK, HNRNPM, HNRNPU, HSPA1A, HSPA8, HSPB2, IGF2BP1, IGF2BP2, IGF2BP3, IMMP2L, KHSRP, MAPK14, MAPKAP1, METTL3, MEX3D, MOV10, MTOR, NPM1, NUP214, PCID2, PDE12, PSMA1, PSMA2, …
GO:0061013	regulation of mRNA catabolic process	GO_BiologicalProcess-EBI-UniProt-GOA_17.02.2020_00h00	0.00	0.00	0.00	0.00	[6, 7, 8]	Group235	46.47	125	[AKT1, ALKBH5, ANP32B, BTBD1, BTG2, CALCR, CHAF1A, CHAF1B, CIRBP, CNOT7, CSDC2, DHX36, DHX9, DIS3, E2F1, EIF4G1, ELAVL1, ELAVL4, EXOSC1, EXOSC2, EXOSC6, EXOSC7, EXOSC9, FASTKD1, FMR1, FMR1-IT1, FTO, FUS, FXR1, FXR2, GDNF, GIGYF2, HELLS, HNRNPC, HNRNPD, HNRNPK, HNRNPM, HNRNPU, HSPA1A, HSPA8, HSPB2, IGF2BP1, IGF2BP2, IGF2BP3, IMMP2L, KHSRP, MAPK14, MAPKAP1, METTL3, MEX3D, MOV10, MTOR, NPM1, NUP214,…
GO:1902275	regulation of chromatin organization	GO_BiologicalProcess-EBI-UniProt-GOA_17.02.2020_00h00	0.00	0.00	0.00	0.00	[7]	Group236	40.07	107	[ACVR1, AKAP8L, ARRB1, ASF1A, ASPA, ASPM, ATAD2, ATF7IP, AUTS2, BRCA1, BRD7, C3, CAMK2D, CCL2, CCNB1, CD69, CDC45, CDKN3, CEP43, CHEK1, CTBP1, CTCF, CTCFL, CTNNB1, CTR9, DNAAF4, DNMT1, DNMT3B, EHMT2, FMR1, FMR1-IT1, H1-0, H1-2, H1-4, HNRNPU, ING2, ING3, JARID2, JDP2, KDM1A, KDM3A, KDM4B, KDM5A, KRT7, LIF, LMNA, MAP1S, MAPK3, MKI67, MLLT6, MTF2, MUC1, MYB, NOC2L, NRG1, PAPSS2, PHF1, PHF19, PINK1, …
GO:0031056	regulation of histone modification	GO_BiologicalProcess-EBI-UniProt-GOA_17.02.2020_00h00	0.00	0.00	0.00	0.00	[7, 8]	Group236	40.38	86	[ACVR1, AKAP8L, ARRB1, ASPA, ASPM, AUTS2, BRCA1, BRD7, C3, CAMK2D, CCNB1, CD69, CEP43, CHEK1, CTBP1, CTCF, CTCFL, CTNNB1, CTR9, DNAAF4, DNMT1, DNMT3B, EHMT2, FMR1, FMR1-IT1, ING2, ING3, JARID2, JDP2, KDM1A, KDM3A, KDM4B, KDM5A, LIF, LMNA, MAPK3, MLLT6, MTF2, MUC1, MYB, NOC2L, NRG1, PAPSS2, PHF1, PHF19, PINK1, PKD1, PKD2, PLEKHM2, POGZ, PRDM10, PRKD1, PRKD2, PRMT6, RAD54L, REST, RIF1, RNF20, RNF40…
GO:1905269	positive regulation of chromatin organization	GO_BiologicalProcess-EBI-UniProt-GOA_17.02.2020_00h00	0.00	0.00	0.00	0.00	[8]	Group236	41.45	63	[ACVR1, AKAP8L, ARRB1, ATF7IP, AUTS2, BRCA1, BRD7, CCL2, CCNB1, CD69, CDKN3, CEP43, CTBP1, CTNNB1, CTR9, DNAAF4, DNMT1, DNMT3B, FMR1, FMR1-IT1, ING2, ING3, JARID2, JDP2, KDM1A, KRT7, LIF, LMNA, MAPK3, MTF2, MUC1, MYB, NRG1, PAPSS2, PHF1, PHF19, PINK1, PKD1, PKD2, PLEKHM2, PRKD1, PRKD2, RESF1, RIF1, RNF20, RNF40, RUVBL2, SETDB2, SIN3A, SIRT1, SMAD4, SNAI2, SPHK2, SREBF1, TADA2A, TAL1, TGFB1, TP53,…
GO:0031058	positive regulation of histone modification	GO_BiologicalProcess-EBI-UniProt-GOA_17.02.2020_00h00	0.00	0.00	0.00	0.00	[8, 9]	Group236	41.04	55	[ACVR1, AKAP8L, ARRB1, AUTS2, BRCA1, BRD7, CCNB1, CD69, CEP43, CTBP1, CTNNB1, CTR9, DNAAF4, DNMT1, DNMT3B, FMR1, FMR1-IT1, ING2, ING3, JARID2, JDP2, KDM1A, LIF, LMNA, MAPK3, MTF2, MUC1, MYB, NRG1, PAPSS2, PHF1, PHF19, PINK1, PKD1, PKD2, PLEKHM2, PRKD1, PRKD2, RIF1, RNF20, RNF40, RUVBL2, SIRT1, SMAD4, SNAI2, SPHK2, SREBF1, TADA2A, TGFB1, TP53, UBE2N, VEGFA, WBP2, WDR5, ZBTB7B]
GO:0045786	negative regulation of cell cycle	GO_BiologicalProcess-EBI-UniProt-GOA_17.02.2020_00h00	0.00	0.00	0.00	0.00	[5]	Group237	42.64	339	[ABCB6, ABI2, ABL1, ACTR1A, ANTXR1, APAF1, APC, ARID3A, ARL6IP1, ATF2, ATF5, ATP6V1H, ATR, AURKA, AURKAIP1, AURKB, BABAM1, BACH1, BARD1, BAX, BCL2, BCL2L1, BIRC3, BLM, BMP2, BMP4, BRCA1, BRD7, BRIP1, BTG2, BTG3, BTN2A2, BUB1, BUB1B, CAB39L, CAMK2N1, CASP3, CBX3, CBX5, CCL2, CCNB1, CCND1, CCNF, CDC123, CDC14B, CDC20, CDC25C, CDC45, CDC6, CDH1, CDK1, CDK2, CDK4, CDK5, CDK5RAP2, CDK5RAP3, CDK6, CDK7…
GO:0010948	negative regulation of cell cycle process	GO_BiologicalProcess-EBI-UniProt-GOA_17.02.2020_00h00	0.00	0.00	0.00	0.00	[6]	Group237	41.03	199	[ABI2, APAF1, APC, ARID3A, ARL6IP1, ATF5, ATP6V1H, AURKA, AURKAIP1, AURKB, BABAM1, BAX, BCL2, BIRC3, BLM, BMP4, BRCA1, BRD7, BTG2, BTN2A2, BUB1, BUB1B, CBX3, CBX5, CCL2, CCNB1, CCND1, CCNF, CDC14B, CDC20, CDC25C, CDC6, CDH1, CDK1, CDK2, CDK4, CDK5RAP2, CDK5RAP3, CDK6, CDK7, CDKN1A, CDKN1B, CDKN2A, CDKN2B, CDKN2C, CDT1, CENPF, CFH, CHAF1A, CHAF1B, CHEK1, CHMP2B, CIB1, CNOT11, CNOT7, CRIP2, CTDSP1,…
GO:0045930	negative regulation of mitotic cell cycle	GO_BiologicalProcess-EBI-UniProt-GOA_17.02.2020_00h00	0.00	0.00	0.00	0.00	[6]	Group237	44.44	196	[ABI2, ABL1, APC, ARID3A, ARL6IP1, ATF2, AURKA, AURKAIP1, AURKB, BAX, BCL2, BCL2L1, BIRC3, BLM, BMP4, BRCA1, BRD7, BTG2, BTG3, BTN2A2, BUB1, BUB1B, CCL2, CCNB1, CCND1, CDC14B, CDC20, CDC25C, CDC6, CDK1, CDK2, CDK4, CDK5RAP3, CDK6, CDK7, CDKN1A, CDKN1B, CDKN1C, CDKN2A, CDKN2B, CDKN2C, CDT1, CEL, CENPF, CFH, CHAF1A, CHAF1B, CHEK1, CHFR, CIB1, CNOT11, CNOT7, CTDSP1, CTNNB1, DAB2IP, DACT1, DCLRE1B, D…
GO:1901988	negative regulation of cell cycle phase transition	GO_BiologicalProcess-EBI-UniProt-GOA_17.02.2020_00h00	0.00	0.00	0.00	0.00	[7]	Group237	43.95	149	[APC, ARID3A, ATF5, AURKA, AURKB, BABAM1, BAX, BCL2, BLM, BRCA1, BRD7, BTG2, BTN2A2, BUB1, BUB1B, CCL2, CCNB1, CCND1, CDC14B, CDC20, CDC25C, CDC6, CDH1, CDK1, CDK2, CDK4, CDK5RAP3, CDK6, CDK7, CDKN1A, CDKN1B, CDKN2A, CDKN2B, CDKN2C, CENPF, CFH, CHAF1A, CHAF1B, CHEK1, CIB1, CNOT11, CNOT7, CTDSP1, DACT1, DEPDC1B, DONSON, DTL, E2F1, E2F4, E2F7, E2F8, ERCC3, EZH2, FAM107A, FBXL7, FBXO5, FOXN3, FOXO4,…
GO:1901991	negative regulation of mitotic cell cycle phase transition	GO_BiologicalProcess-EBI-UniProt-GOA_17.02.2020_00h00	0.00	0.00	0.00	0.00	[7, 8]	Group237	44.13	139	[APC, ARID3A, AURKA, AURKB, BAX, BCL2, BLM, BRCA1, BRD7, BTG2, BTN2A2, BUB1, BUB1B, CCL2, CCNB1, CCND1, CDC20, CDC25C, CDC6, CDK1, CDK2, CDK4, CDK5RAP3, CDK6, CDK7, CDKN1A, CDKN1B, CDKN2A, CDKN2B, CDKN2C, CENPF, CFH, CHAF1A, CHAF1B, CIB1, CNOT11, CNOT7, CTDSP1, DACT1, DONSON, E2F1, E2F4, E2F7, E2F8, ERCC3, EZH2, FAM107A, FBXL7, FBXO5, FOXN3, FOXO4, GIGYF2, GJC2, GTF2H1, GTSE1, IDUA, KANK2, KCNK1,…
GO:0060485	mesenchyme development	GO_BiologicalProcess-EBI-UniProt-GOA_17.02.2020_00h00	0.00	0.00	0.00	0.00	[4, 5, 6]	Group238	40.65	113	[ACTA2, ACTR1A, ACVR1, AKNA, ALG2, ATR, BASP1, BCL2, BMP2, BMP4, CDKN2A, CDKN3, CORO1C, CTNNB1, DCHS1, DDX5, DLG5, EDN1, EDNRA, ENG, EOMES, EPB41L5, FAM172A, FAM83D, FGFR1, FN1, FOXF2, GDNF, HAND2, HEY1, HGF, HIF1A, HNRNPAB, HOXA5, HTR2B, IL6, INHBA, JAG1, KBTBD8, KITLG, LAMA5, LRP6, MAPK1, MAPK3, MEF2C, MEIS2, MIF, MPP1, MSX2, NEDD4, NOG, NOLC1, NR2F2, NR3C1, NRG1, NRP2, NUP133, OLFM1, OSR1, PAX…
GO:0048762	mesenchymal cell differentiation	GO_BiologicalProcess-EBI-UniProt-GOA_17.02.2020_00h00	0.00	0.00	0.00	0.00	[4, 5, 6, 7]	Group238	45.64	89	[ACTR1A, ACVR1, AKNA, ALG2, ATR, BCL2, BMP2, BMP4, CDKN2A, CDKN3, CORO1C, CTNNB1, DDX5, DLG5, EDN1, EDNRA, ENG, EOMES, EPB41L5, FAM172A, FAM83D, FGFR1, FN1, FOXF2, GDNF, HAND2, HEY1, HGF, HIF1A, HNRNPAB, HTR2B, IL6, INHBA, JAG1, KBTBD8, KITLG, LAMA5, LRP6, MAPK1, MAPK3, MEF2C, MSX2, NOG, NOLC1, NR2F2, NR3C1, NRG1, NRP2, OLFM1, OSR1, PAX2, PDCD4, PHACTR4, PTCH1, RBPJ, RDH10, RTN4, SCAF11, SEMA3A, …
GO:0014031	mesenchymal cell development	GO_BiologicalProcess-EBI-UniProt-GOA_17.02.2020_00h00	0.00	0.00	0.00	0.00	[4, 5, 6, 7, 8]	Group238	40.18	45	[ACTR1A, ACVR1, ALG2, BCL2, CORO1C, EDN1, EDNRA, FAM172A, FN1, GDNF, HAND2, HIF1A, HTR2B, JAG1, KBTBD8, KITLG, LAMA5, MAPK1, MAPK3, NOLC1, NR2F2, NR3C1, NRG1, NRP2, PHACTR4, PTCH1, RDH10, SCAF11, SEMA3A, SEMA3B, SEMA3D, SEMA3E, SEMA4B, SEMA4C, SEMA4F, SEMA6A, SEMA6D, SHH, SNAI2, SOX11, SOX8, SOX9, STAT5A, TWIST1, ZEB2]
GO:0014033	neural crest cell differentiation	GO_BiologicalProcess-EBI-UniProt-GOA_17.02.2020_00h00	0.00	0.00	0.00	0.00	[5, 6, 7, 8]	Group238	41.53	49	[ACTR1A, ACVR1, ALG2, ATR, CORO1C, EDN1, EDNRA, FAM172A, FN1, GDNF, HAND2, HIF1A, HTR2B, INHBA, JAG1, KBTBD8, KITLG, LAMA5, LRP6, MAPK1, MAPK3, MEF2C, NOLC1, NR2F2, NRG1, NRP2, PHACTR4, PTCH1, RDH10, SCAF11, SEMA3A, SEMA3B, SEMA3D, SEMA3E, SEMA4B, SEMA4C, SEMA4F, SEMA6A, SEMA6D, SFRP1, SHH, SMAD4, SNAI2, SOX11, SOX8, SOX9, STAT5A, TWIST1, ZEB2]
GO:0014032	neural crest cell development	GO_BiologicalProcess-EBI-UniProt-GOA_17.02.2020_00h00	0.00	0.00	0.00	0.00	[5, 6, 7, 8, 9]	Group238	40.57	43	[ACTR1A, ACVR1, ALG2, CORO1C, EDN1, EDNRA, FAM172A, FN1, GDNF, HAND2, HIF1A, HTR2B, JAG1, KBTBD8, KITLG, LAMA5, MAPK1, MAPK3, NOLC1, NR2F2, NRG1, NRP2, PHACTR4, PTCH1, RDH10, SCAF11, SEMA3A, SEMA3B, SEMA3D, SEMA3E, SEMA4B, SEMA4C, SEMA4F, SEMA6A, SEMA6D, SHH, SNAI2, SOX11, SOX8, SOX9, STAT5A, TWIST1, ZEB2]
GO:1902806	regulation of cell cycle G1/S phase transition	GO_BiologicalProcess-EBI-UniProt-GOA_17.02.2020_00h00	0.00	0.00	0.00	0.00	[7]	Group239	43.36	111	[ADAM17, ADAMTS1, AKT1, ANXA1, APC, APPL1, APPL2, ARID3A, AURKA, BAX, BCL2, BID, BRD7, BTG2, BTN2A2, CCL2, CCNB1, CCND1, CCND2, CCNE1, CDC25C, CDC45, CDC6, CDK1, CDK2, CDK4, CDK6, CDKN1A, CDKN1B, CDKN2A, CDKN2B, CDKN2C, CFH, CHAF1A, CHAF1B, CIB1, CNOT11, CNOT7, CTDSP1, CUL4A, CUL4B, CYP1A1, DACT1, DDX3X, E2F1, E2F4, E2F7, E2F8, ECD, EGFR, EIF4G1, ERCC3, EZH2, FAM107A, FAM83D, FBXW7, GIGYF2, GJC2,…
GO:2000045	regulation of G1/S transition of mitotic cell cycle	GO_BiologicalProcess-EBI-UniProt-GOA_17.02.2020_00h00	0.00	0.00	0.00	0.00	[7, 8]	Group239	44.69	101	[ADAM17, ADAMTS1, AKT1, ANXA1, APC, APPL1, APPL2, ARID3A, AURKA, BAX, BCL2, BID, BRD7, BTG2, BTN2A2, CCL2, CCNB1, CCND1, CCND2, CCNE1, CDC25C, CDC45, CDC6, CDK1, CDK2, CDK4, CDK6, CDKN1A, CDKN1B, CDKN2A, CDKN2B, CDKN2C, CFH, CHAF1A, CHAF1B, CIB1, CNOT11, CNOT7, CTDSP1, CUL4A, CUL4B, CYP1A1, DACT1, DDX3X, E2F1, E2F4, E2F7, E2F8, ECD, EGFR, EIF4G1, ERCC3, EZH2, FAM107A, GIGYF2, GJC2, GTF2H1, GTSE1,…
GO:0031571	mitotic G1 DNA damage checkpoint	GO_BiologicalProcess-EBI-UniProt-GOA_17.02.2020_00h00	0.00	0.00	0.00	0.00	[5, 6, 7, 8, 9, 10, 11]	Group239	46.15	42	[APC, ARID3A, AURKA, BAX, BTG2, CCNB1, CCND1, CDC25C, CDK1, CDK2, CDKN1A, CDKN1B, CDKN2A, CHAF1A, CHAF1B, CIB1, CNOT11, CNOT7, E2F1, E2F4, E2F7, E2F8, GIGYF2, GTSE1, MUC1, PCNA, PCSK1, PLAGL1, PLK2, POLR1B, PRKDC, PRMT1, RFWD3, RNF13, RPA2, RPS27L, SLC12A9, SOX4, SUMO1, TFDP1, TFDP2, TP53]
GO:1902807	negative regulation of cell cycle G1/S phase transition	GO_BiologicalProcess-EBI-UniProt-GOA_17.02.2020_00h00	0.00	0.00	0.00	0.00	[8]	Group239	44.24	73	[APC, ARID3A, AURKA, BAX, BCL2, BRD7, BTG2, BTN2A2, CCL2, CCNB1, CCND1, CDC25C, CDK1, CDK2, CDK4, CDK6, CDKN1A, CDKN1B, CDKN2A, CDKN2B, CDKN2C, CFH, CHAF1A, CHAF1B, CIB1, CNOT11, CNOT7, CTDSP1, DACT1, E2F1, E2F4, E2F7, E2F8, ERCC3, EZH2, FAM107A, GIGYF2, GJC2, GTF2H1, GTSE1, KANK2, MUC1, NMB, PCNA, PCSK1, PKD2, PLAGL1, PLK2, POLR1B, PRKD2, PRKDC, PRMT1, PTEN, RALBP1, RB1, RBL1, RFWD3, RNF13, RPA2…
GO:2000134	negative regulation of G1/S transition of mitotic cell cycle	GO_BiologicalProcess-EBI-UniProt-GOA_17.02.2020_00h00	0.00	0.00	0.00	0.00	[8, 9]	Group239	44.10	71	[APC, ARID3A, AURKA, BAX, BCL2, BRD7, BTG2, BTN2A2, CCL2, CCNB1, CCND1, CDC25C, CDK1, CDK2, CDK4, CDK6, CDKN1A, CDKN1B, CDKN2A, CDKN2B, CDKN2C, CFH, CHAF1A, CHAF1B, CIB1, CNOT11, CNOT7, CTDSP1, DACT1, E2F1, E2F4, E2F7, E2F8, ERCC3, EZH2, FAM107A, GIGYF2, GJC2, GTF2H1, GTSE1, KANK2, MUC1, NMB, PCNA, PCSK1, PKD2, PLAGL1, PLK2, POLR1B, PRKD2, PRKDC, PRMT1, PTEN, RALBP1, RB1, RBL1, RFWD3, RNF13, RPA2…
GO:0070482	response to oxygen levels	GO_BiologicalProcess-EBI-UniProt-GOA_17.02.2020_00h00	0.00	0.00	0.00	0.00	[3]	Group240	42.75	218	[ADA, ADAM17, ADM, ADORA1, AIFM1, AJUBA, AK4, AKT1, ALKBH5, ANG, ANGPTL4, APAF1, APOBEC3B, APOLD1, AQP3, ARNT, ARNT2, ARSB, ATF2, ATF7IP, ATP6V0A2, ATP6V0D1, ATP6V1A, ATP6V1C1, ATP6V1G2, ATR, BACH1, BCL2, BMP2, BNIP2, BNIP3, BNIP3L, BRIP1, BUD31, CA9, CASP3, CAT, CAV1, CBFA2T3, CCNA2, CCNB1, CD38, CDK4, CDKN1A, CDKN1B, CHMP2B, CIB1, COL1A1, CPEB2, CPEB4, CREB1, CREBBP, CRYAB, CST3, CUL2, CXCL12, …
GO:0001666	response to hypoxia	GO_BiologicalProcess-EBI-UniProt-GOA_17.02.2020_00h00	0.00	0.00	0.00	0.00	[3, 5]	Group240	43.36	196	[ADA, ADAM17, ADM, ADORA1, AJUBA, AK4, AKT1, ALKBH5, ANG, ANGPTL4, APAF1, APOBEC3B, APOLD1, AQP3, ARNT, ARNT2, ARSB, ATF7IP, ATR, BACH1, BCL2, BMP2, BNIP3, BNIP3L, BRIP1, CA9, CASP3, CAT, CAV1, CBFA2T3, CCNA2, CCNB1, CD38, CDKN1B, CHMP2B, CIB1, CPEB2, CREB1, CREBBP, CRYAB, CST3, CUL2, CXCL12, CYBA, CYGB, CYP1A1, DDIT4, DNM1L, DNMT3A, DNMT3B, E2F1, EDN1, EDNRA, EGLN1, EGLN3, ENDOG, ERCC3, ERO1A, E…
GO:0036293	response to decreased oxygen levels	GO_BiologicalProcess-EBI-UniProt-GOA_17.02.2020_00h00	0.00	0.00	0.00	0.00	[4]	Group240	42.58	201	[ADA, ADAM17, ADM, ADORA1, AIFM1, AJUBA, AK4, AKT1, ALKBH5, ANG, ANGPTL4, APAF1, APOBEC3B, APOLD1, AQP3, ARNT, ARNT2, ARSB, ATF2, ATF7IP, ATR, BACH1, BCL2, BMP2, BNIP2, BNIP3, BNIP3L, BRIP1, CA9, CASP3, CAT, CAV1, CBFA2T3, CCNA2, CCNB1, CD38, CDKN1B, CHMP2B, CIB1, CPEB2, CPEB4, CREB1, CREBBP, CRYAB, CST3, CUL2, CXCL12, CYBA, CYGB, CYP1A1, DDIT4, DNM1L, DNMT3A, DNMT3B, E2F1, EDN1, EDNRA, EGLN1, EG…
GO:0071453	cellular response to oxygen levels	GO_BiologicalProcess-EBI-UniProt-GOA_17.02.2020_00h00	0.00	0.00	0.00	0.00	[4]	Group240	43.42	132	[AIFM1, AK4, AKT1, AQP3, ARNT, ATF2, ATP6V0A2, ATP6V0D1, ATP6V1A, ATP6V1C1, ATP6V1G2, ATR, BACH1, BCL2, BNIP3, BNIP3L, BRIP1, BUD31, CA9, CAV1, CCNA2, CCNB1, CPEB2, CPEB4, CREBBP, CUL2, DNM1L, DNMT3A, DNMT3B, E2F1, EDN1, EGLN1, EGLN3, ENDOG, ERO1A, FAM162A, FMN2, FOXO3, GABPA, GATA6, HIF1A, HIGD1A, HILPDA, HMOX1, HP1BP3, ICAM1, INHBA, IRAK1, KCNK2, LMNA, LYPLA1, MEIS2, MGARP, MPP1, MST1, MT3, MTO…
GO:0036294	cellular response to decreased oxygen levels	GO_BiologicalProcess-EBI-UniProt-GOA_17.02.2020_00h00	0.00	0.00	0.00	0.00	[5]	Group240	43.27	119	[AIFM1, AK4, AKT1, AQP3, ARNT, ATF2, ATR, BACH1, BCL2, BNIP3, BNIP3L, BRIP1, CA9, CCNA2, CCNB1, CPEB2, CPEB4, CREBBP, CUL2, DNM1L, DNMT3A, E2F1, EDN1, EGLN1, EGLN3, ENDOG, ERO1A, FAM162A, FMN2, FOXO3, GABPA, GATA6, HIF1A, HIGD1A, HILPDA, HMOX1, HP1BP3, ICAM1, INHBA, IRAK1, KCNK2, LMNA, MEIS2, MGARP, MPP1, MST1, MT3, MTOR, MYC, NAMPT, NDNF, NDRG1, NFE2L2, NOP53, NPEPPS, OPA1, PAG1, PDK1, PDSS2, PG…
GO:0071456	cellular response to hypoxia	GO_BiologicalProcess-EBI-UniProt-GOA_17.02.2020_00h00	0.00	0.00	0.00	0.00	[4, 6]	Group240	43.92	112	[AK4, AKT1, AQP3, ARNT, ATR, BACH1, BCL2, BNIP3, BNIP3L, BRIP1, CA9, CCNA2, CCNB1, CPEB2, CREBBP, CUL2, DNMT3A, E2F1, EDN1, EGLN1, EGLN3, ENDOG, ERO1A, FAM162A, FMN2, FOXO3, GABPA, GATA6, HIF1A, HIGD1A, HILPDA, HMOX1, HP1BP3, ICAM1, INHBA, IRAK1, KCNK2, LMNA, MEIS2, MGARP, MPP1, MST1, MT3, MTOR, MYC, NDNF, NDRG1, NFE2L2, NOP53, NPEPPS, OPA1, PAG1, PDK1, PGK1, PINK1, PLAG1, PMAIP1, PPARD, PRKAA1, …
GO:0010632	regulation of epithelial cell migration	GO_BiologicalProcess-EBI-UniProt-GOA_17.02.2020_00h00	0.00	0.00	0.00	0.00	[4, 6, 7]	Group241	43.00	129	[ABI2, ABL1, ACTR1A, ADAM12, ADAM17, ADAM9, ADAMTS9, ADGRA2, ADIPOR1, AKT1, AKT3, ALG2, ANGPT1, ANXA1, ANXA3, APC, ARL6IP1, ARSB, ATOH8, ATP5F1A, ATP5MC1, BCAR1, BCAS3, BIRC3, BMP1, BMP4, BMPER, BRD8, CAPN7, CARD10, CCBE1, CD46, CIB1, CLASP2, CORO1C, CSE1L, CTSH, DAB2IP, DUSP10, EDN1, EMC10, EPB41L5, ETS1, EVL, FBXW7, FGF2, FGF7, FGFR1, FLI1, FOXP1, GABPA, GLIPR2, GLUL, GNPDA1, GRN, HBEGF, HIF1A,…
GO:0010594	regulation of endothelial cell migration	GO_BiologicalProcess-EBI-UniProt-GOA_17.02.2020_00h00	0.00	0.00	0.00	0.00	[5, 7, 8]	Group241	43.11	97	[ABI2, ABL1, ACTR1A, ADAM17, ADAMTS9, ADGRA2, AKT1, AKT3, ALG2, ANGPT1, ANXA1, ANXA3, APC, ARL6IP1, ATOH8, ATP5F1A, ATP5MC1, BCAR1, BCAS3, BIRC3, BMP1, BMP4, BMPER, BRD8, CARD10, CCBE1, CD46, CIB1, CSE1L, DAB2IP, EDN1, EMC10, ETS1, FBXW7, FGF2, FGFR1, FLI1, FOXP1, GABPA, GLUL, GNPDA1, GRN, HIF1A, HMGB1, HMOX1, HSPB2, ITGB3, JUP, MAGI2, MAP2K3, MAP2K5, MAP3K3, MEF2C, MET, NFE2L2, NR2F2, NRG1, NRP2…
GO:0010634	positive regulation of epithelial cell migration	GO_BiologicalProcess-EBI-UniProt-GOA_17.02.2020_00h00	0.00	0.00	0.00	0.00	[5, 7, 8]	Group241	46.15	90	[ABL1, ADAM12, ADAM17, ADAM9, ADGRA2, AKT1, AKT3, ALG2, ANGPT1, ANXA1, ANXA3, ATOH8, ATP5F1A, ATP5MC1, BCAR1, BCAS3, BMP4, BRD8, CAPN7, CCBE1, CIB1, CLASP2, CSE1L, CTSH, EDN1, EMC10, EPB41L5, ETS1, FGF2, FGF7, FGFR1, FLI1, FOXP1, GABPA, GLIPR2, GNPDA1, GRN, HBEGF, HIF1A, HMGB1, HMOX1, HSPB2, ITGA2, ITGB3, MAP2K3, MAP3K14, MAP3K3, MAP4K4, MET, MMP9, MTOR, NFE2L2, NRP2, PDK1, PIK3C2A, PKD1, PKD2, P…
GO:0010595	positive regulation of endothelial cell migration	GO_BiologicalProcess-EBI-UniProt-GOA_17.02.2020_00h00	0.00	0.00	0.00	0.00	[6, 8, 9]	Group241	48.59	69	[ABL1, ADAM17, ADGRA2, AKT1, AKT3, ALG2, ANGPT1, ANXA1, ANXA3, ATOH8, ATP5F1A, ATP5MC1, BCAR1, BCAS3, BMP4, BRD8, CCBE1, CIB1, CSE1L, EDN1, EMC10, ETS1, FGF2, FGFR1, FLI1, FOXP1, GABPA, GNPDA1, GRN, HIF1A, HMGB1, HMOX1, HSPB2, ITGB3, MAP2K3, MAP3K3, MET, NFE2L2, NRP2, PDK1, PIK3C2A, PKD1, PKD2, PLCG1, PLK2, PLPP3, PRKD1, PRKD2, PTGS2, RHOJ, RNMT, ROCK2, RRAS, SCARB1, SEMA4C, SEMA5A, SIRT1, SMAP2,…
GO:0043535	regulation of blood vessel endothelial cell migration	GO_BiologicalProcess-EBI-UniProt-GOA_17.02.2020_00h00	0.00	0.00	0.00	0.00	[6, 8, 9]	Group241	40.00	52	[ABL1, ADAM17, AKT1, AKT3, ANGPT1, ANXA1, APC, ATP5F1A, ATP5MC1, BMP1, CARD10, CD46, CIB1, ETS1, FBXW7, FGF2, FGFR1, FLI1, GABPA, HIF1A, HMGB1, HMOX1, HSPB2, JUP, MAP2K3, MAP2K5, MAP3K3, MEF2C, NFE2L2, NRG1, PDK1, PIK3C2A, PKD1, PKD2, PLCG1, PLK2, PPARG, PRKD1, PRKD2, PTGS2, RHOJ, SIRT1, SP1, SRPX2, STAT5A, STAT5B, TBXA2R, TGFB1, THBS1, VASH1, VEGFA, VEGFC]
GO:0043536	positive regulation of blood vessel endothelial cell migration	GO_BiologicalProcess-EBI-UniProt-GOA_17.02.2020_00h00	0.00	0.00	0.00	0.00	[7, 9, 10]	Group241	47.62	40	[ABL1, ADAM17, AKT1, AKT3, ANGPT1, ANXA1, ATP5F1A, ATP5MC1, CIB1, ETS1, FGF2, FGFR1, FLI1, GABPA, HIF1A, HMGB1, HMOX1, HSPB2, MAP2K3, MAP3K3, NFE2L2, PDK1, PIK3C2A, PKD1, PKD2, PLCG1, PLK2, PRKD1, PRKD2, PTGS2, RHOJ, SIRT1, SP1, SRPX2, STAT5A, STAT5B, TGFB1, THBS1, VEGFA, VEGFC]
GO:0098687	chromosomal region	GO_CellularComponent-EBI-UniProt-GOA_17.02.2020_00h00	0.00	0.00	0.00	0.00	[2, 5, 6]	Group242	46.22	214	[ANAPC16, ANTXR1, APC, ATR, AURKA, AURKB, BAZ1B, BHLHE40, BIRC5, BLM, BUB1, BUB1B, CAPG, CBX3, CBX5, CCNB1, CD69, CDCA5, CDCA8, CDK1, CDK2, CDK7, CDKN1A, CDKN2A, CDT1, CEBPB, CENPA, CENPC, CENPCP1, CENPE, CENPF, CENPH, CENPI, CENPK, CENPL, CENPM, CENPN, CENPQ, CENPS, CENPT, CENPU, CENPW, CENPX, CHAMP1, CHEK1, CKAP5, CLASP2, CTCF, CTDSP1, DCLRE1B, DCLRE1C, DCTN4, DCTN5, DHX36, DMC1, DNA2, DNMT1, D…
GO:0000775	chromosome, centromeric region	GO_CellularComponent-EBI-UniProt-GOA_17.02.2020_00h00	0.00	0.00	0.00	0.00	[3, 6, 7]	Group242	52.55	134	[ANAPC16, APC, AURKA, AURKB, BAZ1B, BHLHE40, BIRC5, BUB1, BUB1B, CAPG, CBX3, CBX5, CCNB1, CD69, CDCA5, CDCA8, CDK7, CDT1, CEBPB, CENPA, CENPC, CENPCP1, CENPE, CENPF, CENPH, CENPI, CENPK, CENPL, CENPM, CENPN, CENPQ, CENPS, CENPT, CENPU, CENPW, CENPX, CHAMP1, CKAP5, CLASP2, CTCF, CTDSP1, DCTN4, DCTN5, DNMT1, DNMT3A, DSN1, DYNC1LI1, DYNLT3, ERCC6L, ESCO2, FBXO28, FMR1, FMR1-IT1, HELLS, HJURP, HNRNPU…
GO:0000776	kinetochore	GO_CellularComponent-EBI-UniProt-GOA_17.02.2020_00h00	0.00	0.00	0.00	0.00	[3, 4, 5, 7, 8]	Group242	53.93	96	[ANAPC16, APC, AURKB, BHLHE40, BIRC5, BUB1, BUB1B, CBX5, CCNB1, CDK7, CDT1, CENPA, CENPC, CENPCP1, CENPE, CENPF, CENPH, CENPI, CENPK, CENPM, CENPN, CENPQ, CENPS, CENPT, CENPU, CENPW, CENPX, CHAMP1, CKAP5, CLASP2, DCTN4, DCTN5, DSN1, DYNC1LI1, DYNLT3, ERCC6L, FBXO28, HJURP, HNRNPU, IDUA, ITGB3BP, KANSL1, KAT2B, KAT8, KIF18A, KIF22, KIF2C, KNL1, KNSTRN, KNTC1, MAD1L1, MAD2L1, MIS18BP1, MXD1, MXI1, …
GO:0000793	condensed chromosome	GO_CellularComponent-EBI-UniProt-GOA_17.02.2020_00h00	0.00	0.00	0.00	0.00	[5, 6]	Group242	48.18	132	[ANAPC16, AURKA, AURKB, BAZ1B, BHLHE40, BIRC5, BLM, BRCA1, BRD8, BUB1, BUB1B, C11orf58, CAPG, CBX3, CCNB1, CDK2, CDK7, CDKN2A, CDT1, CDX2, CEBPB, CENPA, CENPC, CENPCP1, CENPE, CENPF, CENPH, CENPK, CENPM, CENPN, CENPS, CENPT, CENPU, CENPW, CENPX, CHAMP1, CHEK1, CHL1, CKAP5, CLASP2, CTCF, CTDSP1, DCTN5, DMC1, DSN1, DYNC1LI1, DYNLT3, EID3, ERCC6L, FANCD2, FBXO28, H2AX, HJURP, HMGB1, HMGB2, HNRNPU, I…
GO:0000779	condensed chromosome, centromeric region	GO_CellularComponent-EBI-UniProt-GOA_17.02.2020_00h00	0.00	0.00	0.00	0.00	[4, 6, 7, 8]	Group242	56.08	83	[ANAPC16, AURKA, AURKB, BHLHE40, BIRC5, BUB1, BUB1B, CAPG, CBX3, CCNB1, CDK7, CDT1, CEBPB, CENPA, CENPC, CENPCP1, CENPE, CENPF, CENPH, CENPK, CENPM, CENPN, CENPS, CENPT, CENPU, CENPW, CENPX, CHAMP1, CKAP5, CLASP2, DCTN5, DSN1, DYNC1LI1, DYNLT3, ERCC6L, FBXO28, HJURP, HNRNPU, ITGB3BP, KANSL1, KIF2C, KNL1, KNSTRN, KNTC1, MAD1L1, MAD2L1, MIS18BP1, MXD1, MXI1, NCAPD2, NCAPG, NDC80, NDE1, NEK2, NUF2, …
GO:0000777	condensed chromosome kinetochore	GO_CellularComponent-EBI-UniProt-GOA_17.02.2020_00h00	0.00	0.00	0.00	0.00	[4, 5, 6, 7, 8, 9]	Group242	58.40	73	[ANAPC16, BHLHE40, BIRC5, BUB1, BUB1B, CCNB1, CDT1, CENPA, CENPC, CENPCP1, CENPE, CENPF, CENPH, CENPK, CENPM, CENPN, CENPS, CENPT, CENPU, CENPW, CENPX, CHAMP1, CKAP5, CLASP2, DCTN5, DSN1, DYNC1LI1, DYNLT3, ERCC6L, FBXO28, HJURP, HNRNPU, ITGB3BP, KANSL1, KIF2C, KNL1, KNSTRN, KNTC1, MAD1L1, MAD2L1, MIS18BP1, MXD1, MXI1, NDC80, NDE1, NEK2, NUF2, NUP107, NUP133, NUP43, ORC2, PELI1, PHF1, PMF1, PPP1CC…
GO:0098813	nuclear chromosome segregation	GO_BiologicalProcess-EBI-UniProt-GOA_17.02.2020_00h00	0.00	0.00	0.00	0.00	[3, 4]	Group243	41.61	114	[ACTR2, ACTR3, AKAP8L, ANGPTL2, AURKB, BACH1, BAG6, BHLHE40, BRIP1, BUB1, BUB1B, CAPG, CCNB1, CCNE1, CCNE2, CDC20, CDC23, CDCA5, CDCA8, CDK7, CDT1, CENPC, CENPCP1, CENPE, CENPF, CENPK, CENPQ, CENPS, CENPX, CHAMP1, CHL1, CHMP2B, CRIP2, CTDSP1, DIS3L2, DLGAP5, DMC1, DSN1, EHMT2, EME1, ESCO1, ESCO2, ESPL1, EXOSC7, FAM83D, FANCD2, FBXW7, FMN2, HDAC8, IDUA, IRF2BPL, KANSL1, KIF14, KIF18A, KIF18B, KIF2…
GO:0048285	organelle fission	GO_BiologicalProcess-EBI-UniProt-GOA_17.02.2020_00h00	0.00	0.00	0.00	0.00	[4]	Group243	40.42	154	[ACTR2, ACTR3, AKAP8L, ANGPTL2, ARHGEF10, ASPM, AURKA, AURKB, BACH1, BAG6, BCCIP, BHLHE40, BIRC5, BRIP1, BUB1, BUB1B, CAPG, CCNB1, CCNE1, CCNE2, CDC20, CDC23, CDC25B, CDCA5, CDCA8, CDK7, CDT1, CENPC, CENPCP1, CENPE, CENPK, CENPS, CENPX, CEP192, CHAMP1, CHMP2B, CKS2, CLASP2, CORO1C, CRIP2, CTDSP1, CYP26B1, DIS3L2, DLGAP5, DMC1, DNM1L, DSN1, EHMT2, EME1, EREG, ESPL1, EXOSC7, FANCD2, FBXO5, FIGNL1, …
GO:0000819	sister chromatid segregation	GO_BiologicalProcess-EBI-UniProt-GOA_17.02.2020_00h00	0.00	0.00	0.00	0.00	[4, 5]	Group243	45.40	79	[AKAP8L, AURKB, BUB1, BUB1B, CAPG, CCNB1, CDC20, CDC23, CDCA5, CDCA8, CDK7, CDT1, CENPC, CENPCP1, CENPE, CENPK, CHAMP1, CHL1, CHMP2B, CRIP2, DIS3L2, DLGAP5, DSN1, ESCO1, ESCO2, ESPL1, FBXW7, HDAC8, KANSL1, KIF14, KIF18A, KIF18B, KIF22, KIF23, KIF2C, KIF4A, KIFC1, KNSTRN, MAD1L1, MAD2L1, MAU2, MXD1, MXI1, NAA30, NAA50, NCAPD2, NCAPG, NCAPH, NDC80, NEK2, NUF2, NUSAP1, PMEPA1, POGZ, PPP2R1A, PRC1, R…
GO:0000280	nuclear division	GO_BiologicalProcess-EBI-UniProt-GOA_17.02.2020_00h00	0.00	0.00	0.00	0.00	[5]	Group243	40.35	140	[ACTR2, ACTR3, AKAP8L, ANGPTL2, ARHGEF10, ASPM, AURKA, AURKB, BACH1, BAG6, BCCIP, BHLHE40, BIRC5, BRIP1, BUB1, BUB1B, CAPG, CCNB1, CCNE1, CCNE2, CDC20, CDC23, CDC25B, CDCA5, CDCA8, CDK7, CDT1, CENPC, CENPCP1, CENPE, CENPK, CENPS, CENPX, CEP192, CHAMP1, CHMP2B, CKS2, CLASP2, CRIP2, CTDSP1, CYP26B1, DIS3L2, DLGAP5, DMC1, DSN1, EHMT2, EME1, EREG, ESPL1, EXOSC7, FANCD2, FBXO5, FIGNL1, FMN2, GOLGA2, I…
GO:0140014	mitotic nuclear division	GO_BiologicalProcess-EBI-UniProt-GOA_17.02.2020_00h00	0.00	0.00	0.00	0.00	[4, 5, 6]	Group243	46.02	81	[AKAP8L, ARHGEF10, AURKA, AURKB, BCCIP, BIRC5, CAPG, CCNB1, CDC20, CDC23, CDCA5, CDCA8, CDK7, CDT1, CENPC, CENPCP1, CENPE, CENPK, CEP192, CHAMP1, CHMP2B, CLASP2, CRIP2, DIS3L2, DLGAP5, DSN1, ESPL1, GOLGA2, KANSL1, KIF11, KIF14, KIF18A, KIF18B, KIF22, KIF23, KIF2A, KIF2C, KIF3B, KIF4A, KIFC1, KNSTRN, MAD1L1, MAD2L1, MAU2, MXD1, MXI1, MYBL2, MZT1, NAA30, NAA50, NCAPD2, NCAPG, NCAPH, NDC80, NDE1, NE…
GO:0000070	mitotic sister chromatid segregation	GO_BiologicalProcess-EBI-UniProt-GOA_17.02.2020_00h00	0.00	0.00	0.00	0.00	[4, 5, 6, 7]	Group243	47.01	63	[AKAP8L, AURKB, CAPG, CCNB1, CDC20, CDC23, CDCA5, CDCA8, CDK7, CDT1, CENPC, CENPCP1, CENPE, CENPK, CHAMP1, CHMP2B, CRIP2, DIS3L2, DLGAP5, DSN1, ESPL1, KANSL1, KIF14, KIF18A, KIF18B, KIF22, KIF23, KIF2C, KIF4A, KIFC1, KNSTRN, MAD1L1, MAD2L1, MAU2, MXD1, MXI1, NAA30, NAA50, NCAPD2, NCAPG, NCAPH, NDC80, NEK2, NUF2, NUSAP1, POGZ, PPP2R1A, PRC1, RACGAP1, RB1, RRS1, SEH1L, SMC1A, SMC2, SMC4, SPAG5, SPD…
GO:0051983	regulation of chromosome segregation	GO_BiologicalProcess-EBI-UniProt-GOA_17.02.2020_00h00	0.00	0.00	0.00	0.00	[4]	Group244	51.08	71	[ANAPC7, APC, AURKB, BUB1, BUB1B, CCNB1, CDC20, CDC23, CDC27, CDC42, CDC6, CDCA5, CDK5RAP2, CDK7, CDT1, CENPE, CENPF, CHL1, CRIP2, CTCF, CTNNB1, DLGAP5, DUSP1, DUSP12, DYNC1LI1, ESPL1, EXOSC7, FBXO5, FEN1, HDAC8, HNRNPU, IDUA, IGFBP7, IRF2BPL, KCNN4, KIF2C, KNSTRN, MAD1L1, MAD2L1, MAPK15, MKI67, MXD1, MXI1, NDC80, NEK2, NEK6, NUMA1, PCID2, PTTG1, PUM2, RACGAP1, RAD21, RAD54L, RB1, RCC2, RMI2, SFP…
GO:1905818	regulation of chromosome separation	GO_BiologicalProcess-EBI-UniProt-GOA_17.02.2020_00h00	0.00	0.00	0.00	0.00	[5, 6]	Group244	51.11	46	[ANAPC7, APC, AURKB, BUB1, BUB1B, CCNB1, CDC20, CDC23, CDC27, CDC6, CDK5RAP2, CDK7, CDT1, CENPE, CENPF, CRIP2, DLGAP5, DUSP1, DUSP12, DYNC1LI1, ESPL1, EXOSC7, FBXO5, IDUA, IRF2BPL, KCNN4, MAD1L1, MAD2L1, MAPK15, MXD1, MXI1, NDC80, NEK6, NUMA1, PCID2, PTTG1, RAD21, RB1, SPDL1, TACC3, TRIP13, TTK, UBE2C, XRCC3, ZNF207, ZW10]
GO:0033045	regulation of sister chromatid segregation	GO_BiologicalProcess-EBI-UniProt-GOA_17.02.2020_00h00	0.00	0.00	0.00	0.00	[5, 6, 7]	Group244	52.59	61	[ANAPC7, APC, AURKB, BUB1, BUB1B, CCNB1, CDC20, CDC23, CDC27, CDC6, CDCA5, CDK5RAP2, CDK7, CDT1, CENPE, CENPF, CHL1, CRIP2, CTCF, CTNNB1, DLGAP5, DUSP1, DUSP12, DYNC1LI1, ESPL1, EXOSC7, FBXO5, FEN1, HDAC8, HNRNPU, IDUA, IGFBP7, IRF2BPL, KCNN4, MAD1L1, MAD2L1, MAPK15, MXD1, MXI1, NDC80, NEK6, NUMA1, PCID2, PTTG1, RAD21, RAD54L, RB1, RMI2, SFPQ, SLF1, SLF2, SPDL1, TACC3, TRIM23, TRIP13, TTK, UBE2C,…
GO:0033047	regulation of mitotic sister chromatid segregation	GO_BiologicalProcess-EBI-UniProt-GOA_17.02.2020_00h00	0.00	0.00	0.00	0.00	[6, 7, 8]	Group244	50.00	50	[ANAPC7, APC, AURKB, BUB1, BUB1B, CCNB1, CDC20, CDC23, CDC27, CDC6, CDK5RAP2, CDK7, CDT1, CENPE, CENPF, CRIP2, DLGAP5, DUSP1, DUSP12, DYNC1LI1, ESPL1, EXOSC7, FBXO5, HNRNPU, IDUA, IRF2BPL, KCNN4, MAD1L1, MAD2L1, MXD1, MXI1, NDC80, NEK6, NUMA1, PCID2, PTTG1, RAD21, RAD54L, RB1, SLF1, SLF2, SPDL1, TACC3, TRIM23, TRIP13, TTK, UBE2C, XRCC3, ZNF207, ZW10]
GO:1902099	regulation of metaphase/anaphase transition of cell cycle	GO_BiologicalProcess-EBI-UniProt-GOA_17.02.2020_00h00	0.00	0.00	0.00	0.00	[6, 7, 8]	Group244	51.90	41	[ANAPC7, APC, AURKB, BUB1, BUB1B, CCNB1, CDC20, CDC23, CDC27, CDC6, CDK5RAP2, CDK7, CDT1, CENPE, CENPF, CRIP2, DLGAP5, DUSP1, DUSP12, DYNC1LI1, ESPL1, FBXO5, IDUA, KCNN4, MAD1L1, MAD2L1, MAPK15, MXD1, MXI1, NDC80, NEK6, PCID2, RAD21, RB1, SPDL1, TRIP13, TTK, UBE2C, XRCC3, ZNF207, ZW10]
GO:0010965	regulation of mitotic sister chromatid separation	GO_BiologicalProcess-EBI-UniProt-GOA_17.02.2020_00h00	0.00	0.00	0.00	0.00	[6, 7, 8, 9]	Group244	52.38	44	[ANAPC7, APC, AURKB, BUB1, BUB1B, CCNB1, CDC20, CDC23, CDC27, CDC6, CDK5RAP2, CDK7, CDT1, CENPE, CENPF, CRIP2, DLGAP5, DUSP1, DUSP12, DYNC1LI1, ESPL1, EXOSC7, FBXO5, IDUA, IRF2BPL, KCNN4, MAD1L1, MAD2L1, MXD1, MXI1, NDC80, NEK6, PCID2, PTTG1, RAD21, RB1, SPDL1, TACC3, TRIP13, TTK, UBE2C, XRCC3, ZNF207, ZW10]
R-HSA:1640170	Cell Cycle	REACTOME_Pathways_17.02.2020	0.00	0.00	0.00	0.00	[-1]	Group245	50.47	325	[ABL1, ACTR1A, AJUBA, AKT1, AKT3, ANAPC10, ANAPC16, ANAPC7, ARPP19, ATR, AURKA, AURKB, BABAM1, BANF1, BARD1, BIRC5, BLM, BORA, BRCA1, BRIP1, BTRC, BUB1, BUB1B, CABLES1, CCNA2, CCNB1, CCNB2, CCND1, CCND2, CCNE1, CCNE2, CDC20, CDC23, CDC25B, CDC25C, CDC27, CDC45, CDC6, CDCA5, CDCA8, CDK1, CDK2, CDK4, CDK5RAP2, CDK6, CDK7, CDKN1A, CDKN1B, CDKN1C, CDKN2A, CDKN2B, CDKN2C, CDT1, CENPA, CENPC, CENPE, CE…
R-HSA:2467813	Separation of Sister Chromatids	REACTOME_Pathways_17.02.2020	0.00	0.00	0.00	0.00	[-1]	Group245	55.26	105	[ANAPC10, ANAPC16, ANAPC7, AURKB, BIRC5, BUB1, BUB1B, CDC20, CDC23, CDC27, CDCA5, CDCA8, CENPA, CENPC, CENPE, CENPF, CENPH, CENPI, CENPK, CENPL, CENPM, CENPN, CENPQ, CENPS, CENPT, CENPU, CKAP5, CLASP2, DSN1, DYNC1LI1, ERCC6L, ESPL1, HDAC8, ITGB3BP, KIF18A, KIF2A, KIF2C, KNL1, KNTC1, MAD1L1, MAD2L1, MAPRE1, NDC80, NDE1, NUF2, NUP107, NUP133, NUP43, NUP98, PAFAH1B1, PMF1, PPP1CC, PPP2R1A, PPP2R1B, …
R-HSA:2555396	Mitotic Metaphase and Anaphase	REACTOME_Pathways_17.02.2020	0.00	0.00	0.00	0.00	[-1]	Group245	55.45	112	[ANAPC10, ANAPC16, ANAPC7, AURKB, BANF1, BIRC5, BUB1, BUB1B, CDC20, CDC23, CDC27, CDCA5, CDCA8, CENPA, CENPC, CENPE, CENPF, CENPH, CENPI, CENPK, CENPL, CENPM, CENPN, CENPQ, CENPS, CENPT, CENPU, CKAP5, CLASP2, DSN1, DYNC1LI1, ERCC6L, ESPL1, FBXO5, HDAC8, ITGB3BP, KIF18A, KIF2A, KIF2C, KNL1, KNTC1, LMNA, LMNB1, MAD1L1, MAD2L1, MAPRE1, NDC80, NDE1, NUF2, NUP107, NUP133, NUP43, NUP98, PAFAH1B1, PMF1,…
R-HSA:68877	Mitotic Prometaphase	REACTOME_Pathways_17.02.2020	0.00	0.00	0.00	0.00	[-1]	Group245	53.92	110	[ACTR1A, AURKB, BIRC5, BUB1, BUB1B, CCNB1, CCNB2, CDC20, CDCA5, CDCA8, CDK1, CDK5RAP2, CENPA, CENPC, CENPE, CENPF, CENPH, CENPI, CENPJ, CENPK, CENPL, CENPM, CENPN, CENPQ, CENPS, CENPT, CENPU, CEP192, CEP43, CEP63, CEP70, CEP76, CEP78, CETN2, CKAP5, CLASP2, CSNK1E, DSN1, DYNC1LI1, EML4, ERCC6L, HAUS2, HAUS6, HAUS7, HDAC8, HSP90AA1, ITGB3BP, KIF18A, KIF2A, KIF2C, KNL1, KNTC1, MAD1L1, MAD2L1, MAPRE1…
R-HSA:68882	Mitotic Anaphase	REACTOME_Pathways_17.02.2020	0.00	0.00	0.00	0.00	[-1]	Group245	55.22	111	[ANAPC10, ANAPC16, ANAPC7, AURKB, BANF1, BIRC5, BUB1, BUB1B, CDC20, CDC23, CDC27, CDCA5, CDCA8, CENPA, CENPC, CENPE, CENPF, CENPH, CENPI, CENPK, CENPL, CENPM, CENPN, CENPQ, CENPS, CENPT, CENPU, CKAP5, CLASP2, DSN1, DYNC1LI1, ERCC6L, ESPL1, HDAC8, ITGB3BP, KIF18A, KIF2A, KIF2C, KNL1, KNTC1, LMNA, LMNB1, MAD1L1, MAD2L1, MAPRE1, NDC80, NDE1, NUF2, NUP107, NUP133, NUP43, NUP98, PAFAH1B1, PMF1, PPP1CC…
R-HSA:68886	M Phase	REACTOME_Pathways_17.02.2020	0.00	0.00	0.00	0.00	[-1]	Group245	47.47	188	[ACTR1A, ANAPC10, ANAPC16, ANAPC7, ARPP19, AURKB, BANF1, BIRC5, BUB1, BUB1B, CCNB1, CCNB2, CDC20, CDC23, CDC27, CDCA5, CDCA8, CDK1, CDK5RAP2, CENPA, CENPC, CENPE, CENPF, CENPH, CENPI, CENPJ, CENPK, CENPL, CENPM, CENPN, CENPQ, CENPS, CENPT, CENPU, CEP192, CEP43, CEP63, CEP70, CEP76, CEP78, CETN2, CKAP5, CLASP2, CSNK1E, DSN1, DYNC1LI1, EML4, ENSA, ERCC6L, ESPL1, FBXO5, GOLGA2, H2AC8, H2AJ, H2AX, H2…
R-HSA:69278	Cell Cycle, Mitotic	REACTOME_Pathways_17.02.2020	0.00	0.00	0.00	0.00	[-1]	Group245	52.13	281	[ABL1, ACTR1A, AJUBA, AKT1, AKT3, ANAPC10, ANAPC16, ANAPC7, ARPP19, AURKA, AURKB, BANF1, BIRC5, BORA, BTRC, BUB1, BUB1B, CABLES1, CCNA2, CCNB1, CCNB2, CCND1, CCND2, CCNE1, CCNE2, CDC20, CDC23, CDC25B, CDC25C, CDC27, CDC45, CDC6, CDCA5, CDCA8, CDK1, CDK2, CDK4, CDK5RAP2, CDK6, CDK7, CDKN1A, CDKN1B, CDKN1C, CDKN2A, CDKN2B, CDKN2C, CDT1, CENPA, CENPC, CENPE, CENPF, CENPH, CENPI, CENPJ, CENPK, CENPL,…
GO:0000075	cell cycle checkpoint	GO_BiologicalProcess-EBI-UniProt-GOA_17.02.2020_00h00	0.00	0.00	0.00	0.00	[2, 6]	Group246	48.55	134	[ANTXR1, APC, ARID3A, ATF2, ATR, AURKA, AURKB, BABAM1, BACH1, BAX, BCL2L1, BLM, BRCA1, BRIP1, BTG2, BUB1, BUB1B, CCNB1, CCND1, CDC14B, CDC20, CDC25C, CDC45, CDC6, CDH1, CDK1, CDK2, CDK5RAP3, CDK7, CDKN1A, CDKN1B, CDKN2A, CDKN2B, CDT1, CENPF, CEP63, CHAF1A, CHAF1B, CHEK1, CHFR, CIB1, CLOCK, CNOT11, CNOT7, DCLRE1B, DEPDC1B, DLG1, DNA2, DONSON, DTL, E2F1, E2F4, E2F7, E2F8, EME1, ERCC6, FANCD2, FBXO6…
GO:0007093	mitotic cell cycle checkpoint	GO_BiologicalProcess-EBI-UniProt-GOA_17.02.2020_00h00	0.00	0.00	0.00	0.00	[3, 4, 5, 7]	Group246	47.20	101	[APC, ARID3A, ATF2, AURKA, AURKB, BAX, BCL2L1, BLM, BRCA1, BTG2, BUB1, BUB1B, CCNB1, CCND1, CDC20, CDC25C, CDC6, CDK1, CDK2, CDK5RAP3, CDK7, CDKN1A, CDKN1B, CDKN2A, CDKN2B, CENPF, CHAF1A, CHAF1B, CHEK1, CHFR, CIB1, CNOT11, CNOT7, DCLRE1B, DLG1, DONSON, E2F1, E2F4, E2F7, E2F8, EME1, FANCD2, FOXN3, FOXO4, GDNF, GIGYF2, GTSE1, IDUA, KCNK1, KCNN4, KIF1B, KNTC1, MAD1L1, MAD2L1, MAP3K20, MSH2, MUC1, MX…
GO:0031570	DNA integrity checkpoint	GO_BiologicalProcess-EBI-UniProt-GOA_17.02.2020_00h00	0.00	0.00	0.00	0.00	[3, 7]	Group246	47.17	100	[ANTXR1, APC, ARID3A, ATF2, ATR, AURKA, BABAM1, BACH1, BAX, BLM, BRCA1, BRIP1, BTG2, CCNB1, CCND1, CDC14B, CDC25C, CDC45, CDC6, CDH1, CDK1, CDK2, CDK5RAP3, CDKN1A, CDKN1B, CDKN2A, CDT1, CEP63, CHAF1A, CHAF1B, CHEK1, CIB1, CLOCK, CNOT11, CNOT7, DEPDC1B, DNA2, DONSON, DTL, E2F1, E2F4, E2F7, E2F8, EME1, ERCC6, FANCD2, FBXO6, FOXN3, FOXO4, GDNF, GIGYF2, GTSE1, H2AX, HINFP, HNRNPK, JAG1, KCNK1, MAP3K2…
GO:0000077	DNA damage checkpoint	GO_BiologicalProcess-EBI-UniProt-GOA_17.02.2020_00h00	0.00	0.00	0.00	0.00	[4, 5, 8]	Group246	46.15	90	[ANTXR1, APC, ARID3A, ATF2, ATR, AURKA, BABAM1, BACH1, BAX, BLM, BRCA1, BRIP1, BTG2, CCNB1, CCND1, CDC14B, CDC25C, CDH1, CDK1, CDK2, CDK5RAP3, CDKN1A, CDKN1B, CDKN2A, CEP63, CHAF1A, CHAF1B, CHEK1, CIB1, CLOCK, CNOT11, CNOT7, DEPDC1B, DONSON, DTL, E2F1, E2F4, E2F7, E2F8, EME1, ERCC6, FANCD2, FBXO6, FOXN3, FOXO4, GDNF, GIGYF2, GTSE1, H2AX, HINFP, HNRNPK, JAG1, KCNK1, MAP3K20, MAPK14, MSH2, MUC1, NM…
GO:0044774	mitotic DNA integrity checkpoint	GO_BiologicalProcess-EBI-UniProt-GOA_17.02.2020_00h00	0.00	0.00	0.00	0.00	[4, 5, 6, 8]	Group246	44.30	66	[APC, ARID3A, ATF2, AURKA, BAX, BLM, BTG2, CCNB1, CCND1, CDC25C, CDC6, CDK1, CDK2, CDK5RAP3, CDKN1A, CDKN1B, CDKN2A, CHAF1A, CHAF1B, CIB1, CNOT11, CNOT7, DONSON, E2F1, E2F4, E2F7, E2F8, EME1, FANCD2, FOXN3, FOXO4, GDNF, GIGYF2, GTSE1, KCNK1, MSH2, MUC1, NME1, NOP53, ORC1, PCNA, PCSK1, PLAGL1, PLK2, POLR1B, PRKDC, PRMT1, RAD17, RFWD3, RNF13, RPA2, RPS27L, SLC12A9, SOX4, STK16, SUMO1, TAOK3, TFDP1,…
GO:0044773	mitotic DNA damage checkpoint	GO_BiologicalProcess-EBI-UniProt-GOA_17.02.2020_00h00	0.00	0.00	0.00	0.00	[5, 6, 7, 9]	Group246	43.48	60	[APC, ARID3A, ATF2, AURKA, BAX, BLM, BTG2, CCNB1, CCND1, CDC25C, CDK1, CDK2, CDK5RAP3, CDKN1A, CDKN1B, CDKN2A, CHAF1A, CHAF1B, CIB1, CNOT11, CNOT7, DONSON, E2F1, E2F4, E2F7, E2F8, EME1, FANCD2, FOXN3, FOXO4, GDNF, GIGYF2, GTSE1, KCNK1, MSH2, MUC1, NME1, NOP53, PCNA, PCSK1, PLAGL1, PLK2, POLR1B, PRKDC, PRMT1, RFWD3, RNF13, RPA2, RPS27L, SLC12A9, SOX4, STK16, SUMO1, TAOK3, TFDP1, TFDP2, TOPBP1, TP5…
GO:0031571	mitotic G1 DNA damage checkpoint	GO_BiologicalProcess-EBI-UniProt-GOA_17.02.2020_00h00	0.00	0.00	0.00	0.00	[5, 6, 7, 8, 9, 10, 11]	Group246	46.15	42	[APC, ARID3A, AURKA, BAX, BTG2, CCNB1, CCND1, CDC25C, CDK1, CDK2, CDKN1A, CDKN1B, CDKN2A, CHAF1A, CHAF1B, CIB1, CNOT11, CNOT7, E2F1, E2F4, E2F7, E2F8, GIGYF2, GTSE1, MUC1, PCNA, PCSK1, PLAGL1, PLK2, POLR1B, PRKDC, PRMT1, RFWD3, RNF13, RPA2, RPS27L, SLC12A9, SOX4, SUMO1, TFDP1, TFDP2, TP53]
GO:0061326	renal tubule development	GO_BiologicalProcess-EBI-UniProt-GOA_17.02.2020_00h00	0.00	0.00	0.00	0.00	[4, 5, 6, 7]	Group247	42.86	42	[AQP11, BCL2, BMP2, BMP4, COL4A1, CTNNB1, CTNNBIP1, DCHS1, DLG1, FAT4, FGF2, FMN1, GDNF, GLI3, GZF1, HOXD11, JAG1, KLHL3, LAMA5, LZTS2, MEF2C, MYC, NOG, NOTCH2, OSR1, PAX2, PBX1, PKD1, PKD2, PRKD2, PTCH1, SALL1, SHH, SIX1, SMAD4, SOAT1, SOX8, SOX9, STAT1, TCF21, WNT11, WNT7B]
GO:0072006	nephron development	GO_BiologicalProcess-EBI-UniProt-GOA_17.02.2020_00h00	0.00	0.00	0.00	0.00	[3, 5, 6, 7, 8]	Group247	40.76	64	[ABI2, ACTA2, ANGPT1, AQP11, ARL6IP1, BASP1, BCL2, BIRC3, BMP2, BMP4, CTNNB1, CTNNBIP1, DAB2IP, DCHS1, DLG1, FAT4, FGF2, FMN1, GDNF, GLI3, GZF1, HOXD11, IQGAP1, JAG1, KIRREL3, KLHL3, LAMA5, LAMB2, LAMC1, LZTS2, MAGI2, MEF2C, MYC, NOG, NOTCH2, NOTCH3, NUP107, NUP133, OSR1, PAX2, PBX1, PDCD6IP, PKD1, PKD2, PODXL, PRKD2, PTCH1, PTPRU, SALL1, SEC61A1, SHH, SIX1, SMAD4, SOAT1, SOX8, SOX9, SULF1, SULF2…
GO:0001823	mesonephros development	GO_BiologicalProcess-EBI-UniProt-GOA_17.02.2020_00h00	0.00	0.00	0.00	0.00	[5, 6, 7, 8]	Group247	44.26	54	[ARG2, ATR, BCL2, BDNF, BMP2, BMP4, BMPER, CAT, CRLF1, CTNNB1, CTNNBIP1, DCHS1, DLG1, EPCAM, FAT4, FGF2, FGFR1, FMN1, GDF11, GDNF, GLI3, GZF1, HOXD11, INHBA, LAMA5, LZTS2, MYC, NOG, OSR1, PAX2, PBX1, PKD1, PKD2, PRKD2, PTCH1, SALL1, SDC1, SDC4, SFRP1, SHH, SIX1, SLIT2, SMAD1, SMAD2, SMAD3, SMAD4, SMAD5, SMAD6, SMAD7, SOX9, TCF21, TGFB1, WNT11, ZBTB16]
GO:0072073	kidney epithelium development	GO_BiologicalProcess-EBI-UniProt-GOA_17.02.2020_00h00	0.00	0.00	0.00	0.00	[5, 6, 7, 8]	Group247	43.33	78	[ABI2, AQP11, ARG2, ARL6IP1, ATR, BASP1, BCL2, BDNF, BIRC3, BMP2, BMP4, BMPER, CAT, CRLF1, CTNNB1, CTNNBIP1, DAB2IP, DCHS1, DLG1, EFNB2, EPCAM, EPHA4, FAT4, FGF2, FGFR1, FMN1, GDF11, GDNF, GLI3, GZF1, HOXD11, INHBA, IQGAP1, JAG1, KANK2, KLHL3, LAMA5, LAMB2, LAMC1, LZTS2, MAGI2, MEF2C, MYC, NOG, NOTCH2, OSR1, PAX2, PBX1, PDCD6IP, PKD1, PKD2, PODXL, PRKD2, PTCH1, PTPRU, SALL1, SDC1, SDC4, SFRP1, SH…
GO:0072009	nephron epithelium development	GO_BiologicalProcess-EBI-UniProt-GOA_17.02.2020_00h00	0.00	0.00	0.00	0.00	[4, 6, 7, 8, 9]	Group247	42.40	53	[ABI2, AQP11, ARL6IP1, BASP1, BCL2, BIRC3, BMP2, BMP4, CTNNB1, CTNNBIP1, DAB2IP, DCHS1, DLG1, FAT4, FGF2, FMN1, GDNF, GLI3, GZF1, HOXD11, IQGAP1, JAG1, KLHL3, LAMA5, LAMB2, LAMC1, LZTS2, MAGI2, MEF2C, MYC, NOG, NOTCH2, OSR1, PAX2, PBX1, PDCD6IP, PKD1, PKD2, PODXL, PRKD2, PTCH1, PTPRU, SALL1, SHH, SIX1, SMAD4, SOAT1, SOX8, SOX9, TCF21, WDR1, WNT11, WNT7B]
GO:0072164	mesonephric tubule development	GO_BiologicalProcess-EBI-UniProt-GOA_17.02.2020_00h00	0.00	0.00	0.00	0.00	[4, 5, 7, 8, 9, 10]	Group247	45.30	53	[ARG2, ATR, BCL2, BDNF, BMP2, BMP4, BMPER, CAT, CRLF1, CTNNB1, CTNNBIP1, DCHS1, DLG1, EPCAM, FAT4, FGF2, FGFR1, FMN1, GDF11, GDNF, GLI3, GZF1, HOXD11, INHBA, LAMA5, LZTS2, MYC, NOG, OSR1, PAX2, PBX1, PKD1, PKD2, PRKD2, PTCH1, SALL1, SDC1, SDC4, SFRP1, SHH, SIX1, SLIT2, SMAD1, SMAD2, SMAD3, SMAD4, SMAD5, SMAD6, SMAD7, SOX9, TCF21, TGFB1, WNT11]
GO:0072080	nephron tubule development	GO_BiologicalProcess-EBI-UniProt-GOA_17.02.2020_00h00	0.00	0.00	0.00	0.00	[5, 6, 7, 8, 9, 10]	Group247	42.55	40	[AQP11, BCL2, BMP2, BMP4, CTNNB1, CTNNBIP1, DCHS1, DLG1, FAT4, FGF2, FMN1, GDNF, GLI3, GZF1, HOXD11, JAG1, KLHL3, LAMA5, LZTS2, MEF2C, MYC, NOG, NOTCH2, OSR1, PAX2, PBX1, PKD1, PKD2, PRKD2, PTCH1, SALL1, SHH, SIX1, SMAD4, SOAT1, SOX8, SOX9, TCF21, WNT11, WNT7B]
R-HSA:3858494	Beta-catenin independent WNT signaling	REACTOME_Pathways_17.02.2020	0.00	0.00	0.00	0.00	[-1]	Group248	42.47	62	[AP2M1, CALM1, CALM2, CLTA, CLTC, CTNNB1, DAAM1, DVL3, FZD1, FZD4, FZD5, FZD6, GNB4, GNG12, ITPR1, KRAS, MAP3K7, MOV10, NFATC1, PDE6B, PLCB1, PPP3CB, PPP3R1, PRKCG, PRKG1, PRKG2, PSMA1, PSMA2, PSMA3, PSMA4, PSMA5, PSMB1, PSMB2, PSMB3, PSMB5, PSMB6, PSMB7, PSMB8, PSMC2, PSMC3, PSMC4, PSMC5, PSMD1, PSMD11, PSMD12, PSMD13, PSMD2, PSMD3, PSMD5, PSMD6, PSMD7, PSMD9, PSME1, PSME4, RAC2, ROR1, RYK, TCF7…
R-HSA:4086400	PCP/CE pathway	REACTOME_Pathways_17.02.2020	0.00	0.00	0.00	0.00	[-1]	Group248	46.74	43	[AP2M1, CLTA, CLTC, DAAM1, DVL3, FZD1, FZD4, FZD5, FZD6, PRKCG, PSMA1, PSMA2, PSMA3, PSMA4, PSMA5, PSMB1, PSMB2, PSMB3, PSMB5, PSMB6, PSMB7, PSMB8, PSMC2, PSMC3, PSMC4, PSMC5, PSMD1, PSMD11, PSMD12, PSMD13, PSMD2, PSMD3, PSMD5, PSMD6, PSMD7, PSMD9, PSME1, PSME4, RAC2, ROR1, RYK, WNT11, WNT5A]
GO:1905330	regulation of morphogenesis of an epithelium	GO_BiologicalProcess-EBI-UniProt-GOA_17.02.2020_00h00	0.00	0.00	0.00	0.00	[5]	Group248	48.00	108	[ABI2, ABL1, AP2M1, AR, ARL6IP1, ATR, BIRC3, BMP4, CAV3, CDC42, CELSR1, CELSR2, CLASP2, CLTC, CTNNB1, DAAM1, DAB2IP, DACT1, DKK1, DVL3, ESR1, ETV5, FGF7, FGFR1, FOXP1, FZD1, FZD4, FZD5, FZD6, GDNF, GJA1, GPC4, GPC6, HGF, HOXB7, IL6, INHBA, LIF, MAGI2, MDK, MLF2, MLLT3, MTOR, NOG, NPHP3, NTN4, PAX2, PDCD6IP, PDGFA, PHLDB2, PLEKHA4, PRICKLE2, PSMA1, PSMA2, PSMA3, PSMA4, PSMA5, PSMB1, PSMB2, PSMB3, …
GO:2000027	regulation of animal organ morphogenesis	GO_BiologicalProcess-EBI-UniProt-GOA_17.02.2020_00h00	0.00	0.00	0.00	0.00	[5]	Group248	42.99	138	[ABI2, ABL1, ACVR1, AP2M1, AR, ARL6IP1, ATR, BASP1, BAX, BCL2, BDNF, BIRC3, BMP2, BMP4, CAV3, CDC42, CELSR1, CELSR2, CLTC, CSF1, CTNNB1, DAAM1, DAB2IP, DACT1, DKK1, DMTF1, DVL3, EDN1, ENG, ESR1, ETV5, FBXW7, FGF7, FGFR1, FOXP2, FRS2, FZD1, FZD4, FZD5, FZD6, GDNF, GPC4, GPC6, HAND2, HGF, HOXB7, HOXC11, IL6, INHBA, JAG1, LIF, LONP1, MAGI2, MBD4, MDK, MED1, MEIS2, MLF2, MLLT3, MPP1, MYC, NOG, NPHP3,…
GO:0090175	regulation of establishment of planar polarity	GO_BiologicalProcess-EBI-UniProt-GOA_17.02.2020_00h00	0.00	0.00	0.00	0.00	[6]	Group248	47.86	67	[ABI2, ABL1, AP2M1, ARL6IP1, ATR, BIRC3, CDC42, CELSR1, CELSR2, CLTC, DAAM1, DAB2IP, DACT1, DKK1, DVL3, FZD1, FZD4, FZD5, FZD6, GPC4, GPC6, INHBA, MAGI2, MLLT3, NPHP3, PDCD6IP, PLEKHA4, PRICKLE2, PSMA1, PSMA2, PSMA3, PSMA4, PSMA5, PSMB1, PSMB2, PSMB3, PSMB5, PSMB6, PSMB7, PSMB8, PSMC2, PSMC3, PSMC4, PSMC5, PSMD1, PSMD11, PSMD12, PSMD13, PSMD2, PSMD3, PSMD5, PSMD6, PSMD7, PSMD9, PSME1, PSME4, PTK7…
GO:0035567	non-canonical Wnt signaling pathway	GO_BiologicalProcess-EBI-UniProt-GOA_17.02.2020_00h00	0.00	0.00	0.00	0.00	[5, 6, 7, 8]	Group248	44.85	74	[ABI2, AP2M1, ARL6IP1, ATR, BIRC3, CALM1, CALM2, CDC42, CELSR1, CELSR2, CLTC, CTNNB1, DAAM1, DAB2IP, DVL3, FZD1, FZD4, FZD5, FZD6, GPC4, GPC6, INHBA, MAGI2, MAP3K7, MOV10, NFATC1, PDCD6IP, PDE6B, PLCB1, PPP3CB, PPP3R1, PRICKLE2, PSMA1, PSMA2, PSMA3, PSMA4, PSMA5, PSMB1, PSMB2, PSMB3, PSMB5, PSMB6, PSMB7, PSMB8, PSMC2, PSMC3, PSMC4, PSMC5, PSMD1, PSMD11, PSMD12, PSMD13, PSMD2, PSMD3, PSMD5, PSMD6,…
GO:0060071	Wnt signaling pathway, planar cell polarity pathway	GO_BiologicalProcess-EBI-UniProt-GOA_17.02.2020_00h00	0.00	0.00	0.00	0.00	[6, 7, 8, 9]	Group248	50.00	61	[ABI2, AP2M1, ARL6IP1, ATR, BIRC3, CDC42, CELSR1, CELSR2, CLTC, DAAM1, DAB2IP, DVL3, FZD1, FZD4, FZD5, FZD6, GPC4, GPC6, INHBA, MAGI2, PDCD6IP, PRICKLE2, PSMA1, PSMA2, PSMA3, PSMA4, PSMA5, PSMB1, PSMB2, PSMB3, PSMB5, PSMB6, PSMB7, PSMB8, PSMC2, PSMC3, PSMC4, PSMC5, PSMD1, PSMD11, PSMD12, PSMD13, PSMD2, PSMD3, PSMD5, PSMD6, PSMD7, PSMD9, PSME1, PSME4, PTK7, RNASE1, ROR1, RORA, RYK, SFRP1, SFRP2, V…
R-HSA:2565942	Regulation of PLK1 Activity at G2/M Transition	REACTOME_Pathways_17.02.2020	0.00	0.00	0.00	0.00	[-1]	Group249	48.86	43	[ACTR1A, AJUBA, AURKA, BORA, BTRC, CCNB1, CCNB2, CDK1, CDK5RAP2, CENPJ, CEP192, CEP43, CEP63, CEP70, CEP76, CEP78, CETN2, CKAP5, CSNK1E, HAUS2, HAUS6, HAUS7, HSP90AA1, MAPRE1, NDE1, NEDD1, NEK2, ODF2, OFD1, PAFAH1B1, PLK4, PPP1CB, PPP1R12A, PPP2R1A, PRKAR2B, SDCCAG8, TUBA1A, TUBA4A, TUBB, TUBB4B, TUBG1, YWHAE, YWHAG]
R-HSA:380316	Association of NuMA with microtubules	REACTOME_Reactions_17.02.2020	0.00	0.00	0.00	0.00	[-1]	Group249	42.55	40	[ACTR1A, CDK1, CDK5RAP2, CENPJ, CEP192, CEP43, CEP63, CEP70, CEP76, CEP78, CETN2, CKAP5, CSNK1E, HAUS2, HAUS6, HAUS7, HSP90AA1, MAPRE1, MZT1, NDE1, NEDD1, NEK2, NUMA1, ODF2, OFD1, PAFAH1B1, PLK4, PPP2R1A, PRKAR2B, SDCCAG8, TUBA1A, TUBA4A, TUBB, TUBB4B, TUBG1, TUBGCP2, TUBGCP3, TUBGCP4, YWHAE, YWHAG]
R-HSA:380320	Recruitment of NuMA to mitotic centrosomes	REACTOME_Pathways_17.02.2020	0.00	0.00	0.00	0.00	[-1]	Group249	42.55	40	[ACTR1A, CDK1, CDK5RAP2, CENPJ, CEP192, CEP43, CEP63, CEP70, CEP76, CEP78, CETN2, CKAP5, CSNK1E, HAUS2, HAUS6, HAUS7, HSP90AA1, MAPRE1, MZT1, NDE1, NEDD1, NEK2, NUMA1, ODF2, OFD1, PAFAH1B1, PLK4, PPP2R1A, PRKAR2B, SDCCAG8, TUBA1A, TUBA4A, TUBB, TUBB4B, TUBG1, TUBGCP2, TUBGCP3, TUBGCP4, YWHAE, YWHAG]
R-HSA:380508	Translocation of NuMA to the centrosomes	REACTOME_Reactions_17.02.2020	0.00	0.00	0.00	0.00	[-1]	Group249	49.38	40	[ACTR1A, CDK1, CDK5RAP2, CENPJ, CEP192, CEP43, CEP63, CEP70, CEP76, CEP78, CETN2, CKAP5, CSNK1E, HAUS2, HAUS6, HAUS7, HSP90AA1, MAPRE1, MZT1, NDE1, NEDD1, NEK2, NUMA1, ODF2, OFD1, PAFAH1B1, PLK4, PPP2R1A, PRKAR2B, SDCCAG8, TUBA1A, TUBA4A, TUBB, TUBB4B, TUBG1, TUBGCP2, TUBGCP3, TUBGCP4, YWHAE, YWHAG]
R-HSA:5617816	RAB3IP stimulates nucleotide exchange on RAB8A	REACTOME_Reactions_17.02.2020	0.00	0.00	0.00	0.00	[-1]	Group249	44.21	42	[ACTR1A, CDK1, CDK5RAP2, CENPJ, CEP192, CEP43, CEP63, CEP70, CEP76, CEP78, CEP83, CEP89, CETN2, CKAP5, CSNK1E, HAUS2, HAUS6, HAUS7, HSP90AA1, MAPRE1, MARK4, NDE1, NEDD1, NEK2, NPHP4, ODF2, OFD1, PAFAH1B1, PLK4, PPP2R1A, PRKAR2B, SCLT1, SDCCAG8, TCTN1, TCTN2, TUBA1A, TUBA4A, TUBB, TUBB4B, TUBG1, YWHAE, YWHAG]
R-HSA:5620912	Anchoring of the basal body to the plasma membrane	REACTOME_Pathways_17.02.2020	0.00	0.00	0.00	0.00	[-1]	Group249	43.88	43	[ACTR1A, CDK1, CDK5RAP2, CENPJ, CEP192, CEP43, CEP63, CEP70, CEP76, CEP78, CEP83, CEP89, CETN2, CKAP5, CSNK1E, HAUS2, HAUS6, HAUS7, HSP90AA1, MAPRE1, MARK4, NDE1, NEDD1, NEK2, NPHP4, ODF2, OFD1, PAFAH1B1, PLK4, PPP2R1A, PRKAR2B, SCLT1, SDCCAG8, SEPTIN2, TCTN1, TCTN2, TUBA1A, TUBA4A, TUBB, TUBB4B, TUBG1, YWHAE, YWHAG]
R-HSA:5626681	Recruitment of transition zone proteins	REACTOME_Reactions_17.02.2020	0.00	0.00	0.00	0.00	[-1]	Group249	46.24	43	[ACTR1A, CDK1, CDK5RAP2, CENPJ, CEP192, CEP43, CEP63, CEP70, CEP76, CEP78, CEP83, CEP89, CETN2, CKAP5, CSNK1E, HAUS2, HAUS6, HAUS7, HSP90AA1, MAPRE1, MARK4, NDE1, NEDD1, NEK2, NPHP4, ODF2, OFD1, PAFAH1B1, PLK4, PPP2R1A, PRKAR2B, SCLT1, SDCCAG8, SEPTIN2, TCTN1, TCTN2, TUBA1A, TUBA4A, TUBB, TUBB4B, TUBG1, YWHAE, YWHAG]
R-HSA:5638009	CEP164 recruits RAB3IP-carrying Golgi-derived vesicles to the basal body	REACTOME_Reactions_17.02.2020	0.00	0.00	0.00	0.00	[-1]	Group249	44.68	42	[ACTR1A, CDK1, CDK5RAP2, CENPJ, CEP192, CEP43, CEP63, CEP70, CEP76, CEP78, CEP83, CEP89, CETN2, CKAP5, CSNK1E, HAUS2, HAUS6, HAUS7, HSP90AA1, MAPRE1, MARK4, NDE1, NEDD1, NEK2, NPHP4, ODF2, OFD1, PAFAH1B1, PLK4, PPP2R1A, PRKAR2B, SCLT1, SDCCAG8, TCTN1, TCTN2, TUBA1A, TUBA4A, TUBB, TUBB4B, TUBG1, YWHAE, YWHAG]
GO:0006403	RNA localization	GO_BiologicalProcess-EBI-UniProt-GOA_17.02.2020_00h00	0.00	0.00	0.00	0.00	[3]	Group250	41.56	128	[ABCE1, ACVR1, ALKBH5, ANTXR1, ATR, ATXN2, CCT2, CEP43, CETN2, CKAP5, CPSF1, CPSF2, CPSF3, CPSF4, DCHS1, DDX19A, DDX39A, DHX38, DHX9, DKC1, EIF3A, EIF4A3, EIF4G1, EIF5A, EIF5A2, EIF6, EXOSC2, FERMT2, FMR1, FMR1-IT1, FYTTD1, GLE1, HARS1, HHEX, HNRNPA1, HNRNPA2B1, HNRNPU, IGF2BP1, IGF2BP2, IGF2BP3, IGFBP7, IMMP2L, KHSRP, KLF6, KTN1, LRPPRC, LTV1, LY6E, MAZ, MEX3D, MTUS1, MVP, NCBP1, NCBP3, NDC1, NO…
GO:0071166	ribonucleoprotein complex localization	GO_BiologicalProcess-EBI-UniProt-GOA_17.02.2020_00h00	0.00	0.00	0.00	0.00	[3]	Group250	40.83	69	[ABCE1, ACVR1, ALKBH5, CEP43, CPSF1, CPSF2, CPSF3, CPSF4, DDX19A, DDX39A, DHX38, EIF3A, EIF4A3, EIF4G1, EIF5A, EIF6, FYTTD1, GLE1, HARS1, HHEX, HNRNPA2B1, KTN1, LTV1, MTUS1, NCBP1, NDC1, NOL6, NPM1, NUP107, NUP133, NUP153, NUP188, NUP205, NUP214, NUP35, NUP42, NUP43, NUP58, NUP93, NUP98, NXF1, PBK, PCID2, POLDIP3, POLR2D, PRPF31, RAE1, RBM15B, RBM39, RRAGA, RRS1, SDAD1, SEC13, SEH1L, SMG6, SRSF1,…
GO:0051236	establishment of RNA localization	GO_BiologicalProcess-EBI-UniProt-GOA_17.02.2020_00h00	0.00	0.00	0.00	0.00	[3, 4]	Group250	40.21	113	[ABCE1, ACVR1, ALKBH5, ANTXR1, ATR, ATXN2, CEP43, CETN2, CKAP5, CPSF1, CPSF2, CPSF3, CPSF4, DDX19A, DDX39A, DHX38, DHX9, EIF3A, EIF4A3, EIF4G1, EIF5A, EIF5A2, EIF6, FERMT2, FMR1, FMR1-IT1, FYTTD1, GLE1, HARS1, HHEX, HNRNPA1, HNRNPA2B1, HNRNPU, IGF2BP1, IGF2BP2, IGF2BP3, IGFBP7, IMMP2L, KHSRP, KTN1, LRPPRC, LTV1, LY6E, MAZ, MTUS1, MVP, NCBP1, NCBP3, NDC1, NOL6, NPM1, NUP107, NUP133, NUP153, NUP188…
GO:0051169	nuclear transport	GO_BiologicalProcess-EBI-UniProt-GOA_17.02.2020_00h00	0.00	0.00	0.00	0.00	[4, 5]	Group250	41.64	147	[ABCE1, ACVR1, AKAP13, AKT1, ALKBH5, ANKRD54, APPL1, APPL2, ARNTL, ATXN1, BACH2, BANF1, BCAR1, BTBD1, CAMK1, CBLB, CCHCR1, CCRL2, CDK5, CDKN1A, CEP43, CHORDC1, CPSF1, CPSF2, CPSF3, CPSF4, CRY2, CSE1L, DDX19A, DDX20, DDX39A, DHX38, DUSP16, EGR2, EIF3A, EIF4A3, EIF4G1, EIF5A, EIF6, ELAVL1, FAM53A, FYTTD1, GEMIN5, GLE1, HARS1, HEATR3, HHEX, HNRNPA1, HNRNPA2B1, HSPA9, HTATIP2, IPO11, IPO4, IPO5, IPO7…
GO:0050658	RNA transport	GO_BiologicalProcess-EBI-UniProt-GOA_17.02.2020_00h00	0.00	0.00	0.00	0.00	[4, 5, 7]	Group250	40.00	110	[ABCE1, ACVR1, ALKBH5, ATXN2, CEP43, CETN2, CKAP5, CPSF1, CPSF2, CPSF3, CPSF4, DDX19A, DDX39A, DHX38, DHX9, EIF3A, EIF4A3, EIF4G1, EIF5A, EIF5A2, EIF6, FERMT2, FMR1, FMR1-IT1, FYTTD1, GLE1, HARS1, HHEX, HNRNPA1, HNRNPA2B1, HNRNPU, IGF2BP1, IGF2BP2, IGF2BP3, IGFBP7, IMMP2L, KHSRP, KTN1, LRPPRC, LTV1, LY6E, MAZ, MTUS1, MVP, NCBP1, NCBP3, NDC1, NOL6, NPM1, NUP107, NUP133, NUP153, NUP188, NUP205, NUP…
GO:0006913	nucleocytoplasmic transport	GO_BiologicalProcess-EBI-UniProt-GOA_17.02.2020_00h00	0.00	0.00	0.00	0.00	[5, 6]	Group250	41.55	145	[ABCE1, ACVR1, AKAP13, AKT1, ALKBH5, ANKRD54, APPL1, APPL2, ARNTL, ATXN1, BACH2, BCAR1, BTBD1, CAMK1, CBLB, CCHCR1, CCRL2, CDK5, CDKN1A, CEP43, CHORDC1, CPSF1, CPSF2, CPSF3, CPSF4, CRY2, CSE1L, DDX19A, DDX20, DDX39A, DHX38, DUSP16, EGR2, EIF3A, EIF4A3, EIF4G1, EIF5A, EIF6, ELAVL1, FAM53A, FYTTD1, GEMIN5, GLE1, HARS1, HEATR3, HHEX, HNRNPA1, HNRNPA2B1, HSPA9, HTATIP2, IPO11, IPO4, IPO5, IPO7, IPO8,…
GO:0006405	RNA export from nucleus	GO_BiologicalProcess-EBI-UniProt-GOA_17.02.2020_00h00	0.00	0.00	0.00	0.00	[5, 6, 7, 8]	Group250	40.57	71	[ABCE1, ACVR1, ALKBH5, CEP43, CPSF1, CPSF2, CPSF3, CPSF4, DDX19A, DDX39A, DHX38, EIF3A, EIF4A3, EIF4G1, EIF5A, EIF6, FYTTD1, GLE1, HARS1, HHEX, HNRNPA1, HNRNPA2B1, KTN1, LTV1, MTUS1, NCBP1, NDC1, NOL6, NPM1, NUP107, NUP133, NUP153, NUP188, NUP205, NUP214, NUP35, NUP42, NUP43, NUP58, NUP93, NUP98, NXF1, PBK, PCID2, PHAX, POLDIP3, POLR2D, RAE1, RBM15B, RBM39, RRAGA, RRS1, SDAD1, SEC13, SEH1L, SMG6,…
GO:0051168	nuclear export	GO_BiologicalProcess-EBI-UniProt-GOA_17.02.2020_00h00	0.00	0.00	0.00	0.00	[6, 7]	Group250	42.13	91	[ABCE1, ACVR1, AKAP13, ALKBH5, ATXN1, BCAR1, CCHCR1, CCRL2, CEP43, CHORDC1, CPSF1, CPSF2, CPSF3, CPSF4, CSE1L, DDX19A, DDX39A, DHX38, DUSP16, EGR2, EIF3A, EIF4A3, EIF4G1, EIF5A, EIF6, FYTTD1, GLE1, HARS1, HHEX, HNRNPA1, HNRNPA2B1, HSPA9, KTN1, LSG1, LTV1, LZTS2, MALT1, MAP3K20, MTUS1, NCBP1, NDC1, NOL6, NPM1, NUP107, NUP133, NUP153, NUP188, NUP205, NUP214, NUP35, NUP42, NUP43, NUP58, NUP93, NUP98…
GO:0006611	protein export from nucleus	GO_BiologicalProcess-EBI-UniProt-GOA_17.02.2020_00h00	0.00	0.00	0.00	0.00	[5, 6, 7, 8, 9]	Group250	41.92	83	[ABCE1, ACVR1, ALKBH5, BCAR1, CCHCR1, CCRL2, CEP43, CHORDC1, CPSF1, CPSF2, CPSF3, CPSF4, CSE1L, DDX19A, DDX39A, DHX38, DUSP16, EGR2, EIF3A, EIF4A3, EIF4G1, EIF5A, EIF6, FYTTD1, GLE1, HARS1, HHEX, HNRNPA2B1, HSPA9, KTN1, LTV1, MTUS1, NCBP1, NDC1, NOL6, NPM1, NUP107, NUP133, NUP153, NUP188, NUP205, NUP214, NUP35, NUP42, NUP43, NUP58, NUP93, NUP98, NXF1, PBK, PCID2, PKD1, POLDIP3, POLR2D, RAE1, RANB…
R-HSA:166058	MyD88:MAL(TIRAP) cascade initiated on plasma membrane	REACTOME_Pathways_17.02.2020	0.00	0.00	0.00	0.00	[-1]	Group251	43.30	42	[ATF2, BTRC, CHUK, CREB1, DUSP4, DUSP6, ECSIT, ELK1, FOS, HMGB1, IKBKB, IRAK1, IRAK4, LY96, MAP2K3, MAP2K4, MAP3K1, MAP3K7, MAPK1, MAPK11, MAPK14, MAPK3, MAPK7, MEF2C, NFKB1, NFKBIA, NKIRAS1, NKIRAS2, NOD1, PELI1, PELI3, PPP2R1A, PPP2R1B, PPP2R5D, RELA, RPS6KA1, SAA1, SIGIRR, SOCS1, TAB1, TAB2, UBE2N]
R-HSA:166166	MyD88-independent TLR4 cascade	REACTOME_Pathways_17.02.2020	0.00	0.00	0.00	0.00	[-1]	Group251	45.45	45	[ATF2, BIRC3, BTRC, CASP8, CHUK, CREB1, DUSP4, DUSP6, ELK1, FADD, FOS, HMGB1, IKBKB, IKBKE, IRAK1, IRF3, IRF7, LY96, MAP2K3, MAP2K4, MAP3K7, MAPK1, MAPK11, MAPK14, MAPK3, MAPK7, MEF2C, NFKB1, NFKBIA, NKIRAS1, NKIRAS2, NOD1, PPP2R1A, PPP2R1B, PPP2R5D, PTPN11, RELA, RPS6KA1, SAA1, SARM1, TAB1, TAB2, TRAF3, UBE2D3, UBE2N]
R-HSA:168138	Toll Like Receptor 9 (TLR9) Cascade	REACTOME_Pathways_17.02.2020	0.00	0.00	0.00	0.00	[-1]	Group251	44.33	43	[ATF2, BTRC, CHUK, CREB1, DUSP4, DUSP6, ECSIT, ELK1, FOS, HMGB1, IKBKB, IRAK1, IRAK4, IRF7, LY96, MAP2K3, MAP2K4, MAP3K1, MAP3K7, MAPK1, MAPK11, MAPK14, MAPK3, MAPK7, MEF2C, NFKB1, NFKBIA, NKIRAS1, NKIRAS2, NOD1, PELI1, PELI3, PIK3C3, PIK3R4, PPP2R1A, PPP2R1B, PPP2R5D, RELA, RPS6KA1, SAA1, TAB1, TAB2, UBE2N]
R-HSA:168164	Toll Like Receptor 3 (TLR3) Cascade	REACTOME_Pathways_17.02.2020	0.00	0.00	0.00	0.00	[-1]	Group251	45.74	43	[ATF2, BIRC3, BTRC, CASP8, CHUK, CREB1, DUSP4, DUSP6, ELK1, FADD, FOS, HMGB1, IKBKB, IKBKE, IRAK1, IRF3, IRF7, MAP2K3, MAP2K4, MAP3K7, MAPK1, MAPK11, MAPK14, MAPK3, MAPK7, MEF2C, NFKB1, NFKBIA, NKIRAS1, NKIRAS2, NOD1, PPP2R1A, PPP2R1B, PPP2R5D, RELA, RPS6KA1, SAA1, SARM1, TAB1, TAB2, TRAF3, UBE2D3, UBE2N]
R-HSA:168179	Toll Like Receptor TLR1:TLR2 Cascade	REACTOME_Pathways_17.02.2020	0.00	0.00	0.00	0.00	[-1]	Group251	42.00	42	[ATF2, BTRC, CHUK, CREB1, DUSP4, DUSP6, ECSIT, ELK1, FOS, HMGB1, IKBKB, IRAK1, IRAK4, LY96, MAP2K3, MAP2K4, MAP3K1, MAP3K7, MAPK1, MAPK11, MAPK14, MAPK3, MAPK7, MEF2C, NFKB1, NFKBIA, NKIRAS1, NKIRAS2, NOD1, PELI1, PELI3, PPP2R1A, PPP2R1B, PPP2R5D, RELA, RPS6KA1, SAA1, SIGIRR, SOCS1, TAB1, TAB2, UBE2N]
R-HSA:168181	Toll Like Receptor 7/8 (TLR7/8) Cascade	REACTOME_Pathways_17.02.2020	0.00	0.00	0.00	0.00	[-1]	Group251	44.09	41	[ATF2, BTRC, CHUK, CREB1, DUSP4, DUSP6, ECSIT, ELK1, FOS, HMGB1, IKBKB, IRAK1, IRAK4, IRF7, LY96, MAP2K3, MAP2K4, MAP3K1, MAP3K7, MAPK1, MAPK11, MAPK14, MAPK3, MAPK7, MEF2C, NFKB1, NFKBIA, NKIRAS1, NKIRAS2, NOD1, PELI1, PELI3, PPP2R1A, PPP2R1B, PPP2R5D, RELA, RPS6KA1, SAA1, TAB1, TAB2, UBE2N]
R-HSA:168188	Toll Like Receptor TLR6:TLR2 Cascade	REACTOME_Pathways_17.02.2020	0.00	0.00	0.00	0.00	[-1]	Group251	43.30	42	[ATF2, BTRC, CHUK, CREB1, DUSP4, DUSP6, ECSIT, ELK1, FOS, HMGB1, IKBKB, IRAK1, IRAK4, LY96, MAP2K3, MAP2K4, MAP3K1, MAP3K7, MAPK1, MAPK11, MAPK14, MAPK3, MAPK7, MEF2C, NFKB1, NFKBIA, NKIRAS1, NKIRAS2, NOD1, PELI1, PELI3, PPP2R1A, PPP2R1B, PPP2R5D, RELA, RPS6KA1, SAA1, SIGIRR, SOCS1, TAB1, TAB2, UBE2N]
R-HSA:181438	Toll Like Receptor 2 (TLR2) Cascade	REACTOME_Pathways_17.02.2020	0.00	0.00	0.00	0.00	[-1]	Group251	42.00	42	[ATF2, BTRC, CHUK, CREB1, DUSP4, DUSP6, ECSIT, ELK1, FOS, HMGB1, IKBKB, IRAK1, IRAK4, LY96, MAP2K3, MAP2K4, MAP3K1, MAP3K7, MAPK1, MAPK11, MAPK14, MAPK3, MAPK7, MEF2C, NFKB1, NFKBIA, NKIRAS1, NKIRAS2, NOD1, PELI1, PELI3, PPP2R1A, PPP2R1B, PPP2R5D, RELA, RPS6KA1, SAA1, SIGIRR, SOCS1, TAB1, TAB2, UBE2N]
R-HSA:937061	TRIF(TICAM1)-mediated TLR4 signaling	REACTOME_Pathways_17.02.2020	0.00	0.00	0.00	0.00	[-1]	Group251	45.45	45	[ATF2, BIRC3, BTRC, CASP8, CHUK, CREB1, DUSP4, DUSP6, ELK1, FADD, FOS, HMGB1, IKBKB, IKBKE, IRAK1, IRF3, IRF7, LY96, MAP2K3, MAP2K4, MAP3K7, MAPK1, MAPK11, MAPK14, MAPK3, MAPK7, MEF2C, NFKB1, NFKBIA, NKIRAS1, NKIRAS2, NOD1, PPP2R1A, PPP2R1B, PPP2R5D, PTPN11, RELA, RPS6KA1, SAA1, SARM1, TAB1, TAB2, TRAF3, UBE2D3, UBE2N]
R-HSA:975138	TRAF6 mediated induction of NFkB and MAP kinases upon TLR7/8 or 9 activation	REACTOME_Pathways_17.02.2020	0.00	0.00	0.00	0.00	[-1]	Group251	43.48	40	[ATF2, BTRC, CHUK, CREB1, DUSP4, DUSP6, ECSIT, ELK1, FOS, HMGB1, IKBKB, IRAK1, IRAK4, LY96, MAP2K3, MAP2K4, MAP3K1, MAP3K7, MAPK1, MAPK11, MAPK14, MAPK3, MAPK7, MEF2C, NFKB1, NFKBIA, NKIRAS1, NKIRAS2, NOD1, PELI1, PELI3, PPP2R1A, PPP2R1B, PPP2R5D, RELA, RPS6KA1, SAA1, TAB1, TAB2, UBE2N]
R-HSA:975155	MyD88 dependent cascade initiated on endosome	REACTOME_Pathways_17.02.2020	0.00	0.00	0.00	0.00	[-1]	Group251	44.09	41	[ATF2, BTRC, CHUK, CREB1, DUSP4, DUSP6, ECSIT, ELK1, FOS, HMGB1, IKBKB, IRAK1, IRAK4, IRF7, LY96, MAP2K3, MAP2K4, MAP3K1, MAP3K7, MAPK1, MAPK11, MAPK14, MAPK3, MAPK7, MEF2C, NFKB1, NFKBIA, NKIRAS1, NKIRAS2, NOD1, PELI1, PELI3, PPP2R1A, PPP2R1B, PPP2R5D, RELA, RPS6KA1, SAA1, TAB1, TAB2, UBE2N]
R-HSA:1168372	Downstream signaling events of B Cell Receptor (BCR)	REACTOME_Pathways_17.02.2020	0.00	0.00	0.00	0.00	[-1]	Group252	57.83	48	[BCL10, BTRC, CALM1, CALM2, CARD11, CHUK, FKBP1A, IKBKB, KRAS, MALT1, MAP3K7, NFATC1, NFATC3, NFKB1, NFKBIA, NRAS, PPIA, PPP3CB, PPP3R1, PSMA1, PSMA2, PSMA3, PSMA4, PSMA5, PSMB1, PSMB2, PSMB3, PSMB5, PSMB6, PSMB7, PSMB8, PSMC2, PSMC3, PSMC4, PSMC5, PSMD1, PSMD11, PSMD12, PSMD13, PSMD2, PSMD3, PSMD5, PSMD6, PSMD7, PSMD9, PSME1, PSME4, RELA]
R-HSA:202403	TCR signaling	REACTOME_Pathways_17.02.2020	0.00	0.00	0.00	0.00	[-1]	Group252	43.33	52	[BCL10, BTRC, CARD11, CD3D, CDC34, CHUK, EVL, IKBKB, ITK, MALT1, MAP3K7, NCK1, NFKB1, NFKBIA, PAG1, PAK2, PIK3CB, PLCG1, PRKCQ, PSMA1, PSMA2, PSMA3, PSMA4, PSMA5, PSMB1, PSMB2, PSMB3, PSMB5, PSMB6, PSMB7, PSMB8, PSMC2, PSMC3, PSMC4, PSMC5, PSMD1, PSMD11, PSMD12, PSMD13, PSMD2, PSMD3, PSMD5, PSMD6, PSMD7, PSMD9, PSME1, PSME4, PTEN, PTPN22, RELA, TAB2, UBE2N]
R-HSA:202424	Downstream TCR signaling	REACTOME_Pathways_17.02.2020	0.00	0.00	0.00	0.00	[-1]	Group252	45.92	45	[BCL10, BTRC, CARD11, CD3D, CDC34, CHUK, IKBKB, MALT1, MAP3K7, NFKB1, NFKBIA, PIK3CB, PRKCQ, PSMA1, PSMA2, PSMA3, PSMA4, PSMA5, PSMB1, PSMB2, PSMB3, PSMB5, PSMB6, PSMB7, PSMB8, PSMC2, PSMC3, PSMC4, PSMC5, PSMD1, PSMD11, PSMD12, PSMD13, PSMD2, PSMD3, PSMD5, PSMD6, PSMD7, PSMD9, PSME1, PSME4, PTEN, RELA, TAB2, UBE2N]
R-HSA:2454202	Fc epsilon receptor (FCERI) signaling	REACTOME_Pathways_17.02.2020	0.00	0.00	0.00	0.00	[-1]	Group252	47.76	64	[BCL10, BTRC, CALM1, CALM2, CARD11, CDC34, CHUK, FOS, IKBKB, ITK, ITPR1, KRAS, LYN, MALT1, MAP2K4, MAP3K1, MAP3K7, MAPK1, MAPK3, NFATC1, NFATC3, NFKB1, NFKBIA, NRAS, PAK2, PIK3CB, PLCG1, PPP3CB, PPP3R1, PRKCQ, PSMA1, PSMA2, PSMA3, PSMA4, PSMA5, PSMB1, PSMB2, PSMB3, PSMB5, PSMB6, PSMB7, PSMB8, PSMC2, PSMC3, PSMC4, PSMC5, PSMD1, PSMD11, PSMD12, PSMD13, PSMD2, PSMD3, PSMD5, PSMD6, PSMD7, PSMD9, PSME…
R-HSA:2871837	FCERI mediated NF-kB activation	REACTOME_Pathways_17.02.2020	0.00	0.00	0.00	0.00	[-1]	Group252	53.66	44	[BCL10, BTRC, CARD11, CDC34, CHUK, IKBKB, LYN, MALT1, MAP3K7, NFKB1, NFKBIA, PRKCQ, PSMA1, PSMA2, PSMA3, PSMA4, PSMA5, PSMB1, PSMB2, PSMB3, PSMB5, PSMB6, PSMB7, PSMB8, PSMC2, PSMC3, PSMC4, PSMC5, PSMD1, PSMD11, PSMD12, PSMD13, PSMD2, PSMD3, PSMD5, PSMD6, PSMD7, PSMD9, PSME1, PSME4, RELA, TAB1, TAB2, UBE2N]
R-HSA:446652	Interleukin-1 family signaling	REACTOME_Pathways_17.02.2020	0.00	0.00	0.00	0.00	[-1]	Group252	43.57	61	[BTRC, CASP1, CHUK, HMGB1, IKBKB, IL1R1, IL33, IL36B, IRAK1, IRAK4, MAP2K4, MAP3K3, MAP3K7, NFKB1, NFKBIA, NKIRAS1, NKIRAS2, NOD1, PELI1, PELI3, PSMA1, PSMA2, PSMA3, PSMA4, PSMA5, PSMB1, PSMB2, PSMB3, PSMB5, PSMB6, PSMB7, PSMB8, PSMC2, PSMC3, PSMC4, PSMC5, PSMD1, PSMD11, PSMD12, PSMD13, PSMD2, PSMD3, PSMD5, PSMD6, PSMD7, PSMD9, PSME1, PSME4, PTPN11, PTPN12, PTPN14, PTPN20, RELA, SAA1, SIGIRR, SMA…
R-HSA:5607764	CLEC7A (Dectin-1) signaling	REACTOME_Pathways_17.02.2020	0.00	0.00	0.00	0.00	[-1]	Group252	52.48	53	[BCL10, BTRC, CALM1, CALM2, CARD11, CASP8, CDC34, CHUK, IKBKB, ITPR1, MALT1, MAP3K14, MAP3K7, NFATC1, NFATC3, NFKB1, NFKBIA, PPP3CB, PPP3R1, PSMA1, PSMA2, PSMA3, PSMA4, PSMA5, PSMB1, PSMB2, PSMB3, PSMB5, PSMB6, PSMB7, PSMB8, PSMC2, PSMC3, PSMC4, PSMC5, PSMD1, PSMD11, PSMD12, PSMD13, PSMD2, PSMD3, PSMD5, PSMD6, PSMD7, PSMD9, PSME1, PSME4, RELA, RELB, TAB1, TAB2, UBA3, UBE2N]
R-HSA:5621481	C-type lectin receptors (CLRs)	REACTOME_Pathways_17.02.2020	0.00	0.00	0.00	0.00	[-1]	Group252	42.66	61	[BCL10, BTRC, CALM1, CALM2, CARD11, CASP8, CDC34, CHUK, CREBBP, IKBKB, ITPR1, KRAS, LYN, MALT1, MAP3K14, MAP3K7, MUC1, NFATC1, NFATC3, NFKB1, NFKBIA, NRAS, PAK2, PPP3CB, PPP3R1, PRKACB, PRKACG, PSMA1, PSMA2, PSMA3, PSMA4, PSMA5, PSMB1, PSMB2, PSMB3, PSMB5, PSMB6, PSMB7, PSMB8, PSMC2, PSMC3, PSMC4, PSMC5, PSMD1, PSMD11, PSMD12, PSMD13, PSMD2, PSMD3, PSMD5, PSMD6, PSMD7, PSMD9, PSME1, PSME4, RELA, …
R-HSA:9020702	Interleukin-1 signaling	REACTOME_Pathways_17.02.2020	0.00	0.00	0.00	0.00	[-1]	Group252	49.51	51	[BTRC, CHUK, HMGB1, IKBKB, IL1R1, IRAK1, IRAK4, MAP2K4, MAP3K3, MAP3K7, NFKB1, NFKBIA, NKIRAS1, NKIRAS2, NOD1, PELI1, PELI3, PSMA1, PSMA2, PSMA3, PSMA4, PSMA5, PSMB1, PSMB2, PSMB3, PSMB5, PSMB6, PSMB7, PSMB8, PSMC2, PSMC3, PSMC4, PSMC5, PSMD1, PSMD11, PSMD12, PSMD13, PSMD2, PSMD3, PSMD5, PSMD6, PSMD7, PSMD9, PSME1, PSME4, RELA, SAA1, SQSTM1, TAB1, TAB2, UBE2N]
R-HSA:983705	Signaling by the B Cell Receptor (BCR)	REACTOME_Pathways_17.02.2020	0.00	0.00	0.00	0.00	[-1]	Group252	50.00	56	[BCL10, BTRC, CALM1, CALM2, CARD11, CHUK, FKBP1A, IKBKB, ITPR1, KRAS, LYN, MALT1, MAP3K7, NCK1, NFATC1, NFATC3, NFKB1, NFKBIA, NRAS, ORAI1, PIK3CD, PPIA, PPP3CB, PPP3R1, PSMA1, PSMA2, PSMA3, PSMA4, PSMA5, PSMB1, PSMB2, PSMB3, PSMB5, PSMB6, PSMB7, PSMB8, PSMC2, PSMC3, PSMC4, PSMC5, PSMD1, PSMD11, PSMD12, PSMD13, PSMD2, PSMD3, PSMD5, PSMD6, PSMD7, PSMD9, PSME1, PSME4, RELA, SH3KBP1, STIM1, TRPC1]
GO:0070498	interleukin-1-mediated signaling pathway	GO_BiologicalProcess-EBI-UniProt-GOA_17.02.2020_00h00	0.00	0.00	0.00	0.00	[5, 6, 7]	Group252	43.97	51	[ARHGEF28, BTRC, CHUK, GALM, IKBKB, IL1R1, IRAK1, IRAK4, MAP3K3, MAP3K7, MAPK3, MXD3, NFKB1, NFKBIA, NOD1, PELI1, PELI3, PLCB1, PSMA1, PSMA2, PSMA3, PSMA4, PSMA5, PSMB1, PSMB2, PSMB3, PSMB5, PSMB6, PSMB7, PSMB8, PSMC2, PSMC3, PSMC4, PSMC5, PSMD1, PSMD11, PSMD12, PSMD13, PSMD2, PSMD3, PSMD5, PSMD6, PSMD7, PSMD9, PSME1, PSME4, RELA, SQSTM1, TAB1, TAB2, UBE2N]
GO:0071347	cellular response to interleukin-1	GO_BiologicalProcess-EBI-UniProt-GOA_17.02.2020_00h00	0.00	0.00	0.00	0.00	[6]	Group252	40.79	93	[ABI2, AKAP12, ARHGEF28, ARL6IP1, ATL1, ATR, BIRC3, BTRC, CCL2, CCL20, CCL26, CCL5, CEBPB, CERS1, CHAMP1, CHUK, CXCL8, DAB2IP, EDN1, GALM, GBP2, HIF1A, HYAL3, ICAM1, IKBKB, IL1R1, INHBA, IRAK1, IRAK4, KLF2, MAGI2, MAP3K3, MAP3K7, MAPK11, MAPK3, MXD3, MYC, MYLK, NFKB1, NFKBIA, NOD1, NR1D1, PDCD6IP, PELI1, PELI3, PLCB1, PSMA1, PSMA2, PSMA3, PSMA4, PSMA5, PSMB1, PSMB2, PSMB3, PSMB5, PSMB6, PSMB7, PS…
GO:0042770	signal transduction in response to DNA damage	GO_BiologicalProcess-EBI-UniProt-GOA_17.02.2020_00h00	0.00	0.00	0.00	0.00	[4, 5, 6]	Group253	46.36	70	[ABL1, APC, ARID3A, AURKA, BABAM1, BAX, BCL3, BID, BRCA1, BTG2, CASP9, CCNB1, CDC14B, CDC25C, CDH1, CDK1, CDK2, CDKN1A, CDKN1B, CDKN2A, CEP63, CHAF1A, CHAF1B, CHEK1, CIB1, CNOT11, CNOT7, DEPDC1B, DTL, E2F1, E2F4, E2F7, E2F8, FANCD2, FOXM1, FOXO3, GTSE1, HNRNPK, ING4, MAPK14, MIF, MUC1, MYO6, NDRG1, NME1, PCNA, PCSK1, PLAGL1, PLK2, PPM1D, PRKDC, PRMT1, RAD54L, RNF13, RPS27L, RPS6KA6, SESN2, SLC12A…
GO:0072331	signal transduction by p53 class mediator	GO_BiologicalProcess-EBI-UniProt-GOA_17.02.2020_00h00	0.00	0.00	0.00	0.00	[4, 5, 6]	Group253	44.19	76	[ACKR3, AEN, APC, ARID3A, AURKA, BAG6, BAX, BCL3, BRCA1, BTG2, CCNB1, CDC25C, CDIP1, CDK1, CDK2, CDKN1A, CDKN1B, CDKN2A, CHAF1A, CHAF1B, CIB1, CNOT11, CNOT7, DDIT4, DDX5, DYRK2, E2F1, E2F4, E2F7, E2F8, FANCD2, FOXM1, FOXO3, GTSE1, IFI16, ING4, MIF, MSH2, MUC1, MYO6, NDRG1, NME1, PCNA, PCSK1, PLAGL1, PLEKHM2, PLK2, PMAIP1, PPM1D, PRMT1, RAD54L, RNF13, RPS27L, RPS6KA6, RUVBL1, SESN2, SHISA5, SIRT1,…
GO:0072395	signal transduction involved in cell cycle checkpoint	GO_BiologicalProcess-EBI-UniProt-GOA_17.02.2020_00h00	0.00	0.00	0.00	0.00	[3, 4, 5, 6, 7]	Group253	44.23	46	[APC, ARID3A, AURKA, BABAM1, BAX, BRCA1, BTG2, CCNB1, CDC14B, CDC25C, CDH1, CDK1, CDK2, CDKN1A, CDKN1B, CDKN2A, CHAF1A, CHAF1B, CHEK1, CIB1, CNOT11, CNOT7, DEPDC1B, DTL, E2F1, E2F4, E2F7, E2F8, GTSE1, MUC1, PCNA, PCSK1, PLAGL1, PLK2, PRKDC, PRMT1, RNF13, SLC12A9, SOX11, SOX4, SUMO1, TFDP1, TFDP2, TP53, TREX1, UIMC1]
GO:0044774	mitotic DNA integrity checkpoint	GO_BiologicalProcess-EBI-UniProt-GOA_17.02.2020_00h00	0.00	0.00	0.00	0.00	[4, 5, 6, 8]	Group253	44.30	66	[APC, ARID3A, ATF2, AURKA, BAX, BLM, BTG2, CCNB1, CCND1, CDC25C, CDC6, CDK1, CDK2, CDK5RAP3, CDKN1A, CDKN1B, CDKN2A, CHAF1A, CHAF1B, CIB1, CNOT11, CNOT7, DONSON, E2F1, E2F4, E2F7, E2F8, EME1, FANCD2, FOXN3, FOXO4, GDNF, GIGYF2, GTSE1, KCNK1, MSH2, MUC1, NME1, NOP53, ORC1, PCNA, PCSK1, PLAGL1, PLK2, POLR1B, PRKDC, PRMT1, RAD17, RFWD3, RNF13, RPA2, RPS27L, SLC12A9, SOX4, STK16, SUMO1, TAOK3, TFDP1,…
GO:0030330	DNA damage response, signal transduction by p53 class mediator	GO_BiologicalProcess-EBI-UniProt-GOA_17.02.2020_00h00	0.00	0.00	0.00	0.00	[5, 6, 7]	Group253	47.01	55	[APC, ARID3A, AURKA, BAX, BCL3, BRCA1, BTG2, CCNB1, CDC25C, CDK1, CDK2, CDKN1A, CDKN1B, CDKN2A, CHAF1A, CHAF1B, CIB1, CNOT11, CNOT7, E2F1, E2F4, E2F7, E2F8, FANCD2, FOXM1, FOXO3, GTSE1, ING4, MIF, MUC1, MYO6, NDRG1, NME1, PCNA, PCSK1, PLAGL1, PLK2, PPM1D, PRMT1, RAD54L, RNF13, RPS27L, RPS6KA6, SESN2, SLC12A9, SOX4, SP100, SUMO1, TFAP4, TFDP1, TFDP2, TP53, USP10, USP32, VTA1]
GO:0071156	regulation of cell cycle arrest	GO_BiologicalProcess-EBI-UniProt-GOA_17.02.2020_00h00	0.00	0.00	0.00	0.00	[6]	Group253	43.31	68	[ABI2, ACKR3, APC, ARID3A, ARL6IP1, AURKA, BAX, BIRC3, BRCA1, BTG2, CCNB1, CCND1, CDC25C, CDK1, CDK2, CDK4, CDK5, CDKN1A, CDKN1B, CDKN2A, CEL, CHAF1A, CHAF1B, CIB1, CNOT11, CNOT7, DAB2IP, E2F1, E2F4, E2F7, E2F8, EVI2B, FAP, FOXM1, FOXO4, GATA6, GPER1, GTSE1, HSP90AB1, ID2, MAGI2, MED9, MIF, MUC1, PCNA, PCSK1, PDCD6IP, PKD2, PLAGL1, PLK2, PRKD2, PRMT1, RNF112, RNF13, SLC12A9, SLC25A33, SOX4, ST13,…
GO:0044773	mitotic DNA damage checkpoint	GO_BiologicalProcess-EBI-UniProt-GOA_17.02.2020_00h00	0.00	0.00	0.00	0.00	[5, 6, 7, 9]	Group253	43.48	60	[APC, ARID3A, ATF2, AURKA, BAX, BLM, BTG2, CCNB1, CCND1, CDC25C, CDK1, CDK2, CDK5RAP3, CDKN1A, CDKN1B, CDKN2A, CHAF1A, CHAF1B, CIB1, CNOT11, CNOT7, DONSON, E2F1, E2F4, E2F7, E2F8, EME1, FANCD2, FOXN3, FOXO4, GDNF, GIGYF2, GTSE1, KCNK1, MSH2, MUC1, NME1, NOP53, PCNA, PCSK1, PLAGL1, PLK2, POLR1B, PRKDC, PRMT1, RFWD3, RNF13, RPA2, RPS27L, SLC12A9, SOX4, STK16, SUMO1, TAOK3, TFDP1, TFDP2, TOPBP1, TP5…
GO:0071158	positive regulation of cell cycle arrest	GO_BiologicalProcess-EBI-UniProt-GOA_17.02.2020_00h00	0.00	0.00	0.00	0.00	[7]	Group253	45.24	57	[ABI2, ACKR3, APC, ARID3A, ARL6IP1, AURKA, BAX, BIRC3, BRCA1, BTG2, CCNB1, CDC25C, CDK1, CDK2, CDKN1A, CDKN1B, CDKN2A, CEL, CHAF1A, CHAF1B, CIB1, CNOT11, CNOT7, DAB2IP, E2F1, E2F4, E2F7, E2F8, FAP, FOXO4, GATA6, GTSE1, ID2, MAGI2, MED9, MUC1, PCNA, PCSK1, PDCD6IP, PKD2, PLAGL1, PLK2, PRKD2, PRMT1, RNF112, RNF13, SLC12A9, SOX4, ST13, SUMO1, TFDP1, TFDP2, TGFB1, TP53, UHRF2, WDR1, ZBTB17]
GO:0072422	signal transduction involved in DNA damage checkpoint	GO_BiologicalProcess-EBI-UniProt-GOA_17.02.2020_00h00	0.00	0.00	0.00	0.00	[5, 6, 7, 8, 9]	Group253	43.69	45	[APC, ARID3A, AURKA, BABAM1, BAX, BRCA1, BTG2, CCNB1, CDC14B, CDC25C, CDH1, CDK1, CDK2, CDKN1A, CDKN1B, CDKN2A, CHAF1A, CHAF1B, CHEK1, CIB1, CNOT11, CNOT7, DEPDC1B, DTL, E2F1, E2F4, E2F7, E2F8, GTSE1, MUC1, PCNA, PCSK1, PLAGL1, PLK2, PRKDC, PRMT1, RNF13, SLC12A9, SOX4, SUMO1, TFDP1, TFDP2, TP53, TREX1, UIMC1]
GO:0031571	mitotic G1 DNA damage checkpoint	GO_BiologicalProcess-EBI-UniProt-GOA_17.02.2020_00h00	0.00	0.00	0.00	0.00	[5, 6, 7, 8, 9, 10, 11]	Group253	46.15	42	[APC, ARID3A, AURKA, BAX, BTG2, CCNB1, CCND1, CDC25C, CDK1, CDK2, CDKN1A, CDKN1B, CDKN2A, CHAF1A, CHAF1B, CIB1, CNOT11, CNOT7, E2F1, E2F4, E2F7, E2F8, GIGYF2, GTSE1, MUC1, PCNA, PCSK1, PLAGL1, PLK2, POLR1B, PRKDC, PRMT1, RFWD3, RNF13, RPA2, RPS27L, SLC12A9, SOX4, SUMO1, TFDP1, TFDP2, TP53]
GO:1902807	negative regulation of cell cycle G1/S phase transition	GO_BiologicalProcess-EBI-UniProt-GOA_17.02.2020_00h00	0.00	0.00	0.00	0.00	[8]	Group253	44.24	73	[APC, ARID3A, AURKA, BAX, BCL2, BRD7, BTG2, BTN2A2, CCL2, CCNB1, CCND1, CDC25C, CDK1, CDK2, CDK4, CDK6, CDKN1A, CDKN1B, CDKN2A, CDKN2B, CDKN2C, CFH, CHAF1A, CHAF1B, CIB1, CNOT11, CNOT7, CTDSP1, DACT1, E2F1, E2F4, E2F7, E2F8, ERCC3, EZH2, FAM107A, GIGYF2, GJC2, GTF2H1, GTSE1, KANK2, MUC1, NMB, PCNA, PCSK1, PKD2, PLAGL1, PLK2, POLR1B, PRKD2, PRKDC, PRMT1, PTEN, RALBP1, RB1, RBL1, RFWD3, RNF13, RPA2…
GO:2000134	negative regulation of G1/S transition of mitotic cell cycle	GO_BiologicalProcess-EBI-UniProt-GOA_17.02.2020_00h00	0.00	0.00	0.00	0.00	[8, 9]	Group253	44.10	71	[APC, ARID3A, AURKA, BAX, BCL2, BRD7, BTG2, BTN2A2, CCL2, CCNB1, CCND1, CDC25C, CDK1, CDK2, CDK4, CDK6, CDKN1A, CDKN1B, CDKN2A, CDKN2B, CDKN2C, CFH, CHAF1A, CHAF1B, CIB1, CNOT11, CNOT7, CTDSP1, DACT1, E2F1, E2F4, E2F7, E2F8, ERCC3, EZH2, FAM107A, GIGYF2, GJC2, GTF2H1, GTSE1, KANK2, MUC1, NMB, PCNA, PCSK1, PKD2, PLAGL1, PLK2, POLR1B, PRKD2, PRKDC, PRMT1, PTEN, RALBP1, RB1, RBL1, RFWD3, RNF13, RPA2…
KEGG:03040	Spliceosome	KEGG_17.02.2020	0.00	0.00	0.00	0.00	[-1]	Group254	40.27	60	[AQR, BUD31, CRNKL1, DDX42, DDX5, DHX15, DHX38, EFTUD2, EIF4A3, HNRNPA1, HNRNPA3, HNRNPC, HNRNPK, HNRNPM, HNRNPU, HSPA1A, HSPA8, LSM3, LSM4, LSM7, NCBP1, PHF5A, PLRG1, PPIE, PPIH, PPIL1, PQBP1, PRPF18, PRPF3, PRPF31, PRPF38A, PRPF38B, PRPF6, PUF60, RBM22, RBMX, RBMXL1, SF3A2, SF3B1, SF3B4, SMNDC1, SNRNP27, SNRPB, SNRPB2, SNRPC, SNRPD2, SRSF1, SRSF2, SRSF3, SRSF5, SRSF6, SRSF7, SRSF9, TCERG1, TRA2…
R-HSA:156661	Formation of Exon Junction Complex	REACTOME_Reactions_17.02.2020	0.00	0.00	0.00	0.00	[-1]	Group254	50.00	78	[AQR, BUD31, CCAR1, CLP1, CPSF1, CPSF2, CPSF3, CPSF4, CRNKL1, CSTF2, CSTF2T, DDX42, DDX5, DHX15, DHX38, DHX9, DNAJC8, EFTUD2, EIF4A3, ELAVL1, FUS, GPKOW, GTF2F1, HNRNPA1, HNRNPA2B1, HNRNPA3, HNRNPC, HNRNPD, HNRNPK, HNRNPL, HNRNPM, HNRNPU, HNRNPUL1, HSPA8, NCBP1, NUDT21, PCBP2, PCF11, PHF5A, PLRG1, POLR2A, POLR2C, POLR2D, POLR2E, POLR2F, POLR2L, PPIE, PPIL1, PPIL4, PQBP1, PRPF6, PTBP1, PUF60, RBM2…
R-HSA:72107	Formation of the Spliceosomal E complex	REACTOME_Reactions_17.02.2020	0.00	0.00	0.00	0.00	[-1]	Group254	55.56	40	[CCAR1, DDX5, DHX9, FUS, GTF2F1, HNRNPA1, HNRNPA2B1, HNRNPA3, HNRNPC, HNRNPD, HNRNPK, HNRNPL, HNRNPM, HNRNPU, HNRNPUL1, NCBP1, PCBP2, POLR2A, POLR2C, POLR2D, POLR2E, POLR2F, POLR2L, PTBP1, RBM5, RBMX, SNRPB, SNRPC, SNRPD2, SRRT, SRSF1, SRSF2, SRSF3, SRSF5, SRSF6, SRSF7, SRSF9, U2AF1L4, U2AF2, YBX1]
R-HSA:72124	Formation of the Spliceosomal A Complex	REACTOME_Reactions_17.02.2020	0.00	0.00	0.00	0.00	[-1]	Group254	51.35	57	[CCAR1, DDX42, DDX5, DHX15, DHX38, DHX9, DNAJC8, ELAVL1, FUS, GTF2F1, HNRNPA1, HNRNPA2B1, HNRNPA3, HNRNPC, HNRNPD, HNRNPK, HNRNPL, HNRNPM, HNRNPU, HNRNPUL1, HSPA8, NCBP1, PCBP2, PHF5A, PLRG1, POLR2A, POLR2C, POLR2D, POLR2E, POLR2F, POLR2L, PQBP1, PTBP1, PUF60, RBM5, RBMX, SF3A2, SF3B1, SF3B4, SMNDC1, SNRPB, SNRPB2, SNRPC, SNRPD2, SRRT, SRSF1, SRSF2, SRSF3, SRSF5, SRSF6, SRSF7, SRSF9, U2AF1L4, U2A…
R-HSA:72127	Formation of the Spliceosomal B Complex	REACTOME_Reactions_17.02.2020	0.00	0.00	0.00	0.00	[-1]	Group254	51.02	75	[AQR, BUD31, CCAR1, CRNKL1, DDX42, DDX5, DHX15, DHX38, DHX9, DNAJC8, EFTUD2, ELAVL1, FUS, GTF2F1, HNRNPA1, HNRNPA2B1, HNRNPA3, HNRNPC, HNRNPD, HNRNPK, HNRNPL, HNRNPM, HNRNPU, HNRNPUL1, HSPA8, LSM3, LSM4, LSM7, NCBP1, PCBP2, PHF5A, PLRG1, POLR2A, POLR2C, POLR2D, POLR2E, POLR2F, POLR2L, PPIE, PPIH, PPIL1, PPIL4, PQBP1, PRPF3, PRPF31, PRPF38A, PRPF6, PTBP1, PUF60, RBM22, RBM5, RBMX, SF3A2, SF3B1, SF…
R-HSA:72130	Formation of an intermediate Spliceosomal C (Bact) complex	REACTOME_Reactions_17.02.2020	0.00	0.00	0.00	0.00	[-1]	Group254	51.79	87	[AQR, BUD31, CCAR1, CLP1, CPSF1, CPSF2, CPSF3, CPSF4, CRNKL1, CSTF2, CSTF2T, DDX42, DDX5, DHX15, DHX38, DHX9, DNAJC8, EFTUD2, EIF4A3, ELAVL1, FUS, GPKOW, GTF2F1, HNRNPA1, HNRNPA2B1, HNRNPA3, HNRNPC, HNRNPD, HNRNPK, HNRNPL, HNRNPM, HNRNPU, HNRNPUL1, HSPA8, LSM3, LSM4, LSM7, NCBP1, NUDT21, PCBP2, PCF11, PHF5A, PLRG1, POLR2A, POLR2C, POLR2D, POLR2E, POLR2F, POLR2L, PPIE, PPIH, PPIL1, PPIL4, PQBP1, P…
R-HSA:72139	Formation of the active Spliceosomal C (B*) complex	REACTOME_Reactions_17.02.2020	0.00	0.00	0.00	0.00	[-1]	Group254	51.33	77	[AQR, BUD31, CCAR1, CLP1, CPSF1, CPSF2, CPSF3, CPSF4, CRNKL1, CSTF2, CSTF2T, DDX42, DDX5, DHX15, DHX38, DHX9, DNAJC8, EFTUD2, EIF4A3, ELAVL1, FUS, GPKOW, GTF2F1, HNRNPA1, HNRNPA2B1, HNRNPA3, HNRNPC, HNRNPD, HNRNPK, HNRNPL, HNRNPM, HNRNPU, HNRNPUL1, HSPA8, NCBP1, NUDT21, PCBP2, PCF11, PHF5A, PLRG1, POLR2A, POLR2C, POLR2D, POLR2E, POLR2F, POLR2L, PPIE, PPIL1, PPIL4, PQBP1, PRPF6, PTBP1, PUF60, RBM2…
R-HSA:72143	Lariat Formation and 5'-Splice Site Cleavage	REACTOME_Reactions_17.02.2020	0.00	0.00	0.00	0.00	[-1]	Group254	50.98	78	[AQR, BUD31, CCAR1, CLP1, CPSF1, CPSF2, CPSF3, CPSF4, CRNKL1, CSTF2, CSTF2T, DDX42, DDX5, DHX15, DHX38, DHX9, DNAJC8, EFTUD2, EIF4A3, ELAVL1, FUS, GPKOW, GTF2F1, HNRNPA1, HNRNPA2B1, HNRNPA3, HNRNPC, HNRNPD, HNRNPK, HNRNPL, HNRNPM, HNRNPU, HNRNPUL1, HSPA8, NCBP1, NUDT21, PCBP2, PCF11, PHF5A, PLRG1, POLR2A, POLR2C, POLR2D, POLR2E, POLR2F, POLR2L, PPIE, PPIL1, PPIL4, PQBP1, PRPF6, PTBP1, PUF60, RBM2…
R-HSA:72160	Cleavage at the 3'-Splice Site and Exon Ligation	REACTOME_Reactions_17.02.2020	0.00	0.00	0.00	0.00	[-1]	Group254	49.69	80	[AQR, BUD31, CCAR1, CLP1, CPSF1, CPSF2, CPSF3, CPSF4, CRNKL1, CSTF2, CSTF2T, DDX42, DDX5, DHX15, DHX38, DHX9, DNAJC8, EFTUD2, EIF4A3, ELAVL1, FUS, GPKOW, GTF2F1, HNRNPA1, HNRNPA2B1, HNRNPA3, HNRNPC, HNRNPD, HNRNPK, HNRNPL, HNRNPM, HNRNPU, HNRNPUL1, HSPA8, MTREX, NCBP1, NUDT21, PCBP2, PCF11, PHF5A, PLRG1, POLR2A, POLR2C, POLR2D, POLR2E, POLR2F, POLR2L, PPIE, PPIL1, PPIL4, PQBP1, PRPF6, PTBP1, PUF6…
R-HSA:72163	mRNA Splicing - Major Pathway	REACTOME_Pathways_17.02.2020	0.00	0.00	0.00	0.00	[-1]	Group254	49.18	90	[AQR, BUD31, CCAR1, CLP1, CPSF1, CPSF2, CPSF3, CPSF4, CRNKL1, CSTF2, CSTF2T, DDX42, DDX5, DHX15, DHX38, DHX9, DNAJC8, EFTUD2, EIF4A3, ELAVL1, FUS, GPKOW, GTF2F1, HNRNPA1, HNRNPA2B1, HNRNPA3, HNRNPC, HNRNPD, HNRNPK, HNRNPL, HNRNPM, HNRNPU, HNRNPUL1, HSPA8, LSM3, LSM4, LSM7, MTREX, NCBP1, NUDT21, PCBP2, PCF11, PHF5A, PLRG1, POLR2A, POLR2C, POLR2D, POLR2E, POLR2F, POLR2L, PPIE, PPIH, PPIL1, PPIL4, P…
R-HSA:72172	mRNA Splicing	REACTOME_Pathways_17.02.2020	0.00	0.00	0.00	0.00	[-1]	Group254	47.64	91	[AQR, BUD31, CCAR1, CLP1, CPSF1, CPSF2, CPSF3, CPSF4, CRNKL1, CSTF2, CSTF2T, DDX42, DDX5, DHX15, DHX38, DHX9, DNAJC8, EFTUD2, EIF4A3, ELAVL1, FUS, GPKOW, GTF2F1, HNRNPA1, HNRNPA2B1, HNRNPA3, HNRNPC, HNRNPD, HNRNPK, HNRNPL, HNRNPM, HNRNPU, HNRNPUL1, HSPA8, LSM3, LSM4, LSM7, MTREX, NCBP1, NUDT21, PCBP2, PCF11, PHF5A, PLRG1, POLR2A, POLR2C, POLR2D, POLR2E, POLR2F, POLR2L, PPIE, PPIH, PPIL1, PPIL4, P…
R-HSA:72203	Processing of Capped Intron-Containing Pre-mRNA	REACTOME_Pathways_17.02.2020	0.00	0.00	0.00	0.00	[-1]	Group254	46.72	114	[AQR, BUD31, CCAR1, CLP1, CPSF1, CPSF2, CPSF3, CPSF4, CRNKL1, CSTF2, CSTF2T, DDX39A, DDX42, DDX5, DHX15, DHX38, DHX9, DNAJC8, EFTUD2, EIF4A3, ELAVL1, FUS, FYTTD1, GLE1, GPKOW, GTF2F1, HNRNPA1, HNRNPA2B1, HNRNPA3, HNRNPC, HNRNPD, HNRNPK, HNRNPL, HNRNPM, HNRNPU, HNRNPUL1, HSPA8, LSM3, LSM4, LSM7, METTL3, MTREX, NCBP1, NDC1, NUDT21, NUP107, NUP133, NUP153, NUP188, NUP205, NUP214, NUP35, NUP42, NUP43…
GO:0000375	RNA splicing, via transesterification reactions	GO_BiologicalProcess-EBI-UniProt-GOA_17.02.2020_00h00	0.00	0.00	0.00	0.00	[7, 8, 9]	Group254	40.00	148	[AQR, ASAP1, ASAP2, BUD13, BUD31, CCAR1, CELF1, CELF2, CLP1, COIL, COLEC12, CPSF1, CPSF2, CPSF3, CPSF4, CRNKL1, CSTF2, CSTF2T, DCPS, DDX1, DDX20, DDX39A, DDX42, DDX5, DHX15, DHX38, DHX9, DIMT1, DNAJC8, EFTUD2, EIF4A3, ELAVL1, FUS, GEMIN5, GPKOW, GTF2F1, HARS1, HEXIM1, HNRNPA1, HNRNPA2B1, HNRNPA3, HNRNPC, HNRNPD, HNRNPK, HNRNPL, HNRNPM, HNRNPU, HNRNPUL1, HSPA8, HTATSF1, IGFBP7, KCNN4, KDM1A, KHSRP…
GO:0000398	mRNA splicing, via spliceosome	GO_BiologicalProcess-EBI-UniProt-GOA_17.02.2020_00h00	0.00	0.00	0.00	0.00	[7, 8, 9, 10, 11]	Group254	40.05	147	[AQR, ASAP1, ASAP2, BUD13, BUD31, CCAR1, CELF1, CELF2, CLP1, COIL, COLEC12, CPSF1, CPSF2, CPSF3, CPSF4, CRNKL1, CSTF2, CSTF2T, DCPS, DDX1, DDX20, DDX39A, DDX42, DDX5, DHX15, DHX38, DHX9, DIMT1, DNAJC8, EFTUD2, EIF4A3, ELAVL1, FUS, GEMIN5, GPKOW, GTF2F1, HARS1, HEXIM1, HNRNPA1, HNRNPA2B1, HNRNPA3, HNRNPC, HNRNPD, HNRNPK, HNRNPL, HNRNPM, HNRNPU, HNRNPUL1, HSPA8, HTATSF1, IGFBP7, KCNN4, KDM1A, LIN9,…
R-HSA:174143	APC/C-mediated degradation of cell cycle proteins	REACTOME_Pathways_17.02.2020	0.00	0.00	0.00	0.00	[-1]	Group255	55.81	48	[ANAPC10, ANAPC16, ANAPC7, AURKA, AURKB, BTRC, BUB1B, CCNA2, CCNB1, CDC20, CDC23, CDC27, CDK1, CDK2, FBXO5, MAD2L1, NEK2, PSMA1, PSMA2, PSMA3, PSMA4, PSMA5, PSMB1, PSMB2, PSMB3, PSMB5, PSMB6, PSMB7, PSMB8, PSMC2, PSMC3, PSMC4, PSMC5, PSMD1, PSMD11, PSMD12, PSMD13, PSMD2, PSMD3, PSMD5, PSMD6, PSMD7, PSMD9, PSME1, PSME4, PTTG1, SKP2, UBE2C]
R-HSA:176408	Regulation of APC/C activators between G1/S and early anaphase	REACTOME_Pathways_17.02.2020	0.00	0.00	0.00	0.00	[-1]	Group255	53.75	43	[ANAPC10, ANAPC16, ANAPC7, BTRC, BUB1B, CCNA2, CCNB1, CDC20, CDC23, CDC27, CDK1, CDK2, FBXO5, MAD2L1, PSMA1, PSMA2, PSMA3, PSMA4, PSMA5, PSMB1, PSMB2, PSMB3, PSMB5, PSMB6, PSMB7, PSMB8, PSMC2, PSMC3, PSMC4, PSMC5, PSMD1, PSMD11, PSMD12, PSMD13, PSMD2, PSMD3, PSMD5, PSMD6, PSMD7, PSMD9, PSME1, PSME4, UBE2C]
R-HSA:176409	APC/C:Cdc20 mediated degradation of mitotic proteins	REACTOME_Pathways_17.02.2020	0.00	0.00	0.00	0.00	[-1]	Group255	56.00	42	[ANAPC10, ANAPC16, ANAPC7, BUB1B, CCNA2, CCNB1, CDC20, CDC23, CDC27, CDK1, MAD2L1, NEK2, PSMA1, PSMA2, PSMA3, PSMA4, PSMA5, PSMB1, PSMB2, PSMB3, PSMB5, PSMB6, PSMB7, PSMB8, PSMC2, PSMC3, PSMC4, PSMC5, PSMD1, PSMD11, PSMD12, PSMD13, PSMD2, PSMD3, PSMD5, PSMD6, PSMD7, PSMD9, PSME1, PSME4, PTTG1, UBE2C]
R-HSA:176814	Activation of APC/C and APC/C:Cdc20 mediated degradation of mitotic proteins	REACTOME_Pathways_17.02.2020	0.00	0.00	0.00	0.00	[-1]	Group255	55.26	42	[ANAPC10, ANAPC16, ANAPC7, BUB1B, CCNA2, CCNB1, CDC20, CDC23, CDC27, CDK1, MAD2L1, NEK2, PSMA1, PSMA2, PSMA3, PSMA4, PSMA5, PSMB1, PSMB2, PSMB3, PSMB5, PSMB6, PSMB7, PSMB8, PSMC2, PSMC3, PSMC4, PSMC5, PSMD1, PSMD11, PSMD12, PSMD13, PSMD2, PSMD3, PSMD5, PSMD6, PSMD7, PSMD9, PSME1, PSME4, PTTG1, UBE2C]
R-HSA:179419	APC:Cdc20 mediated degradation of cell cycle proteins prior to satisfation of the cell cycle checkpoint	REACTOME_Pathways_17.02.2020	0.00	0.00	0.00	0.00	[-1]	Group255	54.79	40	[ANAPC10, ANAPC16, ANAPC7, BUB1B, CCNA2, CDC20, CDC23, CDC27, CDK1, MAD2L1, NEK2, PSMA1, PSMA2, PSMA3, PSMA4, PSMA5, PSMB1, PSMB2, PSMB3, PSMB5, PSMB6, PSMB7, PSMB8, PSMC2, PSMC3, PSMC4, PSMC5, PSMD1, PSMD11, PSMD12, PSMD13, PSMD2, PSMD3, PSMD5, PSMD6, PSMD7, PSMD9, PSME1, PSME4, UBE2C]
R-HSA:453276	Regulation of mitotic cell cycle	REACTOME_Pathways_17.02.2020	0.00	0.00	0.00	0.00	[-1]	Group255	55.81	48	[ANAPC10, ANAPC16, ANAPC7, AURKA, AURKB, BTRC, BUB1B, CCNA2, CCNB1, CDC20, CDC23, CDC27, CDK1, CDK2, FBXO5, MAD2L1, NEK2, PSMA1, PSMA2, PSMA3, PSMA4, PSMA5, PSMB1, PSMB2, PSMB3, PSMB5, PSMB6, PSMB7, PSMB8, PSMC2, PSMC3, PSMC4, PSMC5, PSMD1, PSMD11, PSMD12, PSMD13, PSMD2, PSMD3, PSMD5, PSMD6, PSMD7, PSMD9, PSME1, PSME4, PTTG1, SKP2, UBE2C]
R-HSA:453279	Mitotic G1 phase and G1/S transition	REACTOME_Pathways_17.02.2020	0.00	0.00	0.00	0.00	[-1]	Group255	63.76	95	[ABL1, AKT1, AKT3, CABLES1, CCNA2, CCNB1, CCND1, CCND2, CCNE1, CCNE2, CDC45, CDC6, CDK1, CDK2, CDK4, CDK6, CDK7, CDKN1A, CDKN1B, CDKN1C, CDKN2A, CDKN2B, CDKN2C, CDT1, DBF4, E2F1, E2F4, FBXO5, HDAC1, JAK2, LIN52, LIN9, LYN, MAX, MCM10, MCM2, MCM3, MCM4, MCM5, MCM7, MCM8, MNAT1, MYBL2, MYC, ORC1, ORC2, ORC3, ORC5, ORC6, PCNA, POLA1, POLE, POLE2, PPP2R1A, PPP2R1B, PPP2R2A, PRIM1, PSMA1, PSMA2, PSMA3…
R-HSA:5610787	Hedgehog 'off' state	REACTOME_Pathways_17.02.2020	0.00	0.00	0.00	0.00	[-1]	Group255	42.48	48	[ADCY3, ADCY6, BTRC, DYNC2H1, GLI2, GLI3, IFT122, IFT88, NUMB, OFD1, PRKACB, PRKACG, PRKAR1A, PRKAR2A, PRKAR2B, PSMA1, PSMA2, PSMA3, PSMA4, PSMA5, PSMB1, PSMB2, PSMB3, PSMB5, PSMB6, PSMB7, PSMB8, PSMC2, PSMC3, PSMC4, PSMC5, PSMD1, PSMD11, PSMD12, PSMD13, PSMD2, PSMD3, PSMD5, PSMD6, PSMD7, PSMD9, PSME1, PSME4, PTCH1, TUBA1A, TUBA4A, TUBB4B, TULP3]
R-HSA:68867	Assembly of the pre-replicative complex	REACTOME_Pathways_17.02.2020	0.00	0.00	0.00	0.00	[-1]	Group255	61.76	42	[CDC6, CDT1, E2F1, MCM2, MCM3, MCM4, MCM5, MCM7, MCM8, ORC1, ORC2, ORC3, ORC5, ORC6, PSMA1, PSMA2, PSMA3, PSMA4, PSMA5, PSMB1, PSMB2, PSMB3, PSMB5, PSMB6, PSMB7, PSMB8, PSMC2, PSMC3, PSMC4, PSMC5, PSMD1, PSMD11, PSMD12, PSMD13, PSMD2, PSMD3, PSMD5, PSMD6, PSMD7, PSMD9, PSME1, PSME4]
R-HSA:68949	Orc1 removal from chromatin	REACTOME_Pathways_17.02.2020	0.00	0.00	0.00	0.00	[-1]	Group255	61.97	44	[CCNA2, CDC6, CDK2, CDT1, MCM2, MCM3, MCM4, MCM5, MCM7, MCM8, ORC1, ORC2, ORC3, ORC5, ORC6, PSMA1, PSMA2, PSMA3, PSMA4, PSMA5, PSMB1, PSMB2, PSMB3, PSMB5, PSMB6, PSMB7, PSMB8, PSMC2, PSMC3, PSMC4, PSMC5, PSMD1, PSMD11, PSMD12, PSMD13, PSMD2, PSMD3, PSMD5, PSMD6, PSMD7, PSMD9, PSME1, PSME4, SKP2]
R-HSA:69002	DNA Replication Pre-Initiation	REACTOME_Pathways_17.02.2020	0.00	0.00	0.00	0.00	[-1]	Group255	60.00	51	[CDC45, CDC6, CDK2, CDT1, DBF4, E2F1, MCM10, MCM2, MCM3, MCM4, MCM5, MCM7, MCM8, ORC1, ORC2, ORC3, ORC5, ORC6, POLA1, POLE, POLE2, PRIM1, PSMA1, PSMA2, PSMA3, PSMA4, PSMA5, PSMB1, PSMB2, PSMB3, PSMB5, PSMB6, PSMB7, PSMB8, PSMC2, PSMC3, PSMC4, PSMC5, PSMD1, PSMD11, PSMD12, PSMD13, PSMD2, PSMD3, PSMD5, PSMD6, PSMD7, PSMD9, PSME1, PSME4, RPA2]
R-HSA:69052	Switching of origins to a post-replicative state	REACTOME_Pathways_17.02.2020	0.00	0.00	0.00	0.00	[-1]	Group255	57.78	52	[ANAPC10, ANAPC16, ANAPC7, CCNA2, CCNE1, CCNE2, CDC23, CDC27, CDC6, CDK2, CDT1, MCM2, MCM3, MCM4, MCM5, MCM7, MCM8, ORC1, ORC2, ORC3, ORC5, ORC6, PSMA1, PSMA2, PSMA3, PSMA4, PSMA5, PSMB1, PSMB2, PSMB3, PSMB5, PSMB6, PSMB7, PSMB8, PSMC2, PSMC3, PSMC4, PSMC5, PSMD1, PSMD11, PSMD12, PSMD13, PSMD2, PSMD3, PSMD5, PSMD6, PSMD7, PSMD9, PSME1, PSME4, SKP2, UBE2C]
R-HSA:69202	Cyclin E associated events during G1/S transition	REACTOME_Pathways_17.02.2020	0.00	0.00	0.00	0.00	[-1]	Group255	61.45	51	[AKT1, AKT3, CABLES1, CCNA2, CCND1, CCNE1, CCNE2, CDK2, CDK4, CDK7, CDKN1A, CDKN1B, E2F1, E2F4, LIN52, LIN9, MAX, MNAT1, MYC, PSMA1, PSMA2, PSMA3, PSMA4, PSMA5, PSMB1, PSMB2, PSMB3, PSMB5, PSMB6, PSMB7, PSMB8, PSMC2, PSMC3, PSMC4, PSMC5, PSMD1, PSMD11, PSMD12, PSMD13, PSMD2, PSMD3, PSMD5, PSMD6, PSMD7, PSMD9, PSME1, RB1, SKP2, TFDP1, TFDP2, WEE1]
R-HSA:69206	G1/S Transition	REACTOME_Pathways_17.02.2020	0.00	0.00	0.00	0.00	[-1]	Group255	63.36	83	[AKT1, AKT3, CABLES1, CCNA2, CCNB1, CCND1, CCNE1, CCNE2, CDC45, CDC6, CDK1, CDK2, CDK4, CDK7, CDKN1A, CDKN1B, CDT1, DBF4, E2F1, E2F4, FBXO5, HDAC1, LIN52, LIN9, MAX, MCM10, MCM2, MCM3, MCM4, MCM5, MCM7, MCM8, MNAT1, MYC, ORC1, ORC2, ORC3, ORC5, ORC6, PCNA, POLA1, POLE, POLE2, PPP2R1A, PPP2R1B, PRIM1, PSMA1, PSMA2, PSMA3, PSMA4, PSMA5, PSMB1, PSMB2, PSMB3, PSMB5, PSMB6, PSMB7, PSMB8, PSMC2, PSMC3,…
R-HSA:69239	Synthesis of DNA	REACTOME_Pathways_17.02.2020	0.00	0.00	0.00	0.00	[-1]	Group255	60.50	72	[ANAPC10, ANAPC16, ANAPC7, CCNA2, CCNE1, CCNE2, CDC23, CDC27, CDC45, CDC6, CDK2, CDT1, DNA2, FEN1, GINS1, GINS2, GINS3, GINS4, LIG1, MCM2, MCM3, MCM4, MCM5, MCM7, MCM8, ORC1, ORC2, ORC3, ORC5, ORC6, PCNA, POLA1, POLD3, POLD4, POLE, POLE2, PRIM1, PSMA1, PSMA2, PSMA3, PSMA4, PSMA5, PSMB1, PSMB2, PSMB3, PSMB5, PSMB6, PSMB7, PSMB8, PSMC2, PSMC3, PSMC4, PSMC5, PSMD1, PSMD11, PSMD12, PSMD13, PSMD2, PSM…
R-HSA:69242	S Phase	REACTOME_Pathways_17.02.2020	0.00	0.00	0.00	0.00	[-1]	Group255	62.11	100	[AKT1, AKT3, ANAPC10, ANAPC16, ANAPC7, CABLES1, CCNA2, CCND1, CCNE1, CCNE2, CDC23, CDC25B, CDC27, CDC45, CDC6, CDCA5, CDK2, CDK4, CDK7, CDKN1A, CDKN1B, CDT1, DNA2, E2F1, E2F4, ESCO1, ESCO2, FEN1, GINS1, GINS2, GINS3, GINS4, LIG1, LIN52, LIN9, MAX, MCM2, MCM3, MCM4, MCM5, MCM7, MCM8, MNAT1, MYC, ORC1, ORC2, ORC3, ORC5, ORC6, PCNA, POLA1, POLD3, POLD4, POLE, POLE2, PRIM1, PSMA1, PSMA2, PSMA3, PSMA4…
R-HSA:69306	DNA Replication	REACTOME_Pathways_17.02.2020	0.00	0.00	0.00	0.00	[-1]	Group255	59.06	75	[ANAPC10, ANAPC16, ANAPC7, CCNA2, CCNE1, CCNE2, CDC23, CDC27, CDC45, CDC6, CDK2, CDT1, DBF4, DNA2, E2F1, FEN1, GINS1, GINS2, GINS3, GINS4, LIG1, MCM10, MCM2, MCM3, MCM4, MCM5, MCM7, MCM8, ORC1, ORC2, ORC3, ORC5, ORC6, PCNA, POLA1, POLD3, POLD4, POLE, POLE2, PRIM1, PSMA1, PSMA2, PSMA3, PSMA4, PSMA5, PSMB1, PSMB2, PSMB3, PSMB5, PSMB6, PSMB7, PSMB8, PSMC2, PSMC3, PSMC4, PSMC5, PSMD1, PSMD11, PSMD12,…
R-HSA:69656	Cyclin A:Cdk2-associated events at S phase entry	REACTOME_Pathways_17.02.2020	0.00	0.00	0.00	0.00	[-1]	Group255	61.18	52	[AKT1, AKT3, CABLES1, CCNA2, CCND1, CCNE1, CCNE2, CDC25B, CDK2, CDK4, CDK7, CDKN1A, CDKN1B, E2F1, E2F4, LIN52, LIN9, MAX, MNAT1, MYC, PSMA1, PSMA2, PSMA3, PSMA4, PSMA5, PSMB1, PSMB2, PSMB3, PSMB5, PSMB6, PSMB7, PSMB8, PSMC2, PSMC3, PSMC4, PSMC5, PSMD1, PSMD11, PSMD12, PSMD13, PSMD2, PSMD3, PSMD5, PSMD6, PSMD7, PSMD9, PSME1, RB1, SKP2, TFDP1, TFDP2, WEE1]
R-HSA:8852276	The role of GTSE1 in G2/M progression after G2 checkpoint	REACTOME_Pathways_17.02.2020	0.00	0.00	0.00	0.00	[-1]	Group255	51.95	40	[CCNB1, CCNB2, CDK1, CDKN1A, GTSE1, HSP90AA1, HSP90AB1, MAPRE1, PSMA1, PSMA2, PSMA3, PSMA4, PSMA5, PSMB1, PSMB2, PSMB3, PSMB5, PSMB6, PSMB7, PSMB8, PSMC2, PSMC3, PSMC4, PSMC5, PSMD1, PSMD11, PSMD12, PSMD13, PSMD2, PSMD3, PSMD5, PSMD6, PSMD7, PSMD9, PSME1, PSME4, TP53, TUBA1A, TUBA4A, TUBB4B]
R-HSA:141409	Mad1 binds kinetochore	REACTOME_Reactions_17.02.2020	0.00	0.00	0.00	0.00	[-1]	Group256	61.46	59	[AURKB, BIRC5, BUB1, BUB1B, CDC20, CDCA8, CENPA, CENPC, CENPE, CENPF, CENPH, CENPI, CENPK, CENPL, CENPM, CENPN, CENPQ, CENPS, CENPT, CENPU, CKAP5, CLASP2, DSN1, DYNC1LI1, ERCC6L, ITGB3BP, KIF18A, KIF2A, KIF2C, KNL1, KNTC1, MAD1L1, MAD2L1, MAPRE1, NDC80, NDE1, NUF2, NUP107, NUP133, NUP43, NUP98, PAFAH1B1, PMF1, PPP1CC, PPP2R1A, PPP2R1B, PPP2R5A, PPP2R5D, RANGAP1, RCC2, SEC13, SEH1L, SGO2, SKA1, SP…
R-HSA:141422	MAD2 converted to an inhibitory state via interaction with Mad1	REACTOME_Reactions_17.02.2020	0.00	0.00	0.00	0.00	[-1]	Group256	61.46	59	[AURKB, BIRC5, BUB1, BUB1B, CDC20, CDCA8, CENPA, CENPC, CENPE, CENPF, CENPH, CENPI, CENPK, CENPL, CENPM, CENPN, CENPQ, CENPS, CENPT, CENPU, CKAP5, CLASP2, DSN1, DYNC1LI1, ERCC6L, ITGB3BP, KIF18A, KIF2A, KIF2C, KNL1, KNTC1, MAD1L1, MAD2L1, MAPRE1, NDC80, NDE1, NUF2, NUP107, NUP133, NUP43, NUP98, PAFAH1B1, PMF1, PPP1CC, PPP2R1A, PPP2R1B, PPP2R5A, PPP2R5D, RANGAP1, RCC2, SEC13, SEH1L, SGO2, SKA1, SP…
R-HSA:141424	Amplification of signal from the kinetochores	REACTOME_Pathways_17.02.2020	0.00	0.00	0.00	0.00	[-1]	Group256	61.46	59	[AURKB, BIRC5, BUB1, BUB1B, CDC20, CDCA8, CENPA, CENPC, CENPE, CENPF, CENPH, CENPI, CENPK, CENPL, CENPM, CENPN, CENPQ, CENPS, CENPT, CENPU, CKAP5, CLASP2, DSN1, DYNC1LI1, ERCC6L, ITGB3BP, KIF18A, KIF2A, KIF2C, KNL1, KNTC1, MAD1L1, MAD2L1, MAPRE1, NDC80, NDE1, NUF2, NUP107, NUP133, NUP43, NUP98, PAFAH1B1, PMF1, PPP1CC, PPP2R1A, PPP2R1B, PPP2R5A, PPP2R5D, RANGAP1, RCC2, SEC13, SEH1L, SGO2, SKA1, SP…
R-HSA:141431	MAD2 associates with the Mad1 kinetochore complex	REACTOME_Reactions_17.02.2020	0.00	0.00	0.00	0.00	[-1]	Group256	61.46	59	[AURKB, BIRC5, BUB1, BUB1B, CDC20, CDCA8, CENPA, CENPC, CENPE, CENPF, CENPH, CENPI, CENPK, CENPL, CENPM, CENPN, CENPQ, CENPS, CENPT, CENPU, CKAP5, CLASP2, DSN1, DYNC1LI1, ERCC6L, ITGB3BP, KIF18A, KIF2A, KIF2C, KNL1, KNTC1, MAD1L1, MAD2L1, MAPRE1, NDC80, NDE1, NUF2, NUP107, NUP133, NUP43, NUP98, PAFAH1B1, PMF1, PPP1CC, PPP2R1A, PPP2R1B, PPP2R5A, PPP2R5D, RANGAP1, RCC2, SEC13, SEH1L, SGO2, SKA1, SP…
R-HSA:141439	Release of activated MAD2 from kinetochores	REACTOME_Reactions_17.02.2020	0.00	0.00	0.00	0.00	[-1]	Group256	61.46	59	[AURKB, BIRC5, BUB1, BUB1B, CDC20, CDCA8, CENPA, CENPC, CENPE, CENPF, CENPH, CENPI, CENPK, CENPL, CENPM, CENPN, CENPQ, CENPS, CENPT, CENPU, CKAP5, CLASP2, DSN1, DYNC1LI1, ERCC6L, ITGB3BP, KIF18A, KIF2A, KIF2C, KNL1, KNTC1, MAD1L1, MAD2L1, MAPRE1, NDC80, NDE1, NUF2, NUP107, NUP133, NUP43, NUP98, PAFAH1B1, PMF1, PPP1CC, PPP2R1A, PPP2R1B, PPP2R5A, PPP2R5D, RANGAP1, RCC2, SEC13, SEH1L, SGO2, SKA1, SP…
R-HSA:141444	Amplification of signal from unattached kinetochores via a MAD2 inhibitory signal	REACTOME_Pathways_17.02.2020	0.00	0.00	0.00	0.00	[-1]	Group256	61.46	59	[AURKB, BIRC5, BUB1, BUB1B, CDC20, CDCA8, CENPA, CENPC, CENPE, CENPF, CENPH, CENPI, CENPK, CENPL, CENPM, CENPN, CENPQ, CENPS, CENPT, CENPU, CKAP5, CLASP2, DSN1, DYNC1LI1, ERCC6L, ITGB3BP, KIF18A, KIF2A, KIF2C, KNL1, KNTC1, MAD1L1, MAD2L1, MAPRE1, NDC80, NDE1, NUF2, NUP107, NUP133, NUP43, NUP98, PAFAH1B1, PMF1, PPP1CC, PPP2R1A, PPP2R1B, PPP2R5A, PPP2R5D, RANGAP1, RCC2, SEC13, SEH1L, SGO2, SKA1, SP…
R-HSA:1638803	Phosphorylation of cohesin by PLK1 at centromeres	REACTOME_Reactions_17.02.2020	0.00	0.00	0.00	0.00	[-1]	Group256	55.74	68	[AURKB, BIRC5, BUB1, BUB1B, CDC20, CDCA5, CDCA8, CENPA, CENPC, CENPE, CENPF, CENPH, CENPI, CENPK, CENPL, CENPM, CENPN, CENPQ, CENPS, CENPT, CENPU, CKAP5, CLASP2, DSN1, DYNC1LI1, ERCC6L, ITGB3BP, KIF18A, KIF2A, KIF2C, KNL1, KNTC1, MAD1L1, MAD2L1, MAPRE1, NDC80, NDE1, NUF2, NUP107, NUP133, NUP43, NUP98, PAFAH1B1, PMF1, PPP1CC, PPP2R1A, PPP2R1B, PPP2R5A, PPP2R5D, RAD21, RANGAP1, RCC2, SEC13, SEH1L, …
R-HSA:1638821	PP2A-B56 dephosphorylates centromeric cohesin	REACTOME_Reactions_17.02.2020	0.00	0.00	0.00	0.00	[-1]	Group256	55.74	68	[AURKB, BIRC5, BUB1, BUB1B, CDC20, CDCA5, CDCA8, CENPA, CENPC, CENPE, CENPF, CENPH, CENPI, CENPK, CENPL, CENPM, CENPN, CENPQ, CENPS, CENPT, CENPU, CKAP5, CLASP2, DSN1, DYNC1LI1, ERCC6L, ITGB3BP, KIF18A, KIF2A, KIF2C, KNL1, KNTC1, MAD1L1, MAD2L1, MAPRE1, NDC80, NDE1, NUF2, NUP107, NUP133, NUP43, NUP98, PAFAH1B1, PMF1, PPP1CC, PPP2R1A, PPP2R1B, PPP2R5A, PPP2R5D, RAD21, RANGAP1, RCC2, SEC13, SEH1L, …
R-HSA:2467809	ESPL1 (Separase) cleaves centromeric cohesin	REACTOME_Reactions_17.02.2020	0.00	0.00	0.00	0.00	[-1]	Group256	56.10	69	[AURKB, BIRC5, BUB1, BUB1B, CDC20, CDCA5, CDCA8, CENPA, CENPC, CENPE, CENPF, CENPH, CENPI, CENPK, CENPL, CENPM, CENPN, CENPQ, CENPS, CENPT, CENPU, CKAP5, CLASP2, DSN1, DYNC1LI1, ERCC6L, ESPL1, ITGB3BP, KIF18A, KIF2A, KIF2C, KNL1, KNTC1, MAD1L1, MAD2L1, MAPRE1, NDC80, NDE1, NUF2, NUP107, NUP133, NUP43, NUP98, PAFAH1B1, PMF1, PPP1CC, PPP2R1A, PPP2R1B, PPP2R5A, PPP2R5D, RAD21, RANGAP1, RCC2, SEC13, …
R-HSA:2467811	Separation of sister chromatids	REACTOME_Reactions_17.02.2020	0.00	0.00	0.00	0.00	[-1]	Group256	55.74	68	[AURKB, BIRC5, BUB1, BUB1B, CDC20, CDCA5, CDCA8, CENPA, CENPC, CENPE, CENPF, CENPH, CENPI, CENPK, CENPL, CENPM, CENPN, CENPQ, CENPS, CENPT, CENPU, CKAP5, CLASP2, DSN1, DYNC1LI1, ERCC6L, ITGB3BP, KIF18A, KIF2A, KIF2C, KNL1, KNTC1, MAD1L1, MAD2L1, MAPRE1, NDC80, NDE1, NUF2, NUP107, NUP133, NUP43, NUP98, PAFAH1B1, PMF1, PPP1CC, PPP2R1A, PPP2R1B, PPP2R5A, PPP2R5D, RAD21, RANGAP1, RCC2, SEC13, SEH1L, …
R-HSA:2467813	Separation of Sister Chromatids	REACTOME_Pathways_17.02.2020	0.00	0.00	0.00	0.00	[-1]	Group256	55.26	105	[ANAPC10, ANAPC16, ANAPC7, AURKB, BIRC5, BUB1, BUB1B, CDC20, CDC23, CDC27, CDCA5, CDCA8, CENPA, CENPC, CENPE, CENPF, CENPH, CENPI, CENPK, CENPL, CENPM, CENPN, CENPQ, CENPS, CENPT, CENPU, CKAP5, CLASP2, DSN1, DYNC1LI1, ERCC6L, ESPL1, HDAC8, ITGB3BP, KIF18A, KIF2A, KIF2C, KNL1, KNTC1, MAD1L1, MAD2L1, MAPRE1, NDC80, NDE1, NUF2, NUP107, NUP133, NUP43, NUP98, PAFAH1B1, PMF1, PPP1CC, PPP2R1A, PPP2R1B, …
R-HSA:2468287	CDK1 phosphorylates CDCA5 (Sororin) at centromeres	REACTOME_Reactions_17.02.2020	0.00	0.00	0.00	0.00	[-1]	Group256	56.80	71	[AURKB, BIRC5, BUB1, BUB1B, CCNB1, CCNB2, CDC20, CDCA5, CDCA8, CDK1, CENPA, CENPC, CENPE, CENPF, CENPH, CENPI, CENPK, CENPL, CENPM, CENPN, CENPQ, CENPS, CENPT, CENPU, CKAP5, CLASP2, DSN1, DYNC1LI1, ERCC6L, ITGB3BP, KIF18A, KIF2A, KIF2C, KNL1, KNTC1, MAD1L1, MAD2L1, MAPRE1, NDC80, NDE1, NUF2, NUP107, NUP133, NUP43, NUP98, PAFAH1B1, PMF1, PPP1CC, PPP2R1A, PPP2R1B, PPP2R5A, PPP2R5D, RAD21, RANGAP1, …
R-HSA:2484822	Kinetochore assembly	REACTOME_Reactions_17.02.2020	0.00	0.00	0.00	0.00	[-1]	Group256	55.74	68	[AURKB, BIRC5, BUB1, BUB1B, CDC20, CDCA5, CDCA8, CENPA, CENPC, CENPE, CENPF, CENPH, CENPI, CENPK, CENPL, CENPM, CENPN, CENPQ, CENPS, CENPT, CENPU, CKAP5, CLASP2, DSN1, DYNC1LI1, ERCC6L, ITGB3BP, KIF18A, KIF2A, KIF2C, KNL1, KNTC1, MAD1L1, MAD2L1, MAPRE1, NDC80, NDE1, NUF2, NUP107, NUP133, NUP43, NUP98, PAFAH1B1, PMF1, PPP1CC, PPP2R1A, PPP2R1B, PPP2R5A, PPP2R5D, RAD21, RANGAP1, RCC2, SEC13, SEH1L, …
R-HSA:2500257	Resolution of Sister Chromatid Cohesion	REACTOME_Pathways_17.02.2020	0.00	0.00	0.00	0.00	[-1]	Group256	57.14	72	[AURKB, BIRC5, BUB1, BUB1B, CCNB1, CCNB2, CDC20, CDCA5, CDCA8, CDK1, CENPA, CENPC, CENPE, CENPF, CENPH, CENPI, CENPK, CENPL, CENPM, CENPN, CENPQ, CENPS, CENPT, CENPU, CKAP5, CLASP2, DSN1, DYNC1LI1, ERCC6L, HDAC8, ITGB3BP, KIF18A, KIF2A, KIF2C, KNL1, KNTC1, MAD1L1, MAD2L1, MAPRE1, NDC80, NDE1, NUF2, NUP107, NUP133, NUP43, NUP98, PAFAH1B1, PMF1, PPP1CC, PPP2R1A, PPP2R1B, PPP2R5A, PPP2R5D, RAD21, RA…
R-HSA:2555396	Mitotic Metaphase and Anaphase	REACTOME_Pathways_17.02.2020	0.00	0.00	0.00	0.00	[-1]	Group256	55.45	112	[ANAPC10, ANAPC16, ANAPC7, AURKB, BANF1, BIRC5, BUB1, BUB1B, CDC20, CDC23, CDC27, CDCA5, CDCA8, CENPA, CENPC, CENPE, CENPF, CENPH, CENPI, CENPK, CENPL, CENPM, CENPN, CENPQ, CENPS, CENPT, CENPU, CKAP5, CLASP2, DSN1, DYNC1LI1, ERCC6L, ESPL1, FBXO5, HDAC8, ITGB3BP, KIF18A, KIF2A, KIF2C, KNL1, KNTC1, LMNA, LMNB1, MAD1L1, MAD2L1, MAPRE1, NDC80, NDE1, NUF2, NUP107, NUP133, NUP43, NUP98, PAFAH1B1, PMF1,…
R-HSA:375302	Kinetochore capture of astral microtubules	REACTOME_Reactions_17.02.2020	0.00	0.00	0.00	0.00	[-1]	Group256	54.87	62	[AURKB, BIRC5, BUB1, BUB1B, CDC20, CDCA8, CENPA, CENPC, CENPE, CENPF, CENPH, CENPI, CENPK, CENPL, CENPM, CENPN, CENPQ, CENPS, CENPT, CENPU, CKAP5, CLASP2, DSN1, DYNC1LI1, ERCC6L, ITGB3BP, KIF18A, KIF2A, KIF2C, KNL1, KNTC1, MAD1L1, MAD2L1, MAPRE1, NDC80, NDE1, NUF2, NUP107, NUP133, NUP43, NUP98, PAFAH1B1, PMF1, PPP1CC, PPP2R1A, PPP2R1B, PPP2R5A, PPP2R5D, RANGAP1, RCC2, SEC13, SEH1L, SGO2, SKA1, SP…
R-HSA:5663220	RHO GTPases Activate Formins	REACTOME_Pathways_17.02.2020	0.00	0.00	0.00	0.00	[-1]	Group256	49.29	69	[AURKB, BIRC5, BUB1, BUB1B, CDC20, CDC42, CDCA8, CENPA, CENPC, CENPE, CENPF, CENPH, CENPI, CENPK, CENPL, CENPM, CENPN, CENPQ, CENPS, CENPT, CENPU, CKAP5, CLASP2, DAAM1, DIAPH3, DSN1, DVL3, DYNC1LI1, ERCC6L, EVL, ITGB3BP, KIF18A, KIF2A, KIF2C, KNL1, KNTC1, MAD1L1, MAD2L1, MAPRE1, NDC80, NDE1, NUF2, NUP107, NUP133, NUP43, NUP98, PAFAH1B1, PFN2, PMF1, PPP1CC, PPP2R1A, PPP2R1B, PPP2R5A, PPP2R5D, RANG…
R-HSA:5666129	CDC42:GTP recruits DIAPH2-2 to kinetochores	REACTOME_Reactions_17.02.2020	0.00	0.00	0.00	0.00	[-1]	Group256	61.22	60	[AURKB, BIRC5, BUB1, BUB1B, CDC20, CDC42, CDCA8, CENPA, CENPC, CENPE, CENPF, CENPH, CENPI, CENPK, CENPL, CENPM, CENPN, CENPQ, CENPS, CENPT, CENPU, CKAP5, CLASP2, DSN1, DYNC1LI1, ERCC6L, ITGB3BP, KIF18A, KIF2A, KIF2C, KNL1, KNTC1, MAD1L1, MAD2L1, MAPRE1, NDC80, NDE1, NUF2, NUP107, NUP133, NUP43, NUP98, PAFAH1B1, PMF1, PPP1CC, PPP2R1A, PPP2R1B, PPP2R5A, PPP2R5D, RANGAP1, RCC2, SEC13, SEH1L, SGO2, S…
R-HSA:5666160	AURKB phosphorylates DIAPH2-2 at kinetochores	REACTOME_Reactions_17.02.2020	0.00	0.00	0.00	0.00	[-1]	Group256	61.22	60	[AURKB, BIRC5, BUB1, BUB1B, CDC20, CDC42, CDCA8, CENPA, CENPC, CENPE, CENPF, CENPH, CENPI, CENPK, CENPL, CENPM, CENPN, CENPQ, CENPS, CENPT, CENPU, CKAP5, CLASP2, DSN1, DYNC1LI1, ERCC6L, ITGB3BP, KIF18A, KIF2A, KIF2C, KNL1, KNTC1, MAD1L1, MAD2L1, MAPRE1, NDC80, NDE1, NUF2, NUP107, NUP133, NUP43, NUP98, PAFAH1B1, PMF1, PPP1CC, PPP2R1A, PPP2R1B, PPP2R5A, PPP2R5D, RANGAP1, RCC2, SEC13, SEH1L, SGO2, S…
R-HSA:5666169	Kinetochore capture of astral microtubules is positively regulated by CDC42:GTP:p-S196-DIAPH2-2	REACTOME_Reactions_17.02.2020	0.00	0.00	0.00	0.00	[-1]	Group256	54.78	63	[AURKB, BIRC5, BUB1, BUB1B, CDC20, CDC42, CDCA8, CENPA, CENPC, CENPE, CENPF, CENPH, CENPI, CENPK, CENPL, CENPM, CENPN, CENPQ, CENPS, CENPT, CENPU, CKAP5, CLASP2, DSN1, DYNC1LI1, ERCC6L, ITGB3BP, KIF18A, KIF2A, KIF2C, KNL1, KNTC1, MAD1L1, MAD2L1, MAPRE1, NDC80, NDE1, NUF2, NUP107, NUP133, NUP43, NUP98, PAFAH1B1, PMF1, PPP1CC, PPP2R1A, PPP2R1B, PPP2R5A, PPP2R5D, RANGAP1, RCC2, SEC13, SEH1L, SGO2, S…
R-HSA:68877	Mitotic Prometaphase	REACTOME_Pathways_17.02.2020	0.00	0.00	0.00	0.00	[-1]	Group256	53.92	110	[ACTR1A, AURKB, BIRC5, BUB1, BUB1B, CCNB1, CCNB2, CDC20, CDCA5, CDCA8, CDK1, CDK5RAP2, CENPA, CENPC, CENPE, CENPF, CENPH, CENPI, CENPJ, CENPK, CENPL, CENPM, CENPN, CENPQ, CENPS, CENPT, CENPU, CEP192, CEP43, CEP63, CEP70, CEP76, CEP78, CETN2, CKAP5, CLASP2, CSNK1E, DSN1, DYNC1LI1, EML4, ERCC6L, HAUS2, HAUS6, HAUS7, HDAC8, HSP90AA1, ITGB3BP, KIF18A, KIF2A, KIF2C, KNL1, KNTC1, MAD1L1, MAD2L1, MAPRE1…
R-HSA:68882	Mitotic Anaphase	REACTOME_Pathways_17.02.2020	0.00	0.00	0.00	0.00	[-1]	Group256	55.22	111	[ANAPC10, ANAPC16, ANAPC7, AURKB, BANF1, BIRC5, BUB1, BUB1B, CDC20, CDC23, CDC27, CDCA5, CDCA8, CENPA, CENPC, CENPE, CENPF, CENPH, CENPI, CENPK, CENPL, CENPM, CENPN, CENPQ, CENPS, CENPT, CENPU, CKAP5, CLASP2, DSN1, DYNC1LI1, ERCC6L, ESPL1, HDAC8, ITGB3BP, KIF18A, KIF2A, KIF2C, KNL1, KNTC1, LMNA, LMNB1, MAD1L1, MAD2L1, MAPRE1, NDC80, NDE1, NUF2, NUP107, NUP133, NUP43, NUP98, PAFAH1B1, PMF1, PPP1CC…
R-HSA:68886	M Phase	REACTOME_Pathways_17.02.2020	0.00	0.00	0.00	0.00	[-1]	Group256	47.47	188	[ACTR1A, ANAPC10, ANAPC16, ANAPC7, ARPP19, AURKB, BANF1, BIRC5, BUB1, BUB1B, CCNB1, CCNB2, CDC20, CDC23, CDC27, CDCA5, CDCA8, CDK1, CDK5RAP2, CENPA, CENPC, CENPE, CENPF, CENPH, CENPI, CENPJ, CENPK, CENPL, CENPM, CENPN, CENPQ, CENPS, CENPT, CENPU, CEP192, CEP43, CEP63, CEP70, CEP76, CEP78, CETN2, CKAP5, CLASP2, CSNK1E, DSN1, DYNC1LI1, EML4, ENSA, ERCC6L, ESPL1, FBXO5, GOLGA2, H2AC8, H2AJ, H2AX, H2…
R-HSA:69618	Mitotic Spindle Checkpoint	REACTOME_Pathways_17.02.2020	0.00	0.00	0.00	0.00	[-1]	Group256	58.04	65	[ANAPC10, ANAPC16, ANAPC7, AURKB, BIRC5, BUB1, BUB1B, CDC20, CDC23, CDC27, CDCA8, CENPA, CENPC, CENPE, CENPF, CENPH, CENPI, CENPK, CENPL, CENPM, CENPN, CENPQ, CENPS, CENPT, CENPU, CKAP5, CLASP2, DSN1, DYNC1LI1, ERCC6L, ITGB3BP, KIF18A, KIF2A, KIF2C, KNL1, KNTC1, MAD1L1, MAD2L1, MAPRE1, NDC80, NDE1, NUF2, NUP107, NUP133, NUP43, NUP98, PAFAH1B1, PMF1, PPP1CC, PPP2R1A, PPP2R1B, PPP2R5A, PPP2R5D, RAN…
R-HSA:9648025	EML4 and NUDC in mitotic spindle formation	REACTOME_Pathways_17.02.2020	0.00	0.00	0.00	0.00	[-1]	Group256	54.70	64	[AURKB, BIRC5, BUB1, BUB1B, CDC20, CDCA8, CENPA, CENPC, CENPE, CENPF, CENPH, CENPI, CENPK, CENPL, CENPM, CENPN, CENPQ, CENPS, CENPT, CENPU, CKAP5, CLASP2, DSN1, DYNC1LI1, EML4, ERCC6L, ITGB3BP, KIF18A, KIF2A, KIF2C, KNL1, KNTC1, MAD1L1, MAD2L1, MAPRE1, NDC80, NDE1, NEK6, NUF2, NUP107, NUP133, NUP43, NUP98, PAFAH1B1, PMF1, PPP1CC, PPP2R1A, PPP2R1B, PPP2R5A, PPP2R5D, RANGAP1, RCC2, SEC13, SEH1L, SG…
R-HSA:9648114	EML4 recruits NUDC to mitotic spindle	REACTOME_Reactions_17.02.2020	0.00	0.00	0.00	0.00	[-1]	Group256	55.26	63	[AURKB, BIRC5, BUB1, BUB1B, CDC20, CDCA8, CENPA, CENPC, CENPE, CENPF, CENPH, CENPI, CENPK, CENPL, CENPM, CENPN, CENPQ, CENPS, CENPT, CENPU, CKAP5, CLASP2, DSN1, DYNC1LI1, EML4, ERCC6L, ITGB3BP, KIF18A, KIF2A, KIF2C, KNL1, KNTC1, MAD1L1, MAD2L1, MAPRE1, NDC80, NDE1, NUF2, NUP107, NUP133, NUP43, NUP98, PAFAH1B1, PMF1, PPP1CC, PPP2R1A, PPP2R1B, PPP2R5A, PPP2R5D, RANGAP1, RCC2, SEC13, SEH1L, SGO2, SK…

## Sheet: Caption
Table S6. ClueGo pathway analysis of most dysregulated lncRNAs. Tabla shows ClueGo pathway analysis of lncRNAs resulted most dysregulated in RNA-Seq analysis, along with the involvement of their host/target genes.
