# Supplementary material for: Transcriptome Analyses of lncRNAs in A2E-Stressed Retinal Epithelial Cells Unveil Advanced Links between Metabolic Impairments Related to Oxidative Stress and Retinitis Pigmentosa
Source: Antioxidants (Basel). 2020 Apr 15;9(4):318. doi: 10.3390/antiox9040318 (PMC7222347; doi:10.3390/antiox9040318)
Supplement: Supplementary file 1 [file antioxidants-09-00318-s001.zip › Table S7.xlsx]

## Sheet: Table S7
#	KEGG pathway	p-value	n° genes	n° miRNAs
1.	ECM-receptor interaction (hsa04512)	<1e-325	70	28
	hsa-miR-1913|microT-CDS	1.38987	3
	hsa-let-7a-5p|microT-CDS	8.66788e-11	10
	hsa-let-7b-5p|microT-CDS	9.04007e-08	9
	hsa-let-7e-5p|microT-CDS	7.35773e-09	10
	hsa-let-7f-5p|microT-CDS	9.83278e-08	9
	hsa-let-7g-5p|microT-CDS	1.77294e-07	8
	hsa-let-7i-5p|microT-CDS	1.67128e-07	8
	hsa-miR-1226-3p|microT-CDS	872.335	6
	hsa-miR-143-3p|microT-CDS	554.384	7
	hsa-miR-18b-3p|microT-CDS	0.00231804356124	2
	hsa-miR-221-5p|microT-CDS	3.95469e-06	4
	hsa-miR-4685-3p|microT-CDS	791.095	3
	hsa-miR-342-3p|microT-CDS	1.67996e+06	5
	hsa-miR-3619-3p|microT-CDS	0.00148471863332	1
	hsa-miR-204-5p|microT-CDS	0.010618037547	2
	hsa-miR-212-5p|microT-CDS	3673.79	6
	hsa-miR-196a-5p|microT-CDS	194331	3
	hsa-miR-196b-5p|microT-CDS	167411	3
	hsa-miR-29a-3p|microT-CDS	1.27003e-103	18
	hsa-miR-29b-3p|microT-CDS	8.60674e-110	18
	hsa-miR-29c-3p|microT-CDS	9.9531e-112	18
	hsa-let-7d-5p|microT-CDS	4.23578	4
	hsa-miR-27a-3p|microT-CDS	0.0121979968346	16
	hsa-miR-27b-3p|microT-CDS	0.0280244149422	15
	hsa-miR-32-5p|microT-CDS	773352	9
	hsa-miR-92b-3p|microT-CDS	0.0452413293498	8
	hsa-miR-3065-3p|microT-CDS	0.0271332161513	2
	hsa-miR-4726-3p|microT-CDS	0.0221648684847	2
2.	Glycosphingolipid biosynthesis - lacto and neolacto series (hsa00601)	0.010938	13	8
	hsa-miR-484|microT-CDS	0.025290499289	2
	hsa-miR-484|microT-CDS	0.025290499289	2
	hsa-miR-500b-5p|microT-CDS	0.00026848839602	1
	hsa-miR-501-5p|microT-CDS	0.0196428765764	1
	hsa-miR-660-3p|microT-CDS	0.000134821297013	2
	hsa-miR-3177-5p|microT-CDS	0.0136457191628	1
	hsa-miR-3913-5p|microT-CDS	0.000679339488811	2
	hsa-miR-576-5p|microT-CDS	0.00255160456833	3
3.	Mucin type O-Glycan biosynthesis (hsa00512)	0.00564968	31	22
	hsa-miR-760|microT-CDS	0.000273546977307	1
	hsa-let-7a-5p|microT-CDS	0.0059888613339	4
	hsa-let-7f-5p|microT-CDS	0.00242310838738	4
	hsa-let-7g-5p|microT-CDS	0.00187734287463	4
	hsa-let-7i-5p|microT-CDS	0.00182175910104	4
	hsa-miR-141-5p|microT-CDS	0.022926006642	2
	hsa-miR-1224-5p|microT-CDS	0.00799612892508	2
	hsa-miR-3619-5p|microT-CDS	0.00189069334007	3
	hsa-miR-15a-5p|microT-CDS	0.00567307679273	3
	hsa-miR-138-5p|microT-CDS	0.00233903	3
	hsa-miR-550a-3p|microT-CDS	0.0368736054576	1
	hsa-miR-769-5p|microT-CDS	65626.9	2
	hsa-let-7d-5p|microT-CDS	172859	3
	hsa-miR-27a-3p|microT-CDS	0.00197061713563	5
	hsa-miR-27b-3p|microT-CDS	0.00242271095907	5
	hsa-miR-671-5p|microT-CDS	0.000238268382467	2
	hsa-miR-873-5p|microT-CDS	2.51975e-20	6
	hsa-miR-106a-5p|microT-CDS	0.0158491979095	4
	hsa-miR-129-5p|microT-CDS	0.000188294345131	5
	hsa-miR-340-3p|microT-CDS	65659.3	1
	hsa-miR-34b-3p|microT-CDS	55723.5	3
	hsa-miR-491-5p|microT-CDS	612735	2
4.	Fatty acid biosynthesis (hsa00061)	<1e-325	5	9
	hsa-miR-107|microT-CDS	1.07106e-15	1
	hsa-miR-15a-5p|microT-CDS	2.33858e-26	4
	hsa-miR-15b-5p|microT-CDS	3.28878e-26	4
	hsa-miR-16-5p|microT-CDS	1.64198e-26	4
	hsa-miR-195-5p|microT-CDS	2.5512e-26	4
	hsa-miR-424-5p|microT-CDS	4.22223e-23	5
	hsa-miR-497-5p|microT-CDS	1.73965e-23	4
	hsa-miR-103a-3p|microT-CDS	3.85323e-15	1
	hsa-miR-3065-3p|microT-CDS	0.00304465166406	1
5.	Fatty acid metabolism (hsa01212)	<1e-325	16	11
	hsa-miR-107|microT-CDS	0.00708344	3
	hsa-miR-15a-5p|microT-CDS	229.663	7
	hsa-miR-616-5p|microT-CDS	0.000848331808654	4
	hsa-miR-15b-5p|microT-CDS	302.077	7
	hsa-miR-16-5p|microT-CDS	173.721	7
	hsa-miR-195-5p|microT-CDS	246.636	7
	hsa-miR-424-5p|microT-CDS	0.000238982	9
	hsa-miR-497-5p|microT-CDS	3.29864e-06	9
	hsa-miR-338-3p|microT-CDS	0.000117101701795	3
	hsa-miR-103a-3p|microT-CDS	0.031123	3
	hsa-miR-3065-3p|microT-CDS	0.00304465166406	3
6.	TGF-beta signaling pathway (hsa04350)	0.0111453	26	12
	hsa-miR-195-5p|microT-CDS	0.00311531676669	10
	hsa-miR-424-5p|microT-CDS	0.0386031542666	10
	hsa-miR-497-5p|microT-CDS	0.00115915782903	9
	hsa-miR-20a-3p|microT-CDS	0.00365672421369	6
	hsa-miR-769-5p|microT-CDS	0.0131907518428	4
	hsa-miR-27b-3p|microT-CDS	0.049414759961	13
	hsa-miR-671-5p|microT-CDS	0.00115252802518	5
	hsa-miR-145-5p|microT-CDS	0.00228679146181	3
	hsa-miR-106b-5p|microT-CDS	0.000154564679638	14
	hsa-miR-129-5p|microT-CDS	0.00134356076643	18
	hsa-miR-20a-5p|microT-CDS	0.000119566238633	15
	hsa-miR-4705|microT-CDS	0.0195466898668	3
7.	Thyroid hormone synthesis (hsa04918)	0.000817518	6	5
	hsa-miR-766-3p|microT-CDS	0.00044443136663	4
	hsa-miR-671-5p|microT-CDS	0.000238268382467	2
	hsa-miR-873-5p|microT-CDS	0.0075887033264	1
	hsa-miR-1225-5p|microT-CDS	0.407535	2
	hsa-miR-17-3p|microT-CDS	0.00780763001239	1
8.	Lysine degradation (hsa00310)	0.0007571889	16	9
	hsa-miR-138-5p|microT-CDS	0.00162017579344	4
	hsa-miR-382-5p|microT-CDS	0.0105865873	4
	hsa-miR-30c-1-3p|microT-CDS	0.0201354227151	4
	hsa-miR-29a-3p|microT-CDS	0.000131067974283	6
	hsa-miR-200a-3p|microT-CDS	0.0467297631354	5
	hsa-miR-27a-3p|microT-CDS	0.00197061713563	10
	hsa-miR-27b-3p|microT-CDS	0.00242271095907	10
	hsa-miR-129-5p|microT-CDS	0.000188294345131	10
	hsa-miR-520a-3p|microT-CDS	0.000108780321939	6
9.	Glioma (hsa05214)	0.004117925	33	15
	hsa-miR-15a-5p|microT-CDS	0.00106353211061	11
	hsa-miR-15b-5p|microT-CDS	0.00142456431038	11
	hsa-miR-16-5p|microT-CDS	0.00139024709565	11
	hsa-miR-195-5p|microT-CDS	0.00131685224361	11
	hsa-miR-29a-3p|microT-CDS	830986	11
	hsa-miR-29b-3p|microT-CDS	0.000464608766717	9
	hsa-miR-29c-3p|microT-CDS	0.000337517136129	9
	hsa-miR-27a-3p|microT-CDS	0.0268423994048	12
	hsa-miR-27b-3p|microT-CDS	0.0352981196563	12
	hsa-miR-106b-5p|microT-CDS	0.0360319079515	9
	hsa-miR-129-5p|microT-CDS	0.000240864770405	16
	hsa-miR-20a-5p|microT-CDS	0.0487873224406	9
	hsa-miR-519a-3p|microT-CDS	0.0221522217756	8
	hsa-miR-519b-3p|microT-CDS	0.0175731636345	8
	hsa-miR-519c-3p|microT-CDS	0.0168248559802	8
10.	Prion diseases (hsa05020)	<1e-325	1	5
	hsa-miR-188-3p|microT-CDS	5.54314e-62	1
	hsa-miR-29b-1-5p|microT-CDS	1.90912e-31	1
	hsa-miR-30a-3p|microT-CDS	1.49162e-30	1
	hsa-miR-30d-3p|microT-CDS	9.2323e-31	1
	hsa-miR-30e-3p|microT-CDS	1.88618e-31	1
11.	Signaling pathways regulating pluripotency of stem cells (hsa04550)	4.33964e-07	81	23
	hsa-miR-107|microT-CDS	1.83702e+06	17
	hsa-miR-15a-5p|microT-CDS	507422	24
	hsa-miR-15b-5p|microT-CDS	628847	24
	hsa-miR-16-5p|microT-CDS	410466	24
	hsa-miR-195-5p|microT-CDS	54335.5	25
	hsa-miR-424-5p|microT-CDS	0.00199858279891	22
	hsa-miR-497-5p|microT-CDS	1.65809e+06	25
	hsa-miR-548an|microT-CDS	0.00820862352414	21
	hsa-let-7d-5p|microT-CDS	0.0221645843437	11
	hsa-miR-27a-3p|microT-CDS	0.00331266644495	25
	hsa-miR-27b-3p|microT-CDS	0.00437857114312	25
	hsa-miR-346|microT-CDS	0.0117292022881	6
	hsa-miR-582-5p|microT-CDS	0.0450288909355	14
	hsa-miR-103a-3p|microT-CDS	4.35093e+06	17
	hsa-miR-106b-5p|microT-CDS	0.0442807558419	14
	hsa-miR-129-5p|microT-CDS	0.00177522754889	27
	hsa-miR-20a-5p|microT-CDS	0.02729724714	15
	hsa-miR-4708-3p|microT-CDS	0.0129457423738	7
	hsa-miR-519a-3p|microT-CDS	0.00639039838178	15
	hsa-miR-519b-3p|microT-CDS	0.00703100315989	15
	hsa-miR-519c-3p|microT-CDS	0.00573900382067	15
	hsa-miR-520a-3p|microT-CDS	0.0202829817879	13
	hsa-miR-520c-3p|microT-CDS	0.00978862331668	13
12.	Proteoglycans in cancer (hsa05205)	0.328148	101	22
	hsa-miR-107|microT-CDS	0.01479777197	17
	hsa-miR-15a-5p|microT-CDS	0.00132876003639	23
	hsa-miR-15b-5p|microT-CDS	0.0108778998486	22
	hsa-miR-16-5p|microT-CDS	0.0161471747409	21
	hsa-miR-195-5p|microT-CDS	0.00476411635647	23
	hsa-miR-20a-3p|microT-CDS	0.0199090066031	11
	hsa-miR-29b-2-5p|microT-CDS	0.00173556704581	15
	hsa-miR-29a-3p|microT-CDS	0.00411248107259	14
	hsa-miR-19a-3p|microT-CDS	0.000932568137897	20
	hsa-miR-27a-3p|microT-CDS	0.00652713976113	30
	hsa-miR-27b-3p|microT-CDS	0.00764850085931	30
	hsa-miR-103a-3p|microT-CDS	0.00234674125641	18
	hsa-miR-106b-5p|microT-CDS	0.00861274053435	19
	hsa-miR-17-3p|microT-CDS	0.0113117937243	8
	hsa-miR-20a-5p|microT-CDS	0.017920138912	19
	hsa-miR-34b-3p|microT-CDS	0.00741827702792	13
	hsa-miR-519a-3p|microT-CDS	0.0132910871738	17
	hsa-miR-519b-3p|microT-CDS	0.0120002581767	17
	hsa-miR-519c-3p|microT-CDS	0.0237789084647	15
	hsa-miR-520a-3p|microT-CDS	7.56365e+06	18
	hsa-miR-520c-3p|microT-CDS	24684.8	18
	hsa-miR-526b-3p|microT-CDS	0.0337792350145	16

## Sheet: Caption
Table S7. mirPath analysis of miRNAs sponged by most dysregulated lncRNAs. Table shows specific pathways involving miRNAs sponged by most dysregulated lncRNAs.
